# Supplementary material for: Modelling multi-protein complexes using PELDOR distance measurements for rigid body minimisation experiments using XPLOR-NIH
Source: Methods. 2014 Dec;70(2-3):139–53. doi: 10.1016/j.ymeth.2014.10.028 (PMC4274318; doi:10.1016/j.ymeth.2014.10.028)
Supplement: Supplementary data 2 — This file contains supplementary data. [file mmc2.zip]

Archive with 36 entries (36 files):
- topallhdgspin.spn
- toph22.pep
- Vps75tet.pdb
- Vps75tet.psf
- xprep.inp
- PDB/E56R1a.pdb
- PDB/E56R1aN.pdb
- PDB/E56R1b.pdb
- PDB/E56R1bN.pdb
- PDB/E56R1c.pdb
- PDB/E56R1cN.pdb
- PDB/E56R1d.pdb
- PDB/E56R1dN.pdb
- PDB/Vps75a.pdb
- PDB/Vps75aN.pdb
- PDB/Vps75b.pdb
- PDB/Vps75bN.pdb
- PDB/Vps75c.pdb
- PDB/Vps75cN.pdb
- PDB/Vps75d.pdb
- PDB/Vps75dN.pdb
- PDB/Y35Rx2a.pdb
- PDB/Y35Rx2b.pdb
- RES/energy_final.out
- RES/noe.out
- RES/noe.outx
- RES/noe.pdb
- RES/noencs.pdb
- RES/noencsvdw.pdb
- RES/noencsvdwdynint.pdb
- generateQx.inp
- parallh22x.pro
- parallhdg.spn
- rest.tbl
- runme.inp
- topallh22xedit.pro
