# Supplementary material for: Modelling multi-protein complexes using PELDOR distance measurements for rigid body minimisation experiments using XPLOR-NIH
Source: Methods. 2014 Dec;70(2-3):139–53. doi: 10.1016/j.ymeth.2014.10.028 (PMC4274318; doi:10.1016/j.ymeth.2014.10.028)
Supplement: Supplementary data 2 — This file contains supplementary data. [file mmc2.zip › topallhdgspin.spn]

remark   file parallhdg.spn  version 4.01  date 29-Jul-96
remark   file topallhdg.spn  version 4.01  date 29-Jul-96
remark   Geometric energy function parameters for distance geometry and
remark   simulated annealing of spin label modified proteins.
remark   Author: John Battiste, Harvard Medical School


!set message off echo off end

autogenerate 
  angles=true
  dihedrals=false
end

mass H    1.008
mass HC   1.008
mass HA   1.008
mass C   12.011
mass CA   12.011
mass CH1E  12.011
mass CH2E  12.011
mass CH3E  12.011
mass CH2G  12.011
mass CH2P  12.011
mass C5W  12.011
mass CW  12.011
mass CR1E  12.011
mass C5  12.011
mass CRH  12.011
mass CR1H  12.011
mass CR1W  12.011
mass CRHH  12.011
mass CF  12.011
mass CY  12.011
mass CY2 12.011
mass N   14.007
mass NR  14.007
mass NH1 14.007
mass NH2 14.007
mass NH3 14.007
mass NC2 14.007
mass O   15.999
mass OC  15.999
mass OH1  15.999
mass SH1E   32.060
mass SM  32.060
mass S   32.060
mass CS1 12.011
mass CSN1 12.011
mass CSN2 12.011
mass CS2 12.011
mass C3S6 12.011
mass C3S7 12.011
mass C3S8 12.011
mass C3S9 12.011
mass NO 14.007
mass ON 15.999


residue SPIN
  group
   atom   N001   type=NO  charge=0.00 end
   atom   N002   type=NO  charge=0.00 end
   atom   N003   type=NO  charge=0.00 end
   atom   N004   type=NO  charge=0.00 end
   atom   N005   type=NO  charge=0.00 end
   atom   N006   type=NO  charge=0.00 end
   atom   N007   type=NO  charge=0.00 end
   atom   N008   type=NO  charge=0.00 end
   atom   N009   type=NO  charge=0.00 end
   atom   N010   type=NO  charge=0.00 end
   atom   N011   type=NO  charge=0.00 end
   atom   N012   type=NO  charge=0.00 end
   atom   N013   type=NO  charge=0.00 end
   atom   N014   type=NO  charge=0.00 end
   atom   N015   type=NO  charge=0.00 end
   atom   N016   type=NO  charge=0.00 end
   atom   N017   type=NO  charge=0.00 end
   atom   N018   type=NO  charge=0.00 end
   atom   N019   type=NO  charge=0.00 end
   atom   N020   type=NO  charge=0.00 end
   atom   N021   type=NO  charge=0.00 end
   atom   N022   type=NO  charge=0.00 end
   atom   N023   type=NO  charge=0.00 end
   atom   N024   type=NO  charge=0.00 end
   atom   N025   type=NO  charge=0.00 end
   atom   N026   type=NO  charge=0.00 end
   atom   N027   type=NO  charge=0.00 end
   atom   N028   type=NO  charge=0.00 end
   atom   N029   type=NO  charge=0.00 end
   atom   N030   type=NO  charge=0.00 end
   atom   N031   type=NO  charge=0.00 end
   atom   N032   type=NO  charge=0.00 end
   atom   N033   type=NO  charge=0.00 end
   atom   N034   type=NO  charge=0.00 end
   atom   N035   type=NO  charge=0.00 end
   atom   N036   type=NO  charge=0.00 end
   atom   N037   type=NO  charge=0.00 end
   atom   N038   type=NO  charge=0.00 end
   atom   N039   type=NO  charge=0.00 end
   atom   N040   type=NO  charge=0.00 end
   atom   N041   type=NO  charge=0.00 end
   atom   N042   type=NO  charge=0.00 end
   atom   N043   type=NO  charge=0.00 end
   atom   N044   type=NO  charge=0.00 end
   atom   N045   type=NO  charge=0.00 end
   atom   N046   type=NO  charge=0.00 end
   atom   N047   type=NO  charge=0.00 end
   atom   N048   type=NO  charge=0.00 end
   atom   N049   type=NO  charge=0.00 end
   atom   N050   type=NO  charge=0.00 end
   atom   N051   type=NO  charge=0.00 end
   atom   N052   type=NO  charge=0.00 end
   atom   N053   type=NO  charge=0.00 end
   atom   N054   type=NO  charge=0.00 end
   atom   N055   type=NO  charge=0.00 end
   atom   N056   type=NO  charge=0.00 end
   atom   N057   type=NO  charge=0.00 end
   atom   N058   type=NO  charge=0.00 end
   atom   N059   type=NO  charge=0.00 end
   atom   N060   type=NO  charge=0.00 end
   atom   N061   type=NO  charge=0.00 end
   atom   N062   type=NO  charge=0.00 end
   atom   N063   type=NO  charge=0.00 end
   atom   N064   type=NO  charge=0.00 end
   atom   N065   type=NO  charge=0.00 end
   atom   N066   type=NO  charge=0.00 end
   atom   N067   type=NO  charge=0.00 end
   atom   N068   type=NO  charge=0.00 end
   atom   N069   type=NO  charge=0.00 end
   atom   N070   type=NO  charge=0.00 end
   atom   N071   type=NO  charge=0.00 end
   atom   N072   type=NO  charge=0.00 end
   atom   N073   type=NO  charge=0.00 end
   atom   N074   type=NO  charge=0.00 end
   atom   N075   type=NO  charge=0.00 end
   atom   N076   type=NO  charge=0.00 end
   atom   N077   type=NO  charge=0.00 end
   atom   N078   type=NO  charge=0.00 end
   atom   N079   type=NO  charge=0.00 end
   atom   N080   type=NO  charge=0.00 end
   atom   N081   type=NO  charge=0.00 end
   atom   N082   type=NO  charge=0.00 end
   atom   N083   type=NO  charge=0.00 end
   atom   N084   type=NO  charge=0.00 end
   atom   N085   type=NO  charge=0.00 end
   atom   N086   type=NO  charge=0.00 end
   atom   N087   type=NO  charge=0.00 end
   atom   N088   type=NO  charge=0.00 end
   atom   N089   type=NO  charge=0.00 end
   atom   N090   type=NO  charge=0.00 end
   atom   N091   type=NO  charge=0.00 end
   atom   N092   type=NO  charge=0.00 end
   atom   N093   type=NO  charge=0.00 end
   atom   N094   type=NO  charge=0.00 end
   atom   N095   type=NO  charge=0.00 end
   atom   N096   type=NO  charge=0.00 end
   atom   N097   type=NO  charge=0.00 end
   atom   N098   type=NO  charge=0.00 end
   atom   N099   type=NO  charge=0.00 end
   atom   N100   type=NO  charge=0.00 end
   atom   N101   type=NO  charge=0.00 end
   atom   N102   type=NO  charge=0.00 end
   atom   N103   type=NO  charge=0.00 end
   atom   N104   type=NO  charge=0.00 end
   atom   N105   type=NO  charge=0.00 end
   atom   N106   type=NO  charge=0.00 end
   atom   N107   type=NO  charge=0.00 end
   atom   N108   type=NO  charge=0.00 end
   atom   N109   type=NO  charge=0.00 end
   atom   N110   type=NO  charge=0.00 end
   atom   N111   type=NO  charge=0.00 end
   atom   N112   type=NO  charge=0.00 end
   atom   N113   type=NO  charge=0.00 end
   atom   N114   type=NO  charge=0.00 end
   atom   N115   type=NO  charge=0.00 end
   atom   N116   type=NO  charge=0.00 end
   atom   N117   type=NO  charge=0.00 end
   atom   N118   type=NO  charge=0.00 end
   atom   N119   type=NO  charge=0.00 end
   atom   N120   type=NO  charge=0.00 end
   atom   N121   type=NO  charge=0.00 end
   atom   N122   type=NO  charge=0.00 end
   atom   N123   type=NO  charge=0.00 end
   atom   N124   type=NO  charge=0.00 end
   atom   N125   type=NO  charge=0.00 end
   atom   N126   type=NO  charge=0.00 end
   atom   N127   type=NO  charge=0.00 end
   atom   N128   type=NO  charge=0.00 end
   atom   N129   type=NO  charge=0.00 end
   atom   N130   type=NO  charge=0.00 end
   atom   N131  type=NO  charge=0.00 end 
   atom   N132  type=NO  charge=0.00 end
   atom   N133  type=NO  charge=0.00 end
   atom   N134  type=NO  charge=0.00 end
   atom   N135  type=NO  charge=0.00 end
   atom   N136  type=NO  charge=0.00 end
   atom   N137  type=NO  charge=0.00 end
   atom   N138  type=NO  charge=0.00 end
   atom   N139  type=NO  charge=0.00 end
   atom   N140  type=NO  charge=0.00 end
   atom   N141  type=NO  charge=0.00 end
   atom   N142  type=NO  charge=0.00 end
   atom   N143  type=NO  charge=0.00 end
   atom   N144  type=NO  charge=0.00 end
   atom   N145  type=NO  charge=0.00 end
   atom   N146  type=NO  charge=0.00 end
   atom   N147  type=NO  charge=0.00 end
   atom   N148  type=NO  charge=0.00 end
   atom   N149  type=NO  charge=0.00 end
   atom   N150  type=NO  charge=0.00 end
   atom   N151  type=NO  charge=0.00 end
   atom   N152  type=NO  charge=0.00 end
   atom   N153  type=NO  charge=0.00 end
   atom   N154  type=NO  charge=0.00 end
   atom   N155  type=NO  charge=0.00 end
   atom   N156  type=NO  charge=0.00 end
   atom   N157  type=NO  charge=0.00 end
   atom   N158  type=NO  charge=0.00 end
   atom   N159  type=NO  charge=0.00 end
   atom   N160  type=NO  charge=0.00 end
   atom   N161  type=NO  charge=0.00 end
   atom   N162  type=NO  charge=0.00 end
   atom   N163  type=NO  charge=0.00 end
   atom   N164  type=NO  charge=0.00 end
   atom   N165  type=NO  charge=0.00 end
   atom   N166  type=NO  charge=0.00 end
   atom   N167  type=NO  charge=0.00 end
   atom   N168  type=NO  charge=0.00 end
   atom   N169  type=NO  charge=0.00 end
   atom   N170  type=NO  charge=0.00 end
   atom   N171  type=NO  charge=0.00 end
   atom   N172  type=NO  charge=0.00 end
  atom   N173  type=NO  charge=0.00 end
  atom   N174  type=NO  charge=0.00 end
  atom   N175  type=NO  charge=0.00 end
  atom   N176  type=NO  charge=0.00 end
  atom   N177  type=NO  charge=0.00 end
  atom   N178  type=NO  charge=0.00 end
  atom   N179  type=NO  charge=0.00 end
  atom   N180  type=NO  charge=0.00 end
  atom   N181  type=NO  charge=0.00 end
  atom   N182  type=NO  charge=0.00 end
  atom   N183  type=NO  charge=0.00 end
  atom   N184  type=NO  charge=0.00 end
  atom   N185  type=NO  charge=0.00 end
  atom   N186  type=NO  charge=0.00 end
  atom   N187  type=NO  charge=0.00 end
  atom   N188  type=NO  charge=0.00 end
  atom   N189  type=NO  charge=0.00 end
  atom   N190  type=NO  charge=0.00 end

 end         
set echo=true end
