# Supplementary material for: Modelling multi-protein complexes using PELDOR distance measurements for rigid body minimisation experiments using XPLOR-NIH
Source: Methods. 2014 Dec;70(2-3):139–53. doi: 10.1016/j.ymeth.2014.10.028 (PMC4274318; doi:10.1016/j.ymeth.2014.10.028)
Supplement: Supplementary data 2 — This file contains supplementary data. [file mmc2.zip › Vps75tet.pdb]

REMARK FILENAME="/homes/cmhammond/xplor_work/Methods/Vps75tet.pdb"
REMARK  TOPH22.pep -MACRO for protein sequence
REMARK DATE:17-Feb-14  18:38:56       created by user: cmhammond
ATOM      1  N   ASP     4     -14.531 131.099  38.133  1.00 80.93      A   
ATOM      2  HT1 ASP     4     -14.291 131.436  39.087  1.00  0.00      A   
ATOM      3  HT2 ASP     4     -14.736 130.080  38.167  1.00  0.00      A   
ATOM      4  HT3 ASP     4     -15.368 131.609  37.786  1.00  0.00      A   
ATOM      5  CA  ASP     4     -13.382 131.345  37.214  1.00 80.65      A   
ATOM      6  HA  ASP     4     -13.520 130.729  36.338  1.00  0.00      A   
ATOM      7  CB  ASP     4     -13.320 132.822  36.826  1.00 81.57      A   
ATOM      8  HB1 ASP     4     -12.392 133.004  36.243  1.00  0.00      A   
ATOM      9  HB2 ASP     4     -13.297 133.438  37.750  1.00  0.00      A   
ATOM     10  CG  ASP     4     -14.504 133.254  35.991  1.00 82.30      A   
ATOM     11  OD1 ASP     4     -15.646 133.181  36.494  1.00 82.48      A   
ATOM     12  OD2 ASP     4     -14.291 133.663  34.829  1.00 83.10      A   
ATOM     13  C   ASP     4     -12.065 130.936  37.856  1.00 80.15      A   
ATOM     14  O   ASP     4     -10.992 131.344  37.410  1.00 80.10      A   
ATOM     15  N   GLN     5     -12.158 130.130  38.909  1.00 79.63      A   
ATOM     16  HN  GLN     5     -13.037 129.817  39.261  1.00  0.00      A   
ATOM     17  CA  GLN     5     -10.979 129.653  39.616  1.00 79.31      A   
ATOM     18  HA  GLN     5     -10.426 130.511  39.970  1.00  0.00      A   
ATOM     19  CB  GLN     5     -11.402 128.766  40.789  1.00 79.69      A   
ATOM     20  HB1 GLN     5     -12.030 127.940  40.394  1.00  0.00      A   
ATOM     21  HB2 GLN     5     -12.009 129.378  41.489  1.00  0.00      A   
ATOM     22  CG  GLN     5     -10.248 128.159  41.564  1.00 81.29      A   
ATOM     23  HG1 GLN     5      -9.574 128.972  41.907  1.00  0.00      A   
ATOM     24  HG2 GLN     5      -9.683 127.474  40.896  1.00  0.00      A   
ATOM     25  CD  GLN     5     -10.716 127.377  42.774  1.00 82.39      A   
ATOM     26  OE1 GLN     5     -11.509 126.442  42.655  1.00 83.27      A   
ATOM     27  NE2 GLN     5     -10.226 127.758  43.950  1.00 82.92      A   
ATOM     28 HE21 GLN     5      -9.585 128.524  44.000  1.00  0.00      A   
ATOM     29 HE22 GLN     5     -10.499 127.279  44.784  1.00  0.00      A   
ATOM     30  C   GLN     5     -10.078 128.869  38.665  1.00 78.67      A   
ATOM     31  O   GLN     5      -8.887 128.694  38.923  1.00 78.74      A   
ATOM     32  N   GLU     6     -10.659 128.402  37.564  1.00 77.66      A   
ATOM     33  HN  GLU     6     -11.625 128.552  37.371  1.00  0.00      A   
ATOM     34  CA  GLU     6      -9.917 127.639  36.567  1.00 77.00      A   
ATOM     35  HA  GLU     6      -9.122 127.109  37.071  1.00  0.00      A   
ATOM     36  CB  GLU     6     -10.849 126.656  35.858  1.00 77.89      A   
ATOM     37  HB1 GLU     6     -10.255 126.080  35.118  1.00  0.00      A   
ATOM     38  HB2 GLU     6     -11.629 127.236  35.321  1.00  0.00      A   
ATOM     39  CG  GLU     6     -11.536 125.676  36.791  1.00 79.26      A   
ATOM     40  HG1 GLU     6     -12.149 126.243  37.524  1.00  0.00      A   
ATOM     41  HG2 GLU     6     -10.764 125.092  37.335  1.00  0.00      A   
ATOM     42  CD  GLU     6     -12.440 124.709  36.052  1.00 80.18      A   
ATOM     43  OE1 GLU     6     -11.925 123.922  35.229  1.00 80.65      A   
ATOM     44  OE2 GLU     6     -13.666 124.739  36.294  1.00 81.39      A   
ATOM     45  C   GLU     6      -9.280 128.569  35.540  1.00 75.98      A   
ATOM     46  O   GLU     6      -8.153 128.345  35.098  1.00 76.20      A   
ATOM     47  N   ASN     7     -10.009 129.615  35.166  1.00 74.82      A   
ATOM     48  HN  ASN     7     -10.920 129.785  35.534  1.00  0.00      A   
ATOM     49  CA  ASN     7      -9.521 130.581  34.192  1.00 73.75      A   
ATOM     50  HA  ASN     7      -9.056 130.039  33.382  1.00  0.00      A   
ATOM     51  CB  ASN     7     -10.684 131.430  33.671  1.00 74.42      A   
ATOM     52  HB1 ASN     7     -10.285 132.213  32.992  1.00  0.00      A   
ATOM     53  HB2 ASN     7     -11.191 131.917  34.531  1.00  0.00      A   
ATOM     54  CG  ASN     7     -11.708 130.606  32.910  1.00 75.79      A   
ATOM     55  OD1 ASN     7     -11.408 130.037  31.857  1.00 75.95      A   
ATOM     56  ND2 ASN     7     -12.925 130.533  33.444  1.00 76.47      A   
ATOM     57 HD21 ASN     7     -13.124 131.007  34.302  1.00  0.00      A   
ATOM     58 HD22 ASN     7     -13.641 130.004  32.987  1.00  0.00      A   
ATOM     59  C   ASN     7      -8.438 131.478  34.786  1.00 72.52      A   
ATOM     60  O   ASN     7      -7.380 131.662  34.181  1.00 72.21      A   
ATOM     61  N   GLU     8      -8.697 132.035  35.967  1.00 70.56      A   
ATOM     62  HN  GLU     8      -9.556 131.892  36.452  1.00  0.00      A   
ATOM     63  CA  GLU     8      -7.716 132.897  36.618  1.00 69.12      A   
ATOM     64  HA  GLU     8      -7.478 133.703  35.940  1.00  0.00      A   
ATOM     65  CB  GLU     8      -8.272 133.454  37.933  1.00 69.65      A   
ATOM     66  HB1 GLU     8      -7.480 134.062  38.419  1.00  0.00      A   
ATOM     67  HB2 GLU     8      -8.528 132.600  38.595  1.00  0.00      A   
ATOM     68  CG  GLU     8      -9.512 134.323  37.766  1.00 70.22      A   
ATOM     69  HG1 GLU     8     -10.350 133.690  37.404  1.00  0.00      A   
ATOM     70  HG2 GLU     8      -9.301 135.113  37.014  1.00  0.00      A   
ATOM     71  CD  GLU     8      -9.937 134.991  39.060  1.00 70.96      A   
ATOM     72  OE1 GLU     8     -10.132 134.273  40.062  1.00 72.23      A   
ATOM     73  OE2 GLU     8     -10.081 136.233  39.074  1.00 70.84      A   
ATOM     74  C   GLU     8      -6.450 132.090  36.886  1.00 67.74      A   
ATOM     75  O   GLU     8      -5.356 132.645  36.996  1.00 67.36      A   
ATOM     76  N   ASN     9      -6.611 130.774  36.987  1.00 66.18      A   
ATOM     77  HN  ASN     9      -7.506 130.341  36.910  1.00  0.00      A   
ATOM     78  CA  ASN     9      -5.484 129.882  37.218  1.00 64.68      A   
ATOM     79  HA  ASN     9      -4.831 130.346  37.942  1.00  0.00      A   
ATOM     80  CB  ASN     9      -5.975 128.528  37.733  1.00 63.44      A   
ATOM     81  HB1 ASN     9      -6.354 127.932  36.876  1.00  0.00      A   
ATOM     82  HB2 ASN     9      -6.802 128.695  38.456  1.00  0.00      A   
ATOM     83  CG  ASN     9      -4.881 127.735  38.426  1.00 62.96      A   
ATOM     84  OD1 ASN     9      -4.358 128.151  39.463  1.00 60.75      A   
ATOM     85  ND2 ASN     9      -4.529 126.587  37.856  1.00 62.24      A   
ATOM     86 HD21 ASN     9      -3.814 126.023  38.268  1.00  0.00      A   
ATOM     87 HD22 ASN     9      -4.979 126.288  37.015  1.00  0.00      A   
ATOM     88  C   ASN     9      -4.774 129.708  35.878  1.00 64.79      A   
ATOM     89  O   ASN     9      -3.545 129.642  35.815  1.00 64.37      A   
ATOM     90  N   GLU    10      -5.563 129.632  34.808  1.00 64.40      A   
ATOM     91  HN  GLU    10      -6.556 129.668  34.882  1.00  0.00      A   
ATOM     92  CA  GLU    10      -5.027 129.491  33.457  1.00 63.86      A   
ATOM     93  HA  GLU    10      -4.346 128.653  33.453  1.00  0.00      A   
ATOM     94  CB  GLU    10      -6.157 129.262  32.450  1.00 66.05      A   
ATOM     95  HB1 GLU    10      -5.754 129.420  31.427  1.00  0.00      A   
ATOM     96  HB2 GLU    10      -6.956 130.009  32.642  1.00  0.00      A   
ATOM     97  CG  GLU    10      -6.769 127.877  32.516  1.00 69.60      A   
ATOM     98  HG1 GLU    10      -7.629 127.827  31.815  1.00  0.00      A   
ATOM     99  HG2 GLU    10      -7.129 127.689  33.550  1.00  0.00      A   
ATOM    100  CD  GLU    10      -5.779 126.792  32.144  1.00 71.90      A   
ATOM    101  OE1 GLU    10      -5.260 126.829  31.007  1.00 73.70      A   
ATOM    102  OE2 GLU    10      -5.518 125.903  32.986  1.00 73.09      A   
ATOM    103  C   GLU    10      -4.259 130.753  33.084  1.00 61.76      A   
ATOM    104  O   GLU    10      -3.199 130.684  32.461  1.00 62.19      A   
ATOM    105  N   HIS    11      -4.801 131.906  33.465  1.00 60.08      A   
ATOM    106  HN  HIS    11      -5.668 131.952  33.955  1.00  0.00      A   
ATOM    107  CA  HIS    11      -4.149 133.176  33.184  1.00 58.84      A   
ATOM    108  HA  HIS    11      -3.901 133.200  32.133  1.00  0.00      A   
ATOM    109  ND1 HIS    11      -6.766 133.923  31.715  1.00 64.92      A   
ATOM    110  HD1 HIS    11      -6.848 132.941  31.887  1.00  0.00      A   
ATOM    111  NE2 HIS    11      -7.064 135.862  30.852  1.00 64.80      A   
ATOM    112  HE2 HIS    11      -7.407 136.595  30.265  1.00  0.00      A   
ATOM    113  CE1 HIS    11      -7.425 134.593  30.786  1.00 65.01      A   
ATOM    114  HE1 HIS    11      -8.131 134.178  30.097  1.00  0.00      A   
ATOM    115  CD2 HIS    11      -6.140 136.011  31.859  1.00 64.25      A   
ATOM    116  HD2 HIS    11      -5.696 136.968  32.102  1.00  0.00      A   
ATOM    117  CG  HIS    11      -5.948 134.789  32.410  1.00 63.66      A   
ATOM    118  CB  HIS    11      -5.071 134.345  33.540  1.00 60.75      A   
ATOM    119  HB1 HIS    11      -4.446 135.208  33.854  1.00  0.00      A   
ATOM    120  HB2 HIS    11      -5.723 134.039  34.386  1.00  0.00      A   
ATOM    121  C   HIS    11      -2.856 133.275  33.983  1.00 56.69      A   
ATOM    122  O   HIS    11      -1.849 133.784  33.489  1.00 55.54      A   
ATOM    123  N   ALA    12      -2.889 132.787  35.221  1.00 53.40      A   
ATOM    124  HN  ALA    12      -3.712 132.385  35.615  1.00  0.00      A   
ATOM    125  CA  ALA    12      -1.708 132.815  36.075  1.00 50.51      A   
ATOM    126  HA  ALA    12      -1.335 133.828  36.100  1.00  0.00      A   
ATOM    127  CB  ALA    12      -2.061 132.345  37.476  1.00 50.20      A   
ATOM    128  HB1 ALA    12      -2.694 131.433  37.425  1.00  0.00      A   
ATOM    129  HB2 ALA    12      -2.626 133.139  38.010  1.00  0.00      A   
ATOM    130  HB3 ALA    12      -1.134 132.102  38.038  1.00  0.00      A   
ATOM    131  C   ALA    12      -0.641 131.914  35.466  1.00 48.88      A   
ATOM    132  O   ALA    12       0.524 132.303  35.369  1.00 48.51      A   
ATOM    133  N   LYS    13      -1.042 130.710  35.061  1.00 47.88      A   
ATOM    134  HN  LYS    13      -1.985 130.402  35.161  1.00  0.00      A   
ATOM    135  CA  LYS    13      -0.116 129.765  34.443  1.00 47.81      A   
ATOM    136  HA  LYS    13       0.653 129.533  35.165  1.00  0.00      A   
ATOM    137  CB  LYS    13      -0.838 128.484  34.010  1.00 49.95      A   
ATOM    138  HB1 LYS    13      -0.132 127.882  33.401  1.00  0.00      A   
ATOM    139  HB2 LYS    13      -1.703 128.775  33.378  1.00  0.00      A   
ATOM    140  CG  LYS    13      -1.355 127.604  35.136  1.00 54.91      A   
ATOM    141  HG1 LYS    13      -2.110 128.166  35.726  1.00  0.00      A   
ATOM    142  HG2 LYS    13      -0.512 127.326  35.804  1.00  0.00      A   
ATOM    143  CD  LYS    13      -1.992 126.340  34.572  1.00 59.16      A   
ATOM    144  HD1 LYS    13      -1.248 125.812  33.939  1.00  0.00      A   
ATOM    145  HD2 LYS    13      -2.862 126.624  33.943  1.00  0.00      A   
ATOM    146  CE  LYS    13      -2.463 125.399  35.674  1.00 62.25      A   
ATOM    147  HE1 LYS    13      -3.238 125.899  36.293  1.00  0.00      A   
ATOM    148  HE2 LYS    13      -1.602 125.099  36.309  1.00  0.00      A   
ATOM    149  NZ  LYS    13      -3.063 124.162  35.100  1.00 65.72      A   
ATOM    150  HZ1 LYS    13      -2.458 123.807  34.332  1.00  0.00      A   
ATOM    151  HZ2 LYS    13      -4.009 124.377  34.724  1.00  0.00      A   
ATOM    152  HZ3 LYS    13      -3.142 123.438  35.843  1.00  0.00      A   
ATOM    153  C   LYS    13       0.489 130.416  33.205  1.00 47.22      A   
ATOM    154  O   LYS    13       1.691 130.321  32.963  1.00 44.88      A   
ATOM    155  N   ALA    14      -0.365 131.074  32.424  1.00 46.33      A   
ATOM    156  HN  ALA    14      -1.336 131.139  32.642  1.00  0.00      A   
ATOM    157  CA  ALA    14       0.060 131.743  31.200  1.00 46.37      A   
ATOM    158  HA  ALA    14       0.551 131.016  30.571  1.00  0.00      A   
ATOM    159  CB  ALA    14      -1.150 132.338  30.485  1.00 46.66      A   
ATOM    160  HB1 ALA    14      -1.805 132.861  31.214  1.00  0.00      A   
ATOM    161  HB2 ALA    14      -1.736 131.530  29.997  1.00  0.00      A   
ATOM    162  HB3 ALA    14      -0.815 133.071  29.721  1.00  0.00      A   
ATOM    163  C   ALA    14       1.087 132.831  31.489  1.00 45.88      A   
ATOM    164  O   ALA    14       2.136 132.881  30.849  1.00 45.44      A   
ATOM    165  N   PHE    15       0.780 133.698  32.449  1.00 46.05      A   
ATOM    166  HN  PHE    15      -0.077 133.646  32.955  1.00  0.00      A   
ATOM    167  CA  PHE    15       1.680 134.782  32.822  1.00 47.89      A   
ATOM    168  HA  PHE    15       1.875 135.374  31.940  1.00  0.00      A   
ATOM    169  CB  PHE    15       1.053 135.649  33.916  1.00 51.56      A   
ATOM    170  HB1 PHE    15       1.824 136.336  34.324  1.00  0.00      A   
ATOM    171  HB2 PHE    15       0.662 134.993  34.722  1.00  0.00      A   
ATOM    172  CG  PHE    15      -0.096 136.502  33.440  1.00 56.78      A   
ATOM    173  CD1 PHE    15      -0.705 137.406  34.303  1.00 59.62      A   
ATOM    174  HD1 PHE    15      -0.351 137.491  35.320  1.00  0.00      A   
ATOM    175  CD2 PHE    15      -0.568 136.407  32.133  1.00 59.23      A   
ATOM    176  HD2 PHE    15      -0.106 135.711  31.449  1.00  0.00      A   
ATOM    177  CE1 PHE    15      -1.767 138.205  33.875  1.00 62.04      A   
ATOM    178  HE1 PHE    15      -2.228 138.904  34.557  1.00  0.00      A   
ATOM    179  CE2 PHE    15      -1.627 137.197  31.696  1.00 61.35      A   
ATOM    180  HE2 PHE    15      -1.982 137.111  30.680  1.00  0.00      A   
ATOM    181  CZ  PHE    15      -2.228 138.098  32.569  1.00 62.72      A   
ATOM    182  HZ  PHE    15      -3.050 138.712  32.233  1.00  0.00      A   
ATOM    183  C   PHE    15       3.027 134.250  33.296  1.00 48.00      A   
ATOM    184  O   PHE    15       4.073 134.814  32.972  1.00 47.82      A   
ATOM    185  N   LEU    16       3.004 133.168  34.067  1.00 46.18      A   
ATOM    186  HN  LEU    16       2.157 132.721  34.343  1.00  0.00      A   
ATOM    187  CA  LEU    16       4.244 132.577  34.551  1.00 45.14      A   
ATOM    188  HA  LEU    16       4.817 133.354  35.035  1.00  0.00      A   
ATOM    189  CB  LEU    16       3.956 131.438  35.534  1.00 46.26      A   
ATOM    190  HB1 LEU    16       4.918 130.931  35.755  1.00  0.00      A   
ATOM    191  HB2 LEU    16       3.276 130.720  35.030  1.00  0.00      A   
ATOM    192  CG  LEU    16       3.316 131.828  36.869  1.00 47.21      A   
ATOM    193  HG  LEU    16       2.354 132.351  36.682  1.00  0.00      A   
ATOM    194  CD1 LEU    16       3.063 130.573  37.702  1.00 46.32      A   
ATOM    195 HD11 LEU    16       3.954 129.909  37.673  1.00  0.00      A   
ATOM    196 HD12 LEU    16       2.193 130.017  37.293  1.00  0.00      A   
ATOM    197 HD13 LEU    16       2.865 130.854  38.758  1.00  0.00      A   
ATOM    198  CD2 LEU    16       4.228 132.801  37.612  1.00 47.10      A   
ATOM    199 HD21 LEU    16       4.603 133.581  36.915  1.00  0.00      A   
ATOM    200 HD22 LEU    16       5.098 132.255  38.035  1.00  0.00      A   
ATOM    201 HD23 LEU    16       3.664 133.298  38.430  1.00  0.00      A   
ATOM    202  C   LEU    16       5.010 132.036  33.352  1.00 43.70      A   
ATOM    203  O   LEU    16       6.230 132.183  33.259  1.00 42.42      A   
ATOM    204  N   GLY    17       4.279 131.419  32.430  1.00 41.42      A   
ATOM    205  HN  GLY    17       3.291 131.313  32.509  1.00  0.00      A   
ATOM    206  CA  GLY    17       4.901 130.862  31.246  1.00 41.63      A   
ATOM    207  HA1 GLY    17       4.138 130.355  30.674  1.00  0.00      A   
ATOM    208  HA2 GLY    17       5.656 130.159  31.564  1.00  0.00      A   
ATOM    209  C   GLY    17       5.546 131.931  30.382  1.00 40.86      A   
ATOM    210  O   GLY    17       6.659 131.752  29.881  1.00 39.30      A   
ATOM    211  N   LEU    18       4.846 133.048  30.220  1.00 40.10      A   
ATOM    212  HN  LEU    18       3.953 133.178  30.643  1.00  0.00      A   
ATOM    213  CA  LEU    18       5.338 134.158  29.413  1.00 40.31      A   
ATOM    214  HA  LEU    18       5.643 133.767  28.454  1.00  0.00      A   
ATOM    215  CB  LEU    18       4.244 135.212  29.236  1.00 39.79      A   
ATOM    216  HB1 LEU    18       4.691 136.081  28.711  1.00  0.00      A   
ATOM    217  HB2 LEU    18       3.913 135.531  30.246  1.00  0.00      A   
ATOM    218  CG  LEU    18       3.003 134.777  28.451  1.00 39.72      A   
ATOM    219  HG  LEU    18       2.484 133.958  28.993  1.00  0.00      A   
ATOM    220  CD1 LEU    18       2.069 135.963  28.301  1.00 38.70      A   
ATOM    221 HD11 LEU    18       2.644 136.867  28.007  1.00  0.00      A   
ATOM    222 HD12 LEU    18       1.558 136.166  29.266  1.00  0.00      A   
ATOM    223 HD13 LEU    18       1.313 135.752  27.515  1.00  0.00      A   
ATOM    224  CD2 LEU    18       3.410 134.242  27.079  1.00 39.91      A   
ATOM    225 HD21 LEU    18       4.280 133.558  27.179  1.00  0.00      A   
ATOM    226 HD22 LEU    18       3.696 135.085  26.414  1.00  0.00      A   
ATOM    227 HD23 LEU    18       2.566 133.679  26.627  1.00  0.00      A   
ATOM    228  C   LEU    18       6.570 134.796  30.037  1.00 40.80      A   
ATOM    229  O   LEU    18       7.505 135.164  29.330  1.00 41.06      A   
ATOM    230  N   ALA    19       6.570 134.931  31.360  1.00 40.13      A   
ATOM    231  HN  ALA    19       5.804 134.641  31.929  1.00  0.00      A   
ATOM    232  CA  ALA    19       7.709 135.520  32.053  1.00 40.67      A   
ATOM    233  HA  ALA    19       7.876 136.507  31.647  1.00  0.00      A   
ATOM    234  CB  ALA    19       7.435 135.602  33.551  1.00 39.00      A   
ATOM    235  HB1 ALA    19       6.994 134.648  33.911  1.00  0.00      A   
ATOM    236  HB2 ALA    19       6.718 136.425  33.760  1.00  0.00      A   
ATOM    237  HB3 ALA    19       8.384 135.784  34.100  1.00  0.00      A   
ATOM    238  C   ALA    19       8.944 134.670  31.788  1.00 40.88      A   
ATOM    239  O   ALA    19      10.034 135.199  31.565  1.00 42.16      A   
ATOM    240  N   LYS    20       8.782 133.351  31.803  1.00 40.59      A   
ATOM    241  HN  LYS    20       7.904 132.915  31.985  1.00  0.00      A   
ATOM    242  CA  LYS    20       9.915 132.469  31.546  1.00 40.11      A   
ATOM    243  HA  LYS    20      10.732 132.786  32.177  1.00  0.00      A   
ATOM    244  CB  LYS    20       9.558 131.009  31.838  1.00 42.22      A   
ATOM    245  HB1 LYS    20      10.350 130.363  31.405  1.00  0.00      A   
ATOM    246  HB2 LYS    20       8.593 130.779  31.340  1.00  0.00      A   
ATOM    247  CG  LYS    20       9.424 130.675  33.318  1.00 46.54      A   
ATOM    248  HG1 LYS    20       8.523 131.180  33.727  1.00  0.00      A   
ATOM    249  HG2 LYS    20      10.321 131.045  33.859  1.00  0.00      A   
ATOM    250  CD  LYS    20       9.295 129.166  33.531  1.00 49.53      A   
ATOM    251  HD1 LYS    20      10.183 128.660  33.097  1.00  0.00      A   
ATOM    252  HD2 LYS    20       8.384 128.802  33.011  1.00  0.00      A   
ATOM    253  CE  LYS    20       9.197 128.819  35.012  1.00 53.17      A   
ATOM    254  HE1 LYS    20       8.293 129.296  35.446  1.00  0.00      A   
ATOM    255  HE2 LYS    20      10.107 129.177  35.538  1.00  0.00      A   
ATOM    256  NZ  LYS    20       9.088 127.344  35.250  1.00 56.08      A   
ATOM    257  HZ1 LYS    20       9.781 126.844  34.657  1.00  0.00      A   
ATOM    258  HZ2 LYS    20       8.129 127.024  35.007  1.00  0.00      A   
ATOM    259  HZ3 LYS    20       9.278 127.140  36.252  1.00  0.00      A   
ATOM    260  C   LYS    20      10.392 132.593  30.102  1.00 40.30      A   
ATOM    261  O   LYS    20      11.596 132.537  29.835  1.00 39.21      A   
ATOM    262  N   CYS    21       9.450 132.757  29.173  1.00 38.67      A   
ATOM    263  HN  CYS    21       8.479 132.793  29.397  1.00  0.00      A   
ATOM    264  CA  CYS    21       9.796 132.894  27.761  1.00 40.56      A   
ATOM    265  HA  CYS    21      10.424 132.059  27.488  1.00  0.00      A   
ATOM    266  CB  CYS    21       8.531 132.914  26.897  1.00 40.94      A   
ATOM    267  HB1 CYS    21       8.792 133.342  25.906  1.00  0.00      A   
ATOM    268  HB2 CYS    21       7.788 133.582  27.381  1.00  0.00      A   
ATOM    269  SG  CYS    21       7.796 131.273  26.665  1.00 39.63      A   
ATOM    270  HG1 CYS    21       6.793 131.701  25.913  1.00  0.00      A   
ATOM    271  C   CYS    21      10.619 134.156  27.516  1.00 42.37      A   
ATOM    272  O   CYS    21      11.575 134.136  26.741  1.00 38.94      A   
ATOM    273  N   GLU    22      10.249 135.246  28.178  1.00 43.89      A   
ATOM    274  HN  GLU    22       9.466 135.258  28.796  1.00  0.00      A   
ATOM    275  CA  GLU    22      10.980 136.498  28.032  1.00 48.67      A   
ATOM    276  HA  GLU    22      11.003 136.751  26.983  1.00  0.00      A   
ATOM    277  CB  GLU    22      10.306 137.613  28.833  1.00 52.91      A   
ATOM    278  HB1 GLU    22      10.970 138.503  28.826  1.00  0.00      A   
ATOM    279  HB2 GLU    22      10.179 137.267  29.881  1.00  0.00      A   
ATOM    280  CG  GLU    22       8.946 138.021  28.291  1.00 62.32      A   
ATOM    281  HG1 GLU    22       8.258 137.151  28.348  1.00  0.00      A   
ATOM    282  HG2 GLU    22       9.057 138.328  27.229  1.00  0.00      A   
ATOM    283  CD  GLU    22       8.332 139.172  29.064  1.00 67.87      A   
ATOM    284  OE1 GLU    22       8.114 139.021  30.288  1.00 73.33      A   
ATOM    285  OE2 GLU    22       8.068 140.228  28.450  1.00 72.04      A   
ATOM    286  C   GLU    22      12.412 136.310  28.515  1.00 47.60      A   
ATOM    287  O   GLU    22      13.351 136.830  27.912  1.00 46.08      A   
ATOM    288  N   GLU    23      12.576 135.567  29.607  1.00 46.13      A   
ATOM    289  HN  GLU    23      11.810 135.161  30.100  1.00  0.00      A   
ATOM    290  CA  GLU    23      13.907 135.308  30.143  1.00 45.13      A   
ATOM    291  HA  GLU    23      14.367 136.259  30.368  1.00  0.00      A   
ATOM    292  CB  GLU    23      13.826 134.444  31.407  1.00 47.69      A   
ATOM    293  HB1 GLU    23      14.858 134.166  31.709  1.00  0.00      A   
ATOM    294  HB2 GLU    23      13.260 133.520  31.165  1.00  0.00      A   
ATOM    295  CG  GLU    23      13.147 135.129  32.586  1.00 52.71      A   
ATOM    296  HG1 GLU    23      12.092 135.347  32.317  1.00  0.00      A   
ATOM    297  HG2 GLU    23      13.673 136.083  32.800  1.00  0.00      A   
ATOM    298  CD  GLU    23      13.157 134.278  33.851  1.00 55.71      A   
ATOM    299  OE1 GLU    23      12.739 133.101  33.786  1.00 57.91      A   
ATOM    300  OE2 GLU    23      13.574 134.790  34.913  1.00 57.16      A   
ATOM    301  C   GLU    23      14.741 134.596  29.084  1.00 42.09      A   
ATOM    302  O   GLU    23      15.912 134.916  28.890  1.00 41.35      A   
ATOM    303  N   GLU    24      14.127 133.636  28.397  1.00 39.68      A   
ATOM    304  HN  GLU    24      13.175 133.390  28.564  1.00  0.00      A   
ATOM    305  CA  GLU    24      14.811 132.881  27.353  1.00 38.58      A   
ATOM    306  HA  GLU    24      15.736 132.505  27.763  1.00  0.00      A   
ATOM    307  CB  GLU    24      13.934 131.724  26.867  1.00 40.12      A   
ATOM    308  HB1 GLU    24      14.413 131.270  25.974  1.00  0.00      A   
ATOM    309  HB2 GLU    24      12.943 132.131  26.576  1.00  0.00      A   
ATOM    310  CG  GLU    24      13.723 130.635  27.909  1.00 42.18      A   
ATOM    311  HG1 GLU    24      13.319 131.095  28.836  1.00  0.00      A   
ATOM    312  HG2 GLU    24      14.700 130.157  28.135  1.00  0.00      A   
ATOM    313  CD  GLU    24      12.759 129.564  27.445  1.00 44.00      A   
ATOM    314  OE1 GLU    24      12.827 129.171  26.262  1.00 44.57      A   
ATOM    315  OE2 GLU    24      11.939 129.105  28.268  1.00 47.64      A   
ATOM    316  C   GLU    24      15.169 133.788  26.180  1.00 36.65      A   
ATOM    317  O   GLU    24      16.219 133.625  25.556  1.00 34.69      A   
ATOM    318  N   VAL    25      14.290 134.738  25.882  1.00 34.69      A   
ATOM    319  HN  VAL    25      13.433 134.847  26.379  1.00  0.00      A   
ATOM    320  CA  VAL    25      14.536 135.682  24.799  1.00 36.48      A   
ATOM    321  HA  VAL    25      14.763 135.113  23.909  1.00  0.00      A   
ATOM    322  CB  VAL    25      13.312 136.587  24.553  1.00 36.90      A   
ATOM    323  HB  VAL    25      13.000 137.056  25.510  1.00  0.00      A   
ATOM    324  CG1 VAL    25      13.662 137.679  23.540  1.00 35.55      A   
ATOM    325 HG11 VAL    25      14.219 137.241  22.684  1.00  0.00      A   
ATOM    326 HG12 VAL    25      14.301 138.450  24.021  1.00  0.00      A   
ATOM    327 HG13 VAL    25      12.732 138.150  23.155  1.00  0.00      A   
ATOM    328  CG2 VAL    25      12.139 135.746  24.051  1.00 36.24      A   
ATOM    329 HG21 VAL    25      12.044 134.821  24.659  1.00  0.00      A   
ATOM    330 HG22 VAL    25      12.306 135.458  22.991  1.00  0.00      A   
ATOM    331 HG23 VAL    25      11.195 136.325  24.137  1.00  0.00      A   
ATOM    332  C   VAL    25      15.735 136.552  25.174  1.00 35.98      A   
ATOM    333  O   VAL    25      16.595 136.824  24.337  1.00 37.24      A   
ATOM    334  N   ASP    26      15.791 136.982  26.434  1.00 37.10      A   
ATOM    335  HN  ASP    26      15.090 136.762  27.108  1.00  0.00      A   
ATOM    336  CA  ASP    26      16.905 137.813  26.894  1.00 37.01      A   
ATOM    337  HA  ASP    26      16.944 138.690  26.265  1.00  0.00      A   
ATOM    338  CB  ASP    26      16.736 138.225  28.361  1.00 40.14      A   
ATOM    339  HB1 ASP    26      17.671 138.716  28.706  1.00  0.00      A   
ATOM    340  HB2 ASP    26      16.555 137.315  28.971  1.00  0.00      A   
ATOM    341  CG  ASP    26      15.579 139.188  28.579  1.00 42.93      A   
ATOM    342  OD1 ASP    26      15.149 139.862  27.620  1.00 44.00      A   
ATOM    343  OD2 ASP    26      15.107 139.281  29.731  1.00 47.08      A   
ATOM    344  C   ASP    26      18.219 137.057  26.741  1.00 35.14      A   
ATOM    345  O   ASP    26      19.231 137.634  26.336  1.00 32.12      A   
ATOM    346  N   ALA    27      18.205 135.767  27.071  1.00 33.42      A   
ATOM    347  HN  ALA    27      17.386 135.309  27.409  1.00  0.00      A   
ATOM    348  CA  ALA    27      19.404 134.949  26.953  1.00 33.60      A   
ATOM    349  HA  ALA    27      20.206 135.453  27.472  1.00  0.00      A   
ATOM    350  CB  ALA    27      19.168 133.558  27.557  1.00 34.87      A   
ATOM    351  HB1 ALA    27      18.186 133.159  27.224  1.00  0.00      A   
ATOM    352  HB2 ALA    27      19.167 133.623  28.666  1.00  0.00      A   
ATOM    353  HB3 ALA    27      19.966 132.861  27.224  1.00  0.00      A   
ATOM    354  C   ALA    27      19.808 134.829  25.484  1.00 32.84      A   
ATOM    355  O   ALA    27      20.991 134.909  25.141  1.00 31.52      A   
ATOM    356  N   ILE    28      18.822 134.644  24.612  1.00 31.51      A   
ATOM    357  HN  ILE    28      17.866 134.576  24.888  1.00  0.00      A   
ATOM    358  CA  ILE    28      19.100 134.530  23.188  1.00 30.34      A   
ATOM    359  HA  ILE    28      19.837 133.752  23.053  1.00  0.00      A   
ATOM    360  CB  ILE    28      17.812 134.191  22.399  1.00 29.61      A   
ATOM    361  HB  ILE    28      16.990 134.860  22.732  1.00  0.00      A   
ATOM    362  CG2 ILE    28      18.035 134.372  20.903  1.00 30.93      A   
ATOM    363 HG21 ILE    28      19.005 133.920  20.604  1.00  0.00      A   
ATOM    364 HG22 ILE    28      18.056 135.454  20.652  1.00  0.00      A   
ATOM    365 HG23 ILE    28      17.221 133.872  20.336  1.00  0.00      A   
ATOM    366  CG1 ILE    28      17.404 132.745  22.691  1.00 31.41      A   
ATOM    367 HG11 ILE    28      17.408 132.592  23.791  1.00  0.00      A   
ATOM    368 HG12 ILE    28      18.153 132.067  22.230  1.00  0.00      A   
ATOM    369  CD1 ILE    28      16.027 132.381  22.157  1.00 28.87      A   
ATOM    370  HD1 ILE    28      15.908 132.759  21.119  1.00  0.00      A   
ATOM    371  HD2 ILE    28      15.241 132.840  22.794  1.00  0.00      A   
ATOM    372  HD3 ILE    28      15.904 131.277  22.149  1.00  0.00      A   
ATOM    373  C   ILE    28      19.708 135.825  22.644  1.00 29.56      A   
ATOM    374  O   ILE    28      20.672 135.785  21.881  1.00 29.67      A   
ATOM    375  N   GLU    29      19.142 136.966  23.032  1.00 30.89      A   
ATOM    376  HN  GLU    29      18.358 136.992  23.647  1.00  0.00      A   
ATOM    377  CA  GLU    29      19.649 138.256  22.569  1.00 33.54      A   
ATOM    378  HA  GLU    29      19.559 138.284  21.493  1.00  0.00      A   
ATOM    379  CB  GLU    29      18.860 139.405  23.197  1.00 39.25      A   
ATOM    380  HB1 GLU    29      19.369 140.358  22.941  1.00  0.00      A   
ATOM    381  HB2 GLU    29      18.873 139.274  24.300  1.00  0.00      A   
ATOM    382  CG  GLU    29      17.412 139.502  22.745  1.00 47.53      A   
ATOM    383  HG1 GLU    29      16.882 140.235  23.389  1.00  0.00      A   
ATOM    384  HG2 GLU    29      16.933 138.506  22.855  1.00  0.00      A   
ATOM    385  CD  GLU    29      17.276 139.944  21.303  1.00 55.12      A   
ATOM    386  OE1 GLU    29      17.842 139.279  20.410  1.00 59.53      A   
ATOM    387  OE2 GLU    29      16.597 140.963  21.059  1.00 61.06      A   
ATOM    388  C   GLU    29      21.125 138.403  22.921  1.00 33.29      A   
ATOM    389  O   GLU    29      21.921 138.871  22.106  1.00 32.46      A   
ATOM    390  N   ARG    30      21.499 138.003  24.132  1.00 31.65      A   
ATOM    391  HN  ARG    30      20.863 137.623  24.799  1.00  0.00      A   
ATOM    392  CA  ARG    30      22.898 138.111  24.536  1.00 32.21      A   
ATOM    393  HA  ARG    30      23.219 139.125  24.348  1.00  0.00      A   
ATOM    394  CB  ARG    30      23.081 137.766  26.019  1.00 33.62      A   
ATOM    395  HB1 ARG    30      22.720 136.731  26.196  1.00  0.00      A   
ATOM    396  HB2 ARG    30      22.474 138.467  26.630  1.00  0.00      A   
ATOM    397  CG  ARG    30      24.548 137.864  26.458  1.00 36.43      A   
ATOM    398  HG1 ARG    30      24.886 138.913  26.325  1.00  0.00      A   
ATOM    399  HG2 ARG    30      25.156 137.204  25.804  1.00  0.00      A   
ATOM    400  CD  ARG    30      24.787 137.460  27.906  1.00 37.36      A   
ATOM    401  HD1 ARG    30      24.325 136.469  28.104  1.00  0.00      A   
ATOM    402  HD2 ARG    30      24.357 138.224  28.588  1.00  0.00      A   
ATOM    403  NE  ARG    30      26.219 137.355  28.191  1.00 38.70      A   
ATOM    404  HE  ARG    30      26.638 136.450  28.130  1.00  0.00      A   
ATOM    405  CZ  ARG    30      27.005 138.378  28.526  1.00 40.75      A   
ATOM    406  NH1 ARG    30      26.511 139.603  28.631  1.00 41.13      A   
ATOM    407 HH11 ARG    30      25.540 139.767  28.458  1.00  0.00      A   
ATOM    408 HH12 ARG    30      27.109 140.364  28.883  1.00  0.00      A   
ATOM    409  NH2 ARG    30      28.297 138.174  28.749  1.00 41.76      A   
ATOM    410 HH21 ARG    30      28.680 137.254  28.666  1.00  0.00      A   
ATOM    411 HH22 ARG    30      28.888 138.940  29.000  1.00  0.00      A   
ATOM    412  C   ARG    30      23.767 137.187  23.685  1.00 31.19      A   
ATOM    413  O   ARG    30      24.804 137.599  23.176  1.00 29.40      A   
ATOM    414  N   GLU    31      23.340 135.939  23.515  1.00 29.86      A   
ATOM    415  HN  GLU    31      22.493 135.600  23.916  1.00  0.00      A   
ATOM    416  CA  GLU    31      24.115 134.990  22.713  1.00 30.24      A   
ATOM    417  HA  GLU    31      25.097 134.896  23.152  1.00  0.00      A   
ATOM    418  CB  GLU    31      23.399 133.628  22.693  1.00 31.22      A   
ATOM    419  HB1 GLU    31      24.073 132.872  22.238  1.00  0.00      A   
ATOM    420  HB2 GLU    31      22.482 133.711  22.072  1.00  0.00      A   
ATOM    421  CG  GLU    31      23.008 133.165  24.102  1.00 38.40      A   
ATOM    422  HG1 GLU    31      22.338 133.929  24.550  1.00  0.00      A   
ATOM    423  HG2 GLU    31      23.931 133.084  24.714  1.00  0.00      A   
ATOM    424  CD  GLU    31      22.291 131.823  24.151  1.00 40.40      A   
ATOM    425  OE1 GLU    31      21.402 131.575  23.310  1.00 41.88      A   
ATOM    426  OE2 GLU    31      22.610 131.018  25.054  1.00 45.22      A   
ATOM    427  C   GLU    31      24.320 135.514  21.282  1.00 29.00      A   
ATOM    428  O   GLU    31      25.407 135.403  20.704  1.00 28.62      A   
ATOM    429  N   VAL    32      23.272 136.101  20.721  1.00 27.86      A   
ATOM    430  HN  VAL    32      22.402 136.204  21.197  1.00  0.00      A   
ATOM    431  CA  VAL    32      23.332 136.632  19.369  1.00 26.34      A   
ATOM    432  HA  VAL    32      23.727 135.861  18.724  1.00  0.00      A   
ATOM    433  CB  VAL    32      21.926 137.064  18.893  1.00 25.35      A   
ATOM    434  HB  VAL    32      21.473 137.739  19.650  1.00  0.00      A   
ATOM    435  CG1 VAL    32      22.014 137.791  17.554  1.00 27.80      A   
ATOM    436 HG11 VAL    32      22.691 137.242  16.865  1.00  0.00      A   
ATOM    437 HG12 VAL    32      22.417 138.815  17.706  1.00  0.00      A   
ATOM    438 HG13 VAL    32      21.007 137.850  17.089  1.00  0.00      A   
ATOM    439  CG2 VAL    32      21.022 135.826  18.757  1.00 27.31      A   
ATOM    440 HG21 VAL    32      21.142 135.166  19.643  1.00  0.00      A   
ATOM    441 HG22 VAL    32      21.301 135.252  17.847  1.00  0.00      A   
ATOM    442 HG23 VAL    32      19.958 136.140  18.690  1.00  0.00      A   
ATOM    443  C   VAL    32      24.283 137.830  19.305  1.00 26.34      A   
ATOM    444  O   VAL    32      25.064 137.964  18.366  1.00 27.10      A   
ATOM    445  N   GLU    33      24.230 138.689  20.312  1.00 27.49      A   
ATOM    446  HN  GLU    33      23.618 138.580  21.091  1.00  0.00      A   
ATOM    447  CA  GLU    33      25.097 139.857  20.305  1.00 29.01      A   
ATOM    448  HA  GLU    33      25.035 140.313  19.328  1.00  0.00      A   
ATOM    449  CB  GLU    33      24.671 140.856  21.385  1.00 29.99      A   
ATOM    450  HB1 GLU    33      24.710 140.347  22.371  1.00  0.00      A   
ATOM    451  HB2 GLU    33      23.625 141.169  21.183  1.00  0.00      A   
ATOM    452  CG  GLU    33      25.552 142.111  21.449  1.00 32.58      A   
ATOM    453  HG1 GLU    33      26.610 141.792  21.556  1.00  0.00      A   
ATOM    454  HG2 GLU    33      25.257 142.703  22.341  1.00  0.00      A   
ATOM    455  CD  GLU    33      25.454 143.024  20.222  1.00 35.09      A   
ATOM    456  OE1 GLU    33      24.730 142.702  19.254  1.00 33.29      A   
ATOM    457  OE2 GLU    33      26.119 144.084  20.234  1.00 34.56      A   
ATOM    458  C   GLU    33      26.567 139.475  20.470  1.00 27.76      A   
ATOM    459  O   GLU    33      27.423 140.101  19.856  1.00 26.23      A   
ATOM    460  N   LEU    34      26.862 138.457  21.284  1.00 27.30      A   
ATOM    461  HN  LEU    34      26.165 137.957  21.792  1.00  0.00      A   
ATOM    462  CA  LEU    34      28.251 138.019  21.472  1.00 29.10      A   
ATOM    463  HA  LEU    34      28.838 138.885  21.740  1.00  0.00      A   
ATOM    464  CB  LEU    34      28.359 136.944  22.572  1.00 27.53      A   
ATOM    465  HB1 LEU    34      29.339 136.439  22.451  1.00  0.00      A   
ATOM    466  HB2 LEU    34      27.548 136.206  22.400  1.00  0.00      A   
ATOM    467  CG  LEU    34      28.257 137.410  24.026  1.00 31.54      A   
ATOM    468  HG  LEU    34      27.347 138.036  24.148  1.00  0.00      A   
ATOM    469  CD1 LEU    34      28.178 136.209  24.976  1.00 30.23      A   
ATOM    470 HD11 LEU    34      28.932 135.445  24.689  1.00  0.00      A   
ATOM    471 HD12 LEU    34      27.168 135.749  24.920  1.00  0.00      A   
ATOM    472 HD13 LEU    34      28.383 136.537  26.018  1.00  0.00      A   
ATOM    473  CD2 LEU    34      29.475 138.266  24.350  1.00 29.90      A   
ATOM    474 HD21 LEU    34      29.666 138.986  23.526  1.00  0.00      A   
ATOM    475 HD22 LEU    34      30.370 137.619  24.471  1.00  0.00      A   
ATOM    476 HD23 LEU    34      29.297 138.838  25.286  1.00  0.00      A   
ATOM    477  C   LEU    34      28.793 137.462  20.160  1.00 27.47      A   
ATOM    478  O   LEU    34      29.960 137.669  19.820  1.00 26.72      A   
ATOM    479  N   TYR    35      27.950 136.736  19.431  1.00 27.15      A   
ATOM    480  HN  TYR    35      27.021 136.540  19.735  1.00  0.00      A   
ATOM    481  CA  TYR    35      28.333 136.178  18.136  1.00 27.13      A   
ATOM    482  HA  TYR    35      29.218 135.575  18.274  1.00  0.00      A   
ATOM    483  CB  TYR    35      27.177 135.324  17.583  1.00 26.48      A   
ATOM    484  HB1 TYR    35      26.232 135.901  17.668  1.00  0.00      A   
ATOM    485  HB2 TYR    35      27.108 134.387  18.176  1.00  0.00      A   
ATOM    486  CG  TYR    35      27.310 134.913  16.128  1.00 30.48      A   
ATOM    487  CD1 TYR    35      28.473 134.310  15.648  1.00 31.17      A   
ATOM    488  HD1 TYR    35      29.305 134.154  16.319  1.00  0.00      A   
ATOM    489  CD2 TYR    35      26.253 135.104  15.236  1.00 33.37      A   
ATOM    490  HD2 TYR    35      25.345 135.573  15.585  1.00  0.00      A   
ATOM    491  CE1 TYR    35      28.581 133.903  14.312  1.00 34.03      A   
ATOM    492  HE1 TYR    35      29.489 133.439  13.956  1.00  0.00      A   
ATOM    493  CE2 TYR    35      26.345 134.702  13.904  1.00 35.42      A   
ATOM    494  HE2 TYR    35      25.515 134.858  13.231  1.00  0.00      A   
ATOM    495  CZ  TYR    35      27.509 134.101  13.448  1.00 36.14      A   
ATOM    496  OH  TYR    35      27.579 133.681  12.138  1.00 37.81      A   
ATOM    497  HH  TYR    35      28.438 133.275  12.002  1.00  0.00      A   
ATOM    498  C   TYR    35      28.656 137.331  17.169  1.00 26.90      A   
ATOM    499  O   TYR    35      29.687 137.332  16.484  1.00 25.30      A   
ATOM    500  N   ARG    36      27.773 138.321  17.121  1.00 25.66      A   
ATOM    501  HN  ARG    36      26.944 138.335  17.675  1.00  0.00      A   
ATOM    502  CA  ARG    36      27.991 139.451  16.234  1.00 23.84      A   
ATOM    503  HA  ARG    36      28.096 139.070  15.229  1.00  0.00      A   
ATOM    504  CB  ARG    36      26.824 140.438  16.307  1.00 22.57      A   
ATOM    505  HB1 ARG    36      26.799 140.886  17.323  1.00  0.00      A   
ATOM    506  HB2 ARG    36      25.877 139.884  16.135  1.00  0.00      A   
ATOM    507  CG  ARG    36      26.928 141.561  15.279  1.00 25.00      A   
ATOM    508  HG1 ARG    36      26.890 141.127  14.257  1.00  0.00      A   
ATOM    509  HG2 ARG    36      27.897 142.088  15.410  1.00  0.00      A   
ATOM    510  CD  ARG    36      25.777 142.568  15.444  1.00 25.68      A   
ATOM    511  HD1 ARG    36      24.817 142.022  15.564  1.00  0.00      A   
ATOM    512  HD2 ARG    36      25.730 143.232  14.555  1.00  0.00      A   
ATOM    513  NE  ARG    36      25.956 143.414  16.620  1.00 32.12      A   
ATOM    514  HE  ARG    36      25.419 143.199  17.434  1.00  0.00      A   
ATOM    515  CZ  ARG    36      26.788 144.455  16.682  1.00 36.95      A   
ATOM    516  NH1 ARG    36      27.525 144.784  15.628  1.00 36.56      A   
ATOM    517 HH11 ARG    36      27.457 144.251  14.785  1.00  0.00      A   
ATOM    518 HH12 ARG    36      28.148 145.565  15.677  1.00  0.00      A   
ATOM    519  NH2 ARG    36      26.879 145.174  17.800  1.00 35.80      A   
ATOM    520 HH21 ARG    36      26.323 144.934  18.596  1.00  0.00      A   
ATOM    521 HH22 ARG    36      27.504 145.954  17.844  1.00  0.00      A   
ATOM    522  C   ARG    36      29.262 140.190  16.606  1.00 22.14      A   
ATOM    523  O   ARG    36      30.050 140.535  15.740  1.00 22.79      A   
ATOM    524  N   LEU    37      29.465 140.430  17.894  1.00 22.72      A   
ATOM    525  HN  LEU    37      28.843 140.124  18.611  1.00  0.00      A   
ATOM    526  CA  LEU    37      30.652 141.178  18.313  1.00 23.25      A   
ATOM    527  HA  LEU    37      30.706 142.079  17.720  1.00  0.00      A   
ATOM    528  CB  LEU    37      30.573 141.527  19.806  1.00 23.96      A   
ATOM    529  HB1 LEU    37      31.563 141.920  20.119  1.00  0.00      A   
ATOM    530  HB2 LEU    37      30.362 140.592  20.366  1.00  0.00      A   
ATOM    531  CG  LEU    37      29.507 142.562  20.192  1.00 26.38      A   
ATOM    532  HG  LEU    37      28.527 142.271  19.756  1.00  0.00      A   
ATOM    533  CD1 LEU    37      29.397 142.623  21.693  1.00 24.99      A   
ATOM    534 HD11 LEU    37      30.410 142.648  22.149  1.00  0.00      A   
ATOM    535 HD12 LEU    37      28.861 141.726  22.070  1.00  0.00      A   
ATOM    536 HD13 LEU    37      28.849 143.541  21.995  1.00  0.00      A   
ATOM    537  CD2 LEU    37      29.876 143.947  19.629  1.00 26.19      A   
ATOM    538 HD21 LEU    37      30.208 143.854  18.573  1.00  0.00      A   
ATOM    539 HD22 LEU    37      30.704 144.388  20.223  1.00  0.00      A   
ATOM    540 HD23 LEU    37      28.991 144.618  19.665  1.00  0.00      A   
ATOM    541  C   LEU    37      31.950 140.428  18.006  1.00 22.79      A   
ATOM    542  O   LEU    37      32.954 141.041  17.628  1.00 22.53      A   
ATOM    543  N   ASN    38      31.942 139.106  18.163  1.00 23.84      A   
ATOM    544  HN  ASN    38      31.140 138.603  18.476  1.00  0.00      A   
ATOM    545  CA  ASN    38      33.145 138.320  17.873  1.00 24.61      A   
ATOM    546  HA  ASN    38      33.986 138.805  18.346  1.00  0.00      A   
ATOM    547  CB  ASN    38      32.982 136.881  18.408  1.00 25.64      A   
ATOM    548  HB1 ASN    38      33.660 136.206  17.843  1.00  0.00      A   
ATOM    549  HB2 ASN    38      31.931 136.555  18.254  1.00  0.00      A   
ATOM    550  CG  ASN    38      33.313 136.766  19.895  1.00 25.68      A   
ATOM    551  OD1 ASN    38      34.482 136.831  20.287  1.00 29.84      A   
ATOM    552  ND2 ASN    38      32.288 136.592  20.731  1.00 23.36      A   
ATOM    553 HD21 ASN    38      31.355 136.542  20.375  1.00  0.00      A   
ATOM    554 HD22 ASN    38      32.453 136.511  21.714  1.00  0.00      A   
ATOM    555  C   ASN    38      33.470 138.307  16.377  1.00 25.78      A   
ATOM    556  O   ASN    38      34.635 138.429  15.982  1.00 26.40      A   
ATOM    557  N   LYS    39      32.448 138.149  15.541  1.00 26.30      A   
ATOM    558  HN  LYS    39      31.512 138.030  15.863  1.00  0.00      A   
ATOM    559  CA  LYS    39      32.637 138.141  14.097  1.00 27.39      A   
ATOM    560  HA  LYS    39      33.418 137.432  13.867  1.00  0.00      A   
ATOM    561  CB  LYS    39      31.338 137.753  13.379  1.00 31.37      A   
ATOM    562  HB1 LYS    39      31.106 138.537  12.628  1.00  0.00      A   
ATOM    563  HB2 LYS    39      30.520 137.720  14.129  1.00  0.00      A   
ATOM    564  CG  LYS    39      31.391 136.410  12.669  1.00 35.39      A   
ATOM    565  HG1 LYS    39      31.066 135.611  13.369  1.00  0.00      A   
ATOM    566  HG2 LYS    39      32.435 136.205  12.349  1.00  0.00      A   
ATOM    567  CD  LYS    39      30.483 136.409  11.450  1.00 36.92      A   
ATOM    568  HD1 LYS    39      30.794 137.227  10.766  1.00  0.00      A   
ATOM    569  HD2 LYS    39      29.437 136.592  11.777  1.00  0.00      A   
ATOM    570  CE  LYS    39      30.543 135.095  10.706  1.00 38.87      A   
ATOM    571  HE1 LYS    39      30.005 135.194   9.739  1.00  0.00      A   
ATOM    572  HE2 LYS    39      30.074 134.300  11.324  1.00  0.00      A   
ATOM    573  NZ  LYS    39      31.928 134.660  10.400  1.00 39.20      A   
ATOM    574  HZ1 LYS    39      32.526 134.786  11.242  1.00  0.00      A   
ATOM    575  HZ2 LYS    39      32.306 135.231   9.618  1.00  0.00      A   
ATOM    576  HZ3 LYS    39      31.924 133.657  10.125  1.00  0.00      A   
ATOM    577  C   LYS    39      33.062 139.518  13.582  1.00 26.20      A   
ATOM    578  O   LYS    39      33.834 139.627  12.625  1.00 25.58      A   
ATOM    579  N   MET    40      32.533 140.559  14.217  1.00 24.65      A   
ATOM    580  HN  MET    40      31.925 140.446  14.999  1.00  0.00      A   
ATOM    581  CA  MET    40      32.806 141.938  13.814  1.00 27.26      A   
ATOM    582  HA  MET    40      32.806 141.988  12.735  1.00  0.00      A   
ATOM    583  CB  MET    40      31.712 142.846  14.404  1.00 27.93      A   
ATOM    584  HB1 MET    40      32.105 143.287  15.344  1.00  0.00      A   
ATOM    585  HB2 MET    40      30.834 142.211  14.643  1.00  0.00      A   
ATOM    586  CG  MET    40      31.235 143.989  13.513  1.00 34.79      A   
ATOM    587  HG1 MET    40      32.119 144.618  13.285  1.00  0.00      A   
ATOM    588  HG2 MET    40      30.519 144.592  14.108  1.00  0.00      A   
ATOM    589  SD  MET    40      30.442 143.548  11.957  1.00 17.79      A   
ATOM    590  CE  MET    40      31.737 143.650  10.960  1.00 29.81      A   
ATOM    591  HE1 MET    40      32.629 143.159  11.405  1.00  0.00      A   
ATOM    592  HE2 MET    40      31.991 144.714  10.769  1.00  0.00      A   
ATOM    593  HE3 MET    40      31.517 143.150   9.993  1.00  0.00      A   
ATOM    594  C   MET    40      34.198 142.437  14.232  1.00 26.93      A   
ATOM    595  O   MET    40      34.807 143.250  13.542  1.00 25.90      A   
ATOM    596  N   LYS    41      34.703 141.956  15.361  1.00 28.47      A   
ATOM    597  HN  LYS    41      34.222 141.288  15.924  1.00  0.00      A   
ATOM    598  CA  LYS    41      36.016 142.395  15.838  1.00 29.17      A   
ATOM    599  HA  LYS    41      35.934 143.427  16.146  1.00  0.00      A   
ATOM    600  CB  LYS    41      36.477 141.524  17.011  1.00 31.66      A   
ATOM    601  HB1 LYS    41      36.494 140.464  16.682  1.00  0.00      A   
ATOM    602  HB2 LYS    41      35.748 141.631  17.842  1.00  0.00      A   
ATOM    603  CG  LYS    41      37.863 141.898  17.526  1.00 34.47      A   
ATOM    604  HG1 LYS    41      37.898 142.993  17.709  1.00  0.00      A   
ATOM    605  HG2 LYS    41      38.618 141.638  16.754  1.00  0.00      A   
ATOM    606  CD  LYS    41      38.203 141.169  18.817  1.00 38.03      A   
ATOM    607  HD1 LYS    41      38.205 140.073  18.633  1.00  0.00      A   
ATOM    608  HD2 LYS    41      37.436 141.402  19.586  1.00  0.00      A   
ATOM    609  CE  LYS    41      39.574 141.601  19.322  1.00 42.03      A   
ATOM    610  HE1 LYS    41      39.614 142.709  19.399  1.00  0.00      A   
ATOM    611  HE2 LYS    41      40.362 141.238  18.628  1.00  0.00      A   
ATOM    612  NZ  LYS    41      39.862 141.040  20.671  1.00 45.15      A   
ATOM    613  HZ1 LYS    41      39.596 140.035  20.693  1.00  0.00      A   
ATOM    614  HZ2 LYS    41      39.314 141.559  21.387  1.00  0.00      A   
ATOM    615  HZ3 LYS    41      40.877 141.134  20.876  1.00  0.00      A   
ATOM    616  C   LYS    41      37.098 142.420  14.746  1.00 28.63      A   
ATOM    617  O   LYS    41      37.777 143.433  14.569  1.00 27.77      A   
ATOM    618  N   PRO    42      37.282 141.310  14.014  1.00 28.26      A   
ATOM    619  CA  PRO    42      38.287 141.228  12.944  1.00 29.46      A   
ATOM    620  HA  PRO    42      39.261 141.499  13.320  1.00  0.00      A   
ATOM    621  CD  PRO    42      36.635 140.001  14.213  1.00 29.61      A   
ATOM    622  HD1 PRO    42      35.671 139.959  13.664  1.00  0.00      A   
ATOM    623  HD2 PRO    42      36.466 139.814  15.294  1.00  0.00      A   
ATOM    624  CB  PRO    42      38.166 139.781  12.464  1.00 30.64      A   
ATOM    625  HB1 PRO    42      39.156 139.376  12.163  1.00  0.00      A   
ATOM    626  HB2 PRO    42      37.469 139.703  11.603  1.00  0.00      A   
ATOM    627  CG  PRO    42      37.636 139.068  13.642  1.00 30.25      A   
ATOM    628  HG1 PRO    42      37.160 138.109  13.345  1.00  0.00      A   
ATOM    629  HG2 PRO    42      38.444 138.856  14.374  1.00  0.00      A   
ATOM    630  C   PRO    42      38.010 142.216  11.803  1.00 28.02      A   
ATOM    631  O   PRO    42      38.941 142.760  11.200  1.00 28.46      A   
ATOM    632  N   VAL    43      36.730 142.432  11.497  1.00 26.43      A   
ATOM    633  HN  VAL    43      35.981 141.975  11.971  1.00  0.00      A   
ATOM    634  CA  VAL    43      36.359 143.363  10.437  1.00 26.57      A   
ATOM    635  HA  VAL    43      36.980 143.149   9.580  1.00  0.00      A   
ATOM    636  CB  VAL    43      34.866 143.239  10.052  1.00 28.69      A   
ATOM    637  HB  VAL    43      34.236 143.413  10.950  1.00  0.00      A   
ATOM    638  CG1 VAL    43      34.513 144.283   8.962  1.00 29.35      A   
ATOM    639 HG11 VAL    43      35.298 144.295   8.176  1.00  0.00      A   
ATOM    640 HG12 VAL    43      34.449 145.295   9.415  1.00  0.00      A   
ATOM    641 HG13 VAL    43      33.542 144.022   8.489  1.00  0.00      A   
ATOM    642  CG2 VAL    43      34.582 141.822   9.539  1.00 26.84      A   
ATOM    643 HG21 VAL    43      35.059 141.072  10.205  1.00  0.00      A   
ATOM    644 HG22 VAL    43      34.995 141.701   8.515  1.00  0.00      A   
ATOM    645 HG23 VAL    43      33.487 141.637   9.525  1.00  0.00      A   
ATOM    646  C   VAL    43      36.647 144.795  10.890  1.00 26.11      A   
ATOM    647  O   VAL    43      37.112 145.611  10.104  1.00 26.69      A   
ATOM    648  N   TYR    44      36.369 145.101  12.149  1.00 24.60      A   
ATOM    649  HN  TYR    44      35.966 144.455  12.793  1.00  0.00      A   
ATOM    650  CA  TYR    44      36.658 146.446  12.641  1.00 25.83      A   
ATOM    651  HA  TYR    44      36.161 147.151  11.991  1.00  0.00      A   
ATOM    652  CB  TYR    44      36.176 146.625  14.080  1.00 23.31      A   
ATOM    653  HB1 TYR    44      36.728 147.471  14.542  1.00  0.00      A   
ATOM    654  HB2 TYR    44      36.371 145.688  14.644  1.00  0.00      A   
ATOM    655  CG  TYR    44      34.694 146.930  14.230  1.00 24.69      A   
ATOM    656  CD1 TYR    44      34.065 147.881  13.417  1.00 25.29      A   
ATOM    657  HD1 TYR    44      34.631 148.370  12.638  1.00  0.00      A   
ATOM    658  CD2 TYR    44      33.940 146.310  15.222  1.00 21.78      A   
ATOM    659  HD2 TYR    44      34.404 145.567  15.853  1.00  0.00      A   
ATOM    660  CE1 TYR    44      32.720 148.209  13.595  1.00 23.47      A   
ATOM    661  HE1 TYR    44      32.249 148.943  12.958  1.00  0.00      A   
ATOM    662  CE2 TYR    44      32.593 146.630  15.417  1.00 22.57      A   
ATOM    663  HE2 TYR    44      32.024 146.143  16.194  1.00  0.00      A   
ATOM    664  CZ  TYR    44      31.994 147.582  14.600  1.00 23.29      A   
ATOM    665  OH  TYR    44      30.677 147.913  14.799  1.00 23.14      A   
ATOM    666  HH  TYR    44      30.345 147.383  15.527  1.00  0.00      A   
ATOM    667  C   TYR    44      38.167 146.726  12.580  1.00 26.24      A   
ATOM    668  O   TYR    44      38.587 147.836  12.262  1.00 25.42      A   
ATOM    669  N   GLU    45      38.984 145.721  12.881  1.00 27.69      A   
ATOM    670  HN  GLU    45      38.657 144.812  13.128  1.00  0.00      A   
ATOM    671  CA  GLU    45      40.431 145.920  12.860  1.00 29.77      A   
ATOM    672  HA  GLU    45      40.659 146.780  13.473  1.00  0.00      A   
ATOM    673  CB  GLU    45      41.160 144.679  13.393  1.00 32.68      A   
ATOM    674  HB1 GLU    45      42.245 144.906  13.456  1.00  0.00      A   
ATOM    675  HB2 GLU    45      41.008 143.844  12.677  1.00  0.00      A   
ATOM    676  CG  GLU    45      40.680 144.237  14.758  1.00 42.48      A   
ATOM    677  HG1 GLU    45      39.631 143.883  14.671  1.00  0.00      A   
ATOM    678  HG2 GLU    45      40.716 145.106  15.449  1.00  0.00      A   
ATOM    679  CD  GLU    45      41.515 143.115  15.357  1.00 48.08      A   
ATOM    680  OE1 GLU    45      41.762 142.102  14.661  1.00 51.57      A   
ATOM    681  OE2 GLU    45      41.910 143.246  16.537  1.00 49.81      A   
ATOM    682  C   GLU    45      40.919 146.238  11.458  1.00 29.04      A   
ATOM    683  O   GLU    45      41.748 147.127  11.265  1.00 28.14      A   
ATOM    684  N   LYS    46      40.396 145.510  10.479  1.00 28.39      A   
ATOM    685  HN  LYS    46      39.716 144.800  10.648  1.00  0.00      A   
ATOM    686  CA  LYS    46      40.789 145.709   9.093  1.00 29.26      A   
ATOM    687  HA  LYS    46      41.867 145.690   9.038  1.00  0.00      A   
ATOM    688  CB  LYS    46      40.186 144.597   8.232  1.00 32.82      A   
ATOM    689  HB1 LYS    46      39.081 144.706   8.253  1.00  0.00      A   
ATOM    690  HB2 LYS    46      40.461 143.622   8.687  1.00  0.00      A   
ATOM    691  CG  LYS    46      40.628 144.580   6.783  1.00 39.12      A   
ATOM    692  HG1 LYS    46      41.738 144.580   6.734  1.00  0.00      A   
ATOM    693  HG2 LYS    46      40.246 145.487   6.268  1.00  0.00      A   
ATOM    694  CD  LYS    46      40.085 143.330   6.085  1.00 46.26      A   
ATOM    695  HD1 LYS    46      38.976 143.386   6.054  1.00  0.00      A   
ATOM    696  HD2 LYS    46      40.383 142.432   6.668  1.00  0.00      A   
ATOM    697  CE  LYS    46      40.616 143.196   4.659  1.00 51.87      A   
ATOM    698  HE1 LYS    46      41.726 143.150   4.674  1.00  0.00      A   
ATOM    699  HE2 LYS    46      40.278 144.061   4.050  1.00  0.00      A   
ATOM    700  NZ  LYS    46      40.116 141.947   3.997  1.00 56.00      A   
ATOM    701  HZ1 LYS    46      39.098 141.840   4.181  1.00  0.00      A   
ATOM    702  HZ2 LYS    46      40.625 141.125   4.379  1.00  0.00      A   
ATOM    703  HZ3 LYS    46      40.279 142.009   2.972  1.00  0.00      A   
ATOM    704  C   LYS    46      40.302 147.073   8.616  1.00 28.72      A   
ATOM    705  O   LYS    46      41.056 147.840   8.020  1.00 27.76      A   
ATOM    706  N   ARG    47      39.038 147.378   8.898  1.00 25.18      A   
ATOM    707  HN  ARG    47      38.435 146.761   9.398  1.00  0.00      A   
ATOM    708  CA  ARG    47      38.470 148.649   8.482  1.00 26.14      A   
ATOM    709  HA  ARG    47      38.613 148.751   7.416  1.00  0.00      A   
ATOM    710  CB  ARG    47      36.981 148.690   8.830  1.00 28.22      A   
ATOM    711  HB1 ARG    47      36.833 148.201   9.816  1.00  0.00      A   
ATOM    712  HB2 ARG    47      36.421 148.120   8.059  1.00  0.00      A   
ATOM    713  CG  ARG    47      36.420 150.094   8.897  1.00 27.70      A   
ATOM    714  HG1 ARG    47      35.438 150.128   8.379  1.00  0.00      A   
ATOM    715  HG2 ARG    47      37.116 150.798   8.393  1.00  0.00      A   
ATOM    716  CD  ARG    47      36.243 150.508  10.364  1.00 33.87      A   
ATOM    717  HD1 ARG    47      36.673 151.517  10.538  1.00  0.00      A   
ATOM    718  HD2 ARG    47      36.722 149.767  11.038  1.00  0.00      A   
ATOM    719  NE  ARG    47      34.833 150.553  10.660  1.00 30.80      A   
ATOM    720  HE  ARG    47      34.215 150.208   9.956  1.00  0.00      A   
ATOM    721  CZ  ARG    47      34.273 151.008  11.776  1.00 28.52      A   
ATOM    722  NH1 ARG    47      34.989 151.486  12.800  1.00 26.51      A   
ATOM    723 HH11 ARG    47      35.987 151.511  12.744  1.00  0.00      A   
ATOM    724 HH12 ARG    47      34.526 151.819  13.622  1.00  0.00      A   
ATOM    725  NH2 ARG    47      32.957 151.024  11.833  1.00 26.35      A   
ATOM    726 HH21 ARG    47      32.419 150.701  11.054  1.00  0.00      A   
ATOM    727 HH22 ARG    47      32.496 151.359  12.655  1.00  0.00      A   
ATOM    728  C   ARG    47      39.177 149.833   9.124  1.00 24.90      A   
ATOM    729  O   ARG    47      39.438 150.850   8.468  1.00 27.59      A   
ATOM    730  N   ASP    48      39.475 149.709  10.411  1.00 22.53      A   
ATOM    731  HN  ASP    48      39.263 148.888  10.935  1.00  0.00      A   
ATOM    732  CA  ASP    48      40.137 150.788  11.129  1.00 25.21      A   
ATOM    733  HA  ASP    48      39.572 151.694  10.968  1.00  0.00      A   
ATOM    734  CB  ASP    48      40.214 150.465  12.627  1.00 24.64      A   
ATOM    735  HB1 ASP    48      40.947 151.149  13.105  1.00  0.00      A   
ATOM    736  HB2 ASP    48      40.558 149.416  12.752  1.00  0.00      A   
ATOM    737  CG  ASP    48      38.865 150.622  13.342  1.00 23.17      A   
ATOM    738  OD1 ASP    48      37.868 151.010  12.701  1.00 23.69      A   
ATOM    739  OD2 ASP    48      38.802 150.364  14.561  1.00 25.61      A   
ATOM    740  C   ASP    48      41.531 151.056  10.555  1.00 26.03      A   
ATOM    741  O   ASP    48      42.020 152.191  10.579  1.00 28.21      A   
ATOM    742  N   ALA    49      42.165 150.018  10.021  1.00 27.71      A   
ATOM    743  HN  ALA    49      41.776 149.100   9.999  1.00  0.00      A   
ATOM    744  CA  ALA    49      43.489 150.185   9.431  1.00 29.12      A   
ATOM    745  HA  ALA    49      44.112 150.706  10.143  1.00  0.00      A   
ATOM    746  CB  ALA    49      44.093 148.817   9.091  1.00 26.28      A   
ATOM    747  HB1 ALA    49      43.333 148.178   8.592  1.00  0.00      A   
ATOM    748  HB2 ALA    49      44.428 148.310  10.021  1.00  0.00      A   
ATOM    749  HB3 ALA    49      44.956 148.945   8.403  1.00  0.00      A   
ATOM    750  C   ALA    49      43.376 151.069   8.183  1.00 28.36      A   
ATOM    751  O   ALA    49      44.266 151.884   7.904  1.00 28.86      A   
ATOM    752  N   TYR    50      42.282 150.921   7.435  1.00 27.92      A   
ATOM    753  HN  TYR    50      41.581 150.243   7.643  1.00  0.00      A   
ATOM    754  CA  TYR    50      42.050 151.755   6.257  1.00 27.57      A   
ATOM    755  HA  TYR    50      42.959 151.763   5.673  1.00  0.00      A   
ATOM    756  CB  TYR    50      40.891 151.224   5.417  1.00 27.17      A   
ATOM    757  HB1 TYR    50      40.598 151.992   4.670  1.00  0.00      A   
ATOM    758  HB2 TYR    50      40.032 150.992   6.083  1.00  0.00      A   
ATOM    759  CG  TYR    50      41.218 149.969   4.660  1.00 30.43      A   
ATOM    760  CD1 TYR    50      40.507 148.795   4.887  1.00 31.46      A   
ATOM    761  HD1 TYR    50      39.738 148.777   5.645  1.00  0.00      A   
ATOM    762  CD2 TYR    50      42.213 149.965   3.680  1.00 32.51      A   
ATOM    763  HD2 TYR    50      42.779 150.866   3.495  1.00  0.00      A   
ATOM    764  CE1 TYR    50      40.772 147.641   4.151  1.00 35.87      A   
ATOM    765  HE1 TYR    50      40.211 146.736   4.335  1.00  0.00      A   
ATOM    766  CE2 TYR    50      42.486 148.824   2.941  1.00 34.05      A   
ATOM    767  HE2 TYR    50      43.257 148.837   2.185  1.00  0.00      A   
ATOM    768  CZ  TYR    50      41.761 147.665   3.181  1.00 35.35      A   
ATOM    769  OH  TYR    50      42.014 146.532   2.445  1.00 39.21      A   
ATOM    770  HH  TYR    50      42.722 146.731   1.828  1.00  0.00      A   
ATOM    771  C   TYR    50      41.708 153.172   6.688  1.00 28.73      A   
ATOM    772  O   TYR    50      42.092 154.145   6.029  1.00 28.89      A   
ATOM    773  N   ILE    51      40.958 153.282   7.781  1.00 26.37      A   
ATOM    774  HN  ILE    51      40.633 152.486   8.285  1.00  0.00      A   
ATOM    775  CA  ILE    51      40.565 154.584   8.308  1.00 28.47      A   
ATOM    776  HA  ILE    51      40.050 155.120   7.525  1.00  0.00      A   
ATOM    777  CB  ILE    51      39.644 154.417   9.542  1.00 27.11      A   
ATOM    778  HB  ILE    51      40.034 153.599  10.184  1.00  0.00      A   
ATOM    779  CG2 ILE    51      39.588 155.711  10.351  1.00 23.76      A   
ATOM    780 HG21 ILE    51      39.455 156.580   9.672  1.00  0.00      A   
ATOM    781 HG22 ILE    51      40.535 155.844  10.917  1.00  0.00      A   
ATOM    782 HG23 ILE    51      38.731 155.679  11.057  1.00  0.00      A   
ATOM    783  CG1 ILE    51      38.255 153.971   9.079  1.00 24.85      A   
ATOM    784 HG11 ILE    51      38.368 153.061   8.453  1.00  0.00      A   
ATOM    785 HG12 ILE    51      37.813 154.781   8.461  1.00  0.00      A   
ATOM    786  CD1 ILE    51      37.297 153.656  10.220  1.00 25.50      A   
ATOM    787  HD1 ILE    51      37.357 154.447  10.998  1.00  0.00      A   
ATOM    788  HD2 ILE    51      37.566 152.682  10.682  1.00  0.00      A   
ATOM    789  HD3 ILE    51      36.255 153.613   9.838  1.00  0.00      A   
ATOM    790  C   ILE    51      41.782 155.417   8.704  1.00 29.02      A   
ATOM    791  O   ILE    51      41.791 156.637   8.527  1.00 28.89      A   
ATOM    792  N   ASP    52      42.807 154.755   9.234  1.00 30.66      A   
ATOM    793  HN  ASP    52      42.798 153.766   9.363  1.00  0.00      A   
ATOM    794  CA  ASP    52      44.016 155.457   9.660  1.00 34.33      A   
ATOM    795  HA  ASP    52      43.717 156.273  10.301  1.00  0.00      A   
ATOM    796  CB  ASP    52      44.973 154.519  10.411  1.00 36.67      A   
ATOM    797  HB1 ASP    52      45.944 155.038  10.558  1.00  0.00      A   
ATOM    798  HB2 ASP    52      45.136 153.607   9.799  1.00  0.00      A   
ATOM    799  CG  ASP    52      44.445 154.097  11.768  1.00 40.26      A   
ATOM    800  OD1 ASP    52      43.602 154.818  12.346  1.00 42.78      A   
ATOM    801  OD2 ASP    52      44.889 153.040  12.266  1.00 43.76      A   
ATOM    802  C   ASP    52      44.775 156.095   8.498  1.00 35.30      A   
ATOM    803  O   ASP    52      45.672 156.903   8.725  1.00 35.21      A   
ATOM    804  N   GLU    53      44.425 155.732   7.266  1.00 34.45      A   
ATOM    805  HN  GLU    53      43.700 155.070   7.093  1.00  0.00      A   
ATOM    806  CA  GLU    53      45.088 156.287   6.084  1.00 36.57      A   
ATOM    807  HA  GLU    53      46.098 156.552   6.360  1.00  0.00      A   
ATOM    808  CB  GLU    53      45.100 155.269   4.946  1.00 39.81      A   
ATOM    809  HB1 GLU    53      45.531 155.758   4.048  1.00  0.00      A   
ATOM    810  HB2 GLU    53      44.051 154.979   4.729  1.00  0.00      A   
ATOM    811  CG  GLU    53      45.894 154.005   5.225  1.00 46.33      A   
ATOM    812  HG1 GLU    53      45.469 153.496   6.116  1.00  0.00      A   
ATOM    813  HG2 GLU    53      46.952 154.275   5.429  1.00  0.00      A   
ATOM    814  CD  GLU    53      45.854 153.046   4.050  1.00 52.79      A   
ATOM    815  OE1 GLU    53      46.261 153.456   2.940  1.00 57.73      A   
ATOM    816  OE2 GLU    53      45.410 151.889   4.231  1.00 56.75      A   
ATOM    817  C   GLU    53      44.396 157.550   5.589  1.00 35.39      A   
ATOM    818  O   GLU    53      44.852 158.183   4.633  1.00 34.78      A   
ATOM    819  N   ILE    54      43.287 157.900   6.233  1.00 32.35      A   
ATOM    820  HN  ILE    54      42.937 157.371   7.001  1.00  0.00      A   
ATOM    821  CA  ILE    54      42.505 159.079   5.864  1.00 32.74      A   
ATOM    822  HA  ILE    54      42.936 159.502   4.969  1.00  0.00      A   
ATOM    823  CB  ILE    54      41.029 158.684   5.619  1.00 32.07      A   
ATOM    824  HB  ILE    54      40.575 158.346   6.574  1.00  0.00      A   
ATOM    825  CG2 ILE    54      40.250 159.861   5.083  1.00 30.81      A   
ATOM    826 HG21 ILE    54      40.831 160.372   4.285  1.00  0.00      A   
ATOM    827 HG22 ILE    54      40.054 160.588   5.900  1.00  0.00      A   
ATOM    828 HG23 ILE    54      39.287 159.513   4.653  1.00  0.00      A   
ATOM    829  CG1 ILE    54      40.967 157.510   4.634  1.00 32.52      A   
ATOM    830 HG11 ILE    54      41.594 156.685   5.033  1.00  0.00      A   
ATOM    831 HG12 ILE    54      41.389 157.845   3.663  1.00  0.00      A   
ATOM    832  CD1 ILE    54      39.572 156.974   4.389  1.00 34.11      A   
ATOM    833  HD1 ILE    54      38.862 157.814   4.234  1.00  0.00      A   
ATOM    834  HD2 ILE    54      39.235 156.382   5.267  1.00  0.00      A   
ATOM    835  HD3 ILE    54      39.567 156.333   3.481  1.00  0.00      A   
ATOM    836  C   ILE    54      42.601 160.058   7.036  1.00 33.02      A   
ATOM    837  O   ILE    54      41.777 160.042   7.943  1.00 31.90      A   
ATOM    838  N   ALA    55      43.614 160.920   7.006  1.00 33.84      A   
ATOM    839  HN  ALA    55      44.248 160.963   6.238  1.00  0.00      A   
ATOM    840  CA  ALA    55      43.864 161.860   8.097  1.00 33.93      A   
ATOM    841  HA  ALA    55      44.157 161.296   8.970  1.00  0.00      A   
ATOM    842  CB  ALA    55      44.976 162.843   7.690  1.00 35.23      A   
ATOM    843  HB1 ALA    55      44.802 163.210   6.656  1.00  0.00      A   
ATOM    844  HB2 ALA    55      45.962 162.333   7.724  1.00  0.00      A   
ATOM    845  HB3 ALA    55      44.981 163.714   8.379  1.00  0.00      A   
ATOM    846  C   ALA    55      42.691 162.637   8.693  1.00 33.00      A   
ATOM    847  O   ALA    55      42.589 162.753   9.921  1.00 34.20      A   
ATOM    848  N   GLU    56      41.810 163.171   7.856  1.00 30.51      A   
ATOM    849  HN  GLU    56      41.863 163.066   6.866  1.00  0.00      A   
ATOM    850  CA  GLU    56      40.699 163.956   8.388  1.00 32.09      A   
ATOM    851  HA  GLU    56      40.943 164.249   9.398  1.00  0.00      A   
ATOM    852  CB  GLU    56      40.475 165.191   7.509  1.00 34.12      A   
ATOM    853  HB1 GLU    56      39.659 165.797   7.957  1.00  0.00      A   
ATOM    854  HB2 GLU    56      40.159 164.851   6.500  1.00  0.00      A   
ATOM    855  CG  GLU    56      41.719 166.089   7.352  1.00 40.76      A   
ATOM    856  HG1 GLU    56      41.415 167.034   6.853  1.00  0.00      A   
ATOM    857  HG2 GLU    56      42.461 165.562   6.715  1.00  0.00      A   
ATOM    858  CD  GLU    56      42.394 166.444   8.680  1.00 44.28      A   
ATOM    859  OE1 GLU    56      41.739 167.055   9.551  1.00 46.19      A   
ATOM    860  OE2 GLU    56      43.589 166.115   8.856  1.00 46.25      A   
ATOM    861  C   GLU    56      39.388 163.181   8.545  1.00 29.81      A   
ATOM    862  O   GLU    56      38.317 163.774   8.690  1.00 29.13      A   
ATOM    863  N   PHE    57      39.481 161.856   8.531  1.00 28.07      A   
ATOM    864  HN  PHE    57      40.354 161.386   8.431  1.00  0.00      A   
ATOM    865  CA  PHE    57      38.300 161.004   8.663  1.00 27.28      A   
ATOM    866  HA  PHE    57      37.674 161.156   7.796  1.00  0.00      A   
ATOM    867  CB  PHE    57      38.728 159.539   8.766  1.00 25.62      A   
ATOM    868  HB1 PHE    57      39.321 159.397   9.694  1.00  0.00      A   
ATOM    869  HB2 PHE    57      39.340 159.275   7.877  1.00  0.00      A   
ATOM    870  CG  PHE    57      37.573 158.560   8.820  1.00 26.44      A   
ATOM    871  CD1 PHE    57      36.971 158.104   7.653  1.00 26.45      A   
ATOM    872  HD1 PHE    57      37.308 158.478   6.698  1.00  0.00      A   
ATOM    873  CD2 PHE    57      37.118 158.070  10.041  1.00 25.78      A   
ATOM    874  HD2 PHE    57      37.573 158.419  10.956  1.00  0.00      A   
ATOM    875  CE1 PHE    57      35.927 157.160   7.701  1.00 27.43      A   
ATOM    876  HE1 PHE    57      35.470 156.812   6.787  1.00  0.00      A   
ATOM    877  CE2 PHE    57      36.077 157.129  10.104  1.00 24.72      A   
ATOM    878  HE2 PHE    57      35.738 156.759  11.060  1.00  0.00      A   
ATOM    879  CZ  PHE    57      35.485 156.676   8.931  1.00 23.57      A   
ATOM    880  HZ  PHE    57      34.685 155.951   8.972  1.00  0.00      A   
ATOM    881  C   PHE    57      37.413 161.329   9.865  1.00 26.94      A   
ATOM    882  O   PHE    57      36.231 161.643   9.708  1.00 28.25      A   
ATOM    883  N   TRP    58      37.971 161.231  11.066  1.00 26.19      A   
ATOM    884  HN  TRP    58      38.931 160.997  11.202  1.00  0.00      A   
ATOM    885  CA  TRP    58      37.172 161.471  12.263  1.00 27.32      A   
ATOM    886  HA  TRP    58      36.260 160.900  12.179  1.00  0.00      A   
ATOM    887  CB  TRP    58      37.949 161.053  13.508  1.00 25.73      A   
ATOM    888  HB1 TRP    58      37.417 161.414  14.414  1.00  0.00      A   
ATOM    889  HB2 TRP    58      38.965 161.502  13.478  1.00  0.00      A   
ATOM    890  CG  TRP    58      38.076 159.572  13.578  1.00 25.28      A   
ATOM    891  CD2 TRP    58      37.004 158.634  13.763  1.00 24.30      A   
ATOM    892  CD1 TRP    58      39.206 158.831  13.404  1.00 26.46      A   
ATOM    893  HD1 TRP    58      40.193 159.238  13.240  1.00  0.00      A   
ATOM    894  NE1 TRP    58      38.908 157.484  13.468  1.00 25.69      A   
ATOM    895  HE1 TRP    58      39.549 156.755  13.372  1.00  0.00      A   
ATOM    896  CE2 TRP    58      37.562 157.340  13.689  1.00 27.15      A   
ATOM    897  CE3 TRP    58      35.625 158.767  13.986  1.00 28.28      A   
ATOM    898  HE3 TRP    58      35.152 159.736  14.051  1.00  0.00      A   
ATOM    899  CZ2 TRP    58      36.791 156.180  13.831  1.00 26.60      A   
ATOM    900  HZ2 TRP    58      37.221 155.191  13.775  1.00  0.00      A   
ATOM    901  CZ3 TRP    58      34.857 157.614  14.126  1.00 26.03      A   
ATOM    902  HZ3 TRP    58      33.794 157.701  14.297  1.00  0.00      A   
ATOM    903  CH2 TRP    58      35.442 156.338  14.049  1.00 28.10      A   
ATOM    904  HH2 TRP    58      34.819 155.463  14.163  1.00  0.00      A   
ATOM    905  C   TRP    58      36.649 162.883  12.382  1.00 27.35      A   
ATOM    906  O   TRP    58      35.523 163.093  12.828  1.00 26.81      A   
ATOM    907  N   LYS    59      37.449 163.863  11.982  1.00 28.11      A   
ATOM    908  HN  LYS    59      38.373 163.715  11.639  1.00  0.00      A   
ATOM    909  CA  LYS    59      36.965 165.228  12.042  1.00 28.82      A   
ATOM    910  HA  LYS    59      36.731 165.455  13.072  1.00  0.00      A   
ATOM    911  CB  LYS    59      38.017 166.196  11.513  1.00 31.55      A   
ATOM    912  HB1 LYS    59      38.154 166.013  10.426  1.00  0.00      A   
ATOM    913  HB2 LYS    59      38.977 165.998  12.035  1.00  0.00      A   
ATOM    914  CG  LYS    59      37.644 167.658  11.718  1.00 35.96      A   
ATOM    915  HG1 LYS    59      38.201 168.060  12.591  1.00  0.00      A   
ATOM    916  HG2 LYS    59      36.554 167.734  11.921  1.00  0.00      A   
ATOM    917  CD  LYS    59      37.980 168.468  10.499  1.00 40.31      A   
ATOM    918  HD1 LYS    59      37.878 169.548  10.738  1.00  0.00      A   
ATOM    919  HD2 LYS    59      37.271 168.212   9.683  1.00  0.00      A   
ATOM    920  CE  LYS    59      39.380 168.193  10.042  1.00 43.46      A   
ATOM    921  HE1 LYS    59      39.648 167.137  10.257  1.00  0.00      A   
ATOM    922  HE2 LYS    59      40.087 168.878  10.556  1.00  0.00      A   
ATOM    923  NZ  LYS    59      39.514 168.410   8.578  1.00 46.28      A   
ATOM    924  HZ1 LYS    59      39.043 169.299   8.314  1.00  0.00      A   
ATOM    925  HZ2 LYS    59      39.072 167.619   8.068  1.00  0.00      A   
ATOM    926  HZ3 LYS    59      40.522 168.464   8.326  1.00  0.00      A   
ATOM    927  C   LYS    59      35.689 165.347  11.195  1.00 29.05      A   
ATOM    928  O   LYS    59      34.723 165.973  11.619  1.00 30.86      A   
ATOM    929  N   ILE    60      35.689 164.759   9.999  1.00 26.98      A   
ATOM    930  HN  ILE    60      36.478 164.258   9.653  1.00  0.00      A   
ATOM    931  CA  ILE    60      34.518 164.816   9.115  1.00 27.79      A   
ATOM    932  HA  ILE    60      34.199 165.846   9.051  1.00  0.00      A   
ATOM    933  CB  ILE    60      34.863 164.270   7.697  1.00 29.79      A   
ATOM    934  HB  ILE    60      35.345 163.274   7.794  1.00  0.00      A   
ATOM    935  CG2 ILE    60      33.605 164.141   6.853  1.00 28.82      A   
ATOM    936 HG21 ILE    60      32.978 165.052   6.961  1.00  0.00      A   
ATOM    937 HG22 ILE    60      33.014 163.261   7.187  1.00  0.00      A   
ATOM    938 HG23 ILE    60      33.878 164.024   5.783  1.00  0.00      A   
ATOM    939  CG1 ILE    60      35.857 165.211   7.003  1.00 32.77      A   
ATOM    940 HG11 ILE    60      36.738 165.343   7.666  1.00  0.00      A   
ATOM    941 HG12 ILE    60      35.366 166.196   6.856  1.00  0.00      A   
ATOM    942  CD1 ILE    60      36.343 164.705   5.646  1.00 38.31      A   
ATOM    943  HD1 ILE    60      35.486 164.324   5.051  1.00  0.00      A   
ATOM    944  HD2 ILE    60      37.071 163.878   5.789  1.00  0.00      A   
ATOM    945  HD3 ILE    60      36.824 165.534   5.084  1.00  0.00      A   
ATOM    946  C   ILE    60      33.314 164.042   9.677  1.00 28.30      A   
ATOM    947  O   ILE    60      32.169 164.526   9.653  1.00 26.80      A   
ATOM    948  N   VAL    61      33.578 162.846  10.188  1.00 26.13      A   
ATOM    949  HN  VAL    61      34.499 162.465  10.201  1.00  0.00      A   
ATOM    950  CA  VAL    61      32.523 162.011  10.767  1.00 26.29      A   
ATOM    951  HA  VAL    61      31.774 161.844  10.007  1.00  0.00      A   
ATOM    952  CB  VAL    61      33.101 160.665  11.256  1.00 25.66      A   
ATOM    953  HB  VAL    61      34.006 160.854  11.871  1.00  0.00      A   
ATOM    954  CG1 VAL    61      32.062 159.908  12.098  1.00 27.19      A   
ATOM    955 HG11 VAL    61      31.070 159.941  11.600  1.00  0.00      A   
ATOM    956 HG12 VAL    61      31.971 160.379  13.100  1.00  0.00      A   
ATOM    957 HG13 VAL    61      32.368 158.846  12.211  1.00  0.00      A   
ATOM    958  CG2 VAL    61      33.520 159.838  10.068  1.00 26.29      A   
ATOM    959 HG21 VAL    61      34.079 160.467   9.343  1.00  0.00      A   
ATOM    960 HG22 VAL    61      32.623 159.424   9.560  1.00  0.00      A   
ATOM    961 HG23 VAL    61      34.179 159.007  10.399  1.00  0.00      A   
ATOM    962  C   VAL    61      31.833 162.697  11.943  1.00 26.16      A   
ATOM    963  O   VAL    61      30.603 162.751  12.010  1.00 28.52      A   
ATOM    964  N   LEU    62      32.630 163.229  12.862  1.00 26.37      A   
ATOM    965  HN  LEU    62      33.624 163.205  12.784  1.00  0.00      A   
ATOM    966  CA  LEU    62      32.091 163.882  14.045  1.00 28.72      A   
ATOM    967  HA  LEU    62      31.362 163.223  14.492  1.00  0.00      A   
ATOM    968  CB  LEU    62      33.221 164.184  15.037  1.00 26.25      A   
ATOM    969  HB1 LEU    62      32.817 164.810  15.861  1.00  0.00      A   
ATOM    970  HB2 LEU    62      34.018 164.752  14.511  1.00  0.00      A   
ATOM    971  CG  LEU    62      33.832 162.914  15.635  1.00 27.47      A   
ATOM    972  HG  LEU    62      34.083 162.209  14.814  1.00  0.00      A   
ATOM    973  CD1 LEU    62      35.091 163.227  16.427  1.00 27.43      A   
ATOM    974 HD11 LEU    62      34.924 164.113  17.076  1.00  0.00      A   
ATOM    975 HD12 LEU    62      35.929 163.449  15.732  1.00  0.00      A   
ATOM    976 HD13 LEU    62      35.358 162.362  17.071  1.00  0.00      A   
ATOM    977  CD2 LEU    62      32.781 162.238  16.531  1.00 28.33      A   
ATOM    978 HD21 LEU    62      31.797 162.218  16.016  1.00  0.00      A   
ATOM    979 HD22 LEU    62      32.673 162.804  17.481  1.00  0.00      A   
ATOM    980 HD23 LEU    62      33.088 161.193  16.751  1.00  0.00      A   
ATOM    981  C   LEU    62      31.281 165.132  13.732  1.00 31.73      A   
ATOM    982  O   LEU    62      30.310 165.432  14.424  1.00 32.12      A   
ATOM    983  N   SER    63      31.658 165.858  12.683  1.00 32.69      A   
ATOM    984  HN  SER    63      32.446 165.628  12.117  1.00  0.00      A   
ATOM    985  CA  SER    63      30.907 167.049  12.318  1.00 32.80      A   
ATOM    986  HA  SER    63      30.594 167.539  13.228  1.00  0.00      A   
ATOM    987  CB  SER    63      31.768 167.997  11.473  1.00 33.75      A   
ATOM    988  HB1 SER    63      31.132 168.807  11.056  1.00  0.00      A   
ATOM    989  HB2 SER    63      32.239 167.431  10.641  1.00  0.00      A   
ATOM    990  OG  SER    63      32.791 168.582  12.260  1.00 35.97      A   
ATOM    991  HG1 SER    63      33.283 169.157  11.669  1.00  0.00      A   
ATOM    992  C   SER    63      29.667 166.636  11.533  1.00 31.28      A   
ATOM    993  O   SER    63      28.701 167.388  11.446  1.00 32.57      A   
ATOM    994  N   GLN    64      29.689 165.425  10.983  1.00 32.47      A   
ATOM    995  HN  GLN    64      30.465 164.808  11.088  1.00  0.00      A   
ATOM    996  CA  GLN    64      28.571 164.926  10.189  1.00 33.12      A   
ATOM    997  HA  GLN    64      28.151 165.755   9.639  1.00  0.00      A   
ATOM    998  CB  GLN    64      29.060 163.836   9.228  1.00 34.12      A   
ATOM    999  HB1 GLN    64      29.418 162.974   9.830  1.00  0.00      A   
ATOM   1000  HB2 GLN    64      29.910 164.243   8.641  1.00  0.00      A   
ATOM   1001  CG  GLN    64      28.003 163.335   8.255  1.00 36.33      A   
ATOM   1002  HG1 GLN    64      27.164 162.887   8.828  1.00  0.00      A   
ATOM   1003  HG2 GLN    64      28.451 162.560   7.598  1.00  0.00      A   
ATOM   1004  CD  GLN    64      27.455 164.454   7.384  1.00 40.55      A   
ATOM   1005  OE1 GLN    64      28.187 165.361   6.994  1.00 39.14      A   
ATOM   1006  NE2 GLN    64      26.168 164.386   7.066  1.00 41.87      A   
ATOM   1007 HE21 GLN    64      25.756 165.096   6.495  1.00  0.00      A   
ATOM   1008 HE22 GLN    64      25.611 163.625   7.397  1.00  0.00      A   
ATOM   1009  C   GLN    64      27.413 164.372  11.027  1.00 34.39      A   
ATOM   1010  O   GLN    64      26.242 164.515  10.655  1.00 35.29      A   
ATOM   1011  N   HIS    65      27.735 163.730  12.144  1.00 33.99      A   
ATOM   1012  HN  HIS    65      28.679 163.611  12.443  1.00  0.00      A   
ATOM   1013  CA  HIS    65      26.698 163.157  13.002  1.00 34.80      A   
ATOM   1014  HA  HIS    65      26.218 162.358  12.458  1.00  0.00      A   
ATOM   1015  ND1 HIS    65      26.207 160.438  14.921  1.00 33.62      A   
ATOM   1016  HD1 HIS    65      26.715 159.885  14.261  1.00  0.00      A   
ATOM   1017  NE2 HIS    65      24.838 160.995  16.470  1.00 34.06      A   
ATOM   1018  HE2 HIS    65      24.136 160.937  17.180  1.00  0.00      A   
ATOM   1019  CE1 HIS    65      25.291 159.981  15.756  1.00 32.39      A   
ATOM   1020  HE1 HIS    65      24.971 158.963  15.839  1.00  0.00      A   
ATOM   1021  CD2 HIS    65      25.484 162.142  16.082  1.00 31.77      A   
ATOM   1022  HD2 HIS    65      25.276 163.106  16.530  1.00  0.00      A   
ATOM   1023  CG  HIS    65      26.353 161.798  15.103  1.00 33.76      A   
ATOM   1024  CB  HIS    65      27.303 162.626  14.298  1.00 33.21      A   
ATOM   1025  HB1 HIS    65      27.628 163.487  14.920  1.00  0.00      A   
ATOM   1026  HB2 HIS    65      28.187 162.001  14.050  1.00  0.00      A   
ATOM   1027  C   HIS    65      25.648 164.217  13.328  1.00 36.80      A   
ATOM   1028  O   HIS    65      25.985 165.366  13.599  1.00 36.87      A   
ATOM   1029  N   VAL    66      24.383 163.808  13.323  1.00 37.71      A   
ATOM   1030  HN  VAL    66      24.144 162.855  13.152  1.00  0.00      A   
ATOM   1031  CA  VAL    66      23.256 164.705  13.563  1.00 40.23      A   
ATOM   1032  HA  VAL    66      23.395 165.586  12.955  1.00  0.00      A   
ATOM   1033  CB  VAL    66      21.924 164.013  13.207  1.00 41.82      A   
ATOM   1034  HB  VAL    66      21.082 164.717  13.381  1.00  0.00      A   
ATOM   1035  CG1 VAL    66      21.935 163.587  11.752  1.00 43.96      A   
ATOM   1036 HG11 VAL    66      22.904 163.105  11.503  1.00  0.00      A   
ATOM   1037 HG12 VAL    66      21.801 164.474  11.097  1.00  0.00      A   
ATOM   1038 HG13 VAL    66      21.118 162.858  11.565  1.00  0.00      A   
ATOM   1039  CG2 VAL    66      21.702 162.804  14.119  1.00 42.19      A   
ATOM   1040 HG21 VAL    66      21.933 163.073  15.172  1.00  0.00      A   
ATOM   1041 HG22 VAL    66      22.369 161.971  13.811  1.00  0.00      A   
ATOM   1042 HG23 VAL    66      20.642 162.476  14.061  1.00  0.00      A   
ATOM   1043  C   VAL    66      23.082 165.312  14.947  1.00 40.40      A   
ATOM   1044  O   VAL    66      22.615 166.446  15.063  1.00 42.45      A   
ATOM   1045  N   SER    67      23.439 164.576  15.994  1.00 37.38      A   
ATOM   1046  HN  SER    67      23.837 163.666  15.903  1.00  0.00      A   
ATOM   1047  CA  SER    67      23.259 165.080  17.348  1.00 35.41      A   
ATOM   1048  HA  SER    67      22.877 166.088  17.286  1.00  0.00      A   
ATOM   1049  CB  SER    67      22.280 164.180  18.110  1.00 34.98      A   
ATOM   1050  HB1 SER    67      21.329 164.098  17.542  1.00  0.00      A   
ATOM   1051  HB2 SER    67      22.076 164.615  19.112  1.00  0.00      A   
ATOM   1052  OG  SER    67      22.821 162.885  18.279  1.00 37.22      A   
ATOM   1053  HG1 SER    67      22.159 162.382  18.759  1.00  0.00      A   
ATOM   1054  C   SER    67      24.522 165.256  18.178  1.00 33.98      A   
ATOM   1055  O   SER    67      24.486 165.917  19.214  1.00 34.84      A   
ATOM   1056  N   PHE    68      25.635 164.674  17.739  1.00 32.15      A   
ATOM   1057  HN  PHE    68      25.668 164.138  16.899  1.00  0.00      A   
ATOM   1058  CA  PHE    68      26.884 164.799  18.488  1.00 31.01      A   
ATOM   1059  HA  PHE    68      26.790 164.221  19.395  1.00  0.00      A   
ATOM   1060  CB  PHE    68      28.064 164.291  17.653  1.00 29.81      A   
ATOM   1061  HB1 PHE    68      28.075 164.818  16.675  1.00  0.00      A   
ATOM   1062  HB2 PHE    68      27.957 163.197  17.495  1.00  0.00      A   
ATOM   1063  CG  PHE    68      29.399 164.520  18.298  1.00 29.46      A   
ATOM   1064  CD1 PHE    68      29.785 163.777  19.409  1.00 29.49      A   
ATOM   1065  HD1 PHE    68      29.131 163.006  19.788  1.00  0.00      A   
ATOM   1066  CD2 PHE    68      30.260 165.509  17.814  1.00 29.61      A   
ATOM   1067  HD2 PHE    68      29.975 166.089  16.949  1.00  0.00      A   
ATOM   1068  CE1 PHE    68      31.012 164.016  20.042  1.00 29.70      A   
ATOM   1069  HE1 PHE    68      31.299 163.434  20.905  1.00  0.00      A   
ATOM   1070  CE2 PHE    68      31.484 165.755  18.437  1.00 29.60      A   
ATOM   1071  HE2 PHE    68      32.140 166.523  18.055  1.00  0.00      A   
ATOM   1072  CZ  PHE    68      31.860 165.008  19.553  1.00 28.00      A   
ATOM   1073  HZ  PHE    68      32.806 165.198  20.037  1.00  0.00      A   
ATOM   1074  C   PHE    68      27.141 166.257  18.881  1.00 30.80      A   
ATOM   1075  O   PHE    68      27.455 166.554  20.029  1.00 30.80      A   
ATOM   1076  N   ALA    69      26.992 167.153  17.914  1.00 33.59      A   
ATOM   1077  HN  ALA    69      26.716 166.888  16.993  1.00  0.00      A   
ATOM   1078  CA  ALA    69      27.218 168.582  18.121  1.00 36.54      A   
ATOM   1079  HA  ALA    69      28.239 168.721  18.444  1.00  0.00      A   
ATOM   1080  CB  ALA    69      26.960 169.334  16.814  1.00 38.41      A   
ATOM   1081  HB1 ALA    69      26.022 168.970  16.342  1.00  0.00      A   
ATOM   1082  HB2 ALA    69      27.801 169.165  16.108  1.00  0.00      A   
ATOM   1083  HB3 ALA    69      26.855 170.421  17.018  1.00  0.00      A   
ATOM   1084  C   ALA    69      26.375 169.186  19.243  1.00 39.34      A   
ATOM   1085  O   ALA    69      26.784 170.155  19.880  1.00 41.09      A   
ATOM   1086  N   ASN    70      25.203 168.614  19.492  1.00 40.27      A   
ATOM   1087  HN  ASN    70      24.871 167.822  18.985  1.00  0.00      A   
ATOM   1088  CA  ASN    70      24.334 169.132  20.540  1.00 43.09      A   
ATOM   1089  HA  ASN    70      24.270 170.204  20.424  1.00  0.00      A   
ATOM   1090  CB  ASN    70      22.945 168.502  20.440  1.00 43.00      A   
ATOM   1091  HB1 ASN    70      22.316 168.881  21.273  1.00  0.00      A   
ATOM   1092  HB2 ASN    70      23.042 167.399  20.528  1.00  0.00      A   
ATOM   1093  CG  ASN    70      22.256 168.820  19.137  1.00 45.44      A   
ATOM   1094  OD1 ASN    70      22.520 169.852  18.515  1.00 47.10      A   
ATOM   1095  ND2 ASN    70      21.349 167.944  18.720  1.00 45.90      A   
ATOM   1096 HD21 ASN    70      21.156 167.127  19.263  1.00  0.00      A   
ATOM   1097 HD22 ASN    70      20.859 168.101  17.863  1.00  0.00      A   
ATOM   1098  C   ASN    70      24.861 168.938  21.960  1.00 44.41      A   
ATOM   1099  O   ASN    70      24.390 169.599  22.888  1.00 43.54      A   
ATOM   1100  N   TYR    71      25.835 168.046  22.133  1.00 44.96      A   
ATOM   1101  HN  TYR    71      26.229 167.532  21.375  1.00  0.00      A   
ATOM   1102  CA  TYR    71      26.383 167.772  23.460  1.00 47.19      A   
ATOM   1103  HA  TYR    71      25.606 167.956  24.188  1.00  0.00      A   
ATOM   1104  CB  TYR    71      26.866 166.325  23.553  1.00 45.22      A   
ATOM   1105  HB1 TYR    71      27.345 166.166  24.543  1.00  0.00      A   
ATOM   1106  HB2 TYR    71      27.598 166.134  22.739  1.00  0.00      A   
ATOM   1107  CG  TYR    71      25.781 165.293  23.419  1.00 43.95      A   
ATOM   1108  CD1 TYR    71      25.241 164.978  22.175  1.00 43.46      A   
ATOM   1109  HD1 TYR    71      25.596 165.495  21.296  1.00  0.00      A   
ATOM   1110  CD2 TYR    71      25.302 164.617  24.538  1.00 44.33      A   
ATOM   1111  HD2 TYR    71      25.706 164.849  25.512  1.00  0.00      A   
ATOM   1112  CE1 TYR    71      24.254 164.011  22.045  1.00 43.74      A   
ATOM   1113  HE1 TYR    71      23.847 163.776  21.072  1.00  0.00      A   
ATOM   1114  CE2 TYR    71      24.312 163.649  24.421  1.00 44.99      A   
ATOM   1115  HE2 TYR    71      23.949 163.134  25.298  1.00  0.00      A   
ATOM   1116  CZ  TYR    71      23.794 163.349  23.172  1.00 45.15      A   
ATOM   1117  OH  TYR    71      22.828 162.376  23.050  1.00 46.24      A   
ATOM   1118  HH  TYR    71      22.639 162.034  23.927  1.00  0.00      A   
ATOM   1119  C   TYR    71      27.515 168.669  23.953  1.00 50.10      A   
ATOM   1120  O   TYR    71      27.777 168.722  25.154  1.00 49.68      A   
ATOM   1121  N   ILE    72      28.200 169.362  23.052  1.00 53.13      A   
ATOM   1122  HN  ILE    72      28.003 169.338  22.075  1.00  0.00      A   
ATOM   1123  CA  ILE    72      29.303 170.210  23.494  1.00 56.89      A   
ATOM   1124  HA  ILE    72      29.157 170.430  24.541  1.00  0.00      A   
ATOM   1125  CB  ILE    72      30.664 169.494  23.278  1.00 59.05      A   
ATOM   1126  HB  ILE    72      31.494 170.205  23.479  1.00  0.00      A   
ATOM   1127  CG2 ILE    72      30.777 168.304  24.216  1.00 58.54      A   
ATOM   1128 HG21 ILE    72      29.829 167.725  24.214  1.00  0.00      A   
ATOM   1129 HG22 ILE    72      30.976 168.656  25.251  1.00  0.00      A   
ATOM   1130 HG23 ILE    72      31.601 167.637  23.883  1.00  0.00      A   
ATOM   1131  CG1 ILE    72      30.800 169.025  21.828  1.00 58.58      A   
ATOM   1132 HG11 ILE    72      29.827 168.602  21.501  1.00  0.00      A   
ATOM   1133 HG12 ILE    72      31.572 168.228  21.786  1.00  0.00      A   
ATOM   1134  CD1 ILE    72      31.189 170.115  20.877  1.00 61.63      A   
ATOM   1135  HD1 ILE    72      32.013 170.722  21.309  1.00  0.00      A   
ATOM   1136  HD2 ILE    72      30.319 170.780  20.688  1.00  0.00      A   
ATOM   1137  HD3 ILE    72      31.538 169.674  19.919  1.00  0.00      A   
ATOM   1138  C   ILE    72      29.356 171.602  22.874  1.00 57.65      A   
ATOM   1139  O   ILE    72      28.794 171.851  21.807  1.00 57.63      A   
ATOM   1140  N   ARG    73      30.040 172.508  23.565  1.00 58.68      A   
ATOM   1141  HN  ARG    73      30.488 172.286  24.428  1.00  0.00      A   
ATOM   1142  CA  ARG    73      30.181 173.884  23.108  1.00 58.71      A   
ATOM   1143  HA  ARG    73      29.195 174.319  23.043  1.00  0.00      A   
ATOM   1144  CB  ARG    73      31.053 174.680  24.084  1.00 62.25      A   
ATOM   1145  HB1 ARG    73      30.755 175.748  24.023  1.00  0.00      A   
ATOM   1146  HB2 ARG    73      32.111 174.582  23.763  1.00  0.00      A   
ATOM   1147  CG  ARG    73      30.955 174.241  25.538  1.00 66.66      A   
ATOM   1148  HG1 ARG    73      31.544 173.310  25.682  1.00  0.00      A   
ATOM   1149  HG2 ARG    73      29.893 174.036  25.790  1.00  0.00      A   
ATOM   1150  CD  ARG    73      31.494 175.329  26.465  1.00 71.41      A   
ATOM   1151  HD1 ARG    73      31.600 174.923  27.494  1.00  0.00      A   
ATOM   1152  HD2 ARG    73      30.799 176.196  26.466  1.00  0.00      A   
ATOM   1153  NE  ARG    73      32.807 175.816  26.045  1.00 74.78      A   
ATOM   1154  HE  ARG    73      33.285 175.312  25.327  1.00  0.00      A   
ATOM   1155  CZ  ARG    73      33.407 176.887  26.557  1.00 76.81      A   
ATOM   1156  NH1 ARG    73      32.814 177.592  27.514  1.00 77.61      A   
ATOM   1157 HH11 ARG    73      31.914 177.318  27.852  1.00  0.00      A   
ATOM   1158 HH12 ARG    73      33.268 178.397  27.897  1.00  0.00      A   
ATOM   1159  NH2 ARG    73      34.602 177.257  26.114  1.00 77.48      A   
ATOM   1160 HH21 ARG    73      35.053 176.730  25.394  1.00  0.00      A   
ATOM   1161 HH22 ARG    73      35.051 178.063  26.500  1.00  0.00      A   
ATOM   1162  C   ARG    73      30.838 173.897  21.734  1.00 56.63      A   
ATOM   1163  O   ARG    73      31.763 173.123  21.479  1.00 55.74      A   
ATOM   1164  N   ALA    74      30.361 174.770  20.851  1.00 54.78      A   
ATOM   1165  HN  ALA    74      29.605 175.386  21.058  1.00  0.00      A   
ATOM   1166  CA  ALA    74      30.936 174.866  19.514  1.00 52.13      A   
ATOM   1167  HA  ALA    74      30.757 173.932  19.003  1.00  0.00      A   
ATOM   1168  CB  ALA    74      30.302 176.021  18.748  1.00 54.11      A   
ATOM   1169  HB1 ALA    74      30.240 176.921  19.397  1.00  0.00      A   
ATOM   1170  HB2 ALA    74      29.275 175.744  18.427  1.00  0.00      A   
ATOM   1171  HB3 ALA    74      30.918 176.268  17.857  1.00  0.00      A   
ATOM   1172  C   ALA    74      32.431 175.104  19.696  1.00 50.15      A   
ATOM   1173  O   ALA    74      33.249 174.688  18.878  1.00 47.87      A   
ATOM   1174  N   SER    75      32.762 175.764  20.801  1.00 46.83      A   
ATOM   1175  HN  SER    75      32.069 176.080  21.444  1.00  0.00      A   
ATOM   1176  CA  SER    75      34.136 176.077  21.163  1.00 45.28      A   
ATOM   1177  HA  SER    75      34.558 176.704  20.391  1.00  0.00      A   
ATOM   1178  CB  SER    75      34.150 176.797  22.510  1.00 45.63      A   
ATOM   1179  HB1 SER    75      33.413 176.325  23.194  1.00  0.00      A   
ATOM   1180  HB2 SER    75      33.888 177.867  22.365  1.00  0.00      A   
ATOM   1181  OG  SER    75      35.431 176.720  23.101  1.00 49.57      A   
ATOM   1182  HG1 SER    75      35.366 177.189  23.936  1.00  0.00      A   
ATOM   1183  C   SER    75      35.041 174.846  21.243  1.00 42.38      A   
ATOM   1184  O   SER    75      36.220 174.909  20.899  1.00 42.32      A   
ATOM   1185  N   ASP    76      34.494 173.730  21.711  1.00 39.13      A   
ATOM   1186  HN  ASP    76      33.540 173.679  21.997  1.00  0.00      A   
ATOM   1187  CA  ASP    76      35.276 172.505  21.830  1.00 35.53      A   
ATOM   1188  HA  ASP    76      36.190 172.744  22.353  1.00  0.00      A   
ATOM   1189  CB  ASP    76      34.498 171.422  22.590  1.00 35.91      A   
ATOM   1190  HB1 ASP    76      34.982 170.439  22.409  1.00  0.00      A   
ATOM   1191  HB2 ASP    76      33.456 171.392  22.205  1.00  0.00      A   
ATOM   1192  CG  ASP    76      34.448 171.662  24.088  1.00 37.78      A   
ATOM   1193  OD1 ASP    76      35.300 172.409  24.614  1.00 39.94      A   
ATOM   1194  OD2 ASP    76      33.562 171.078  24.741  1.00 36.77      A   
ATOM   1195  C   ASP    76      35.695 171.911  20.489  1.00 33.08      A   
ATOM   1196  O   ASP    76      36.637 171.126  20.435  1.00 29.70      A   
ATOM   1197  N   PHE    77      34.997 172.260  19.410  1.00 29.31      A   
ATOM   1198  HN  PHE    77      34.242 172.911  19.431  1.00  0.00      A   
ATOM   1199  CA  PHE    77      35.338 171.672  18.127  1.00 28.13      A   
ATOM   1200  HA  PHE    77      35.366 170.600  18.251  1.00  0.00      A   
ATOM   1201  CB  PHE    77      34.319 172.052  17.053  1.00 30.15      A   
ATOM   1202  HB1 PHE    77      34.818 172.076  16.061  1.00  0.00      A   
ATOM   1203  HB2 PHE    77      33.888 173.048  17.288  1.00  0.00      A   
ATOM   1204  CG  PHE    77      33.181 171.079  16.961  1.00 29.67      A   
ATOM   1205  CD1 PHE    77      32.042 171.251  17.728  1.00 29.33      A   
ATOM   1206  HD1 PHE    77      31.944 172.129  18.349  1.00  0.00      A   
ATOM   1207  CD2 PHE    77      33.286 169.946  16.160  1.00 32.12      A   
ATOM   1208  HD2 PHE    77      34.168 169.805  15.552  1.00  0.00      A   
ATOM   1209  CE1 PHE    77      31.022 170.304  17.707  1.00 30.32      A   
ATOM   1210  HE1 PHE    77      30.140 170.448  18.313  1.00  0.00      A   
ATOM   1211  CE2 PHE    77      32.272 168.990  16.129  1.00 30.90      A   
ATOM   1212  HE2 PHE    77      32.369 168.114  15.505  1.00  0.00      A   
ATOM   1213  CZ  PHE    77      31.138 169.171  16.905  1.00 31.45      A   
ATOM   1214  HZ  PHE    77      30.347 168.436  16.888  1.00  0.00      A   
ATOM   1215  C   PHE    77      36.746 171.931  17.644  1.00 26.65      A   
ATOM   1216  O   PHE    77      37.255 171.191  16.819  1.00 26.64      A   
ATOM   1217  N   LYS    78      37.375 172.978  18.155  1.00 26.73      A   
ATOM   1218  HN  LYS    78      36.940 173.606  18.796  1.00  0.00      A   
ATOM   1219  CA  LYS    78      38.757 173.265  17.797  1.00 28.75      A   
ATOM   1220  HA  LYS    78      38.800 173.463  16.736  1.00  0.00      A   
ATOM   1221  CB  LYS    78      39.245 174.477  18.591  1.00 29.88      A   
ATOM   1222  HB1 LYS    78      39.009 174.306  19.662  1.00  0.00      A   
ATOM   1223  HB2 LYS    78      38.687 175.369  18.237  1.00  0.00      A   
ATOM   1224  CG  LYS    78      40.724 174.771  18.476  1.00 34.69      A   
ATOM   1225  HG1 LYS    78      40.977 174.996  17.418  1.00  0.00      A   
ATOM   1226  HG2 LYS    78      41.306 173.883  18.803  1.00  0.00      A   
ATOM   1227  CD  LYS    78      41.085 175.968  19.352  1.00 38.79      A   
ATOM   1228  HD1 LYS    78      40.831 175.735  20.408  1.00  0.00      A   
ATOM   1229  HD2 LYS    78      40.493 176.849  19.026  1.00  0.00      A   
ATOM   1230  CE  LYS    78      42.572 176.303  19.258  1.00 43.35      A   
ATOM   1231  HE1 LYS    78      42.809 176.669  18.236  1.00  0.00      A   
ATOM   1232  HE2 LYS    78      43.174 175.398  19.489  1.00  0.00      A   
ATOM   1233  NZ  LYS    78      42.968 177.368  20.223  1.00 45.44      A   
ATOM   1234  HZ1 LYS    78      42.546 177.169  21.152  1.00  0.00      A   
ATOM   1235  HZ2 LYS    78      42.631 178.290  19.879  1.00  0.00      A   
ATOM   1236  HZ3 LYS    78      44.004 177.389  20.310  1.00  0.00      A   
ATOM   1237  C   LYS    78      39.578 172.024  18.190  1.00 27.91      A   
ATOM   1238  O   LYS    78      40.472 171.584  17.459  1.00 29.11      A   
ATOM   1239  N   TYR    79      39.244 171.455  19.343  1.00 26.15      A   
ATOM   1240  HN  TYR    79      38.498 171.800  19.908  1.00  0.00      A   
ATOM   1241  CA  TYR    79      39.952 170.283  19.857  1.00 25.93      A   
ATOM   1242  HA  TYR    79      40.963 170.301  19.479  1.00  0.00      A   
ATOM   1243  CB  TYR    79      39.945 170.330  21.385  1.00 25.19      A   
ATOM   1244  HB1 TYR    79      40.635 169.558  21.787  1.00  0.00      A   
ATOM   1245  HB2 TYR    79      38.915 170.154  21.761  1.00  0.00      A   
ATOM   1246  CG  TYR    79      40.403 171.676  21.906  1.00 27.39      A   
ATOM   1247  CD1 TYR    79      39.494 172.584  22.449  1.00 26.54      A   
ATOM   1248  HD1 TYR    79      38.453 172.308  22.534  1.00  0.00      A   
ATOM   1249  CD2 TYR    79      41.745 172.060  21.811  1.00 28.50      A   
ATOM   1250  HD2 TYR    79      42.465 171.370  21.398  1.00  0.00      A   
ATOM   1251  CE1 TYR    79      39.911 173.855  22.888  1.00 28.75      A   
ATOM   1252  HE1 TYR    79      39.197 174.548  23.308  1.00  0.00      A   
ATOM   1253  CE2 TYR    79      42.171 173.320  22.240  1.00 28.74      A   
ATOM   1254  HE2 TYR    79      43.211 173.599  22.154  1.00  0.00      A   
ATOM   1255  CZ  TYR    79      41.254 174.211  22.776  1.00 28.04      A   
ATOM   1256  OH  TYR    79      41.684 175.453  23.191  1.00 27.57      A   
ATOM   1257  HH  TYR    79      40.924 175.933  23.527  1.00  0.00      A   
ATOM   1258  C   TYR    79      39.386 168.960  19.337  1.00 25.76      A   
ATOM   1259  O   TYR    79      40.132 168.006  19.108  1.00 27.41      A   
ATOM   1260  N   ILE    80      38.075 168.898  19.136  1.00 26.06      A   
ATOM   1261  HN  ILE    80      37.462 169.658  19.338  1.00  0.00      A   
ATOM   1262  CA  ILE    80      37.466 167.689  18.600  1.00 25.95      A   
ATOM   1263  HA  ILE    80      37.762 166.860  19.225  1.00  0.00      A   
ATOM   1264  CB  ILE    80      35.930 167.821  18.576  1.00 27.76      A   
ATOM   1265  HB  ILE    80      35.654 168.842  18.236  1.00  0.00      A   
ATOM   1266  CG2 ILE    80      35.322 166.797  17.637  1.00 27.99      A   
ATOM   1267 HG21 ILE    80      35.793 165.804  17.799  1.00  0.00      A   
ATOM   1268 HG22 ILE    80      35.492 167.103  16.583  1.00  0.00      A   
ATOM   1269 HG23 ILE    80      34.231 166.708  17.829  1.00  0.00      A   
ATOM   1270  CG1 ILE    80      35.395 167.664  20.003  1.00 31.26      A   
ATOM   1271 HG11 ILE    80      35.964 168.347  20.668  1.00  0.00      A   
ATOM   1272 HG12 ILE    80      35.568 166.617  20.329  1.00  0.00      A   
ATOM   1273  CD1 ILE    80      33.922 167.972  20.150  1.00 37.97      A   
ATOM   1274  HD1 ILE    80      33.348 167.494  19.328  1.00  0.00      A   
ATOM   1275  HD2 ILE    80      33.759 169.070  20.104  1.00  0.00      A   
ATOM   1276  HD3 ILE    80      33.548 167.578  21.119  1.00  0.00      A   
ATOM   1277  C   ILE    80      38.019 167.453  17.187  1.00 26.90      A   
ATOM   1278  O   ILE    80      38.218 166.309  16.764  1.00 23.27      A   
ATOM   1279  N   ASP    81      38.296 168.545  16.472  1.00 25.85      A   
ATOM   1280  HN  ASP    81      38.135 169.465  16.821  1.00  0.00      A   
ATOM   1281  CA  ASP    81      38.854 168.454  15.128  1.00 27.06      A   
ATOM   1282  HA  ASP    81      38.212 167.812  14.543  1.00  0.00      A   
ATOM   1283  CB  ASP    81      38.951 169.850  14.476  1.00 28.50      A   
ATOM   1284  HB1 ASP    81      39.664 169.800  13.625  1.00  0.00      A   
ATOM   1285  HB2 ASP    81      39.332 170.572  15.229  1.00  0.00      A   
ATOM   1286  CG  ASP    81      37.612 170.364  13.952  1.00 30.51      A   
ATOM   1287  OD1 ASP    81      36.607 169.620  13.973  1.00 28.30      A   
ATOM   1288  OD2 ASP    81      37.572 171.531  13.507  1.00 28.87      A   
ATOM   1289  C   ASP    81      40.245 167.795  15.097  1.00 27.06      A   
ATOM   1290  O   ASP    81      40.709 167.388  14.028  1.00 28.30      A   
ATOM   1291  N   THR    82      40.917 167.689  16.242  1.00 24.39      A   
ATOM   1292  HN  THR    82      40.564 168.019  17.114  1.00  0.00      A   
ATOM   1293  CA  THR    82      42.240 167.062  16.249  1.00 24.58      A   
ATOM   1294  HA  THR    82      42.650 167.153  15.254  1.00  0.00      A   
ATOM   1295  CB  THR    82      43.196 167.719  17.275  1.00 25.15      A   
ATOM   1296  HB  THR    82      44.226 167.327  17.133  1.00  0.00      A   
ATOM   1297  OG1 THR    82      42.769 167.423  18.611  1.00 24.93      A   
ATOM   1298  HG1 THR    82      43.399 167.856  19.192  1.00  0.00      A   
ATOM   1299  CG2 THR    82      43.219 169.243  17.066  1.00 27.22      A   
ATOM   1300 HG21 THR    82      42.185 169.626  16.933  1.00  0.00      A   
ATOM   1301 HG22 THR    82      43.809 169.491  16.158  1.00  0.00      A   
ATOM   1302 HG23 THR    82      43.670 169.739  17.952  1.00  0.00      A   
ATOM   1303  C   THR    82      42.199 165.559  16.508  1.00 25.99      A   
ATOM   1304  O   THR    82      43.231 164.892  16.513  1.00 24.82      A   
ATOM   1305  N   ILE    83      41.006 165.018  16.730  1.00 22.94      A   
ATOM   1306  HN  ILE    83      40.162 165.549  16.755  1.00  0.00      A   
ATOM   1307  CA  ILE    83      40.895 163.581  16.951  1.00 24.34      A   
ATOM   1308  HA  ILE    83      41.592 163.311  17.730  1.00  0.00      A   
ATOM   1309  CB  ILE    83      39.454 163.184  17.362  1.00 21.27      A   
ATOM   1310  HB  ILE    83      38.726 163.680  16.685  1.00  0.00      A   
ATOM   1311  CG2 ILE    83      39.282 161.662  17.272  1.00 24.39      A   
ATOM   1312 HG21 ILE    83      40.157 161.151  17.727  1.00  0.00      A   
ATOM   1313 HG22 ILE    83      39.205 161.352  16.208  1.00  0.00      A   
ATOM   1314 HG23 ILE    83      38.366 161.352  17.819  1.00  0.00      A   
ATOM   1315  CG1 ILE    83      39.170 163.687  18.777  1.00 23.00      A   
ATOM   1316 HG11 ILE    83      39.549 164.727  18.862  1.00  0.00      A   
ATOM   1317 HG12 ILE    83      39.720 163.043  19.495  1.00  0.00      A   
ATOM   1318  CD1 ILE    83      37.697 163.680  19.157  1.00 23.07      A   
ATOM   1319  HD1 ILE    83      37.227 162.723  18.845  1.00  0.00      A   
ATOM   1320  HD2 ILE    83      37.171 164.516  18.648  1.00  0.00      A   
ATOM   1321  HD3 ILE    83      37.590 163.785  20.258  1.00  0.00      A   
ATOM   1322  C   ILE    83      41.230 162.873  15.650  1.00 24.21      A   
ATOM   1323  O   ILE    83      40.595 163.129  14.628  1.00 25.15      A   
ATOM   1324  N   ASP    84      42.233 161.997  15.666  1.00 24.00      A   
ATOM   1325  HN  ASP    84      42.780 161.808  16.478  1.00  0.00      A   
ATOM   1326  CA  ASP    84      42.567 161.268  14.455  1.00 25.09      A   
ATOM   1327  HA  ASP    84      41.791 161.466  13.731  1.00  0.00      A   
ATOM   1328  CB  ASP    84      43.928 161.675  13.883  1.00 27.43      A   
ATOM   1329  HB1 ASP    84      43.846 162.694  13.448  1.00  0.00      A   
ATOM   1330  HB2 ASP    84      44.211 160.959  13.083  1.00  0.00      A   
ATOM   1331  CG  ASP    84      45.013 161.686  14.914  1.00 29.30      A   
ATOM   1332  OD1 ASP    84      44.894 160.961  15.921  1.00 28.20      A   
ATOM   1333  OD2 ASP    84      46.000 162.424  14.702  1.00 31.66      A   
ATOM   1334  C   ASP    84      42.509 159.760  14.636  1.00 24.04      A   
ATOM   1335  O   ASP    84      43.028 159.008  13.815  1.00 23.60      A   
ATOM   1336  N   LYS    85      41.889 159.321  15.726  1.00 24.23      A   
ATOM   1337  HN  LYS    85      41.543 159.934  16.432  1.00  0.00      A   
ATOM   1338  CA  LYS    85      41.684 157.892  15.942  1.00 25.42      A   
ATOM   1339  HA  LYS    85      41.214 157.493  15.055  1.00  0.00      A   
ATOM   1340  CB  LYS    85      42.993 157.144  16.218  1.00 27.81      A   
ATOM   1341  HB1 LYS    85      43.356 157.414  17.232  1.00  0.00      A   
ATOM   1342  HB2 LYS    85      43.752 157.456  15.470  1.00  0.00      A   
ATOM   1343  CG  LYS    85      42.813 155.624  16.141  1.00 33.94      A   
ATOM   1344  HG1 LYS    85      42.462 155.357  15.122  1.00  0.00      A   
ATOM   1345  HG2 LYS    85      42.041 155.318  16.878  1.00  0.00      A   
ATOM   1346  CD  LYS    85      44.098 154.859  16.432  1.00 37.10      A   
ATOM   1347  HD1 LYS    85      44.545 155.241  17.374  1.00  0.00      A   
ATOM   1348  HD2 LYS    85      44.817 155.023  15.601  1.00  0.00      A   
ATOM   1349  CE  LYS    85      43.826 153.359  16.575  1.00 41.78      A   
ATOM   1350  HE1 LYS    85      43.154 153.187  17.443  1.00  0.00      A   
ATOM   1351  HE2 LYS    85      44.787 152.822  16.723  1.00  0.00      A   
ATOM   1352  NZ  LYS    85      43.163 152.766  15.371  1.00 42.94      A   
ATOM   1353  HZ1 LYS    85      43.634 153.111  14.510  1.00  0.00      A   
ATOM   1354  HZ2 LYS    85      42.161 153.045  15.354  1.00  0.00      A   
ATOM   1355  HZ3 LYS    85      43.232 151.729  15.412  1.00  0.00      A   
ATOM   1356  C   LYS    85      40.716 157.616  17.071  1.00 24.94      A   
ATOM   1357  O   LYS    85      40.808 158.205  18.148  1.00 21.81      A   
ATOM   1358  N   ILE    86      39.762 156.731  16.805  1.00 23.10      A   
ATOM   1359  HN  ILE    86      39.663 156.305  15.909  1.00  0.00      A   
ATOM   1360  CA  ILE    86      38.797 156.332  17.823  1.00 22.58      A   
ATOM   1361  HA  ILE    86      39.187 156.650  18.778  1.00  0.00      A   
ATOM   1362  CB  ILE    86      37.393 156.939  17.607  1.00 24.48      A   
ATOM   1363  HB  ILE    86      37.007 156.644  16.608  1.00  0.00      A   
ATOM   1364  CG2 ILE    86      36.450 156.423  18.699  1.00 22.86      A   
ATOM   1365 HG21 ILE    86      36.949 156.474  19.690  1.00  0.00      A   
ATOM   1366 HG22 ILE    86      36.177 155.366  18.494  1.00  0.00      A   
ATOM   1367 HG23 ILE    86      35.532 157.047  18.732  1.00  0.00      A   
ATOM   1368  CG1 ILE    86      37.460 158.461  17.692  1.00 20.69      A   
ATOM   1369 HG11 ILE    86      38.104 158.831  16.867  1.00  0.00      A   
ATOM   1370 HG12 ILE    86      37.923 158.739  18.662  1.00  0.00      A   
ATOM   1371  CD1 ILE    86      36.098 159.152  17.590  1.00 24.11      A   
ATOM   1372  HD1 ILE    86      35.356 158.629  18.231  1.00  0.00      A   
ATOM   1373  HD2 ILE    86      35.739 159.127  16.539  1.00  0.00      A   
ATOM   1374  HD3 ILE    86      36.182 160.206  17.932  1.00  0.00      A   
ATOM   1375  C   ILE    86      38.667 154.826  17.717  1.00 23.45      A   
ATOM   1376  O   ILE    86      38.449 154.299  16.628  1.00 24.86      A   
ATOM   1377  N   LYS    87      38.813 154.133  18.839  1.00 23.39      A   
ATOM   1378  HN  LYS    87      39.005 154.563  19.718  1.00  0.00      A   
ATOM   1379  CA  LYS    87      38.696 152.682  18.831  1.00 25.95      A   
ATOM   1380  HA  LYS    87      38.206 152.391  17.914  1.00  0.00      A   
ATOM   1381  CB  LYS    87      40.078 152.026  18.926  1.00 27.60      A   
ATOM   1382  HB1 LYS    87      40.532 152.299  19.902  1.00  0.00      A   
ATOM   1383  HB2 LYS    87      40.715 152.425  18.109  1.00  0.00      A   
ATOM   1384  CG  LYS    87      40.044 150.503  18.815  1.00 35.80      A   
ATOM   1385  HG1 LYS    87      39.694 150.218  17.800  1.00  0.00      A   
ATOM   1386  HG2 LYS    87      39.334 150.097  19.567  1.00  0.00      A   
ATOM   1387  CD  LYS    87      41.428 149.907  19.056  1.00 43.54      A   
ATOM   1388  HD1 LYS    87      41.778 150.194  20.071  1.00  0.00      A   
ATOM   1389  HD2 LYS    87      42.137 150.313  18.304  1.00  0.00      A   
ATOM   1390  CE  LYS    87      41.398 148.387  18.947  1.00 49.02      A   
ATOM   1391  HE1 LYS    87      41.112 148.091  17.915  1.00  0.00      A   
ATOM   1392  HE2 LYS    87      40.672 147.973  19.679  1.00  0.00      A   
ATOM   1393  NZ  LYS    87      42.734 147.783  19.240  1.00 55.38      A   
ATOM   1394  HZ1 LYS    87      43.139 148.230  20.087  1.00  0.00      A   
ATOM   1395  HZ2 LYS    87      43.369 147.936  18.430  1.00  0.00      A   
ATOM   1396  HZ3 LYS    87      42.624 146.762  19.406  1.00  0.00      A   
ATOM   1397  C   LYS    87      37.839 152.234  19.997  1.00 25.67      A   
ATOM   1398  O   LYS    87      38.086 152.599  21.143  1.00 24.83      A   
ATOM   1399  N   VAL    88      36.806 151.461  19.691  1.00 26.61      A   
ATOM   1400  HN  VAL    88      36.600 151.190  18.754  1.00  0.00      A   
ATOM   1401  CA  VAL    88      35.912 150.964  20.719  1.00 25.95      A   
ATOM   1402  HA  VAL    88      36.140 151.484  21.637  1.00  0.00      A   
ATOM   1403  CB  VAL    88      34.438 151.191  20.331  1.00 27.53      A   
ATOM   1404  HB  VAL    88      34.262 150.804  19.305  1.00  0.00      A   
ATOM   1405  CG1 VAL    88      33.510 150.466  21.316  1.00 26.23      A   
ATOM   1406 HG11 VAL    88      33.847 150.643  22.360  1.00  0.00      A   
ATOM   1407 HG12 VAL    88      33.528 149.373  21.118  1.00  0.00      A   
ATOM   1408 HG13 VAL    88      32.472 150.848  21.209  1.00  0.00      A   
ATOM   1409  CG2 VAL    88      34.144 152.679  20.327  1.00 24.24      A   
ATOM   1410 HG21 VAL    88      34.960 153.228  19.811  1.00  0.00      A   
ATOM   1411 HG22 VAL    88      34.070 153.053  21.371  1.00  0.00      A   
ATOM   1412 HG23 VAL    88      33.191 152.875  19.791  1.00  0.00      A   
ATOM   1413  C   VAL    88      36.152 149.478  20.854  1.00 27.48      A   
ATOM   1414  O   VAL    88      36.346 148.789  19.852  1.00 28.56      A   
ATOM   1415  N   GLU    89      36.163 148.998  22.093  1.00 26.55      A   
ATOM   1416  HN  GLU    89      36.041 149.586  22.889  1.00  0.00      A   
ATOM   1417  CA  GLU    89      36.354 147.579  22.370  1.00 30.96      A   
ATOM   1418  HA  GLU    89      36.243 147.040  21.441  1.00  0.00      A   
ATOM   1419  CB  GLU    89      37.738 147.323  22.970  1.00 32.03      A   
ATOM   1420  HB1 GLU    89      37.769 146.286  23.366  1.00  0.00      A   
ATOM   1421  HB2 GLU    89      37.900 148.033  23.808  1.00  0.00      A   
ATOM   1422  CG  GLU    89      38.866 147.494  21.958  1.00 38.25      A   
ATOM   1423  HG1 GLU    89      38.840 148.531  21.562  1.00  0.00      A   
ATOM   1424  HG2 GLU    89      38.711 146.780  21.122  1.00  0.00      A   
ATOM   1425  CD  GLU    89      40.234 147.243  22.555  1.00 43.96      A   
ATOM   1426  OE1 GLU    89      40.700 148.081  23.357  1.00 49.99      A   
ATOM   1427  OE2 GLU    89      40.841 146.203  22.229  1.00 47.81      A   
ATOM   1428  C   GLU    89      35.263 147.173  23.338  1.00 29.53      A   
ATOM   1429  O   GLU    89      35.029 147.850  24.339  1.00 30.30      A   
ATOM   1430  N   TRP    90      34.586 146.073  23.032  1.00 28.31      A   
ATOM   1431  HN  TRP    90      34.789 145.529  22.222  1.00  0.00      A   
ATOM   1432  CA  TRP    90      33.496 145.597  23.876  1.00 28.11      A   
ATOM   1433  HA  TRP    90      33.083 146.442  24.407  1.00  0.00      A   
ATOM   1434  CB  TRP    90      32.429 144.936  23.007  1.00 27.74      A   
ATOM   1435  HB1 TRP    90      31.744 144.346  23.653  1.00  0.00      A   
ATOM   1436  HB2 TRP    90      32.919 144.256  22.279  1.00  0.00      A   
ATOM   1437  CG  TRP    90      31.627 145.952  22.254  1.00 27.35      A   
ATOM   1438  CD2 TRP    90      31.990 146.596  21.023  1.00 27.36      A   
ATOM   1439  CD1 TRP    90      30.435 146.499  22.634  1.00 26.24      A   
ATOM   1440  HD1 TRP    90      29.887 146.229  23.525  1.00  0.00      A   
ATOM   1441  NE1 TRP    90      30.034 147.442  21.720  1.00 27.11      A   
ATOM   1442  HE1 TRP    90      29.215 147.970  21.773  1.00  0.00      A   
ATOM   1443  CE2 TRP    90      30.969 147.523  20.721  1.00 27.00      A   
ATOM   1444  CE3 TRP    90      33.082 146.480  20.148  1.00 23.54      A   
ATOM   1445  HE3 TRP    90      33.889 145.787  20.337  1.00  0.00      A   
ATOM   1446  CZ2 TRP    90      31.001 148.335  19.576  1.00 25.57      A   
ATOM   1447  HZ2 TRP    90      30.218 149.044  19.349  1.00  0.00      A   
ATOM   1448  CZ3 TRP    90      33.115 147.284  19.010  1.00 26.92      A   
ATOM   1449  HZ3 TRP    90      33.948 147.204  18.328  1.00  0.00      A   
ATOM   1450  CH2 TRP    90      32.078 148.200  18.735  1.00 27.74      A   
ATOM   1451  HH2 TRP    90      32.132 148.808  17.844  1.00  0.00      A   
ATOM   1452  C   TRP    90      34.001 144.646  24.945  1.00 28.50      A   
ATOM   1453  O   TRP    90      34.555 143.593  24.649  1.00 29.13      A   
ATOM   1454  N   LEU    91      33.787 145.046  26.192  1.00 29.11      A   
ATOM   1455  HN  LEU    91      33.293 145.888  26.391  1.00  0.00      A   
ATOM   1456  CA  LEU    91      34.246 144.305  27.350  1.00 30.62      A   
ATOM   1457  HA  LEU    91      35.304 144.121  27.240  1.00  0.00      A   
ATOM   1458  CB  LEU    91      33.968 145.123  28.614  1.00 31.21      A   
ATOM   1459  HB1 LEU    91      34.309 144.537  29.493  1.00  0.00      A   
ATOM   1460  HB2 LEU    91      32.872 145.286  28.693  1.00  0.00      A   
ATOM   1461  CG  LEU    91      34.666 146.493  28.642  1.00 30.88      A   
ATOM   1462  HG  LEU    91      34.349 147.088  27.759  1.00  0.00      A   
ATOM   1463  CD1 LEU    91      34.299 147.243  29.918  1.00 31.54      A   
ATOM   1464 HD11 LEU    91      34.364 146.562  30.793  1.00  0.00      A   
ATOM   1465 HD12 LEU    91      33.259 147.628  29.845  1.00  0.00      A   
ATOM   1466 HD13 LEU    91      35.001 148.090  30.074  1.00  0.00      A   
ATOM   1467  CD2 LEU    91      36.178 146.285  28.542  1.00 33.15      A   
ATOM   1468 HD21 LEU    91      36.409 145.540  27.751  1.00  0.00      A   
ATOM   1469 HD22 LEU    91      36.573 145.908  29.510  1.00  0.00      A   
ATOM   1470 HD23 LEU    91      36.675 147.244  28.283  1.00  0.00      A   
ATOM   1471  C   LEU    91      33.685 142.901  27.514  1.00 30.64      A   
ATOM   1472  O   LEU    91      34.341 142.050  28.110  1.00 32.88      A   
ATOM   1473  N   ALA    92      32.484 142.666  26.992  1.00 32.65      A   
ATOM   1474  HN  ALA    92      31.972 143.368  26.503  1.00  0.00      A   
ATOM   1475  CA  ALA    92      31.838 141.360  27.104  1.00 33.94      A   
ATOM   1476  HA  ALA    92      31.824 141.080  28.147  1.00  0.00      A   
ATOM   1477  CB  ALA    92      30.423 141.423  26.554  1.00 34.41      A   
ATOM   1478  HB1 ALA    92      30.413 141.971  25.588  1.00  0.00      A   
ATOM   1479  HB2 ALA    92      29.762 141.956  27.271  1.00  0.00      A   
ATOM   1480  HB3 ALA    92      30.038 140.395  26.383  1.00  0.00      A   
ATOM   1481  C   ALA    92      32.618 140.277  26.387  1.00 35.86      A   
ATOM   1482  O   ALA    92      32.390 139.092  26.625  1.00 34.97      A   
ATOM   1483  N   LEU    93      33.533 140.677  25.508  1.00 38.37      A   
ATOM   1484  HN  LEU    93      33.706 141.640  25.316  1.00  0.00      A   
ATOM   1485  CA  LEU    93      34.340 139.712  24.772  1.00 40.70      A   
ATOM   1486  HA  LEU    93      33.711 138.870  24.526  1.00  0.00      A   
ATOM   1487  CB  LEU    93      34.911 140.338  23.496  1.00 38.44      A   
ATOM   1488  HB1 LEU    93      35.555 139.575  23.012  1.00  0.00      A   
ATOM   1489  HB2 LEU    93      35.538 141.201  23.802  1.00  0.00      A   
ATOM   1490  CG  LEU    93      33.921 140.844  22.433  1.00 35.57      A   
ATOM   1491  HG  LEU    93      33.373 141.728  22.824  1.00  0.00      A   
ATOM   1492  CD1 LEU    93      34.685 141.231  21.174  1.00 35.75      A   
ATOM   1493 HD11 LEU    93      35.435 140.449  20.927  1.00  0.00      A   
ATOM   1494 HD12 LEU    93      35.216 142.194  21.335  1.00  0.00      A   
ATOM   1495 HD13 LEU    93      33.981 141.330  20.320  1.00  0.00      A   
ATOM   1496  CD2 LEU    93      32.902 139.765  22.106  1.00 36.28      A   
ATOM   1497 HD21 LEU    93      32.528 139.297  23.042  1.00  0.00      A   
ATOM   1498 HD22 LEU    93      33.373 138.978  21.479  1.00  0.00      A   
ATOM   1499 HD23 LEU    93      32.041 140.210  21.563  1.00  0.00      A   
ATOM   1500  C   LEU    93      35.479 139.185  25.638  1.00 46.06      A   
ATOM   1501  O   LEU    93      36.029 138.121  25.360  1.00 47.27      A   
ATOM   1502  N   GLU    94      35.823 139.930  26.689  1.00 49.77      A   
ATOM   1503  HN  GLU    94      35.361 140.787  26.901  1.00  0.00      A   
ATOM   1504  CA  GLU    94      36.901 139.541  27.601  1.00 54.48      A   
ATOM   1505  HA  GLU    94      37.585 138.904  27.060  1.00  0.00      A   
ATOM   1506  CB  GLU    94      37.628 140.782  28.124  1.00 58.28      A   
ATOM   1507  HB1 GLU    94      38.478 140.446  28.755  1.00  0.00      A   
ATOM   1508  HB2 GLU    94      36.919 141.360  28.753  1.00  0.00      A   
ATOM   1509  CG  GLU    94      38.170 141.704  27.052  1.00 66.76      A   
ATOM   1510  HG1 GLU    94      37.351 141.965  26.349  1.00  0.00      A   
ATOM   1511  HG2 GLU    94      38.976 141.180  26.495  1.00  0.00      A   
ATOM   1512  CD  GLU    94      38.738 142.988  27.634  1.00 72.48      A   
ATOM   1513  OE1 GLU    94      37.998 143.689  28.360  1.00 75.76      A   
ATOM   1514  OE2 GLU    94      39.921 143.298  27.367  1.00 76.71      A   
ATOM   1515  C   GLU    94      36.384 138.734  28.794  1.00 53.57      A   
ATOM   1516  O   GLU    94      37.095 137.888  29.334  1.00 54.66      A   
ATOM   1517  N   SER    95      35.151 139.008  29.207  1.00 53.15      A   
ATOM   1518  HN  SER    95      34.587 139.701  28.765  1.00  0.00      A   
ATOM   1519  CA  SER    95      34.543 138.310  30.337  1.00 52.29      A   
ATOM   1520  HA  SER    95      34.843 137.274  30.292  1.00  0.00      A   
ATOM   1521  CB  SER    95      34.994 138.938  31.659  1.00 53.16      A   
ATOM   1522  HB1 SER    95      35.008 140.044  31.560  1.00  0.00      A   
ATOM   1523  HB2 SER    95      36.013 138.576  31.915  1.00  0.00      A   
ATOM   1524  OG  SER    95      34.109 138.587  32.712  1.00 51.83      A   
ATOM   1525  HG1 SER    95      34.453 139.013  33.500  1.00  0.00      A   
ATOM   1526  C   SER    95      33.026 138.359  30.259  1.00 52.04      A   
ATOM   1527  O   SER    95      32.451 139.391  29.916  1.00 52.61      A   
ATOM   1528  N   GLU    96      32.377 137.248  30.594  1.00 51.76      A   
ATOM   1529  HN  GLU    96      32.848 136.420  30.889  1.00  0.00      A   
ATOM   1530  CA  GLU    96      30.923 137.188  30.545  1.00 51.93      A   
ATOM   1531  HA  GLU    96      30.595 137.731  29.671  1.00  0.00      A   
ATOM   1532  CB  GLU    96      30.446 135.730  30.478  1.00 56.17      A   
ATOM   1533  HB1 GLU    96      30.239 135.486  29.415  1.00  0.00      A   
ATOM   1534  HB2 GLU    96      29.502 135.651  31.057  1.00  0.00      A   
ATOM   1535  CG  GLU    96      31.420 134.686  31.020  1.00 63.25      A   
ATOM   1536  HG1 GLU    96      32.450 134.966  30.714  1.00  0.00      A   
ATOM   1537  HG2 GLU    96      31.165 133.698  30.582  1.00  0.00      A   
ATOM   1538  CD  GLU    96      31.389 134.560  32.532  1.00 67.74      A   
ATOM   1539  OE1 GLU    96      31.809 135.517  33.220  1.00 71.51      A   
ATOM   1540  OE2 GLU    96      30.943 133.500  33.030  1.00 69.06      A   
ATOM   1541  C   GLU    96      30.242 137.917  31.694  1.00 49.77      A   
ATOM   1542  O   GLU    96      29.013 137.965  31.767  1.00 48.38      A   
ATOM   1543  N   MET    97      31.038 138.494  32.589  1.00 46.91      A   
ATOM   1544  HN  MET    97      32.032 138.449  32.533  1.00  0.00      A   
ATOM   1545  CA  MET    97      30.479 139.232  33.712  1.00 44.54      A   
ATOM   1546  HA  MET    97      29.568 138.739  34.017  1.00  0.00      A   
ATOM   1547  CB  MET    97      31.477 139.274  34.873  1.00 44.44      A   
ATOM   1548  HB1 MET    97      31.111 139.999  35.630  1.00  0.00      A   
ATOM   1549  HB2 MET    97      32.458 139.622  34.486  1.00  0.00      A   
ATOM   1550  CG  MET    97      31.669 137.926  35.544  1.00 45.08      A   
ATOM   1551  HG1 MET    97      32.379 138.042  36.390  1.00  0.00      A   
ATOM   1552  HG2 MET    97      32.113 137.218  34.812  1.00  0.00      A   
ATOM   1553  SD  MET    97      30.095 137.281  36.146  1.00 45.28      A   
ATOM   1554  CE  MET    97      29.593 136.208  34.808  1.00 49.92      A   
ATOM   1555  HE1 MET    97      30.439 135.580  34.455  1.00  0.00      A   
ATOM   1556  HE2 MET    97      29.231 136.811  33.948  1.00  0.00      A   
ATOM   1557  HE3 MET    97      28.779 135.531  35.144  1.00  0.00      A   
ATOM   1558  C   MET    97      30.123 140.642  33.257  1.00 43.41      A   
ATOM   1559  O   MET    97      29.448 141.395  33.969  1.00 41.80      A   
ATOM   1560  N   TYR    98      30.584 140.992  32.060  1.00 42.64      A   
ATOM   1561  HN  TYR    98      31.138 140.379  31.502  1.00  0.00      A   
ATOM   1562  CA  TYR    98      30.302 142.305  31.493  1.00 39.70      A   
ATOM   1563  HA  TYR    98      30.123 142.989  32.309  1.00  0.00      A   
ATOM   1564  CB  TYR    98      31.472 142.795  30.639  1.00 40.48      A   
ATOM   1565  HB1 TYR    98      31.128 143.638  30.003  1.00  0.00      A   
ATOM   1566  HB2 TYR    98      31.831 141.958  30.003  1.00  0.00      A   
ATOM   1567  CG  TYR    98      32.659 143.292  31.425  1.00 40.91      A   
ATOM   1568  CD1 TYR    98      33.912 142.698  31.282  1.00 41.61      A   
ATOM   1569  HD1 TYR    98      34.027 141.858  30.613  1.00  0.00      A   
ATOM   1570  CD2 TYR    98      32.538 144.374  32.300  1.00 43.48      A   
ATOM   1571  HD2 TYR    98      31.577 144.850  32.427  1.00  0.00      A   
ATOM   1572  CE1 TYR    98      35.020 143.169  31.987  1.00 42.24      A   
ATOM   1573  HE1 TYR    98      35.984 142.699  31.861  1.00  0.00      A   
ATOM   1574  CE2 TYR    98      33.640 144.849  33.012  1.00 43.13      A   
ATOM   1575  HE2 TYR    98      33.531 145.685  33.687  1.00  0.00      A   
ATOM   1576  CZ  TYR    98      34.875 144.243  32.849  1.00 43.94      A   
ATOM   1577  OH  TYR    98      35.969 144.710  33.548  1.00 45.79      A   
ATOM   1578  HH  TYR    98      36.727 144.172  33.308  1.00  0.00      A   
ATOM   1579  C   TYR    98      29.061 142.252  30.629  1.00 38.02      A   
ATOM   1580  O   TYR    98      28.830 141.278  29.915  1.00 38.13      A   
ATOM   1581  N   ASP    99      28.265 143.309  30.705  1.00 35.84      A   
ATOM   1582  HN  ASP    99      28.465 144.071  31.316  1.00  0.00      A   
ATOM   1583  CA  ASP    99      27.057 143.439  29.917  1.00 34.26      A   
ATOM   1584  HA  ASP    99      26.491 142.523  30.004  1.00  0.00      A   
ATOM   1585  CB  ASP    99      26.248 144.626  30.440  1.00 35.86      A   
ATOM   1586  HB1 ASP    99      26.851 145.551  30.320  1.00  0.00      A   
ATOM   1587  HB2 ASP    99      26.035 144.467  31.518  1.00  0.00      A   
ATOM   1588  CG  ASP    99      24.932 144.818  29.717  1.00 38.46      A   
ATOM   1589  OD1 ASP    99      23.882 144.805  30.402  1.00 40.68      A   
ATOM   1590  OD2 ASP    99      24.933 144.997  28.479  1.00 37.26      A   
ATOM   1591  C   ASP    99      27.500 143.683  28.467  1.00 35.44      A   
ATOM   1592  O   ASP    99      28.557 144.272  28.212  1.00 32.00      A   
ATOM   1593  N   THR   100      26.688 143.218  27.527  1.00 33.31      A   
ATOM   1594  HN  THR   100      25.840 142.744  27.752  1.00  0.00      A   
ATOM   1595  CA  THR   100      26.973 143.364  26.110  1.00 34.03      A   
ATOM   1596  HA  THR   100      27.927 142.904  25.902  1.00  0.00      A   
ATOM   1597  CB  THR   100      25.843 142.676  25.305  1.00 32.82      A   
ATOM   1598  HB  THR   100      24.960 142.507  25.957  1.00  0.00      A   
ATOM   1599  OG1 THR   100      26.316 141.411  24.818  1.00 38.30      A   
ATOM   1600  HG1 THR   100      25.585 141.026  24.329  1.00  0.00      A   
ATOM   1601  CG2 THR   100      25.372 143.540  24.172  1.00 37.63      A   
ATOM   1602 HG21 THR   100      26.243 143.972  23.633  1.00  0.00      A   
ATOM   1603 HG22 THR   100      24.750 144.372  24.565  1.00  0.00      A   
ATOM   1604 HG23 THR   100      24.777 142.934  23.456  1.00  0.00      A   
ATOM   1605  C   THR   100      27.146 144.833  25.683  1.00 33.57      A   
ATOM   1606  O   THR   100      27.737 145.128  24.634  1.00 31.86      A   
ATOM   1607  N   ARG   101      26.640 145.747  26.504  1.00 34.28      A   
ATOM   1608  HN  ARG   101      26.180 145.499  27.353  1.00  0.00      A   
ATOM   1609  CA  ARG   101      26.726 147.174  26.214  1.00 32.77      A   
ATOM   1610  HA  ARG   101      26.795 147.299  25.144  1.00  0.00      A   
ATOM   1611  CB  ARG   101      25.484 147.887  26.760  1.00 34.79      A   
ATOM   1612  HB1 ARG   101      25.651 148.983  26.691  1.00  0.00      A   
ATOM   1613  HB2 ARG   101      25.362 147.608  27.828  1.00  0.00      A   
ATOM   1614  CG  ARG   101      24.201 147.553  26.030  1.00 37.00      A   
ATOM   1615  HG1 ARG   101      24.152 146.457  25.858  1.00  0.00      A   
ATOM   1616  HG2 ARG   101      24.193 148.071  25.047  1.00  0.00      A   
ATOM   1617  CD  ARG   101      22.988 147.988  26.835  1.00 38.72      A   
ATOM   1618  HD1 ARG   101      22.065 147.837  26.235  1.00  0.00      A   
ATOM   1619  HD2 ARG   101      23.089 149.058  27.117  1.00  0.00      A   
ATOM   1620  NE  ARG   101      22.852 147.212  28.067  1.00 39.58      A   
ATOM   1621  HE  ARG   101      23.484 146.452  28.214  1.00  0.00      A   
ATOM   1622  CZ  ARG   101      21.940 147.453  29.005  1.00 40.94      A   
ATOM   1623  NH1 ARG   101      21.080 148.453  28.858  1.00 40.88      A   
ATOM   1624 HH11 ARG   101      21.116 149.028  28.040  1.00  0.00      A   
ATOM   1625 HH12 ARG   101      20.396 148.632  29.565  1.00  0.00      A   
ATOM   1626  NH2 ARG   101      21.881 146.689  30.086  1.00 41.31      A   
ATOM   1627 HH21 ARG   101      22.523 145.930  30.198  1.00  0.00      A   
ATOM   1628 HH22 ARG   101      21.195 146.871  30.790  1.00  0.00      A   
ATOM   1629  C   ARG   101      27.973 147.849  26.780  1.00 31.83      A   
ATOM   1630  O   ARG   101      28.212 149.024  26.513  1.00 31.04      A   
ATOM   1631  N   ASP   102      28.767 147.113  27.547  1.00 31.10      A   
ATOM   1632  HN  ASP   102      28.586 146.151  27.733  1.00  0.00      A   
ATOM   1633  CA  ASP   102      29.961 147.678  28.166  1.00 31.59      A   
ATOM   1634  HA  ASP   102      29.731 148.684  28.483  1.00  0.00      A   
ATOM   1635  CB  ASP   102      30.392 146.826  29.363  1.00 32.74      A   
ATOM   1636  HB1 ASP   102      31.280 147.294  29.838  1.00  0.00      A   
ATOM   1637  HB2 ASP   102      30.662 145.810  29.005  1.00  0.00      A   
ATOM   1638  CG  ASP   102      29.298 146.694  30.409  1.00 32.67      A   
ATOM   1639  OD1 ASP   102      28.351 147.515  30.412  1.00 33.13      A   
ATOM   1640  OD2 ASP   102      29.392 145.768  31.234  1.00 36.67      A   
ATOM   1641  C   ASP   102      31.113 147.820  27.189  1.00 30.49      A   
ATOM   1642  O   ASP   102      31.394 146.914  26.408  1.00 29.29      A   
ATOM   1643  N   PHE   103      31.808 148.951  27.248  1.00 28.08      A   
ATOM   1644  HN  PHE   103      31.624 149.675  27.908  1.00  0.00      A   
ATOM   1645  CA  PHE   103      32.898 149.161  26.309  1.00 26.76      A   
ATOM   1646  HA  PHE   103      33.424 148.227  26.179  1.00  0.00      A   
ATOM   1647  CB  PHE   103      32.318 149.647  24.976  1.00 24.87      A   
ATOM   1648  HB1 PHE   103      31.472 148.990  24.683  1.00  0.00      A   
ATOM   1649  HB2 PHE   103      33.111 149.618  24.199  1.00  0.00      A   
ATOM   1650  CG  PHE   103      31.790 151.062  25.025  1.00 24.92      A   
ATOM   1651  CD1 PHE   103      32.596 152.133  24.631  1.00 24.45      A   
ATOM   1652  HD1 PHE   103      33.589 151.940  24.252  1.00  0.00      A   
ATOM   1653  CD2 PHE   103      30.513 151.330  25.507  1.00 26.53      A   
ATOM   1654  HD2 PHE   103      29.877 150.513  25.812  1.00  0.00      A   
ATOM   1655  CE1 PHE   103      32.139 153.447  24.719  1.00 25.06      A   
ATOM   1656  HE1 PHE   103      32.777 154.262  24.410  1.00  0.00      A   
ATOM   1657  CE2 PHE   103      30.041 152.646  25.602  1.00 26.18      A   
ATOM   1658  HE2 PHE   103      29.048 152.840  25.981  1.00  0.00      A   
ATOM   1659  CZ  PHE   103      30.862 153.710  25.204  1.00 26.09      A   
ATOM   1660  HZ  PHE   103      30.506 154.727  25.273  1.00  0.00      A   
ATOM   1661  C   PHE   103      33.927 150.172  26.776  1.00 26.04      A   
ATOM   1662  O   PHE   103      33.664 150.976  27.667  1.00 26.15      A   
ATOM   1663  N   SER   104      35.108 150.099  26.172  1.00 26.19      A   
ATOM   1664  HN  SER   104      35.327 149.387  25.510  1.00  0.00      A   
ATOM   1665  CA  SER   104      36.158 151.071  26.451  1.00 28.19      A   
ATOM   1666  HA  SER   104      35.830 151.682  27.279  1.00  0.00      A   
ATOM   1667  CB  SER   104      37.488 150.389  26.796  1.00 28.05      A   
ATOM   1668  HB1 SER   104      37.334 149.677  27.635  1.00  0.00      A   
ATOM   1669  HB2 SER   104      38.233 151.157  27.095  1.00  0.00      A   
ATOM   1670  OG  SER   104      37.994 149.677  25.687  1.00 32.72      A   
ATOM   1671  HG1 SER   104      38.819 149.283  25.980  1.00  0.00      A   
ATOM   1672  C   SER   104      36.300 151.820  25.136  1.00 27.65      A   
ATOM   1673  O   SER   104      36.156 151.236  24.053  1.00 28.48      A   
ATOM   1674  N   ILE   105      36.559 153.115  25.212  1.00 26.52      A   
ATOM   1675  HN  ILE   105      36.640 153.604  26.077  1.00  0.00      A   
ATOM   1676  CA  ILE   105      36.738 153.885  23.999  1.00 25.25      A   
ATOM   1677  HA  ILE   105      36.824 153.190  23.177  1.00  0.00      A   
ATOM   1678  CB  ILE   105      35.564 154.843  23.757  1.00 24.59      A   
ATOM   1679  HB  ILE   105      34.632 154.256  23.611  1.00  0.00      A   
ATOM   1680  CG2 ILE   105      35.392 155.782  24.951  1.00 25.90      A   
ATOM   1681 HG21 ILE   105      36.380 156.177  25.272  1.00  0.00      A   
ATOM   1682 HG22 ILE   105      34.937 155.232  25.802  1.00  0.00      A   
ATOM   1683 HG23 ILE   105      34.743 156.638  24.668  1.00  0.00      A   
ATOM   1684  CG1 ILE   105      35.781 155.592  22.434  1.00 24.66      A   
ATOM   1685 HG11 ILE   105      36.057 154.854  21.652  1.00  0.00      A   
ATOM   1686 HG12 ILE   105      36.620 156.307  22.567  1.00  0.00      A   
ATOM   1687  CD1 ILE   105      34.574 156.355  21.965  1.00 21.53      A   
ATOM   1688  HD1 ILE   105      34.122 156.914  22.812  1.00  0.00      A   
ATOM   1689  HD2 ILE   105      33.816 155.651  21.560  1.00  0.00      A   
ATOM   1690  HD3 ILE   105      34.868 157.082  21.178  1.00  0.00      A   
ATOM   1691  C   ILE   105      38.054 154.645  24.155  1.00 25.58      A   
ATOM   1692  O   ILE   105      38.315 155.266  25.184  1.00 23.36      A   
ATOM   1693  N   THR   106      38.876 154.552  23.124  1.00 24.18      A   
ATOM   1694  HN  THR   106      38.630 154.044  22.302  1.00  0.00      A   
ATOM   1695  CA  THR   106      40.183 155.175  23.110  1.00 23.44      A   
ATOM   1696  HA  THR   106      40.344 155.647  24.068  1.00  0.00      A   
ATOM   1697  CB  THR   106      41.255 154.118  22.847  1.00 25.47      A   
ATOM   1698  HB  THR   106      41.049 153.597  21.888  1.00  0.00      A   
ATOM   1699  OG1 THR   106      41.238 153.164  23.913  1.00 26.26      A   
ATOM   1700  HG1 THR   106      41.923 152.524  23.706  1.00  0.00      A   
ATOM   1701  CG2 THR   106      42.639 154.766  22.741  1.00 24.72      A   
ATOM   1702 HG21 THR   106      42.778 155.506  23.558  1.00  0.00      A   
ATOM   1703 HG22 THR   106      42.737 155.290  21.767  1.00  0.00      A   
ATOM   1704 HG23 THR   106      43.428 153.989  22.829  1.00  0.00      A   
ATOM   1705  C   THR   106      40.264 156.237  22.035  1.00 24.07      A   
ATOM   1706  O   THR   106      40.016 155.968  20.853  1.00 24.25      A   
ATOM   1707  N   PHE   107      40.630 157.444  22.454  1.00 22.58      A   
ATOM   1708  HN  PHE   107      40.825 157.637  23.413  1.00  0.00      A   
ATOM   1709  CA  PHE   107      40.769 158.561  21.535  1.00 23.32      A   
ATOM   1710  HA  PHE   107      40.352 158.261  20.585  1.00  0.00      A   
ATOM   1711  CB  PHE   107      40.053 159.808  22.051  1.00 22.80      A   
ATOM   1712  HB1 PHE   107      40.223 160.643  21.339  1.00  0.00      A   
ATOM   1713  HB2 PHE   107      40.459 160.070  23.051  1.00  0.00      A   
ATOM   1714  CG  PHE   107      38.580 159.662  22.205  1.00 25.01      A   
ATOM   1715  CD1 PHE   107      38.036 159.135  23.370  1.00 26.65      A   
ATOM   1716  HD1 PHE   107      38.688 158.778  24.153  1.00  0.00      A   
ATOM   1717  CD2 PHE   107      37.731 160.109  21.205  1.00 28.09      A   
ATOM   1718  HD2 PHE   107      38.145 160.517  20.295  1.00  0.00      A   
ATOM   1719  CE1 PHE   107      36.654 159.064  23.534  1.00 22.58      A   
ATOM   1720  HE1 PHE   107      36.236 158.658  24.443  1.00  0.00      A   
ATOM   1721  CE2 PHE   107      36.350 160.038  21.362  1.00 25.90      A   
ATOM   1722  HE2 PHE   107      35.696 160.389  20.578  1.00  0.00      A   
ATOM   1723  CZ  PHE   107      35.821 159.516  22.527  1.00 25.68      A   
ATOM   1724  HZ  PHE   107      34.750 159.461  22.652  1.00  0.00      A   
ATOM   1725  C   PHE   107      42.224 158.981  21.424  1.00 23.02      A   
ATOM   1726  O   PHE   107      42.965 158.911  22.400  1.00 24.90      A   
ATOM   1727  N   HIS   108      42.630 159.410  20.238  1.00 24.27      A   
ATOM   1728  HN  HIS   108      42.067 159.363  19.417  1.00  0.00      A   
ATOM   1729  CA  HIS   108      43.965 159.985  20.102  1.00 23.79      A   
ATOM   1730  HA  HIS   108      44.408 159.996  21.086  1.00  0.00      A   
ATOM   1731  ND1 HIS   108      46.582 160.624  17.902  1.00 29.29      A   
ATOM   1732  HD1 HIS   108      46.021 160.754  17.085  1.00  0.00      A   
ATOM   1733  NE2 HIS   108      48.214 160.762  19.284  1.00 28.21      A   
ATOM   1734  HE2 HIS   108      49.091 161.015  19.693  1.00  0.00      A   
ATOM   1735  CE1 HIS   108      47.778 161.153  18.099  1.00 26.90      A   
ATOM   1736  HE1 HIS   108      48.303 161.788  17.416  1.00  0.00      A   
ATOM   1737  CD2 HIS   108      47.266 159.951  19.864  1.00 28.97      A   
ATOM   1738  HD2 HIS   108      47.405 159.503  20.840  1.00  0.00      A   
ATOM   1739  CG  HIS   108      46.228 159.865  18.998  1.00 26.33      A   
ATOM   1740  CB  HIS   108      44.877 159.223  19.141  1.00 25.32      A   
ATOM   1741  HB1 HIS   108      44.397 159.185  18.140  1.00  0.00      A   
ATOM   1742  HB2 HIS   108      45.016 158.188  19.519  1.00  0.00      A   
ATOM   1743  C   HIS   108      43.720 161.382  19.543  1.00 22.83      A   
ATOM   1744  O   HIS   108      42.988 161.541  18.564  1.00 22.56      A   
ATOM   1745  N   PHE   109      44.309 162.393  20.184  1.00 23.74      A   
ATOM   1746  HN  PHE   109      44.865 162.249  20.999  1.00  0.00      A   
ATOM   1747  CA  PHE   109      44.179 163.773  19.737  1.00 23.09      A   
ATOM   1748  HA  PHE   109      43.414 163.800  18.975  1.00  0.00      A   
ATOM   1749  CB  PHE   109      43.808 164.715  20.885  1.00 21.98      A   
ATOM   1750  HB1 PHE   109      43.700 165.746  20.486  1.00  0.00      A   
ATOM   1751  HB2 PHE   109      44.611 164.684  21.651  1.00  0.00      A   
ATOM   1752  CG  PHE   109      42.521 164.380  21.586  1.00 22.75      A   
ATOM   1753  CD1 PHE   109      42.496 163.429  22.604  1.00 23.73      A   
ATOM   1754  HD1 PHE   109      43.402 162.899  22.859  1.00  0.00      A   
ATOM   1755  CD2 PHE   109      41.346 165.052  21.264  1.00 22.90      A   
ATOM   1756  HD2 PHE   109      41.349 165.789  20.475  1.00  0.00      A   
ATOM   1757  CE1 PHE   109      41.319 163.151  23.298  1.00 25.66      A   
ATOM   1758  HE1 PHE   109      41.314 162.413  24.086  1.00  0.00      A   
ATOM   1759  CE2 PHE   109      40.162 164.780  21.954  1.00 24.32      A   
ATOM   1760  HE2 PHE   109      39.256 165.308  21.698  1.00  0.00      A   
ATOM   1761  CZ  PHE   109      40.148 163.834  22.966  1.00 22.88      A   
ATOM   1762  HZ  PHE   109      39.231 163.625  23.498  1.00  0.00      A   
ATOM   1763  C   PHE   109      45.555 164.205  19.231  1.00 24.92      A   
ATOM   1764  O   PHE   109      46.550 163.982  19.909  1.00 26.28      A   
ATOM   1765  N   HIS   110      45.594 164.835  18.062  1.00 25.20      A   
ATOM   1766  HN  HIS   110      44.767 165.015  17.536  1.00  0.00      A   
ATOM   1767  CA  HIS   110      46.838 165.307  17.465  1.00 28.84      A   
ATOM   1768  HA  HIS   110      47.578 164.526  17.556  1.00  0.00      A   
ATOM   1769  ND1 HIS   110      48.858 165.388  14.907  1.00 42.66      A   
ATOM   1770  HD1 HIS   110      48.929 164.405  15.075  1.00  0.00      A   
ATOM   1771  NE2 HIS   110      49.334 167.374  14.257  1.00 47.09      A   
ATOM   1772  HE2 HIS   110      49.822 168.146  13.850  1.00  0.00      A   
ATOM   1773  CE1 HIS   110      49.766 166.126  14.292  1.00 46.56      A   
ATOM   1774  HE1 HIS   110      50.693 165.773  13.891  1.00  0.00      A   
ATOM   1775  CD2 HIS   110      48.105 167.439  14.870  1.00 44.58      A   
ATOM   1776  HD2 HIS   110      47.551 168.365  14.964  1.00  0.00      A   
ATOM   1777  CG  HIS   110      47.797 166.186  15.281  1.00 41.90      A   
ATOM   1778  CB  HIS   110      46.593 165.651  15.992  1.00 33.58      A   
ATOM   1779  HB1 HIS   110      45.790 166.416  15.936  1.00  0.00      A   
ATOM   1780  HB2 HIS   110      46.260 164.732  15.464  1.00  0.00      A   
ATOM   1781  C   HIS   110      47.354 166.534  18.221  1.00 29.76      A   
ATOM   1782  O   HIS   110      48.562 166.789  18.259  1.00 30.62      A   
ATOM   1783  N   GLY   111      46.442 167.296  18.817  1.00 27.46      A   
ATOM   1784  HN  GLY   111      45.465 167.102  18.774  1.00  0.00      A   
ATOM   1785  CA  GLY   111      46.846 168.475  19.576  1.00 30.34      A   
ATOM   1786  HA1 GLY   111      47.799 168.248  20.029  1.00  0.00      A   
ATOM   1787  HA2 GLY   111      46.098 168.631  20.339  1.00  0.00      A   
ATOM   1788  C   GLY   111      46.992 169.766  18.781  1.00 31.10      A   
ATOM   1789  O   GLY   111      46.851 169.768  17.558  1.00 32.65      A   
ATOM   1790  N   ILE   112      47.269 170.867  19.488  1.00 29.71      A   
ATOM   1791  HN  ILE   112      47.367 170.837  20.479  1.00  0.00      A   
ATOM   1792  CA  ILE   112      47.449 172.189  18.877  1.00 28.43      A   
ATOM   1793  HA  ILE   112      47.610 172.049  17.818  1.00  0.00      A   
ATOM   1794  CB  ILE   112      46.210 173.070  19.118  1.00 28.99      A   
ATOM   1795  HB  ILE   112      46.091 173.249  20.208  1.00  0.00      A   
ATOM   1796  CG2 ILE   112      46.359 174.413  18.396  1.00 28.81      A   
ATOM   1797 HG21 ILE   112      46.736 174.252  17.364  1.00  0.00      A   
ATOM   1798 HG22 ILE   112      47.082 175.057  18.941  1.00  0.00      A   
ATOM   1799 HG23 ILE   112      45.373 174.922  18.338  1.00  0.00      A   
ATOM   1800  CG1 ILE   112      44.959 172.324  18.633  1.00 29.52      A   
ATOM   1801 HG11 ILE   112      44.932 171.329  19.125  1.00  0.00      A   
ATOM   1802 HG12 ILE   112      45.040 172.181  17.535  1.00  0.00      A   
ATOM   1803  CD1 ILE   112      43.672 173.029  18.923  1.00 31.38      A   
ATOM   1804  HD1 ILE   112      43.761 174.107  18.668  1.00  0.00      A   
ATOM   1805  HD2 ILE   112      43.427 172.939  20.003  1.00  0.00      A   
ATOM   1806  HD3 ILE   112      42.854 172.587  18.315  1.00  0.00      A   
ATOM   1807  C   ILE   112      48.674 172.837  19.542  1.00 27.20      A   
ATOM   1808  O   ILE   112      48.736 172.955  20.766  1.00 26.56      A   
ATOM   1809  N   GLU   113      49.648 173.247  18.740  1.00 28.64      A   
ATOM   1810  HN  GLU   113      49.594 173.170  17.747  1.00  0.00      A   
ATOM   1811  CA  GLU   113      50.867 173.841  19.283  1.00 30.43      A   
ATOM   1812  HA  GLU   113      51.401 173.075  19.825  1.00  0.00      A   
ATOM   1813  CB  GLU   113      51.741 174.402  18.151  1.00 33.62      A   
ATOM   1814  HB1 GLU   113      51.239 175.299  17.730  1.00  0.00      A   
ATOM   1815  HB2 GLU   113      51.827 173.631  17.357  1.00  0.00      A   
ATOM   1816  CG  GLU   113      53.152 174.799  18.598  1.00 38.27      A   
ATOM   1817  HG1 GLU   113      53.072 175.550  19.412  1.00  0.00      A   
ATOM   1818  HG2 GLU   113      53.688 175.250  17.736  1.00  0.00      A   
ATOM   1819  CD  GLU   113      53.972 173.621  19.110  1.00 42.59      A   
ATOM   1820  OE1 GLU   113      54.558 173.733  20.215  1.00 43.67      A   
ATOM   1821  OE2 GLU   113      54.039 172.586  18.408  1.00 44.96      A   
ATOM   1822  C   GLU   113      50.621 174.929  20.320  1.00 28.68      A   
ATOM   1823  O   GLU   113      49.867 175.875  20.079  1.00 31.02      A   
ATOM   1824  N   GLY   114      51.268 174.771  21.473  1.00 27.91      A   
ATOM   1825  HN  GLY   114      51.857 173.985  21.639  1.00  0.00      A   
ATOM   1826  CA  GLY   114      51.165 175.723  22.565  1.00 28.18      A   
ATOM   1827  HA1 GLY   114      51.305 176.703  22.135  1.00  0.00      A   
ATOM   1828  HA2 GLY   114      51.969 175.497  23.249  1.00  0.00      A   
ATOM   1829  C   GLY   114      49.871 175.744  23.358  1.00 28.57      A   
ATOM   1830  O   GLY   114      49.784 176.425  24.381  1.00 27.98      A   
ATOM   1831  N   ASP   115      48.876 174.975  22.927  1.00 27.57      A   
ATOM   1832  HN  ASP   115      48.965 174.369  22.140  1.00  0.00      A   
ATOM   1833  CA  ASP   115      47.582 174.987  23.605  1.00 27.19      A   
ATOM   1834  HA  ASP   115      47.669 175.578  24.504  1.00  0.00      A   
ATOM   1835  CB  ASP   115      46.541 175.592  22.651  1.00 23.73      A   
ATOM   1836  HB1 ASP   115      46.392 174.897  21.797  1.00  0.00      A   
ATOM   1837  HB2 ASP   115      46.926 176.562  22.270  1.00  0.00      A   
ATOM   1838  CG  ASP   115      45.187 175.839  23.311  1.00 24.57      A   
ATOM   1839  OD1 ASP   115      44.168 175.781  22.592  1.00 31.54      A   
ATOM   1840  OD2 ASP   115      45.127 176.115  24.524  1.00 29.76      A   
ATOM   1841  C   ASP   115      47.090 173.623  24.074  1.00 26.12      A   
ATOM   1842  O   ASP   115      46.720 173.455  25.236  1.00 25.49      A   
ATOM   1843  N   PHE   116      47.116 172.651  23.166  1.00 26.99      A   
ATOM   1844  HN  PHE   116      47.496 172.786  22.255  1.00  0.00      A   
ATOM   1845  CA  PHE   116      46.585 171.317  23.452  1.00 26.29      A   
ATOM   1846  HA  PHE   116      46.380 171.243  24.510  1.00  0.00      A   
ATOM   1847  CB  PHE   116      45.307 171.142  22.632  1.00 26.66      A   
ATOM   1848  HB1 PHE   116      45.571 171.104  21.554  1.00  0.00      A   
ATOM   1849  HB2 PHE   116      44.629 172.000  22.830  1.00  0.00      A   
ATOM   1850  CG  PHE   116      44.528 169.882  22.941  1.00 25.01      A   
ATOM   1851  CD1 PHE   116      44.278 169.501  24.256  1.00 22.54      A   
ATOM   1852  HD1 PHE   116      44.683 170.087  25.067  1.00  0.00      A   
ATOM   1853  CD2 PHE   116      44.003 169.114  21.905  1.00 27.37      A   
ATOM   1854  HD2 PHE   116      44.194 169.398  20.881  1.00  0.00      A   
ATOM   1855  CE1 PHE   116      43.509 168.369  24.539  1.00 24.27      A   
ATOM   1856  HE1 PHE   116      43.321 168.085  25.564  1.00  0.00      A   
ATOM   1857  CE2 PHE   116      43.232 167.979  22.175  1.00 25.46      A   
ATOM   1858  HE2 PHE   116      42.829 167.392  21.363  1.00  0.00      A   
ATOM   1859  CZ  PHE   116      42.986 167.608  23.496  1.00 23.22      A   
ATOM   1860  HZ  PHE   116      42.391 166.732  23.710  1.00  0.00      A   
ATOM   1861  C   PHE   116      47.598 170.229  23.120  1.00 27.71      A   
ATOM   1862  O   PHE   116      48.027 170.090  21.981  1.00 28.41      A   
ATOM   1863  N   LYS   117      47.958 169.445  24.124  1.00 30.00      A   
ATOM   1864  HN  LYS   117      47.576 169.546  25.039  1.00  0.00      A   
ATOM   1865  CA  LYS   117      48.940 168.381  23.952  1.00 32.40      A   
ATOM   1866  HA  LYS   117      49.754 168.760  23.352  1.00  0.00      A   
ATOM   1867  CB  LYS   117      49.441 167.941  25.328  1.00 38.82      A   
ATOM   1868  HB1 LYS   117      48.595 167.471  25.872  1.00  0.00      A   
ATOM   1869  HB2 LYS   117      49.769 168.845  25.883  1.00  0.00      A   
ATOM   1870  CG  LYS   117      50.597 166.953  25.303  1.00 46.11      A   
ATOM   1871  HG1 LYS   117      51.425 167.372  24.692  1.00  0.00      A   
ATOM   1872  HG2 LYS   117      50.257 166.001  24.842  1.00  0.00      A   
ATOM   1873  CD  LYS   117      51.103 166.677  26.716  1.00 53.19      A   
ATOM   1874  HD1 LYS   117      50.278 166.244  27.320  1.00  0.00      A   
ATOM   1875  HD2 LYS   117      51.424 167.633  27.181  1.00  0.00      A   
ATOM   1876  CE  LYS   117      52.276 165.708  26.707  1.00 58.65      A   
ATOM   1877  HE1 LYS   117      53.076 166.094  26.040  1.00  0.00      A   
ATOM   1878  HE2 LYS   117      51.935 164.710  26.358  1.00  0.00      A   
ATOM   1879  NZ  LYS   117      52.862 165.538  28.068  1.00 64.37      A   
ATOM   1880  HZ1 LYS   117      52.097 165.416  28.762  1.00  0.00      A   
ATOM   1881  HZ2 LYS   117      53.421 166.380  28.313  1.00  0.00      A   
ATOM   1882  HZ3 LYS   117      53.477 164.700  28.078  1.00  0.00      A   
ATOM   1883  C   LYS   117      48.422 167.162  23.186  1.00 32.76      A   
ATOM   1884  O   LYS   117      47.247 166.784  23.302  1.00 30.92      A   
ATOM   1885  N   GLU   118      49.306 166.566  22.389  1.00 30.13      A   
ATOM   1886  HN  GLU   118      50.231 166.919  22.271  1.00  0.00      A   
ATOM   1887  CA  GLU   118      48.984 165.359  21.635  1.00 30.71      A   
ATOM   1888  HA  GLU   118      48.068 165.535  21.092  1.00  0.00      A   
ATOM   1889  CB  GLU   118      50.118 165.025  20.673  1.00 33.95      A   
ATOM   1890  HB1 GLU   118      51.077 165.077  21.231  1.00  0.00      A   
ATOM   1891  HB2 GLU   118      50.129 165.788  19.867  1.00  0.00      A   
ATOM   1892  CG  GLU   118      50.012 163.660  20.035  1.00 42.25      A   
ATOM   1893  HG1 GLU   118      49.084 163.613  19.426  1.00  0.00      A   
ATOM   1894  HG2 GLU   118      49.965 162.888  20.832  1.00  0.00      A   
ATOM   1895  CD  GLU   118      51.192 163.362  19.142  1.00 50.00      A   
ATOM   1896  OE1 GLU   118      51.328 164.029  18.093  1.00 54.21      A   
ATOM   1897  OE2 GLU   118      51.992 162.467  19.493  1.00 55.85      A   
ATOM   1898  C   GLU   118      48.871 164.284  22.709  1.00 27.56      A   
ATOM   1899  O   GLU   118      49.749 164.171  23.570  1.00 26.69      A   
ATOM   1900  N   GLN   119      47.798 163.498  22.681  1.00 26.58      A   
ATOM   1901  HN  GLN   119      47.095 163.556  21.977  1.00  0.00      A   
ATOM   1902  CA  GLN   119      47.622 162.499  23.717  1.00 25.10      A   
ATOM   1903  HA  GLN   119      48.559 161.980  23.850  1.00  0.00      A   
ATOM   1904  CB  GLN   119      47.193 163.180  25.025  1.00 26.55      A   
ATOM   1905  HB1 GLN   119      47.999 163.876  25.340  1.00  0.00      A   
ATOM   1906  HB2 GLN   119      47.068 162.398  25.804  1.00  0.00      A   
ATOM   1907  CG  GLN   119      45.871 163.978  24.914  1.00 25.14      A   
ATOM   1908  HG1 GLN   119      45.026 163.261  24.842  1.00  0.00      A   
ATOM   1909  HG2 GLN   119      45.904 164.597  23.993  1.00  0.00      A   
ATOM   1910  CD  GLN   119      45.617 164.902  26.105  1.00 25.27      A   
ATOM   1911  OE1 GLN   119      45.559 164.457  27.251  1.00 25.86      A   
ATOM   1912  NE2 GLN   119      45.458 166.196  25.832  1.00 26.60      A   
ATOM   1913 HE21 GLN   119      45.289 166.846  26.573  1.00  0.00      A   
ATOM   1914 HE22 GLN   119      45.508 166.517  24.886  1.00  0.00      A   
ATOM   1915  C   GLN   119      46.595 161.441  23.360  1.00 27.47      A   
ATOM   1916  O   GLN   119      45.760 161.652  22.486  1.00 25.38      A   
ATOM   1917  N   GLN   120      46.678 160.307  24.054  1.00 28.15      A   
ATOM   1918  HN  GLN   120      47.388 160.164  24.738  1.00  0.00      A   
ATOM   1919  CA  GLN   120      45.745 159.196  23.869  1.00 29.66      A   
ATOM   1920  HA  GLN   120      45.034 159.478  23.106  1.00  0.00      A   
ATOM   1921  CB  GLN   120      46.502 157.925  23.452  1.00 32.26      A   
ATOM   1922  HB1 GLN   120      47.309 157.737  24.191  1.00  0.00      A   
ATOM   1923  HB2 GLN   120      46.960 158.098  22.455  1.00  0.00      A   
ATOM   1924  CG  GLN   120      45.620 156.686  23.372  1.00 37.49      A   
ATOM   1925  HG1 GLN   120      44.772 156.892  22.685  1.00  0.00      A   
ATOM   1926  HG2 GLN   120      45.223 156.462  24.385  1.00  0.00      A   
ATOM   1927  CD  GLN   120      46.361 155.460  22.865  1.00 40.80      A   
ATOM   1928  OE1 GLN   120      46.604 155.315  21.669  1.00 43.72      A   
ATOM   1929  NE2 GLN   120      46.733 154.577  23.781  1.00 43.84      A   
ATOM   1930 HE21 GLN   120      47.224 153.750  23.508  1.00  0.00      A   
ATOM   1931 HE22 GLN   120      46.522 154.738  24.745  1.00  0.00      A   
ATOM   1932  C   GLN   120      45.037 158.976  25.206  1.00 28.28      A   
ATOM   1933  O   GLN   120      45.680 158.874  26.254  1.00 28.97      A   
ATOM   1934  N   VAL   121      43.710 158.920  25.176  1.00 26.00      A   
ATOM   1935  HN  VAL   121      43.193 159.002  24.328  1.00  0.00      A   
ATOM   1936  CA  VAL   121      42.931 158.735  26.389  1.00 25.92      A   
ATOM   1937  HA  VAL   121      43.606 158.425  27.173  1.00  0.00      A   
ATOM   1938  CB  VAL   121      42.204 160.041  26.796  1.00 27.00      A   
ATOM   1939  HB  VAL   121      41.471 160.319  26.009  1.00  0.00      A   
ATOM   1940  CG1 VAL   121      41.481 159.839  28.112  1.00 26.88      A   
ATOM   1941 HG11 VAL   121      42.142 159.313  28.834  1.00  0.00      A   
ATOM   1942 HG12 VAL   121      40.569 159.224  27.952  1.00  0.00      A   
ATOM   1943 HG13 VAL   121      41.198 160.823  28.543  1.00  0.00      A   
ATOM   1944  CG2 VAL   121      43.207 161.204  26.899  1.00 27.51      A   
ATOM   1945 HG21 VAL   121      43.892 161.196  26.025  1.00  0.00      A   
ATOM   1946 HG22 VAL   121      43.812 161.101  27.825  1.00  0.00      A   
ATOM   1947 HG23 VAL   121      42.663 162.172  26.914  1.00  0.00      A   
ATOM   1948  C   VAL   121      41.870 157.654  26.186  1.00 26.70      A   
ATOM   1949  O   VAL   121      41.219 157.606  25.138  1.00 26.51      A   
ATOM   1950  N   THR   122      41.705 156.807  27.199  1.00 26.08      A   
ATOM   1951  HN  THR   122      42.250 156.879  28.030  1.00  0.00      A   
ATOM   1952  CA  THR   122      40.726 155.716  27.181  1.00 26.73      A   
ATOM   1953  HA  THR   122      40.195 155.762  26.242  1.00  0.00      A   
ATOM   1954  CB  THR   122      41.415 154.346  27.336  1.00 28.84      A   
ATOM   1955  HB  THR   122      41.964 154.305  28.301  1.00  0.00      A   
ATOM   1956  OG1 THR   122      42.341 154.158  26.263  1.00 27.41      A   
ATOM   1957  HG1 THR   122      42.740 153.297  26.406  1.00  0.00      A   
ATOM   1958  CG2 THR   122      40.376 153.220  27.322  1.00 27.21      A   
ATOM   1959 HG21 THR   122      39.643 153.387  26.504  1.00  0.00      A   
ATOM   1960 HG22 THR   122      39.829 153.198  28.289  1.00  0.00      A   
ATOM   1961 HG23 THR   122      40.879 152.244  27.154  1.00  0.00      A   
ATOM   1962  C   THR   122      39.733 155.838  28.331  1.00 27.09      A   
ATOM   1963  O   THR   122      40.133 155.939  29.492  1.00 29.11      A   
ATOM   1964  N   LYS   123      38.441 155.812  28.016  1.00 25.20      A   
ATOM   1965  HN  LYS   123      38.119 155.739  27.075  1.00  0.00      A   
ATOM   1966  CA  LYS   123      37.420 155.890  29.051  1.00 25.36      A   
ATOM   1967  HA  LYS   123      37.918 155.977  30.005  1.00  0.00      A   
ATOM   1968  CB  LYS   123      36.499 157.094  28.821  1.00 27.00      A   
ATOM   1969  HB1 LYS   123      35.862 156.887  27.935  1.00  0.00      A   
ATOM   1970  HB2 LYS   123      37.128 157.985  28.611  1.00  0.00      A   
ATOM   1971  CG  LYS   123      35.593 157.409  30.007  1.00 23.42      A   
ATOM   1972  HG1 LYS   123      36.190 157.357  30.942  1.00  0.00      A   
ATOM   1973  HG2 LYS   123      34.784 156.650  30.055  1.00  0.00      A   
ATOM   1974  CD  LYS   123      34.967 158.795  29.895  1.00 24.29      A   
ATOM   1975  HD1 LYS   123      34.475 158.893  28.904  1.00  0.00      A   
ATOM   1976  HD2 LYS   123      35.766 159.563  29.977  1.00  0.00      A   
ATOM   1977  CE  LYS   123      33.932 159.031  30.993  1.00 24.67      A   
ATOM   1978  HE1 LYS   123      33.145 158.250  30.930  1.00  0.00      A   
ATOM   1979  HE2 LYS   123      33.482 160.038  30.863  1.00  0.00      A   
ATOM   1980  NZ  LYS   123      34.501 158.975  32.366  1.00 25.53      A   
ATOM   1981  HZ1 LYS   123      35.390 159.515  32.396  1.00  0.00      A   
ATOM   1982  HZ2 LYS   123      34.688 157.985  32.624  1.00  0.00      A   
ATOM   1983  HZ3 LYS   123      33.823 159.386  33.039  1.00  0.00      A   
ATOM   1984  C   LYS   123      36.626 154.584  29.007  1.00 27.13      A   
ATOM   1985  O   LYS   123      36.431 154.009  27.934  1.00 28.03      A   
ATOM   1986  N   VAL   124      36.193 154.117  30.174  1.00 26.91      A   
ATOM   1987  HN  VAL   124      36.356 154.600  31.031  1.00  0.00      A   
ATOM   1988  CA  VAL   124      35.448 152.861  30.276  1.00 28.56      A   
ATOM   1989  HA  VAL   124      35.388 152.427  29.289  1.00  0.00      A   
ATOM   1990  CB  VAL   124      36.141 151.896  31.238  1.00 26.92      A   
ATOM   1991  HB  VAL   124      36.216 152.363  32.243  1.00  0.00      A   
ATOM   1992  CG1 VAL   124      35.342 150.603  31.334  1.00 31.06      A   
ATOM   1993 HG11 VAL   124      35.035 150.268  30.320  1.00  0.00      A   
ATOM   1994 HG12 VAL   124      34.429 150.767  31.945  1.00  0.00      A   
ATOM   1995 HG13 VAL   124      35.964 149.808  31.797  1.00  0.00      A   
ATOM   1996  CG2 VAL   124      37.568 151.610  30.753  1.00 27.44      A   
ATOM   1997 HG21 VAL   124      38.065 152.556  30.449  1.00  0.00      A   
ATOM   1998 HG22 VAL   124      37.540 150.926  29.878  1.00  0.00      A   
ATOM   1999 HG23 VAL   124      38.160 151.146  31.571  1.00  0.00      A   
ATOM   2000  C   VAL   124      34.009 153.053  30.741  1.00 27.80      A   
ATOM   2001  O   VAL   124      33.746 153.747  31.724  1.00 28.71      A   
ATOM   2002  N   PHE   125      33.076 152.437  30.024  1.00 27.95      A   
ATOM   2003  HN  PHE   125      33.293 151.884  29.224  1.00  0.00      A   
ATOM   2004  CA  PHE   125      31.671 152.542  30.378  1.00 28.28      A   
ATOM   2005  HA  PHE   125      31.598 153.124  31.285  1.00  0.00      A   
ATOM   2006  CB  PHE   125      30.875 153.208  29.257  1.00 28.70      A   
ATOM   2007  HB1 PHE   125      29.796 153.202  29.520  1.00  0.00      A   
ATOM   2008  HB2 PHE   125      31.040 152.651  28.310  1.00  0.00      A   
ATOM   2009  CG  PHE   125      31.263 154.636  29.007  1.00 27.90      A   
ATOM   2010  CD1 PHE   125      32.306 154.946  28.138  1.00 30.06      A   
ATOM   2011  HD1 PHE   125      32.826 154.152  27.622  1.00  0.00      A   
ATOM   2012  CD2 PHE   125      30.602 155.670  29.665  1.00 27.35      A   
ATOM   2013  HD2 PHE   125      29.791 155.439  30.340  1.00  0.00      A   
ATOM   2014  CE1 PHE   125      32.686 156.270  27.928  1.00 29.77      A   
ATOM   2015  HE1 PHE   125      33.497 156.498  27.252  1.00  0.00      A   
ATOM   2016  CE2 PHE   125      30.973 157.002  29.464  1.00 28.00      A   
ATOM   2017  HE2 PHE   125      30.454 157.795  29.981  1.00  0.00      A   
ATOM   2018  CZ  PHE   125      32.020 157.300  28.590  1.00 28.81      A   
ATOM   2019  HZ  PHE   125      32.313 158.327  28.427  1.00  0.00      A   
ATOM   2020  C   PHE   125      31.115 151.152  30.662  1.00 31.10      A   
ATOM   2021  O   PHE   125      31.352 150.219  29.895  1.00 31.52      A   
ATOM   2022  N   GLN   126      30.381 151.035  31.769  1.00 32.87      A   
ATOM   2023  HN  GLN   126      30.199 151.819  32.357  1.00  0.00      A   
ATOM   2024  CA  GLN   126      29.788 149.765  32.211  1.00 35.13      A   
ATOM   2025  HA  GLN   126      29.761 149.095  31.365  1.00  0.00      A   
ATOM   2026  CB  GLN   126      30.609 149.159  33.341  1.00 36.94      A   
ATOM   2027  HB1 GLN   126      30.076 148.255  33.704  1.00  0.00      A   
ATOM   2028  HB2 GLN   126      30.661 149.903  34.163  1.00  0.00      A   
ATOM   2029  CG  GLN   126      32.020 148.757  32.988  1.00 41.81      A   
ATOM   2030  HG1 GLN   126      32.541 149.618  32.518  1.00  0.00      A   
ATOM   2031  HG2 GLN   126      31.992 147.911  32.269  1.00  0.00      A   
ATOM   2032  CD  GLN   126      32.790 148.330  34.216  1.00 44.74      A   
ATOM   2033  OE1 GLN   126      32.353 147.446  34.954  1.00 49.08      A   
ATOM   2034  NE2 GLN   126      33.935 148.959  34.452  1.00 43.72      A   
ATOM   2035 HE21 GLN   126      34.484 148.715  35.251  1.00  0.00      A   
ATOM   2036 HE22 GLN   126      34.249 149.677  33.830  1.00  0.00      A   
ATOM   2037  C   GLN   126      28.386 149.992  32.747  1.00 35.52      A   
ATOM   2038  O   GLN   126      28.116 151.010  33.389  1.00 33.22      A   
ATOM   2039  N   ILE   127      27.505 149.026  32.506  1.00 36.65      A   
ATOM   2040  HN  ILE   127      27.749 148.202  32.001  1.00  0.00      A   
ATOM   2041  CA  ILE   127      26.123 149.111  32.966  1.00 37.96      A   
ATOM   2042  HA  ILE   127      25.773 150.116  32.781  1.00  0.00      A   
ATOM   2043  CB  ILE   127      25.220 148.083  32.226  1.00 36.88      A   
ATOM   2044  HB  ILE   127      25.702 147.082  32.251  1.00  0.00      A   
ATOM   2045  CG2 ILE   127      23.853 148.005  32.896  1.00 34.72      A   
ATOM   2046 HG21 ILE   127      23.476 149.027  33.115  1.00  0.00      A   
ATOM   2047 HG22 ILE   127      23.932 147.444  33.852  1.00  0.00      A   
ATOM   2048 HG23 ILE   127      23.130 147.497  32.222  1.00  0.00      A   
ATOM   2049  CG1 ILE   127      25.079 148.455  30.750  1.00 35.86      A   
ATOM   2050 HG11 ILE   127      24.655 147.583  30.209  1.00  0.00      A   
ATOM   2051 HG12 ILE   127      26.090 148.672  30.346  1.00  0.00      A   
ATOM   2052  CD1 ILE   127      24.198 149.649  30.490  1.00 33.97      A   
ATOM   2053  HD1 ILE   127      24.440 150.465  31.205  1.00  0.00      A   
ATOM   2054  HD2 ILE   127      23.131 149.367  30.621  1.00  0.00      A   
ATOM   2055  HD3 ILE   127      24.363 150.023  29.457  1.00  0.00      A   
ATOM   2056  C   ILE   127      26.012 148.825  34.466  1.00 41.45      A   
ATOM   2057  O   ILE   127      26.801 148.058  35.031  1.00 40.01      A   
ATOM   2058  N   LYS   128      25.030 149.469  35.094  1.00 43.98      A   
ATOM   2059  HN  LYS   128      24.451 150.123  34.614  1.00  0.00      A   
ATOM   2060  CA  LYS   128      24.718 149.281  36.509  1.00 47.15      A   
ATOM   2061  HA  LYS   128      25.045 148.290  36.788  1.00  0.00      A   
ATOM   2062  CB  LYS   128      25.406 150.328  37.392  1.00 44.90      A   
ATOM   2063  HB1 LYS   128      24.878 150.363  38.368  1.00  0.00      A   
ATOM   2064  HB2 LYS   128      25.314 151.318  36.897  1.00  0.00      A   
ATOM   2065  CG  LYS   128      26.877 150.059  37.653  1.00 43.70      A   
ATOM   2066  HG1 LYS   128      27.448 150.220  36.714  1.00  0.00      A   
ATOM   2067  HG2 LYS   128      27.002 149.003  37.973  1.00  0.00      A   
ATOM   2068  CD  LYS   128      27.430 150.975  38.735  1.00 43.15      A   
ATOM   2069  HD1 LYS   128      26.991 150.691  39.715  1.00  0.00      A   
ATOM   2070  HD2 LYS   128      27.147 152.025  38.506  1.00  0.00      A   
ATOM   2071  CE  LYS   128      28.945 150.870  38.815  1.00 44.67      A   
ATOM   2072  HE1 LYS   128      29.318 151.454  39.684  1.00  0.00      A   
ATOM   2073  HE2 LYS   128      29.399 151.251  37.876  1.00  0.00      A   
ATOM   2074  NZ  LYS   128      29.383 149.455  38.993  1.00 45.04      A   
ATOM   2075  HZ1 LYS   128      28.854 148.843  38.339  1.00  0.00      A   
ATOM   2076  HZ2 LYS   128      29.200 149.156  39.972  1.00  0.00      A   
ATOM   2077  HZ3 LYS   128      30.401 149.379  38.792  1.00  0.00      A   
ATOM   2078  C   LYS   128      23.205 149.416  36.648  1.00 50.20      A   
ATOM   2079  O   LYS   128      22.566 150.139  35.878  1.00 50.29      A   
ATOM   2080  N   LYS   129      22.635 148.723  37.627  1.00 55.03      A   
ATOM   2081  HN  LYS   129      23.160 148.141  38.243  1.00  0.00      A   
ATOM   2082  CA  LYS   129      21.195 148.775  37.859  1.00 59.37      A   
ATOM   2083  HA  LYS   129      20.778 149.544  37.226  1.00  0.00      A   
ATOM   2084  CB  LYS   129      20.569 147.417  37.536  1.00 59.31      A   
ATOM   2085  HB1 LYS   129      19.474 147.480  37.708  1.00  0.00      A   
ATOM   2086  HB2 LYS   129      20.997 146.655  38.221  1.00  0.00      A   
ATOM   2087  CG  LYS   129      20.813 146.974  36.101  1.00 61.90      A   
ATOM   2088  HG1 LYS   129      21.905 146.992  35.900  1.00  0.00      A   
ATOM   2089  HG2 LYS   129      20.309 147.687  35.414  1.00  0.00      A   
ATOM   2090  CD  LYS   129      20.287 145.576  35.829  1.00 62.83      A   
ATOM   2091  HD1 LYS   129      19.181 145.572  35.935  1.00  0.00      A   
ATOM   2092  HD2 LYS   129      20.721 144.869  36.568  1.00  0.00      A   
ATOM   2093  CE  LYS   129      20.661 145.127  34.422  1.00 64.29      A   
ATOM   2094  HE1 LYS   129      21.761 145.205  34.288  1.00  0.00      A   
ATOM   2095  HE2 LYS   129      20.140 145.767  33.678  1.00  0.00      A   
ATOM   2096  NZ  LYS   129      20.275 143.711  34.145  1.00 66.74      A   
ATOM   2097  HZ1 LYS   129      19.308 143.541  34.489  1.00  0.00      A   
ATOM   2098  HZ2 LYS   129      20.934 143.070  34.632  1.00  0.00      A   
ATOM   2099  HZ3 LYS   129      20.315 143.535  33.121  1.00  0.00      A   
ATOM   2100  C   LYS   129      20.884 149.165  39.298  1.00 62.36      A   
ATOM   2101  O   LYS   129      21.738 149.053  40.177  1.00 61.59      A   
ATOM   2102  N   GLY   130      19.659 149.632  39.528  1.00 65.26      A   
ATOM   2103  HN  GLY   130      18.979 149.730  38.806  1.00  0.00      A   
ATOM   2104  CA  GLY   130      19.248 150.027  40.863  1.00 70.25      A   
ATOM   2105  HA1 GLY   130      18.771 150.994  40.796  1.00  0.00      A   
ATOM   2106  HA2 GLY   130      20.131 150.089  41.482  1.00  0.00      A   
ATOM   2107  C   GLY   130      18.278 149.029  41.470  1.00 73.69      A   
ATOM   2108  O   GLY   130      17.856 149.180  42.619  1.00 74.11      A   
ATOM   2109  N   LYS   131      17.928 148.009  40.686  1.00 76.24      A   
ATOM   2110  HN  LYS   131      18.285 147.923  39.760  1.00  0.00      A   
ATOM   2111  CA  LYS   131      17.009 146.946  41.102  1.00 78.84      A   
ATOM   2112  HA  LYS   131      17.045 146.163  40.360  1.00  0.00      A   
ATOM   2113  CB  LYS   131      17.407 146.396  42.477  1.00 79.03      A   
ATOM   2114  HB1 LYS   131      16.511 145.941  42.950  1.00  0.00      A   
ATOM   2115  HB2 LYS   131      17.758 147.240  43.108  1.00  0.00      A   
ATOM   2116  CG  LYS   131      18.507 145.347  42.413  1.00 79.57      A   
ATOM   2117  HG1 LYS   131      18.732 144.987  43.440  1.00  0.00      A   
ATOM   2118  HG2 LYS   131      19.425 145.802  41.983  1.00  0.00      A   
ATOM   2119  CD  LYS   131      18.075 144.166  41.546  1.00 79.10      A   
ATOM   2120  HD1 LYS   131      17.770 144.544  40.547  1.00  0.00      A   
ATOM   2121  HD2 LYS   131      17.205 143.667  42.023  1.00  0.00      A   
ATOM   2122  CE  LYS   131      19.194 143.149  41.370  1.00 78.57      A   
ATOM   2123  HE1 LYS   131      20.085 143.649  40.934  1.00  0.00      A   
ATOM   2124  HE2 LYS   131      18.851 142.330  40.702  1.00  0.00      A   
ATOM   2125  NZ  LYS   131      19.611 142.532  42.660  1.00 77.95      A   
ATOM   2126  HZ1 LYS   131      18.767 142.269  43.208  1.00  0.00      A   
ATOM   2127  HZ2 LYS   131      20.178 143.214  43.203  1.00  0.00      A   
ATOM   2128  HZ3 LYS   131      20.180 141.682  42.470  1.00  0.00      A   
ATOM   2129  C   LYS   131      15.533 147.327  41.111  1.00 80.32      A   
ATOM   2130  O   LYS   131      15.180 148.500  40.981  1.00 80.66      A   
ATOM   2131  N   ASP   132      14.682 146.312  41.266  1.00 81.39      A   
ATOM   2132  HN  ASP   132      15.006 145.376  41.379  1.00  0.00      A   
ATOM   2133  CA  ASP   132      13.228 146.478  41.283  1.00 82.40      A   
ATOM   2134  HA  ASP   132      12.789 145.544  41.602  1.00  0.00      A   
ATOM   2135  CB  ASP   132      12.819 147.609  42.234  1.00 82.87      A   
ATOM   2136  HB1 ASP   132      11.957 148.156  41.796  1.00  0.00      A   
ATOM   2137  HB2 ASP   132      13.673 148.309  42.351  1.00  0.00      A   
ATOM   2138  CG  ASP   132      12.419 147.100  43.610  1.00 82.95      A   
ATOM   2139  OD1 ASP   132      13.181 146.307  44.202  1.00 82.88      A   
ATOM   2140  OD2 ASP   132      11.340 147.499  44.100  1.00 82.97      A   
ATOM   2141  C   ASP   132      12.683 146.748  39.884  1.00 82.99      A   
ATOM   2142  O   ASP   132      12.350 145.813  39.152  1.00 82.82      A   
ATOM   2143  N   ASP   133      12.591 148.024  39.518  1.00 83.24      A   
ATOM   2144  HN  ASP   133      12.856 148.770  40.123  1.00  0.00      A   
ATOM   2145  CA  ASP   133      12.093 148.409  38.200  1.00 83.56      A   
ATOM   2146  HA  ASP   133      11.046 148.152  38.146  1.00  0.00      A   
ATOM   2147  CB  ASP   133      12.288 149.916  37.989  1.00 83.60      A   
ATOM   2148  HB1 ASP   133      13.373 150.150  38.038  1.00  0.00      A   
ATOM   2149  HB2 ASP   133      11.760 150.465  38.798  1.00  0.00      A   
ATOM   2150  CG  ASP   133      11.751 150.397  36.650  1.00 83.81      A   
ATOM   2151  OD1 ASP   133      10.537 150.239  36.402  1.00 83.66      A   
ATOM   2152  OD2 ASP   133      12.544 150.936  35.848  1.00 83.20      A   
ATOM   2153  C   ASP   133      12.850 147.623  37.127  1.00 83.80      A   
ATOM   2154  O   ASP   133      14.056 147.393  37.257  1.00 84.31      A   
ATOM   2155  N   GLN   134      12.139 147.207  36.080  1.00 83.55      A   
ATOM   2156  HN  GLN   134      11.165 147.399  35.996  1.00  0.00      A   
ATOM   2157  CA  GLN   134      12.735 146.442  34.985  1.00 82.80      A   
ATOM   2158  HA  GLN   134      12.803 145.409  35.293  1.00  0.00      A   
ATOM   2159  CB  GLN   134      11.875 146.569  33.725  1.00 83.46      A   
ATOM   2160  HB1 GLN   134      12.413 146.087  32.882  1.00  0.00      A   
ATOM   2161  HB2 GLN   134      11.742 147.648  33.497  1.00  0.00      A   
ATOM   2162  CG  GLN   134      10.501 145.930  33.848  1.00 83.45      A   
ATOM   2163  HG1 GLN   134       9.974 146.372  34.720  1.00  0.00      A   
ATOM   2164  HG2 GLN   134      10.623 144.838  34.010  1.00  0.00      A   
ATOM   2165  CD  GLN   134       9.649 146.141  32.612  1.00 83.97      A   
ATOM   2166  OE1 GLN   134       9.296 147.272  32.272  1.00 83.98      A   
ATOM   2167  NE2 GLN   134       9.315 145.050  31.931  1.00 83.68      A   
ATOM   2168 HE21 GLN   134       8.754 145.127  31.107  1.00  0.00      A   
ATOM   2169 HE22 GLN   134       9.625 144.152  32.243  1.00  0.00      A   
ATOM   2170  C   GLN   134      14.160 146.894  34.681  1.00 82.04      A   
ATOM   2171  O   GLN   134      15.009 146.085  34.303  1.00 82.64      A   
ATOM   2172  N   GLU   135      14.399 148.193  34.851  1.00 80.97      A   
ATOM   2173  HN  GLU   135      13.677 148.815  35.143  1.00  0.00      A   
ATOM   2174  CA  GLU   135      15.703 148.817  34.633  1.00 78.76      A   
ATOM   2175  HA  GLU   135      15.563 149.678  33.996  1.00  0.00      A   
ATOM   2176  CB  GLU   135      16.314 149.236  35.971  1.00 79.63      A   
ATOM   2177  HB1 GLU   135      17.308 149.689  35.772  1.00  0.00      A   
ATOM   2178  HB2 GLU   135      16.451 148.325  36.590  1.00  0.00      A   
ATOM   2179  CG  GLU   135      15.493 150.227  36.764  1.00 81.77      A   
ATOM   2180  HG1 GLU   135      14.469 149.820  36.907  1.00  0.00      A   
ATOM   2181  HG2 GLU   135      15.430 151.182  36.200  1.00  0.00      A   
ATOM   2182  CD  GLU   135      16.099 150.505  38.124  1.00 82.92      A   
ATOM   2183  OE1 GLU   135      17.255 150.978  38.174  1.00 84.21      A   
ATOM   2184  OE2 GLU   135      15.421 150.249  39.142  1.00 84.30      A   
ATOM   2185  C   GLU   135      16.720 147.958  33.899  1.00 76.28      A   
ATOM   2186  O   GLU   135      17.303 147.040  34.479  1.00 76.58      A   
ATOM   2187  N   ASP   136      16.940 148.260  32.626  1.00 73.74      A   
ATOM   2188  HN  ASP   136      16.451 148.990  32.155  1.00  0.00      A   
ATOM   2189  CA  ASP   136      17.924 147.525  31.846  1.00 70.99      A   
ATOM   2190  HA  ASP   136      17.712 146.471  31.947  1.00  0.00      A   
ATOM   2191  CB  ASP   136      17.860 147.943  30.377  1.00 72.94      A   
ATOM   2192  HB1 ASP   136      18.472 147.239  29.774  1.00  0.00      A   
ATOM   2193  HB2 ASP   136      18.276 148.968  30.274  1.00  0.00      A   
ATOM   2194  CG  ASP   136      16.448 147.940  29.835  1.00 74.71      A   
ATOM   2195  OD1 ASP   136      15.605 148.687  30.376  1.00 75.45      A   
ATOM   2196  OD2 ASP   136      16.182 147.194  28.870  1.00 76.27      A   
ATOM   2197  C   ASP   136      19.263 147.944  32.431  1.00 67.40      A   
ATOM   2198  O   ASP   136      20.300 147.343  32.154  1.00 68.21      A   
ATOM   2199  N   GLY   137      19.212 148.986  33.256  1.00 63.25      A   
ATOM   2200  HN  GLY   137      18.355 149.443  33.481  1.00  0.00      A   
ATOM   2201  CA  GLY   137      20.406 149.521  33.880  1.00 56.78      A   
ATOM   2202  HA1 GLY   137      21.183 148.772  33.850  1.00  0.00      A   
ATOM   2203  HA2 GLY   137      20.180 149.782  34.903  1.00  0.00      A   
ATOM   2204  C   GLY   137      20.840 150.753  33.112  1.00 52.21      A   
ATOM   2205  O   GLY   137      20.317 151.029  32.030  1.00 52.41      A   
ATOM   2206  N   ILE   138      21.780 151.511  33.666  1.00 48.71      A   
ATOM   2207  HN  ILE   138      22.183 151.306  34.554  1.00  0.00      A   
ATOM   2208  CA  ILE   138      22.272 152.701  32.983  1.00 43.70      A   
ATOM   2209  HA  ILE   138      21.886 152.684  31.975  1.00  0.00      A   
ATOM   2210  CB  ILE   138      21.832 154.003  33.696  1.00 43.29      A   
ATOM   2211  HB  ILE   138      22.271 154.879  33.173  1.00  0.00      A   
ATOM   2212  CG2 ILE   138      20.309 154.113  33.685  1.00 43.08      A   
ATOM   2213 HG21 ILE   138      19.854 153.138  33.961  1.00  0.00      A   
ATOM   2214 HG22 ILE   138      19.957 154.394  32.669  1.00  0.00      A   
ATOM   2215 HG23 ILE   138      19.980 154.879  34.420  1.00  0.00      A   
ATOM   2216  CG1 ILE   138      22.380 154.024  35.125  1.00 43.40      A   
ATOM   2217 HG11 ILE   138      23.484 153.913  35.080  1.00  0.00      A   
ATOM   2218 HG12 ILE   138      21.953 153.160  35.678  1.00  0.00      A   
ATOM   2219  CD1 ILE   138      22.057 155.290  35.891  1.00 44.79      A   
ATOM   2220  HD1 ILE   138      20.991 155.566  35.740  1.00  0.00      A   
ATOM   2221  HD2 ILE   138      22.694 156.125  35.528  1.00  0.00      A   
ATOM   2222  HD3 ILE   138      22.232 155.130  36.976  1.00  0.00      A   
ATOM   2223  C   ILE   138      23.794 152.659  32.935  1.00 40.15      A   
ATOM   2224  O   ILE   138      24.434 151.975  33.734  1.00 38.04      A   
ATOM   2225  N   LEU   139      24.369 153.386  31.988  1.00 38.30      A   
ATOM   2226  HN  LEU   139      23.848 153.931  31.335  1.00  0.00      A   
ATOM   2227  CA  LEU   139      25.818 153.420  31.859  1.00 33.38      A   
ATOM   2228  HA  LEU   139      26.185 152.408  31.944  1.00  0.00      A   
ATOM   2229  CB  LEU   139      26.227 154.022  30.513  1.00 35.12      A   
ATOM   2230  HB1 LEU   139      27.301 154.288  30.589  1.00  0.00      A   
ATOM   2231  HB2 LEU   139      25.632 154.948  30.378  1.00  0.00      A   
ATOM   2232  CG  LEU   139      26.061 153.195  29.240  1.00 35.76      A   
ATOM   2233  HG  LEU   139      24.983 153.000  29.057  1.00  0.00      A   
ATOM   2234  CD1 LEU   139      26.652 153.970  28.064  1.00 35.81      A   
ATOM   2235 HD11 LEU   139      27.638 154.398  28.346  1.00  0.00      A   
ATOM   2236 HD12 LEU   139      25.973 154.802  27.780  1.00  0.00      A   
ATOM   2237 HD13 LEU   139      26.795 153.290  27.197  1.00  0.00      A   
ATOM   2238  CD2 LEU   139      26.774 151.860  29.408  1.00 35.15      A   
ATOM   2239 HD21 LEU   139      26.541 151.425  30.404  1.00  0.00      A   
ATOM   2240 HD22 LEU   139      27.873 152.006  29.333  1.00  0.00      A   
ATOM   2241 HD23 LEU   139      26.437 151.150  28.623  1.00  0.00      A   
ATOM   2242  C   LEU   139      26.452 154.237  32.974  1.00 32.19      A   
ATOM   2243  O   LEU   139      25.892 155.244  33.425  1.00 30.21      A   
ATOM   2244  N   THR   140      27.624 153.791  33.412  1.00 28.59      A   
ATOM   2245  HN  THR   140      28.036 152.957  33.054  1.00  0.00      A   
ATOM   2246  CA  THR   140      28.388 154.486  34.442  1.00 31.17      A   
ATOM   2247  HA  THR   140      27.996 155.489  34.520  1.00  0.00      A   
ATOM   2248  CB  THR   140      28.295 153.776  35.806  1.00 31.74      A   
ATOM   2249  HB  THR   140      28.782 154.396  36.589  1.00  0.00      A   
ATOM   2250  OG1 THR   140      28.959 152.512  35.733  1.00 31.50      A   
ATOM   2251  HG1 THR   140      28.871 152.116  36.603  1.00  0.00      A   
ATOM   2252  CG2 THR   140      26.836 153.552  36.190  1.00 34.48      A   
ATOM   2253 HG21 THR   140      26.267 153.164  35.318  1.00  0.00      A   
ATOM   2254 HG22 THR   140      26.379 154.511  36.513  1.00  0.00      A   
ATOM   2255 HG23 THR   140      26.772 152.810  37.014  1.00  0.00      A   
ATOM   2256  C   THR   140      29.838 154.455  33.976  1.00 28.99      A   
ATOM   2257  O   THR   140      30.187 153.682  33.087  1.00 29.19      A   
ATOM   2258  N   SER   141      30.680 155.297  34.557  1.00 29.83      A   
ATOM   2259  HN  SER   141      30.399 155.941  35.264  1.00  0.00      A   
ATOM   2260  CA  SER   141      32.084 155.313  34.174  1.00 27.92      A   
ATOM   2261  HA  SER   141      32.393 154.296  33.985  1.00  0.00      A   
ATOM   2262  CB  SER   141      32.283 156.177  32.916  1.00 29.62      A   
ATOM   2263  HB1 SER   141      31.935 157.212  33.121  1.00  0.00      A   
ATOM   2264  HB2 SER   141      31.695 155.748  32.077  1.00  0.00      A   
ATOM   2265  OG  SER   141      33.653 156.230  32.526  1.00 28.62      A   
ATOM   2266  HG1 SER   141      33.684 156.784  31.742  1.00  0.00      A   
ATOM   2267  C   SER   141      32.939 155.843  35.316  1.00 29.60      A   
ATOM   2268  O   SER   141      32.424 156.294  36.346  1.00 28.00      A   
ATOM   2269  N   GLU   142      34.248 155.751  35.135  1.00 29.26      A   
ATOM   2270  HN  GLU   142      34.637 155.343  34.313  1.00  0.00      A   
ATOM   2271  CA  GLU   142      35.209 156.236  36.118  1.00 31.30      A   
ATOM   2272  HA  GLU   142      34.664 156.512  37.008  1.00  0.00      A   
ATOM   2273  CB  GLU   142      36.250 155.160  36.446  1.00 33.62      A   
ATOM   2274  HB1 GLU   142      37.060 155.632  37.041  1.00  0.00      A   
ATOM   2275  HB2 GLU   142      36.675 154.788  35.490  1.00  0.00      A   
ATOM   2276  CG  GLU   142      35.721 153.963  37.229  1.00 42.82      A   
ATOM   2277  HG1 GLU   142      36.486 153.158  37.217  1.00  0.00      A   
ATOM   2278  HG2 GLU   142      34.794 153.594  36.740  1.00  0.00      A   
ATOM   2279  CD  GLU   142      35.401 154.301  38.674  1.00 47.64      A   
ATOM   2280  OE1 GLU   142      35.971 155.283  39.203  1.00 50.80      A   
ATOM   2281  OE2 GLU   142      34.590 153.574  39.287  1.00 51.08      A   
ATOM   2282  C   GLU   142      35.923 157.399  35.457  1.00 29.17      A   
ATOM   2283  O   GLU   142      36.111 157.398  34.240  1.00 26.22      A   
ATOM   2284  N   PRO   143      36.330 158.405  36.244  1.00 30.03      A   
ATOM   2285  CA  PRO   143      37.034 159.547  35.652  1.00 30.52      A   
ATOM   2286  HA  PRO   143      36.461 159.960  34.838  1.00  0.00      A   
ATOM   2287  CD  PRO   143      36.136 158.594  37.691  1.00 31.04      A   
ATOM   2288  HD1 PRO   143      36.974 158.137  38.258  1.00  0.00      A   
ATOM   2289  HD2 PRO   143      35.171 158.151  38.015  1.00  0.00      A   
ATOM   2290  CB  PRO   143      37.235 160.496  36.839  1.00 31.16      A   
ATOM   2291  HB1 PRO   143      37.129 161.556  36.525  1.00  0.00      A   
ATOM   2292  HB2 PRO   143      38.237 160.356  37.297  1.00  0.00      A   
ATOM   2293  CG  PRO   143      36.132 160.100  37.806  1.00 34.72      A   
ATOM   2294  HG1 PRO   143      36.363 160.429  38.841  1.00  0.00      A   
ATOM   2295  HG2 PRO   143      35.153 160.528  37.502  1.00  0.00      A   
ATOM   2296  C   PRO   143      38.373 159.056  35.103  1.00 30.67      A   
ATOM   2297  O   PRO   143      38.979 158.144  35.667  1.00 29.80      A   
ATOM   2298  N   VAL   144      38.827 159.653  34.007  1.00 29.87      A   
ATOM   2299  HN  VAL   144      38.321 160.378  33.546  1.00  0.00      A   
ATOM   2300  CA  VAL   144      40.101 159.277  33.414  1.00 29.04      A   
ATOM   2301  HA  VAL   144      40.644 158.694  34.143  1.00  0.00      A   
ATOM   2302  CB  VAL   144      39.909 158.456  32.114  1.00 30.90      A   
ATOM   2303  HB  VAL   144      39.261 157.579  32.324  1.00  0.00      A   
ATOM   2304  CG1 VAL   144      39.266 159.311  31.037  1.00 31.15      A   
ATOM   2305 HG11 VAL   144      39.753 160.309  31.000  1.00  0.00      A   
ATOM   2306 HG12 VAL   144      38.187 159.452  31.260  1.00  0.00      A   
ATOM   2307 HG13 VAL   144      39.383 158.822  30.046  1.00  0.00      A   
ATOM   2308  CG2 VAL   144      41.249 157.930  31.634  1.00 32.71      A   
ATOM   2309 HG21 VAL   144      41.822 157.509  32.488  1.00  0.00      A   
ATOM   2310 HG22 VAL   144      41.840 158.756  31.183  1.00  0.00      A   
ATOM   2311 HG23 VAL   144      41.093 157.128  30.882  1.00  0.00      A   
ATOM   2312  C   VAL   144      40.844 160.569  33.093  1.00 29.48      A   
ATOM   2313  O   VAL   144      40.242 161.528  32.614  1.00 27.92      A   
ATOM   2314  N   PRO   145      42.163 160.605  33.342  1.00 30.49      A   
ATOM   2315  CA  PRO   145      42.953 161.810  33.072  1.00 30.84      A   
ATOM   2316  HA  PRO   145      42.470 162.678  33.491  1.00  0.00      A   
ATOM   2317  CD  PRO   145      42.979 159.595  34.038  1.00 30.47      A   
ATOM   2318  HD1 PRO   145      43.458 158.911  33.307  1.00  0.00      A   
ATOM   2319  HD2 PRO   145      42.356 159.015  34.750  1.00  0.00      A   
ATOM   2320  CB  PRO   145      44.316 161.479  33.683  1.00 31.32      A   
ATOM   2321  HB1 PRO   145      44.785 162.382  34.128  1.00  0.00      A   
ATOM   2322  HB2 PRO   145      45.004 161.056  32.921  1.00  0.00      A   
ATOM   2323  CG  PRO   145      43.986 160.457  34.746  1.00 32.76      A   
ATOM   2324  HG1 PRO   145      44.883 159.875  35.044  1.00  0.00      A   
ATOM   2325  HG2 PRO   145      43.551 160.934  35.649  1.00  0.00      A   
ATOM   2326  C   PRO   145      43.088 162.239  31.619  1.00 29.43      A   
ATOM   2327  O   PRO   145      43.272 161.418  30.715  1.00 28.33      A   
ATOM   2328  N   ILE   146      43.007 163.549  31.410  1.00 27.01      A   
ATOM   2329  HN  ILE   146      42.831 164.191  32.152  1.00  0.00      A   
ATOM   2330  CA  ILE   146      43.169 164.135  30.091  1.00 26.06      A   
ATOM   2331  HA  ILE   146      43.855 163.511  29.537  1.00  0.00      A   
ATOM   2332  CB  ILE   146      41.819 164.243  29.333  1.00 25.53      A   
ATOM   2333  HB  ILE   146      41.369 163.232  29.241  1.00  0.00      A   
ATOM   2334  CG2 ILE   146      40.845 165.163  30.074  1.00 25.44      A   
ATOM   2335 HG21 ILE   146      41.368 166.086  30.404  1.00  0.00      A   
ATOM   2336 HG22 ILE   146      40.442 164.644  30.970  1.00  0.00      A   
ATOM   2337 HG23 ILE   146      40.009 165.450  29.401  1.00  0.00      A   
ATOM   2338  CG1 ILE   146      42.078 164.743  27.908  1.00 24.14      A   
ATOM   2339 HG11 ILE   146      42.906 164.146  27.470  1.00  0.00      A   
ATOM   2340 HG12 ILE   146      42.390 165.808  27.959  1.00  0.00      A   
ATOM   2341  CD1 ILE   146      40.864 164.637  26.988  1.00 27.06      A   
ATOM   2342  HD1 ILE   146      39.955 165.003  27.512  1.00  0.00      A   
ATOM   2343  HD2 ILE   146      40.702 163.577  26.696  1.00  0.00      A   
ATOM   2344  HD3 ILE   146      41.023 165.256  26.079  1.00  0.00      A   
ATOM   2345  C   ILE   146      43.757 165.516  30.356  1.00 25.21      A   
ATOM   2346  O   ILE   146      43.386 166.170  31.336  1.00 24.32      A   
ATOM   2347  N   GLU   147      44.714 165.939  29.538  1.00 27.54      A   
ATOM   2348  HN  GLU   147      45.057 165.407  28.768  1.00  0.00      A   
ATOM   2349  CA  GLU   147      45.303 167.251  29.767  1.00 27.94      A   
ATOM   2350  HA  GLU   147      45.220 167.469  30.821  1.00  0.00      A   
ATOM   2351  CB  GLU   147      46.772 167.300  29.335  1.00 33.78      A   
ATOM   2352  HB1 GLU   147      46.829 167.252  28.227  1.00  0.00      A   
ATOM   2353  HB2 GLU   147      47.308 166.425  29.760  1.00  0.00      A   
ATOM   2354  CG  GLU   147      47.449 168.593  29.821  1.00 41.39      A   
ATOM   2355  HG1 GLU   147      47.309 168.675  30.920  1.00  0.00      A   
ATOM   2356  HG2 GLU   147      46.960 169.458  29.325  1.00  0.00      A   
ATOM   2357  CD  GLU   147      48.936 168.658  29.527  1.00 46.81      A   
ATOM   2358  OE1 GLU   147      49.668 167.735  29.947  1.00 50.42      A   
ATOM   2359  OE2 GLU   147      49.370 169.640  28.883  1.00 49.18      A   
ATOM   2360  C   GLU   147      44.494 168.274  28.999  1.00 26.18      A   
ATOM   2361  O   GLU   147      44.430 168.238  27.770  1.00 26.83      A   
ATOM   2362  N   TRP   148      43.846 169.161  29.744  1.00 26.50      A   
ATOM   2363  HN  TRP   148      43.907 169.150  30.739  1.00  0.00      A   
ATOM   2364  CA  TRP   148      43.005 170.208  29.176  1.00 26.52      A   
ATOM   2365  HA  TRP   148      42.309 169.750  28.489  1.00  0.00      A   
ATOM   2366  CB  TRP   148      42.257 170.928  30.303  1.00 27.59      A   
ATOM   2367  HB1 TRP   148      41.755 171.820  29.873  1.00  0.00      A   
ATOM   2368  HB2 TRP   148      43.000 171.256  31.060  1.00  0.00      A   
ATOM   2369  CG  TRP   148      41.221 170.117  31.004  1.00 26.74      A   
ATOM   2370  CD2 TRP   148      39.879 170.520  31.289  1.00 28.28      A   
ATOM   2371  CD1 TRP   148      41.356 168.849  31.500  1.00 28.35      A   
ATOM   2372  HD1 TRP   148      42.259 168.259  31.451  1.00  0.00      A   
ATOM   2373  NE1 TRP   148      40.174 168.435  32.071  1.00 26.89      A   
ATOM   2374  HE1 TRP   148      40.018 167.567  32.488  1.00  0.00      A   
ATOM   2375  CE2 TRP   148      39.252 169.443  31.957  1.00 29.22      A   
ATOM   2376  CE3 TRP   148      39.144 171.689  31.047  1.00 26.91      A   
ATOM   2377  HE3 TRP   148      39.580 172.538  30.542  1.00  0.00      A   
ATOM   2378  CZ2 TRP   148      37.926 169.500  32.382  1.00 27.26      A   
ATOM   2379  HZ2 TRP   148      37.449 168.676  32.891  1.00  0.00      A   
ATOM   2380  CZ3 TRP   148      37.822 171.747  31.471  1.00 27.65      A   
ATOM   2381  HZ3 TRP   148      37.244 172.641  31.291  1.00  0.00      A   
ATOM   2382  CH2 TRP   148      37.226 170.658  32.131  1.00 28.13      A   
ATOM   2383  HH2 TRP   148      36.196 170.732  32.448  1.00  0.00      A   
ATOM   2384  C   TRP   148      43.841 171.237  28.416  1.00 26.66      A   
ATOM   2385  O   TRP   148      45.039 171.372  28.661  1.00 27.61      A   
ATOM   2386  N   PRO   149      43.219 171.971  27.477  1.00 26.22      A   
ATOM   2387  CA  PRO   149      43.925 172.997  26.697  1.00 26.21      A   
ATOM   2388  HA  PRO   149      44.790 172.572  26.215  1.00  0.00      A   
ATOM   2389  CD  PRO   149      41.843 171.778  26.981  1.00 26.41      A   
ATOM   2390  HD1 PRO   149      41.124 172.335  27.618  1.00  0.00      A   
ATOM   2391  HD2 PRO   149      41.586 170.698  26.973  1.00  0.00      A   
ATOM   2392  CB  PRO   149      42.852 173.520  25.737  1.00 25.29      A   
ATOM   2393  HB1 PRO   149      43.295 173.804  24.759  1.00  0.00      A   
ATOM   2394  HB2 PRO   149      42.329 174.402  26.164  1.00  0.00      A   
ATOM   2395  CG  PRO   149      41.907 172.345  25.588  1.00 24.30      A   
ATOM   2396  HG1 PRO   149      40.905 172.677  25.243  1.00  0.00      A   
ATOM   2397  HG2 PRO   149      42.305 171.598  24.869  1.00  0.00      A   
ATOM   2398  C   PRO   149      44.389 174.104  27.631  1.00 26.15      A   
ATOM   2399  O   PRO   149      43.690 174.451  28.571  1.00 26.89      A   
ATOM   2400  N   GLN   150      45.565 174.664  27.368  1.00 27.34      A   
ATOM   2401  HN  GLN   150      46.140 174.375  26.607  1.00  0.00      A   
ATOM   2402  CA  GLN   150      46.075 175.746  28.197  1.00 29.60      A   
ATOM   2403  HA  GLN   150      46.216 175.366  29.198  1.00  0.00      A   
ATOM   2404  CB  GLN   150      47.399 176.262  27.628  1.00 29.49      A   
ATOM   2405  HB1 GLN   150      47.733 177.124  28.244  1.00  0.00      A   
ATOM   2406  HB2 GLN   150      47.222 176.609  26.588  1.00  0.00      A   
ATOM   2407  CG  GLN   150      48.515 175.228  27.605  1.00 31.31      A   
ATOM   2408  HG1 GLN   150      49.439 175.701  27.211  1.00  0.00      A   
ATOM   2409  HG2 GLN   150      48.220 174.391  26.937  1.00  0.00      A   
ATOM   2410  CD  GLN   150      48.809 174.667  28.978  1.00 33.35      A   
ATOM   2411  OE1 GLN   150      48.738 175.376  29.977  1.00 34.69      A   
ATOM   2412  NE2 GLN   150      49.156 173.390  29.034  1.00 35.59      A   
ATOM   2413 HE21 GLN   150      49.362 172.966  29.916  1.00  0.00      A   
ATOM   2414 HE22 GLN   150      49.212 172.850  28.194  1.00  0.00      A   
ATOM   2415  C   GLN   150      45.070 176.896  28.264  1.00 29.40      A   
ATOM   2416  O   GLN   150      44.874 177.502  29.315  1.00 32.29      A   
ATOM   2417  N   SER   151      44.426 177.193  27.147  1.00 30.95      A   
ATOM   2418  HN  SER   151      44.557 176.691  26.296  1.00  0.00      A   
ATOM   2419  CA  SER   151      43.477 178.295  27.122  1.00 32.31      A   
ATOM   2420  HA  SER   151      43.939 179.148  27.597  1.00  0.00      A   
ATOM   2421  CB  SER   151      43.094 178.630  25.673  1.00 33.08      A   
ATOM   2422  HB1 SER   151      43.993 178.990  25.129  1.00  0.00      A   
ATOM   2423  HB2 SER   151      42.318 179.425  25.672  1.00  0.00      A   
ATOM   2424  OG  SER   151      42.582 177.507  24.992  1.00 34.37      A   
ATOM   2425  HG1 SER   151      42.372 177.808  24.105  1.00  0.00      A   
ATOM   2426  C   SER   151      42.232 178.037  27.975  1.00 33.48      A   
ATOM   2427  O   SER   151      41.483 178.967  28.283  1.00 33.37      A   
ATOM   2428  N   TYR   152      42.027 176.781  28.375  1.00 31.73      A   
ATOM   2429  HN  TYR   152      42.646 176.039  28.128  1.00  0.00      A   
ATOM   2430  CA  TYR   152      40.881 176.412  29.202  1.00 29.97      A   
ATOM   2431  HA  TYR   152      40.085 177.116  29.009  1.00  0.00      A   
ATOM   2432  CB  TYR   152      40.425 174.979  28.866  1.00 30.09      A   
ATOM   2433  HB1 TYR   152      39.933 174.538  29.759  1.00  0.00      A   
ATOM   2434  HB2 TYR   152      41.312 174.375  28.581  1.00  0.00      A   
ATOM   2435  CG  TYR   152      39.438 174.880  27.723  1.00 30.85      A   
ATOM   2436  CD1 TYR   152      39.439 175.813  26.682  1.00 30.75      A   
ATOM   2437  HD1 TYR   152      40.139 176.635  26.707  1.00  0.00      A   
ATOM   2438  CD2 TYR   152      38.524 173.831  27.660  1.00 29.14      A   
ATOM   2439  HD2 TYR   152      38.502 173.098  28.453  1.00  0.00      A   
ATOM   2440  CE1 TYR   152      38.553 175.701  25.612  1.00 30.23      A   
ATOM   2441  HE1 TYR   152      38.565 176.433  24.818  1.00  0.00      A   
ATOM   2442  CE2 TYR   152      37.640 173.710  26.596  1.00 30.15      A   
ATOM   2443  HE2 TYR   152      36.939 172.889  26.563  1.00  0.00      A   
ATOM   2444  CZ  TYR   152      37.661 174.650  25.574  1.00 29.98      A   
ATOM   2445  OH  TYR   152      36.799 174.527  24.507  1.00 30.62      A   
ATOM   2446  HH  TYR   152      36.259 173.746  24.650  1.00  0.00      A   
ATOM   2447  C   TYR   152      41.215 176.499  30.690  1.00 29.87      A   
ATOM   2448  O   TYR   152      40.420 176.083  31.538  1.00 27.89      A   
ATOM   2449  N   ASP   153      42.388 177.048  31.012  1.00 29.23      A   
ATOM   2450  HN  ASP   153      43.018 177.396  30.322  1.00  0.00      A   
ATOM   2451  CA  ASP   153      42.821 177.173  32.397  1.00 30.16      A   
ATOM   2452  HA  ASP   153      42.992 176.179  32.784  1.00  0.00      A   
ATOM   2453  CB  ASP   153      44.105 178.011  32.496  1.00 30.49      A   
ATOM   2454  HB1 ASP   153      44.134 178.509  33.489  1.00  0.00      A   
ATOM   2455  HB2 ASP   153      44.091 178.785  31.700  1.00  0.00      A   
ATOM   2456  CG  ASP   153      45.374 177.180  32.337  1.00 33.50      A   
ATOM   2457  OD1 ASP   153      45.298 175.929  32.203  1.00 29.63      A   
ATOM   2458  OD2 ASP   153      46.462 177.788  32.359  1.00 29.97      A   
ATOM   2459  C   ASP   153      41.784 177.772  33.346  1.00 31.04      A   
ATOM   2460  O   ASP   153      41.625 177.290  34.464  1.00 29.26      A   
ATOM   2461  N   SER   154      41.083 178.817  32.916  1.00 31.64      A   
ATOM   2462  HN  SER   154      41.190 179.203  32.003  1.00  0.00      A   
ATOM   2463  CA  SER   154      40.103 179.454  33.792  1.00 32.35      A   
ATOM   2464  HA  SER   154      40.534 179.530  34.779  1.00  0.00      A   
ATOM   2465  CB  SER   154      39.736 180.845  33.262  1.00 32.75      A   
ATOM   2466  HB1 SER   154      40.643 181.486  33.244  1.00  0.00      A   
ATOM   2467  HB2 SER   154      38.971 181.304  33.924  1.00  0.00      A   
ATOM   2468  OG  SER   154      39.212 180.772  31.954  1.00 37.78      A   
ATOM   2469  HG1 SER   154      39.010 181.675  31.699  1.00  0.00      A   
ATOM   2470  C   SER   154      38.831 178.652  34.056  1.00 32.07      A   
ATOM   2471  O   SER   154      38.113 178.941  35.015  1.00 32.97      A   
ATOM   2472  N   ILE   155      38.536 177.662  33.218  1.00 31.81      A   
ATOM   2473  HN  ILE   155      39.096 177.439  32.424  1.00  0.00      A   
ATOM   2474  CA  ILE   155      37.344 176.842  33.439  1.00 31.76      A   
ATOM   2475  HA  ILE   155      36.828 177.241  34.299  1.00  0.00      A   
ATOM   2476  CB  ILE   155      36.396 176.835  32.212  1.00 30.43      A   
ATOM   2477  HB  ILE   155      35.517 176.191  32.427  1.00  0.00      A   
ATOM   2478  CG2 ILE   155      35.923 178.256  31.904  1.00 32.03      A   
ATOM   2479 HG21 ILE   155      36.780 178.961  31.947  1.00  0.00      A   
ATOM   2480 HG22 ILE   155      35.165 178.573  32.652  1.00  0.00      A   
ATOM   2481 HG23 ILE   155      35.482 178.295  30.885  1.00  0.00      A   
ATOM   2482  CG1 ILE   155      37.110 176.238  30.998  1.00 30.11      A   
ATOM   2483 HG11 ILE   155      37.432 175.206  31.252  1.00  0.00      A   
ATOM   2484 HG12 ILE   155      38.009 176.853  30.782  1.00  0.00      A   
ATOM   2485  CD1 ILE   155      36.255 176.180  29.744  1.00 28.11      A   
ATOM   2486  HD1 ILE   155      35.714 177.140  29.606  1.00  0.00      A   
ATOM   2487  HD2 ILE   155      35.509 175.362  29.833  1.00  0.00      A   
ATOM   2488  HD3 ILE   155      36.898 176.005  28.855  1.00  0.00      A   
ATOM   2489  C   ILE   155      37.738 175.398  33.761  1.00 31.90      A   
ATOM   2490  O   ILE   155      36.891 174.507  33.771  1.00 30.13      A   
ATOM   2491  N   ASN   156      39.025 175.181  34.015  1.00 30.96      A   
ATOM   2492  HN  ASN   156      39.697 175.916  33.983  1.00  0.00      A   
ATOM   2493  CA  ASN   156      39.546 173.858  34.357  1.00 32.82      A   
ATOM   2494  HA  ASN   156      39.088 173.133  33.700  1.00  0.00      A   
ATOM   2495  CB  ASN   156      41.072 173.846  34.193  1.00 32.28      A   
ATOM   2496  HB1 ASN   156      41.520 174.530  34.945  1.00  0.00      A   
ATOM   2497  HB2 ASN   156      41.327 174.206  33.174  1.00  0.00      A   
ATOM   2498  CG  ASN   156      41.675 172.464  34.380  1.00 32.77      A   
ATOM   2499  OD1 ASN   156      41.319 171.738  35.310  1.00 32.98      A   
ATOM   2500  ND2 ASN   156      42.607 172.102  33.504  1.00 29.36      A   
ATOM   2501 HD21 ASN   156      43.040 171.203  33.577  1.00  0.00      A   
ATOM   2502 HD22 ASN   156      42.875 172.728  32.772  1.00  0.00      A   
ATOM   2503  C   ASN   156      39.159 173.598  35.819  1.00 33.62      A   
ATOM   2504  O   ASN   156      39.530 174.360  36.714  1.00 35.39      A   
ATOM   2505  N   PRO   157      38.400 172.521  36.079  1.00 34.08      A   
ATOM   2506  CA  PRO   157      37.950 172.157  37.429  1.00 35.06      A   
ATOM   2507  HA  PRO   157      37.341 172.942  37.847  1.00  0.00      A   
ATOM   2508  CD  PRO   157      37.977 171.508  35.099  1.00 34.28      A   
ATOM   2509  HD1 PRO   157      38.787 170.767  34.934  1.00  0.00      A   
ATOM   2510  HD2 PRO   157      37.702 171.990  34.138  1.00  0.00      A   
ATOM   2511  CB  PRO   157      37.220 170.828  37.209  1.00 35.71      A   
ATOM   2512  HB1 PRO   157      36.344 170.736  37.886  1.00  0.00      A   
ATOM   2513  HB2 PRO   157      37.899 169.966  37.381  1.00  0.00      A   
ATOM   2514  CG  PRO   157      36.788 170.895  35.777  1.00 37.63      A   
ATOM   2515  HG1 PRO   157      36.572 169.883  35.374  1.00  0.00      A   
ATOM   2516  HG2 PRO   157      35.885 171.530  35.658  1.00  0.00      A   
ATOM   2517  C   PRO   157      39.065 172.011  38.464  1.00 35.36      A   
ATOM   2518  O   PRO   157      38.865 172.290  39.642  1.00 36.18      A   
ATOM   2519  N   ASP   158      40.233 171.563  38.024  1.00 36.56      A   
ATOM   2520  HN  ASP   158      40.395 171.346  37.065  1.00  0.00      A   
ATOM   2521  CA  ASP   158      41.352 171.363  38.932  1.00 38.01      A   
ATOM   2522  HA  ASP   158      40.956 171.114  39.905  1.00  0.00      A   
ATOM   2523  CB  ASP   158      42.251 170.239  38.418  1.00 39.82      A   
ATOM   2524  HB1 ASP   158      43.059 170.057  39.158  1.00  0.00      A   
ATOM   2525  HB2 ASP   158      42.704 170.552  37.453  1.00  0.00      A   
ATOM   2526  CG  ASP   158      41.499 168.940  38.197  1.00 41.65      A   
ATOM   2527  OD1 ASP   158      40.525 168.677  38.933  1.00 41.09      A   
ATOM   2528  OD2 ASP   158      41.893 168.175  37.293  1.00 42.49      A   
ATOM   2529  C   ASP   158      42.211 172.606  39.177  1.00 39.08      A   
ATOM   2530  O   ASP   158      43.100 172.577  40.022  1.00 38.82      A   
ATOM   2531  N   LEU   159      41.951 173.684  38.443  1.00 39.31      A   
ATOM   2532  HN  LEU   159      41.224 173.703  37.761  1.00  0.00      A   
ATOM   2533  CA  LEU   159      42.728 174.913  38.600  1.00 40.21      A   
ATOM   2534  HA  LEU   159      43.546 174.710  39.275  1.00  0.00      A   
ATOM   2535  CB  LEU   159      43.260 175.382  37.245  1.00 38.67      A   
ATOM   2536  HB1 LEU   159      43.789 176.345  37.401  1.00  0.00      A   
ATOM   2537  HB2 LEU   159      42.390 175.552  36.577  1.00  0.00      A   
ATOM   2538  CG  LEU   159      44.222 174.427  36.530  1.00 38.26      A   
ATOM   2539  HG  LEU   159      43.726 173.445  36.378  1.00  0.00      A   
ATOM   2540  CD1 LEU   159      44.616 175.008  35.192  1.00 37.32      A   
ATOM   2541 HD11 LEU   159      44.866 176.085  35.302  1.00  0.00      A   
ATOM   2542 HD12 LEU   159      43.773 174.911  34.475  1.00  0.00      A   
ATOM   2543 HD13 LEU   159      45.507 174.476  34.796  1.00  0.00      A   
ATOM   2544  CD2 LEU   159      45.453 174.190  37.388  1.00 40.43      A   
ATOM   2545 HD21 LEU   159      45.154 174.003  38.441  1.00  0.00      A   
ATOM   2546 HD22 LEU   159      46.111 175.084  37.360  1.00  0.00      A   
ATOM   2547 HD23 LEU   159      46.010 173.304  37.014  1.00  0.00      A   
ATOM   2548  C   LEU   159      41.948 176.046  39.255  1.00 42.35      A   
ATOM   2549  O   LEU   159      42.540 176.940  39.860  1.00 43.13      A   
ATOM   2550  N   ILE   160      40.625 176.014  39.133  1.00 43.86      A   
ATOM   2551  HN  ILE   160      40.153 175.290  38.637  1.00  0.00      A   
ATOM   2552  CA  ILE   160      39.781 177.048  39.725  1.00 47.74      A   
ATOM   2553  HA  ILE   160      40.128 178.004  39.363  1.00  0.00      A   
ATOM   2554  CB  ILE   160      38.295 176.850  39.358  1.00 45.27      A   
ATOM   2555  HB  ILE   160      37.920 175.912  39.821  1.00  0.00      A   
ATOM   2556  CG2 ILE   160      37.471 178.032  39.863  1.00 43.82      A   
ATOM   2557 HG21 ILE   160      37.987 178.987  39.625  1.00  0.00      A   
ATOM   2558 HG22 ILE   160      37.345 177.962  40.965  1.00  0.00      A   
ATOM   2559 HG23 ILE   160      36.475 178.036  39.372  1.00  0.00      A   
ATOM   2560  CG1 ILE   160      38.141 176.733  37.842  1.00 42.39      A   
ATOM   2561 HG11 ILE   160      38.797 175.912  37.483  1.00  0.00      A   
ATOM   2562 HG12 ILE   160      38.473 177.686  37.379  1.00  0.00      A   
ATOM   2563  CD1 ILE   160      36.729 176.449  37.394  1.00 40.60      A   
ATOM   2564  HD1 ILE   160      36.016 177.102  37.941  1.00  0.00      A   
ATOM   2565  HD2 ILE   160      36.472 175.389  37.604  1.00  0.00      A   
ATOM   2566  HD3 ILE   160      36.630 176.649  36.306  1.00  0.00      A   
ATOM   2567  C   ILE   160      39.914 176.980  41.239  1.00 53.34      A   
ATOM   2568  O   ILE   160      39.643 175.944  41.846  1.00 54.44      A   
ATOM   2569  N   LYS   161      40.330 178.083  41.850  1.00 58.15      A   
ATOM   2570  HN  LYS   161      40.543 178.922  41.355  1.00  0.00      A   
ATOM   2571  CA  LYS   161      40.498 178.120  43.298  1.00 64.67      A   
ATOM   2572  HA  LYS   161      40.860 177.155  43.621  1.00  0.00      A   
ATOM   2573  CB  LYS   161      41.491 179.219  43.679  1.00 65.84      A   
ATOM   2574  HB1 LYS   161      41.598 179.235  44.784  1.00  0.00      A   
ATOM   2575  HB2 LYS   161      41.086 180.197  43.343  1.00  0.00      A   
ATOM   2576  CG  LYS   161      42.866 179.022  43.059  1.00 68.02      A   
ATOM   2577  HG1 LYS   161      42.781 179.113  41.955  1.00  0.00      A   
ATOM   2578  HG2 LYS   161      43.232 178.004  43.309  1.00  0.00      A   
ATOM   2579  CD  LYS   161      43.869 180.045  43.563  1.00 70.81      A   
ATOM   2580  HD1 LYS   161      43.981 179.936  44.663  1.00  0.00      A   
ATOM   2581  HD2 LYS   161      43.493 181.066  43.340  1.00  0.00      A   
ATOM   2582  CE  LYS   161      45.226 179.854  42.899  1.00 72.56      A   
ATOM   2583  HE1 LYS   161      45.948 180.593  43.308  1.00  0.00      A   
ATOM   2584  HE2 LYS   161      45.125 179.986  41.801  1.00  0.00      A   
ATOM   2585  NZ  LYS   161      45.789 178.494  43.139  1.00 73.28      A   
ATOM   2586  HZ1 LYS   161      45.047 177.780  42.994  1.00  0.00      A   
ATOM   2587  HZ2 LYS   161      46.143 178.433  44.115  1.00  0.00      A   
ATOM   2588  HZ3 LYS   161      46.571 178.320  42.476  1.00  0.00      A   
ATOM   2589  C   LYS   161      39.179 178.316  44.045  1.00 67.72      A   
ATOM   2590  O   LYS   161      38.882 177.584  44.992  1.00 68.25      A   
ATOM   2591  N   ASP   162      38.384 179.292  43.616  1.00 71.54      A   
ATOM   2592  HN  ASP   162      38.624 179.875  42.844  1.00  0.00      A   
ATOM   2593  CA  ASP   162      37.102 179.566  44.260  1.00 75.87      A   
ATOM   2594  HA  ASP   162      37.222 179.417  45.323  1.00  0.00      A   
ATOM   2595  CB  ASP   162      36.653 181.001  43.971  1.00 77.78      A   
ATOM   2596  HB1 ASP   162      35.612 181.134  44.335  1.00  0.00      A   
ATOM   2597  HB2 ASP   162      36.681 181.174  42.874  1.00  0.00      A   
ATOM   2598  CG  ASP   162      37.533 182.036  44.643  1.00 80.09      A   
ATOM   2599  OD1 ASP   162      37.689 181.968  45.884  1.00 81.07      A   
ATOM   2600  OD2 ASP   162      38.060 182.921  43.934  1.00 80.79      A   
ATOM   2601  C   ASP   162      36.000 178.609  43.823  1.00 77.00      A   
ATOM   2602  O   ASP   162      35.565 177.754  44.588  1.00 78.04      A   
ATOM   2603  N   LYS   163      35.552 178.767  42.584  1.00 77.61      A   
ATOM   2604  HN  LYS   163      35.930 179.462  41.978  1.00  0.00      A   
ATOM   2605  CA  LYS   163      34.484 177.948  42.014  1.00 77.69      A   
ATOM   2606  HA  LYS   163      34.090 178.468  41.154  1.00  0.00      A   
ATOM   2607  CB  LYS   163      35.004 176.560  41.602  1.00 78.55      A   
ATOM   2608  HB1 LYS   163      35.774 176.708  40.816  1.00  0.00      A   
ATOM   2609  HB2 LYS   163      34.152 175.995  41.171  1.00  0.00      A   
ATOM   2610  CG  LYS   163      35.619 175.704  42.694  1.00 78.56      A   
ATOM   2611  HG1 LYS   163      34.854 175.479  43.467  1.00  0.00      A   
ATOM   2612  HG2 LYS   163      36.459 176.253  43.170  1.00  0.00      A   
ATOM   2613  CD  LYS   163      36.134 174.405  42.092  1.00 78.60      A   
ATOM   2614  HD1 LYS   163      36.795 174.643  41.232  1.00  0.00      A   
ATOM   2615  HD2 LYS   163      35.270 173.809  41.727  1.00  0.00      A   
ATOM   2616  CE  LYS   163      36.912 173.579  43.097  1.00 79.59      A   
ATOM   2617  HE1 LYS   163      36.242 173.255  43.922  1.00  0.00      A   
ATOM   2618  HE2 LYS   163      37.758 174.174  43.503  1.00  0.00      A   
ATOM   2619  NZ  LYS   163      37.475 172.357  42.455  1.00 80.14      A   
ATOM   2620  HZ1 LYS   163      37.902 172.610  41.541  1.00  0.00      A   
ATOM   2621  HZ2 LYS   163      36.715 171.664  42.302  1.00  0.00      A   
ATOM   2622  HZ3 LYS   163      38.201 171.943  43.074  1.00  0.00      A   
ATOM   2623  C   LYS   163      33.262 177.812  42.915  1.00 76.93      A   
ATOM   2624  O   LYS   163      32.457 176.894  42.753  1.00 77.20      A   
ATOM   2625  N   ARG   164      33.132 178.730  43.868  1.00 76.02      A   
ATOM   2626  HN  ARG   164      33.811 179.445  44.013  1.00  0.00      A   
ATOM   2627  CA  ARG   164      31.982 178.745  44.762  1.00 75.04      A   
ATOM   2628  HA  ARG   164      31.254 178.048  44.374  1.00  0.00      A   
ATOM   2629  CB  ARG   164      32.371 178.358  46.191  1.00 76.60      A   
ATOM   2630  HB1 ARG   164      32.549 179.284  46.777  1.00  0.00      A   
ATOM   2631  HB2 ARG   164      33.311 177.767  46.159  1.00  0.00      A   
ATOM   2632  CG  ARG   164      31.292 177.531  46.890  1.00 79.39      A   
ATOM   2633  HG1 ARG   164      31.158 176.577  46.337  1.00  0.00      A   
ATOM   2634  HG2 ARG   164      30.337 178.097  46.867  1.00  0.00      A   
ATOM   2635  CD  ARG   164      31.639 177.215  48.335  1.00 82.26      A   
ATOM   2636  HD1 ARG   164      31.250 178.016  48.999  1.00  0.00      A   
ATOM   2637  HD2 ARG   164      32.741 177.128  48.447  1.00  0.00      A   
ATOM   2638  NE  ARG   164      31.045 175.950  48.765  1.00 84.97      A   
ATOM   2639  HE  ARG   164      30.486 175.450  48.105  1.00  0.00      A   
ATOM   2640  CZ  ARG   164      31.198 175.420  49.976  1.00 86.50      A   
ATOM   2641  NH1 ARG   164      31.927 176.045  50.892  1.00 87.14      A   
ATOM   2642 HH11 ARG   164      32.364 176.918  50.673  1.00  0.00      A   
ATOM   2643 HH12 ARG   164      32.040 175.643  51.801  1.00  0.00      A   
ATOM   2644  NH2 ARG   164      30.627 174.258  50.270  1.00 86.39      A   
ATOM   2645 HH21 ARG   164      30.082 173.780  49.581  1.00  0.00      A   
ATOM   2646 HH22 ARG   164      30.742 173.860  51.180  1.00  0.00      A   
ATOM   2647  C   ARG   164      31.434 180.166  44.735  1.00 72.71      A   
ATOM   2648  O   ARG   164      30.269 180.405  45.055  1.00 73.05      A   
ATOM   2649  N   SER   165      32.291 181.106  44.346  1.00 70.23      A   
ATOM   2650  HN  SER   165      33.237 180.897  44.113  1.00  0.00      A   
ATOM   2651  CA  SER   165      31.898 182.504  44.236  1.00 66.80      A   
ATOM   2652  HA  SER   165      31.315 182.759  45.109  1.00  0.00      A   
ATOM   2653  CB  SER   165      33.134 183.399  44.141  1.00 67.15      A   
ATOM   2654  HB1 SER   165      33.800 183.206  45.009  1.00  0.00      A   
ATOM   2655  HB2 SER   165      32.822 184.465  44.144  1.00  0.00      A   
ATOM   2656  OG  SER   165      33.859 183.144  42.950  1.00 66.70      A   
ATOM   2657  HG1 SER   165      34.612 183.740  42.966  1.00  0.00      A   
ATOM   2658  C   SER   165      31.080 182.619  42.954  1.00 65.25      A   
ATOM   2659  O   SER   165      31.088 181.710  42.125  1.00 65.25      A   
ATOM   2660  N   PRO   166      30.362 183.736  42.772  1.00 63.71      A   
ATOM   2661  CA  PRO   166      29.549 183.924  41.567  1.00 62.49      A   
ATOM   2662  HA  PRO   166      28.734 183.218  41.546  1.00  0.00      A   
ATOM   2663  CD  PRO   166      30.201 184.875  43.693  1.00 63.36      A   
ATOM   2664  HD1 PRO   166      31.091 185.537  43.648  1.00  0.00      A   
ATOM   2665  HD2 PRO   166      30.049 184.513  44.731  1.00  0.00      A   
ATOM   2666  CB  PRO   166      29.128 185.385  41.670  1.00 62.86      A   
ATOM   2667  HB1 PRO   166      28.177 185.572  41.128  1.00  0.00      A   
ATOM   2668  HB2 PRO   166      29.911 186.062  41.267  1.00  0.00      A   
ATOM   2669  CG  PRO   166      28.960 185.560  43.147  1.00 62.80      A   
ATOM   2670  HG1 PRO   166      28.933 186.634  43.428  1.00  0.00      A   
ATOM   2671  HG2 PRO   166      28.032 185.069  43.511  1.00  0.00      A   
ATOM   2672  C   PRO   166      30.290 183.617  40.266  1.00 61.79      A   
ATOM   2673  O   PRO   166      29.817 182.826  39.448  1.00 61.86      A   
ATOM   2674  N   GLU   167      31.448 184.243  40.078  1.00 61.14      A   
ATOM   2675  HN  GLU   167      31.823 184.880  40.747  1.00  0.00      A   
ATOM   2676  CA  GLU   167      32.244 184.032  38.872  1.00 61.22      A   
ATOM   2677  HA  GLU   167      31.578 184.056  38.022  1.00  0.00      A   
ATOM   2678  CB  GLU   167      33.315 185.117  38.740  1.00 63.03      A   
ATOM   2679  HB1 GLU   167      34.168 184.703  38.161  1.00  0.00      A   
ATOM   2680  HB2 GLU   167      33.669 185.390  39.757  1.00  0.00      A   
ATOM   2681  CG  GLU   167      32.826 186.372  38.047  1.00 68.61      A   
ATOM   2682  HG1 GLU   167      33.677 187.075  37.924  1.00  0.00      A   
ATOM   2683  HG2 GLU   167      32.044 186.852  38.673  1.00  0.00      A   
ATOM   2684  CD  GLU   167      32.238 186.076  36.676  1.00 71.81      A   
ATOM   2685  OE1 GLU   167      32.918 185.405  35.868  1.00 74.92      A   
ATOM   2686  OE2 GLU   167      31.098 186.512  36.407  1.00 74.69      A   
ATOM   2687  C   GLU   167      32.905 182.661  38.817  1.00 58.87      A   
ATOM   2688  O   GLU   167      32.959 182.038  37.757  1.00 58.53      A   
ATOM   2689  N   GLY   168      33.410 182.199  39.957  1.00 57.42      A   
ATOM   2690  HN  GLY   168      33.367 182.712  40.811  1.00  0.00      A   
ATOM   2691  CA  GLY   168      34.058 180.902  40.009  1.00 55.84      A   
ATOM   2692  HA1 GLY   168      34.471 180.773  40.999  1.00  0.00      A   
ATOM   2693  HA2 GLY   168      34.847 180.892  39.272  1.00  0.00      A   
ATOM   2694  C   GLY   168      33.091 179.771  39.720  1.00 55.50      A   
ATOM   2695  O   GLY   168      33.433 178.807  39.035  1.00 54.16      A   
ATOM   2696  N   LYS   169      31.877 179.890  40.247  1.00 54.56      A   
ATOM   2697  HN  LYS   169      31.616 180.676  40.802  1.00  0.00      A   
ATOM   2698  CA  LYS   169      30.846 178.877  40.047  1.00 54.37      A   
ATOM   2699  HA  LYS   169      31.254 177.919  40.333  1.00  0.00      A   
ATOM   2700  CB  LYS   169      29.614 179.208  40.893  1.00 56.79      A   
ATOM   2701  HB1 LYS   169      28.770 179.438  40.209  1.00  0.00      A   
ATOM   2702  HB2 LYS   169      29.839 180.108  41.503  1.00  0.00      A   
ATOM   2703  CG  LYS   169      29.183 178.089  41.829  1.00 60.35      A   
ATOM   2704  HG1 LYS   169      28.307 178.427  42.423  1.00  0.00      A   
ATOM   2705  HG2 LYS   169      30.017 177.852  42.523  1.00  0.00      A   
ATOM   2706  CD  LYS   169      28.808 176.837  41.053  1.00 64.99      A   
ATOM   2707  HD1 LYS   169      29.689 176.493  40.470  1.00  0.00      A   
ATOM   2708  HD2 LYS   169      27.984 177.079  40.349  1.00  0.00      A   
ATOM   2709  CE  LYS   169      28.358 175.720  41.983  1.00 68.22      A   
ATOM   2710  HE1 LYS   169      27.480 176.054  42.576  1.00  0.00      A   
ATOM   2711  HE2 LYS   169      29.191 175.436  42.661  1.00  0.00      A   
ATOM   2712  NZ  LYS   169      27.958 174.506  41.218  1.00 71.61      A   
ATOM   2713  HZ1 LYS   169      28.663 174.314  40.478  1.00  0.00      A   
ATOM   2714  HZ2 LYS   169      27.029 174.664  40.778  1.00  0.00      A   
ATOM   2715  HZ3 LYS   169      27.902 173.692  41.863  1.00  0.00      A   
ATOM   2716  C   LYS   169      30.458 178.821  38.576  1.00 52.36      A   
ATOM   2717  O   LYS   169      30.213 177.747  38.025  1.00 51.58      A   
ATOM   2718  N   LYS   170      30.407 179.988  37.943  1.00 50.14      A   
ATOM   2719  HN  LYS   170      30.606 180.851  38.401  1.00  0.00      A   
ATOM   2720  CA  LYS   170      30.055 180.072  36.534  1.00 49.22      A   
ATOM   2721  HA  LYS   170      29.145 179.512  36.379  1.00  0.00      A   
ATOM   2722  CB  LYS   170      29.859 181.537  36.134  1.00 50.64      A   
ATOM   2723  HB1 LYS   170      30.843 182.050  36.183  1.00  0.00      A   
ATOM   2724  HB2 LYS   170      29.169 182.012  36.863  1.00  0.00      A   
ATOM   2725  CG  LYS   170      29.290 181.721  34.743  1.00 54.39      A   
ATOM   2726  HG1 LYS   170      28.370 181.106  34.643  1.00  0.00      A   
ATOM   2727  HG2 LYS   170      30.036 181.375  33.997  1.00  0.00      A   
ATOM   2728  CD  LYS   170      28.947 183.180  34.466  1.00 58.53      A   
ATOM   2729  HD1 LYS   170      29.872 183.793  34.528  1.00  0.00      A   
ATOM   2730  HD2 LYS   170      28.226 183.539  35.231  1.00  0.00      A   
ATOM   2731  CE  LYS   170      28.331 183.336  33.081  1.00 62.51      A   
ATOM   2732  HE1 LYS   170      27.406 182.724  33.014  1.00  0.00      A   
ATOM   2733  HE2 LYS   170      29.061 183.010  32.310  1.00  0.00      A   
ATOM   2734  NZ  LYS   170      27.959 184.748  32.780  1.00 66.46      A   
ATOM   2735  HZ1 LYS   170      28.734 185.380  33.066  1.00  0.00      A   
ATOM   2736  HZ2 LYS   170      27.096 184.999  33.304  1.00  0.00      A   
ATOM   2737  HZ3 LYS   170      27.786 184.851  31.760  1.00  0.00      A   
ATOM   2738  C   LYS   170      31.157 179.431  35.685  1.00 46.71      A   
ATOM   2739  O   LYS   170      30.877 178.628  34.795  1.00 44.95      A   
ATOM   2740  N   LYS   171      32.407 179.791  35.964  1.00 43.49      A   
ATOM   2741  HN  LYS   171      32.622 180.450  36.680  1.00  0.00      A   
ATOM   2742  CA  LYS   171      33.548 179.238  35.232  1.00 43.07      A   
ATOM   2743  HA  LYS   171      33.419 179.468  34.185  1.00  0.00      A   
ATOM   2744  CB  LYS   171      34.859 179.839  35.753  1.00 43.58      A   
ATOM   2745  HB1 LYS   171      35.699 179.370  35.200  1.00  0.00      A   
ATOM   2746  HB2 LYS   171      34.952 179.587  36.830  1.00  0.00      A   
ATOM   2747  CG  LYS   171      34.978 181.351  35.606  1.00 44.60      A   
ATOM   2748  HG1 LYS   171      35.577 181.748  36.453  1.00  0.00      A   
ATOM   2749  HG2 LYS   171      33.961 181.797  35.645  1.00  0.00      A   
ATOM   2750  CD  LYS   171      35.644 181.757  34.299  1.00 48.67      A   
ATOM   2751  HD1 LYS   171      36.631 181.253  34.228  1.00  0.00      A   
ATOM   2752  HD2 LYS   171      35.801 182.856  34.303  1.00  0.00      A   
ATOM   2753  CE  LYS   171      34.813 181.384  33.080  1.00 51.55      A   
ATOM   2754  HE1 LYS   171      33.828 181.896  33.127  1.00  0.00      A   
ATOM   2755  HE2 LYS   171      34.670 180.283  33.047  1.00  0.00      A   
ATOM   2756  NZ  LYS   171      35.480 181.795  31.805  1.00 55.07      A   
ATOM   2757  HZ1 LYS   171      36.487 181.536  31.840  1.00  0.00      A   
ATOM   2758  HZ2 LYS   171      35.391 182.824  31.683  1.00  0.00      A   
ATOM   2759  HZ3 LYS   171      35.025 181.311  31.004  1.00  0.00      A   
ATOM   2760  C   LYS   171      33.577 177.720  35.418  1.00 41.99      A   
ATOM   2761  O   LYS   171      33.812 176.968  34.468  1.00 39.59      A   
ATOM   2762  N   TYR   172      33.343 177.281  36.651  1.00 40.02      A   
ATOM   2763  HN  TYR   172      33.165 177.904  37.409  1.00  0.00      A   
ATOM   2764  CA  TYR   172      33.331 175.859  36.975  1.00 40.19      A   
ATOM   2765  HA  TYR   172      34.305 175.453  36.743  1.00  0.00      A   
ATOM   2766  CB  TYR   172      33.007 175.655  38.455  1.00 41.48      A   
ATOM   2767  HB1 TYR   172      32.077 176.208  38.708  1.00  0.00      A   
ATOM   2768  HB2 TYR   172      33.853 176.027  39.072  1.00  0.00      A   
ATOM   2769  CG  TYR   172      32.784 174.207  38.824  1.00 44.60      A   
ATOM   2770  CD1 TYR   172      33.842 173.302  38.860  1.00 44.81      A   
ATOM   2771  HD1 TYR   172      34.842 173.645  38.640  1.00  0.00      A   
ATOM   2772  CD2 TYR   172      31.504 173.734  39.112  1.00 46.33      A   
ATOM   2773  HD2 TYR   172      30.669 174.418  39.090  1.00  0.00      A   
ATOM   2774  CE1 TYR   172      33.631 171.956  39.176  1.00 46.96      A   
ATOM   2775  HE1 TYR   172      34.462 171.266  39.201  1.00  0.00      A   
ATOM   2776  CE2 TYR   172      31.283 172.398  39.427  1.00 46.94      A   
ATOM   2777  HE2 TYR   172      30.284 172.051  39.647  1.00  0.00      A   
ATOM   2778  CZ  TYR   172      32.349 171.515  39.457  1.00 47.27      A   
ATOM   2779  OH  TYR   172      32.127 170.190  39.769  1.00 49.72      A   
ATOM   2780  HH  TYR   172      31.188 170.077  39.931  1.00  0.00      A   
ATOM   2781  C   TYR   172      32.305 175.107  36.131  1.00 39.87      A   
ATOM   2782  O   TYR   172      32.617 174.090  35.518  1.00 36.04      A   
ATOM   2783  N   ARG   173      31.074 175.605  36.103  1.00 40.32      A   
ATOM   2784  HN  ARG   173      30.815 176.430  36.599  1.00  0.00      A   
ATOM   2785  CA  ARG   173      30.028 174.949  35.328  1.00 41.79      A   
ATOM   2786  HA  ARG   173      29.981 173.914  35.633  1.00  0.00      A   
ATOM   2787  CB  ARG   173      28.682 175.643  35.573  1.00 46.21      A   
ATOM   2788  HB1 ARG   173      27.905 175.148  34.952  1.00  0.00      A   
ATOM   2789  HB2 ARG   173      28.766 176.707  35.264  1.00  0.00      A   
ATOM   2790  CG  ARG   173      28.255 175.587  37.028  1.00 51.99      A   
ATOM   2791  HG1 ARG   173      28.995 176.146  37.639  1.00  0.00      A   
ATOM   2792  HG2 ARG   173      28.246 174.526  37.356  1.00  0.00      A   
ATOM   2793  CD  ARG   173      26.880 176.182  37.265  1.00 59.48      A   
ATOM   2794  HD1 ARG   173      26.129 175.665  36.631  1.00  0.00      A   
ATOM   2795  HD2 ARG   173      26.892 177.269  37.035  1.00  0.00      A   
ATOM   2796  NE  ARG   173      26.480 176.021  38.660  1.00 67.08      A   
ATOM   2797  HE  ARG   173      27.126 175.578  39.281  1.00  0.00      A   
ATOM   2798  CZ  ARG   173      25.317 176.422  39.162  1.00 71.73      A   
ATOM   2799  NH1 ARG   173      24.422 177.017  38.383  1.00 75.09      A   
ATOM   2800 HH11 ARG   173      24.622 177.165  37.414  1.00  0.00      A   
ATOM   2801 HH12 ARG   173      23.548 177.317  38.765  1.00  0.00      A   
ATOM   2802  NH2 ARG   173      25.049 176.226  40.445  1.00 73.93      A   
ATOM   2803 HH21 ARG   173      25.722 175.777  41.033  1.00  0.00      A   
ATOM   2804 HH22 ARG   173      24.174 176.527  40.825  1.00  0.00      A   
ATOM   2805  C   ARG   173      30.355 174.918  33.835  1.00 40.31      A   
ATOM   2806  O   ARG   173      30.040 173.943  33.140  1.00 37.92      A   
ATOM   2807  N   GLN   174      30.997 175.972  33.339  1.00 38.27      A   
ATOM   2808  HN  GLN   174      31.258 176.756  33.897  1.00  0.00      A   
ATOM   2809  CA  GLN   174      31.354 176.024  31.924  1.00 38.75      A   
ATOM   2810  HA  GLN   174      30.454 175.874  31.346  1.00  0.00      A   
ATOM   2811  CB  GLN   174      31.990 177.372  31.577  1.00 42.13      A   
ATOM   2812  HB1 GLN   174      32.476 177.281  30.583  1.00  0.00      A   
ATOM   2813  HB2 GLN   174      32.766 177.596  32.338  1.00  0.00      A   
ATOM   2814  CG  GLN   174      31.021 178.540  31.528  1.00 49.10      A   
ATOM   2815  HG1 GLN   174      30.512 178.632  32.511  1.00  0.00      A   
ATOM   2816  HG2 GLN   174      30.261 178.350  30.740  1.00  0.00      A   
ATOM   2817  CD  GLN   174      31.722 179.852  31.220  1.00 52.42      A   
ATOM   2818  OE1 GLN   174      32.541 179.933  30.299  1.00 55.21      A   
ATOM   2819  NE2 GLN   174      31.399 180.889  31.986  1.00 55.20      A   
ATOM   2820 HE21 GLN   174      31.828 181.779  31.830  1.00  0.00      A   
ATOM   2821 HE22 GLN   174      30.727 180.780  32.718  1.00  0.00      A   
ATOM   2822  C   GLN   174      32.325 174.900  31.568  1.00 35.48      A   
ATOM   2823  O   GLN   174      32.180 174.240  30.534  1.00 33.33      A   
ATOM   2824  N   GLY   175      33.313 174.692  32.430  1.00 34.28      A   
ATOM   2825  HN  GLY   175      33.419 175.225  33.266  1.00  0.00      A   
ATOM   2826  CA  GLY   175      34.305 173.656  32.186  1.00 31.76      A   
ATOM   2827  HA1 GLY   175      35.061 173.735  32.953  1.00  0.00      A   
ATOM   2828  HA2 GLY   175      34.740 173.838  31.214  1.00  0.00      A   
ATOM   2829  C   GLY   175      33.722 172.256  32.211  1.00 31.48      A   
ATOM   2830  O   GLY   175      34.082 171.406  31.393  1.00 30.40      A   
ATOM   2831  N   MET   176      32.820 172.008  33.154  1.00 30.54      A   
ATOM   2832  HN  MET   176      32.536 172.696  33.817  1.00  0.00      A   
ATOM   2833  CA  MET   176      32.191 170.696  33.267  1.00 29.93      A   
ATOM   2834  HA  MET   176      32.969 169.947  33.271  1.00  0.00      A   
ATOM   2835  CB  MET   176      31.366 170.620  34.559  1.00 29.36      A   
ATOM   2836  HB1 MET   176      30.781 169.676  34.549  1.00  0.00      A   
ATOM   2837  HB2 MET   176      30.663 171.480  34.580  1.00  0.00      A   
ATOM   2838  CG  MET   176      32.211 170.653  35.832  1.00 31.52      A   
ATOM   2839  HG1 MET   176      31.539 170.543  36.709  1.00  0.00      A   
ATOM   2840  HG2 MET   176      32.715 171.640  35.900  1.00  0.00      A   
ATOM   2841  SD  MET   176      33.460 169.325  35.846  1.00 29.75      A   
ATOM   2842  CE  MET   176      32.378 167.908  35.655  1.00 34.85      A   
ATOM   2843  HE1 MET   176      31.616 168.085  34.866  1.00  0.00      A   
ATOM   2844  HE2 MET   176      31.844 167.702  36.607  1.00  0.00      A   
ATOM   2845  HE3 MET   176      32.967 167.011  35.368  1.00  0.00      A   
ATOM   2846  C   MET   176      31.312 170.376  32.058  1.00 30.53      A   
ATOM   2847  O   MET   176      30.967 169.215  31.824  1.00 30.29      A   
ATOM   2848  N   LYS   177      30.946 171.398  31.288  1.00 30.26      A   
ATOM   2849  HN  LYS   177      31.216 172.339  31.479  1.00  0.00      A   
ATOM   2850  CA  LYS   177      30.119 171.183  30.109  1.00 30.36      A   
ATOM   2851  HA  LYS   177      29.597 170.245  30.230  1.00  0.00      A   
ATOM   2852  CB  LYS   177      29.117 172.338  29.947  1.00 34.33      A   
ATOM   2853  HB1 LYS   177      28.616 172.237  28.961  1.00  0.00      A   
ATOM   2854  HB2 LYS   177      29.675 173.298  29.970  1.00  0.00      A   
ATOM   2855  CG  LYS   177      28.043 172.368  31.043  1.00 36.98      A   
ATOM   2856  HG1 LYS   177      28.540 172.418  32.035  1.00  0.00      A   
ATOM   2857  HG2 LYS   177      27.444 171.434  30.988  1.00  0.00      A   
ATOM   2858  CD  LYS   177      27.105 173.573  30.892  1.00 42.77      A   
ATOM   2859  HD1 LYS   177      26.577 173.502  29.917  1.00  0.00      A   
ATOM   2860  HD2 LYS   177      27.707 174.506  30.908  1.00  0.00      A   
ATOM   2861  CE  LYS   177      26.076 173.625  32.014  1.00 46.15      A   
ATOM   2862  HE1 LYS   177      26.596 173.647  32.995  1.00  0.00      A   
ATOM   2863  HE2 LYS   177      25.413 172.735  31.953  1.00  0.00      A   
ATOM   2864  NZ  LYS   177      25.205 174.845  31.936  1.00 50.90      A   
ATOM   2865  HZ1 LYS   177      24.894 174.987  30.954  1.00  0.00      A   
ATOM   2866  HZ2 LYS   177      25.744 175.676  32.253  1.00  0.00      A   
ATOM   2867  HZ3 LYS   177      24.374 174.717  32.548  1.00  0.00      A   
ATOM   2868  C   LYS   177      30.947 171.001  28.828  1.00 30.48      A   
ATOM   2869  O   LYS   177      30.393 170.802  27.746  1.00 29.32      A   
ATOM   2870  N   THR   178      32.273 171.069  28.951  1.00 29.46      A   
ATOM   2871  HN  THR   178      32.720 171.252  29.823  1.00  0.00      A   
ATOM   2872  CA  THR   178      33.153 170.876  27.795  1.00 28.48      A   
ATOM   2873  HA  THR   178      32.655 171.294  26.933  1.00  0.00      A   
ATOM   2874  CB  THR   178      34.534 171.551  27.985  1.00 27.85      A   
ATOM   2875  HB  THR   178      35.146 171.429  27.066  1.00  0.00      A   
ATOM   2876  OG1 THR   178      35.214 170.935  29.084  1.00 27.21      A   
ATOM   2877  HG1 THR   178      36.058 171.386  29.159  1.00  0.00      A   
ATOM   2878  CG2 THR   178      34.380 173.052  28.248  1.00 27.55      A   
ATOM   2879 HG21 THR   178      33.573 173.229  28.990  1.00  0.00      A   
ATOM   2880 HG22 THR   178      34.115 173.576  27.305  1.00  0.00      A   
ATOM   2881 HG23 THR   178      35.329 173.465  28.651  1.00  0.00      A   
ATOM   2882  C   THR   178      33.412 169.379  27.612  1.00 29.44      A   
ATOM   2883  O   THR   178      33.148 168.575  28.515  1.00 29.76      A   
ATOM   2884  N   ILE   179      33.943 169.012  26.449  1.00 28.64      A   
ATOM   2885  HN  ILE   179      34.150 169.669  25.729  1.00  0.00      A   
ATOM   2886  CA  ILE   179      34.256 167.619  26.157  1.00 27.73      A   
ATOM   2887  HA  ILE   179      33.347 167.045  26.256  1.00  0.00      A   
ATOM   2888  CB  ILE   179      34.832 167.469  24.723  1.00 27.76      A   
ATOM   2889  HB  ILE   179      34.109 167.887  23.990  1.00  0.00      A   
ATOM   2890  CG2 ILE   179      36.167 168.211  24.599  1.00 28.83      A   
ATOM   2891 HG21 ILE   179      36.807 167.996  25.481  1.00  0.00      A   
ATOM   2892 HG22 ILE   179      35.988 169.306  24.550  1.00  0.00      A   
ATOM   2893 HG23 ILE   179      36.701 167.878  23.684  1.00  0.00      A   
ATOM   2894  CG1 ILE   179      34.995 165.990  24.376  1.00 28.01      A   
ATOM   2895 HG11 ILE   179      35.690 165.527  25.108  1.00  0.00      A   
ATOM   2896 HG12 ILE   179      35.437 165.910  23.360  1.00  0.00      A   
ATOM   2897  CD1 ILE   179      33.677 165.219  24.398  1.00 29.33      A   
ATOM   2898  HD1 ILE   179      32.886 165.800  23.877  1.00  0.00      A   
ATOM   2899  HD2 ILE   179      33.357 165.047  25.448  1.00  0.00      A   
ATOM   2900  HD3 ILE   179      33.801 164.244  23.880  1.00  0.00      A   
ATOM   2901  C   ILE   179      35.250 167.081  27.185  1.00 27.98      A   
ATOM   2902  O   ILE   179      35.232 165.901  27.537  1.00 26.93      A   
ATOM   2903  N   PHE   180      36.112 167.954  27.690  1.00 25.37      A   
ATOM   2904  HN  PHE   180      36.127 168.915  27.423  1.00  0.00      A   
ATOM   2905  CA  PHE   180      37.091 167.533  28.675  1.00 25.95      A   
ATOM   2906  HA  PHE   180      37.539 166.611  28.337  1.00  0.00      A   
ATOM   2907  CB  PHE   180      38.157 168.626  28.833  1.00 26.44      A   
ATOM   2908  HB1 PHE   180      38.962 168.265  29.508  1.00  0.00      A   
ATOM   2909  HB2 PHE   180      37.690 169.543  29.252  1.00  0.00      A   
ATOM   2910  CG  PHE   180      38.795 169.000  27.526  1.00 26.01      A   
ATOM   2911  CD1 PHE   180      38.344 170.100  26.800  1.00 26.94      A   
ATOM   2912  HD1 PHE   180      37.600 170.754  27.229  1.00  0.00      A   
ATOM   2913  CD2 PHE   180      39.762 168.177  26.957  1.00 26.00      A   
ATOM   2914  HD2 PHE   180      40.128 167.325  27.511  1.00  0.00      A   
ATOM   2915  CE1 PHE   180      38.842 170.364  25.530  1.00 28.80      A   
ATOM   2916  HE1 PHE   180      38.484 171.218  24.975  1.00  0.00      A   
ATOM   2917  CE2 PHE   180      40.261 168.433  25.693  1.00 24.14      A   
ATOM   2918  HE2 PHE   180      41.008 167.780  25.267  1.00  0.00      A   
ATOM   2919  CZ  PHE   180      39.806 169.522  24.974  1.00 26.67      A   
ATOM   2920  HZ  PHE   180      40.195 169.721  23.986  1.00  0.00      A   
ATOM   2921  C   PHE   180      36.395 167.190  29.988  1.00 27.06      A   
ATOM   2922  O   PHE   180      36.816 166.273  30.687  1.00 27.77      A   
ATOM   2923  N   GLY   181      35.305 167.895  30.301  1.00 28.23      A   
ATOM   2924  HN  GLY   181      34.959 168.637  29.732  1.00  0.00      A   
ATOM   2925  CA  GLY   181      34.560 167.597  31.519  1.00 26.96      A   
ATOM   2926  HA1 GLY   181      33.800 168.353  31.651  1.00  0.00      A   
ATOM   2927  HA2 GLY   181      35.246 167.608  32.353  1.00  0.00      A   
ATOM   2928  C   GLY   181      33.906 166.223  31.409  1.00 26.17      A   
ATOM   2929  O   GLY   181      33.751 165.495  32.403  1.00 26.26      A   
ATOM   2930  N   TRP   182      33.544 165.857  30.185  1.00 25.17      A   
ATOM   2931  HN  TRP   182      33.683 166.445  29.392  1.00  0.00      A   
ATOM   2932  CA  TRP   182      32.916 164.562  29.925  1.00 26.13      A   
ATOM   2933  HA  TRP   182      32.005 164.510  30.502  1.00  0.00      A   
ATOM   2934  CB  TRP   182      32.612 164.403  28.439  1.00 25.91      A   
ATOM   2935  HB1 TRP   182      33.556 164.530  27.868  1.00  0.00      A   
ATOM   2936  HB2 TRP   182      31.893 165.194  28.137  1.00  0.00      A   
ATOM   2937  CG  TRP   182      32.020 163.068  28.075  1.00 28.27      A   
ATOM   2938  CD2 TRP   182      32.592 162.082  27.204  1.00 26.77      A   
ATOM   2939  CD1 TRP   182      30.797 162.581  28.450  1.00 28.18      A   
ATOM   2940  HD1 TRP   182      30.109 163.083  29.114  1.00  0.00      A   
ATOM   2941  NE1 TRP   182      30.570 161.358  27.858  1.00 27.73      A   
ATOM   2942  HE1 TRP   182      29.767 160.815  27.968  1.00  0.00      A   
ATOM   2943  CE2 TRP   182      31.656 161.029  27.090  1.00 26.99      A   
ATOM   2944  CE3 TRP   182      33.805 161.987  26.504  1.00 27.92      A   
ATOM   2945  HE3 TRP   182      34.553 162.764  26.560  1.00  0.00      A   
ATOM   2946  CZ2 TRP   182      31.893 159.894  26.300  1.00 26.72      A   
ATOM   2947  HZ2 TRP   182      31.174 159.092  26.213  1.00  0.00      A   
ATOM   2948  CZ3 TRP   182      34.042 160.855  25.718  1.00 27.56      A   
ATOM   2949  HZ3 TRP   182      34.972 160.770  25.175  1.00  0.00      A   
ATOM   2950  CH2 TRP   182      33.090 159.827  25.624  1.00 27.63      A   
ATOM   2951  HH2 TRP   182      33.302 158.965  25.008  1.00  0.00      A   
ATOM   2952  C   TRP   182      33.844 163.433  30.350  1.00 27.45      A   
ATOM   2953  O   TRP   182      33.384 162.363  30.748  1.00 27.66      A   
ATOM   2954  N   PHE   183      35.156 163.657  30.265  1.00 27.18      A   
ATOM   2955  HN  PHE   183      35.548 164.520  29.955  1.00  0.00      A   
ATOM   2956  CA  PHE   183      36.080 162.595  30.641  1.00 28.10      A   
ATOM   2957  HA  PHE   183      35.727 161.675  30.199  1.00  0.00      A   
ATOM   2958  CB  PHE   183      37.504 162.905  30.155  1.00 28.30      A   
ATOM   2959  HB1 PHE   183      38.231 162.276  30.713  1.00  0.00      A   
ATOM   2960  HB2 PHE   183      37.725 163.981  30.319  1.00  0.00      A   
ATOM   2961  CG  PHE   183      37.695 162.623  28.688  1.00 28.41      A   
ATOM   2962  CD1 PHE   183      37.500 163.619  27.739  1.00 28.38      A   
ATOM   2963  HD1 PHE   183      37.283 164.627  28.060  1.00  0.00      A   
ATOM   2964  CD2 PHE   183      37.981 161.328  28.250  1.00 28.53      A   
ATOM   2965  HD2 PHE   183      38.141 160.545  28.976  1.00  0.00      A   
ATOM   2966  CE1 PHE   183      37.581 163.333  26.377  1.00 28.58      A   
ATOM   2967  HE1 PHE   183      37.426 164.117  25.650  1.00  0.00      A   
ATOM   2968  CE2 PHE   183      38.063 161.029  26.889  1.00 27.91      A   
ATOM   2969  HE2 PHE   183      38.282 160.021  26.568  1.00  0.00      A   
ATOM   2970  CZ  PHE   183      37.863 162.029  25.952  1.00 27.83      A   
ATOM   2971  HZ  PHE   183      37.924 161.804  24.898  1.00  0.00      A   
ATOM   2972  C   PHE   183      36.065 162.222  32.117  1.00 28.19      A   
ATOM   2973  O   PHE   183      36.509 161.134  32.483  1.00 29.09      A   
ATOM   2974  N   ARG   184      35.551 163.103  32.970  1.00 28.69      A   
ATOM   2975  HN  ARG   184      35.214 164.001  32.696  1.00  0.00      A   
ATOM   2976  CA  ARG   184      35.467 162.757  34.381  1.00 29.53      A   
ATOM   2977  HA  ARG   184      36.044 161.858  34.536  1.00  0.00      A   
ATOM   2978  CB  ARG   184      36.006 163.894  35.275  1.00 30.46      A   
ATOM   2979  HB1 ARG   184      37.064 164.074  34.993  1.00  0.00      A   
ATOM   2980  HB2 ARG   184      35.967 163.544  36.327  1.00  0.00      A   
ATOM   2981  CG  ARG   184      35.276 165.222  35.202  1.00 30.80      A   
ATOM   2982  HG1 ARG   184      34.231 165.091  35.556  1.00  0.00      A   
ATOM   2983  HG2 ARG   184      35.256 165.577  34.150  1.00  0.00      A   
ATOM   2984  CD  ARG   184      35.989 166.259  36.080  1.00 30.45      A   
ATOM   2985  HD1 ARG   184      36.085 165.872  37.117  1.00  0.00      A   
ATOM   2986  HD2 ARG   184      35.416 167.211  36.079  1.00  0.00      A   
ATOM   2987  NE  ARG   184      37.334 166.547  35.584  1.00 34.77      A   
ATOM   2988  HE  ARG   184      37.522 166.363  34.620  1.00  0.00      A   
ATOM   2989  CZ  ARG   184      38.325 167.036  36.322  1.00 33.80      A   
ATOM   2990  NH1 ARG   184      38.136 167.300  37.606  1.00 34.07      A   
ATOM   2991 HH11 ARG   184      37.244 167.131  38.025  1.00  0.00      A   
ATOM   2992 HH12 ARG   184      38.885 167.668  38.156  1.00  0.00      A   
ATOM   2993  NH2 ARG   184      39.510 167.261  35.774  1.00 36.81      A   
ATOM   2994 HH21 ARG   184      39.659 167.063  34.805  1.00  0.00      A   
ATOM   2995 HH22 ARG   184      40.256 167.629  36.329  1.00  0.00      A   
ATOM   2996  C   ARG   184      34.025 162.378  34.758  1.00 29.02      A   
ATOM   2997  O   ARG   184      33.716 162.162  35.926  1.00 28.86      A   
ATOM   2998  N   TRP   185      33.152 162.268  33.757  1.00 28.08      A   
ATOM   2999  HN  TRP   185      33.404 162.433  32.807  1.00  0.00      A   
ATOM   3000  CA  TRP   185      31.754 161.893  34.007  1.00 28.40      A   
ATOM   3001  HA  TRP   185      31.343 162.580  34.732  1.00  0.00      A   
ATOM   3002  CB  TRP   185      30.964 161.956  32.698  1.00 29.16      A   
ATOM   3003  HB1 TRP   185      31.456 161.285  31.963  1.00  0.00      A   
ATOM   3004  HB2 TRP   185      31.000 163.000  32.321  1.00  0.00      A   
ATOM   3005  CG  TRP   185      29.515 161.551  32.792  1.00 28.51      A   
ATOM   3006  CD2 TRP   185      28.986 160.222  32.652  1.00 28.27      A   
ATOM   3007  CD1 TRP   185      28.436 162.376  32.965  1.00 27.18      A   
ATOM   3008  HD1 TRP   185      28.490 163.445  33.107  1.00  0.00      A   
ATOM   3009  NE1 TRP   185      27.269 161.640  32.931  1.00 29.82      A   
ATOM   3010  HE1 TRP   185      26.368 162.002  33.028  1.00  0.00      A   
ATOM   3011  CE2 TRP   185      27.579 160.319  32.739  1.00 28.08      A   
ATOM   3012  CE3 TRP   185      29.569 158.961  32.462  1.00 27.64      A   
ATOM   3013  HE3 TRP   185      30.639 158.837  32.390  1.00  0.00      A   
ATOM   3014  CZ2 TRP   185      26.740 159.198  32.640  1.00 27.55      A   
ATOM   3015  HZ2 TRP   185      25.665 159.276  32.704  1.00  0.00      A   
ATOM   3016  CZ3 TRP   185      28.736 157.842  32.365  1.00 29.14      A   
ATOM   3017  HZ3 TRP   185      29.172 156.865  32.219  1.00  0.00      A   
ATOM   3018  CH2 TRP   185      27.336 157.972  32.455  1.00 26.75      A   
ATOM   3019  HH2 TRP   185      26.717 157.090  32.377  1.00  0.00      A   
ATOM   3020  C   TRP   185      31.714 160.472  34.584  1.00 28.69      A   
ATOM   3021  O   TRP   185      32.578 159.650  34.271  1.00 26.91      A   
ATOM   3022  N   THR   186      30.732 160.190  35.441  1.00 28.70      A   
ATOM   3023  HN  THR   186      30.047 160.864  35.706  1.00  0.00      A   
ATOM   3024  CA  THR   186      30.605 158.862  36.046  1.00 29.43      A   
ATOM   3025  HA  THR   186      31.222 158.182  35.477  1.00  0.00      A   
ATOM   3026  CB  THR   186      31.040 158.857  37.522  1.00 28.99      A   
ATOM   3027  HB  THR   186      31.121 157.812  37.892  1.00  0.00      A   
ATOM   3028  OG1 THR   186      30.058 159.557  38.300  1.00 31.82      A   
ATOM   3029  HG1 THR   186      30.370 159.528  39.208  1.00  0.00      A   
ATOM   3030  CG2 THR   186      32.404 159.528  37.687  1.00 29.60      A   
ATOM   3031 HG21 THR   186      32.439 160.472  37.102  1.00  0.00      A   
ATOM   3032 HG22 THR   186      33.205 158.852  37.318  1.00  0.00      A   
ATOM   3033 HG23 THR   186      32.580 159.768  38.757  1.00  0.00      A   
ATOM   3034  C   THR   186      29.168 158.350  36.014  1.00 28.90      A   
ATOM   3035  O   THR   186      28.935 157.144  36.028  1.00 30.03      A   
ATOM   3036  N   GLY   187      28.209 159.271  35.979  1.00 29.55      A   
ATOM   3037  HN  GLY   187      28.404 160.249  35.967  1.00  0.00      A   
ATOM   3038  CA  GLY   187      26.806 158.888  35.956  1.00 32.61      A   
ATOM   3039  HA1 GLY   187      26.714 158.003  35.344  1.00  0.00      A   
ATOM   3040  HA2 GLY   187      26.247 159.702  35.520  1.00  0.00      A   
ATOM   3041  C   GLY   187      26.254 158.593  37.343  1.00 34.72      A   
ATOM   3042  O   GLY   187      25.094 158.199  37.489  1.00 34.52      A   
ATOM   3043  N   LEU   188      27.082 158.792  38.366  1.00 36.66      A   
ATOM   3044  HN  LEU   188      28.011 159.129  38.238  1.00  0.00      A   
ATOM   3045  CA  LEU   188      26.678 158.527  39.744  1.00 38.65      A   
ATOM   3046  HA  LEU   188      25.741 157.990  39.726  1.00  0.00      A   
ATOM   3047  CB  LEU   188      27.760 157.700  40.446  1.00 38.04      A   
ATOM   3048  HB1 LEU   188      27.388 157.439  41.459  1.00  0.00      A   
ATOM   3049  HB2 LEU   188      28.665 158.335  40.546  1.00  0.00      A   
ATOM   3050  CG  LEU   188      28.170 156.400  39.744  1.00 39.20      A   
ATOM   3051  HG  LEU   188      28.495 156.623  38.705  1.00  0.00      A   
ATOM   3052  CD1 LEU   188      29.314 155.750  40.510  1.00 38.22      A   
ATOM   3053 HD11 LEU   188      29.101 155.765  41.600  1.00  0.00      A   
ATOM   3054 HD12 LEU   188      30.257 156.307  40.326  1.00  0.00      A   
ATOM   3055 HD13 LEU   188      29.434 154.694  40.186  1.00  0.00      A   
ATOM   3056  CD2 LEU   188      26.974 155.450  39.649  1.00 39.82      A   
ATOM   3057 HD21 LEU   188      26.071 156.005  39.317  1.00  0.00      A   
ATOM   3058 HD22 LEU   188      26.768 155.001  40.644  1.00  0.00      A   
ATOM   3059 HD23 LEU   188      27.187 154.646  38.912  1.00  0.00      A   
ATOM   3060  C   LEU   188      26.378 159.789  40.565  1.00 41.17      A   
ATOM   3061  O   LEU   188      26.082 159.699  41.759  1.00 42.00      A   
ATOM   3062  N   LYS   189      26.457 160.956  39.931  1.00 42.60      A   
ATOM   3063  HN  LYS   189      26.710 161.020  38.969  1.00  0.00      A   
ATOM   3064  CA  LYS   189      26.177 162.221  40.609  1.00 43.85      A   
ATOM   3065  HA  LYS   189      25.640 162.000  41.519  1.00  0.00      A   
ATOM   3066  CB  LYS   189      27.477 162.969  40.928  1.00 44.11      A   
ATOM   3067  HB1 LYS   189      27.212 163.917  41.442  1.00  0.00      A   
ATOM   3068  HB2 LYS   189      27.982 163.208  39.969  1.00  0.00      A   
ATOM   3069  CG  LYS   189      28.462 162.216  41.805  1.00 45.55      A   
ATOM   3070  HG1 LYS   189      27.904 161.671  42.596  1.00  0.00      A   
ATOM   3071  HG2 LYS   189      29.151 162.942  42.287  1.00  0.00      A   
ATOM   3072  CD  LYS   189      29.277 161.218  40.986  1.00 49.04      A   
ATOM   3073  HD1 LYS   189      29.887 161.772  40.241  1.00  0.00      A   
ATOM   3074  HD2 LYS   189      28.583 160.538  40.448  1.00  0.00      A   
ATOM   3075  CE  LYS   189      30.202 160.389  41.868  1.00 48.18      A   
ATOM   3076  HE1 LYS   189      29.602 159.822  42.612  1.00  0.00      A   
ATOM   3077  HE2 LYS   189      30.922 161.057  42.388  1.00  0.00      A   
ATOM   3078  NZ  LYS   189      30.988 159.405  41.077  1.00 44.41      A   
ATOM   3079  HZ1 LYS   189      31.368 159.867  40.226  1.00  0.00      A   
ATOM   3080  HZ2 LYS   189      30.373 158.615  40.797  1.00  0.00      A   
ATOM   3081  HZ3 LYS   189      31.774 159.044  41.655  1.00  0.00      A   
ATOM   3082  C   LYS   189      25.293 163.106  39.728  1.00 45.13      A   
ATOM   3083  O   LYS   189      25.711 164.181  39.289  1.00 44.94      A   
ATOM   3084  N   PRO   190      24.050 162.669  39.469  1.00 46.31      A   
ATOM   3085  CA  PRO   190      23.099 163.413  38.635  1.00 48.15      A   
ATOM   3086  HA  PRO   190      23.407 163.394  37.602  1.00  0.00      A   
ATOM   3087  CD  PRO   190      23.422 161.451  40.013  1.00 46.90      A   
ATOM   3088  HD1 PRO   190      23.143 161.603  41.076  1.00  0.00      A   
ATOM   3089  HD2 PRO   190      24.112 160.587  39.921  1.00  0.00      A   
ATOM   3090  CB  PRO   190      21.775 162.712  38.921  1.00 47.65      A   
ATOM   3091  HB1 PRO   190      21.075 162.803  38.063  1.00  0.00      A   
ATOM   3092  HB2 PRO   190      21.286 163.124  39.829  1.00  0.00      A   
ATOM   3093  CG  PRO   190      22.203 161.294  39.128  1.00 48.78      A   
ATOM   3094  HG1 PRO   190      21.410 160.701  39.632  1.00  0.00      A   
ATOM   3095  HG2 PRO   190      22.462 160.804  38.165  1.00  0.00      A   
ATOM   3096  C   PRO   190      23.040 164.911  38.928  1.00 48.76      A   
ATOM   3097  O   PRO   190      22.938 165.322  40.085  1.00 48.33      A   
ATOM   3098  N   GLY   191      23.110 165.717  37.872  1.00 48.95      A   
ATOM   3099  HN  GLY   191      23.201 165.373  36.941  1.00  0.00      A   
ATOM   3100  CA  GLY   191      23.056 167.160  38.027  1.00 49.01      A   
ATOM   3101  HA1 GLY   191      22.344 167.371  38.811  1.00  0.00      A   
ATOM   3102  HA2 GLY   191      22.711 167.570  37.089  1.00  0.00      A   
ATOM   3103  C   GLY   191      24.375 167.823  38.385  1.00 49.32      A   
ATOM   3104  O   GLY   191      24.471 169.052  38.380  1.00 49.99      A   
ATOM   3105  N   LYS   192      25.396 167.023  38.684  1.00 48.54      A   
ATOM   3106  HN  LYS   192      25.316 166.029  38.669  1.00  0.00      A   
ATOM   3107  CA  LYS   192      26.703 167.563  39.054  1.00 49.59      A   
ATOM   3108  HA  LYS   192      26.621 168.638  39.115  1.00  0.00      A   
ATOM   3109  CB  LYS   192      27.138 166.979  40.402  1.00 53.60      A   
ATOM   3110  HB1 LYS   192      27.216 165.876  40.297  1.00  0.00      A   
ATOM   3111  HB2 LYS   192      26.356 167.215  41.155  1.00  0.00      A   
ATOM   3112  CG  LYS   192      28.471 167.509  40.912  1.00 60.80      A   
ATOM   3113  HG1 LYS   192      28.387 168.605  41.072  1.00  0.00      A   
ATOM   3114  HG2 LYS   192      29.253 167.316  40.147  1.00  0.00      A   
ATOM   3115  CD  LYS   192      28.884 166.847  42.221  1.00 67.23      A   
ATOM   3116  HD1 LYS   192      28.982 165.752  42.062  1.00  0.00      A   
ATOM   3117  HD2 LYS   192      28.100 167.030  42.987  1.00  0.00      A   
ATOM   3118  CE  LYS   192      30.214 167.404  42.720  1.00 72.05      A   
ATOM   3119  HE1 LYS   192      30.119 168.497  42.897  1.00  0.00      A   
ATOM   3120  HE2 LYS   192      31.008 167.207  41.968  1.00  0.00      A   
ATOM   3121  NZ  LYS   192      30.638 166.774  44.001  1.00 76.72      A   
ATOM   3122  HZ1 LYS   192      30.503 165.744  43.943  1.00  0.00      A   
ATOM   3123  HZ2 LYS   192      30.065 167.155  44.781  1.00  0.00      A   
ATOM   3124  HZ3 LYS   192      31.642 166.983  44.174  1.00  0.00      A   
ATOM   3125  C   LYS   192      27.805 167.308  38.019  1.00 46.25      A   
ATOM   3126  O   LYS   192      28.943 167.742  38.201  1.00 44.03      A   
ATOM   3127  N   GLU   193      27.468 166.625  36.929  1.00 42.45      A   
ATOM   3128  HN  GLU   193      26.540 166.303  36.760  1.00  0.00      A   
ATOM   3129  CA  GLU   193      28.468 166.311  35.911  1.00 39.35      A   
ATOM   3130  HA  GLU   193      29.372 166.854  36.143  1.00  0.00      A   
ATOM   3131  CB  GLU   193      28.731 164.803  35.907  1.00 37.80      A   
ATOM   3132  HB1 GLU   193      29.663 164.610  35.335  1.00  0.00      A   
ATOM   3133  HB2 GLU   193      27.884 164.300  35.395  1.00  0.00      A   
ATOM   3134  CG  GLU   193      28.884 164.197  37.296  1.00 37.00      A   
ATOM   3135  HG1 GLU   193      27.932 164.326  37.854  1.00  0.00      A   
ATOM   3136  HG2 GLU   193      29.698 164.728  37.835  1.00  0.00      A   
ATOM   3137  CD  GLU   193      29.221 162.712  37.251  1.00 35.26      A   
ATOM   3138  OE1 GLU   193      28.616 161.991  36.429  1.00 34.15      A   
ATOM   3139  OE2 GLU   193      30.078 162.264  38.043  1.00 34.18      A   
ATOM   3140  C   GLU   193      28.095 166.752  34.505  1.00 37.63      A   
ATOM   3141  O   GLU   193      27.051 167.372  34.284  1.00 37.66      A   
ATOM   3142  N   PHE   194      28.973 166.434  33.555  1.00 35.50      A   
ATOM   3143  HN  PHE   194      29.825 165.962  33.766  1.00  0.00      A   
ATOM   3144  CA  PHE   194      28.755 166.751  32.143  1.00 32.96      A   
ATOM   3145  HA  PHE   194      28.875 167.816  32.012  1.00  0.00      A   
ATOM   3146  CB  PHE   194      29.767 165.984  31.282  1.00 30.41      A   
ATOM   3147  HB1 PHE   194      29.619 164.893  31.431  1.00  0.00      A   
ATOM   3148  HB2 PHE   194      30.796 166.275  31.584  1.00  0.00      A   
ATOM   3149  CG  PHE   194      29.648 166.248  29.810  1.00 30.48      A   
ATOM   3150  CD1 PHE   194      30.262 167.358  29.234  1.00 30.33      A   
ATOM   3151  HD1 PHE   194      30.813 168.047  29.857  1.00  0.00      A   
ATOM   3152  CD2 PHE   194      28.940 165.375  28.990  1.00 31.46      A   
ATOM   3153  HD2 PHE   194      28.457 164.512  29.423  1.00  0.00      A   
ATOM   3154  CE1 PHE   194      30.173 167.589  27.862  1.00 28.66      A   
ATOM   3155  HE1 PHE   194      30.654 168.453  27.428  1.00  0.00      A   
ATOM   3156  CE2 PHE   194      28.845 165.598  27.616  1.00 30.39      A   
ATOM   3157  HE2 PHE   194      28.292 164.911  26.993  1.00  0.00      A   
ATOM   3158  CZ  PHE   194      29.465 166.708  27.051  1.00 31.14      A   
ATOM   3159  HZ  PHE   194      29.397 166.885  25.988  1.00  0.00      A   
ATOM   3160  C   PHE   194      27.337 166.288  31.806  1.00 32.70      A   
ATOM   3161  O   PHE   194      27.005 165.115  31.969  1.00 30.36      A   
ATOM   3162  N   PRO   195      26.487 167.202  31.318  1.00 32.23      A   
ATOM   3163  CA  PRO   195      25.104 166.852  30.972  1.00 33.53      A   
ATOM   3164  HA  PRO   195      24.595 166.438  31.827  1.00  0.00      A   
ATOM   3165  CD  PRO   195      26.731 168.638  31.098  1.00 33.53      A   
ATOM   3166  HD1 PRO   195      27.176 168.808  30.096  1.00  0.00      A   
ATOM   3167  HD2 PRO   195      27.400 169.044  31.885  1.00  0.00      A   
ATOM   3168  CB  PRO   195      24.528 168.178  30.462  1.00 32.86      A   
ATOM   3169  HB1 PRO   195      23.447 168.266  30.704  1.00  0.00      A   
ATOM   3170  HB2 PRO   195      24.660 168.277  29.364  1.00  0.00      A   
ATOM   3171  CG  PRO   195      25.333 169.202  31.199  1.00 34.71      A   
ATOM   3172  HG1 PRO   195      25.262 170.199  30.716  1.00  0.00      A   
ATOM   3173  HG2 PRO   195      25.006 169.291  32.257  1.00  0.00      A   
ATOM   3174  C   PRO   195      24.979 165.742  29.931  1.00 34.48      A   
ATOM   3175  O   PRO   195      25.596 165.802  28.871  1.00 33.48      A   
ATOM   3176  N   HIS   196      24.178 164.730  30.249  1.00 36.72      A   
ATOM   3177  HN  HIS   196      23.708 164.690  31.127  1.00  0.00      A   
ATOM   3178  CA  HIS   196      23.928 163.610  29.345  1.00 37.82      A   
ATOM   3179  HA  HIS   196      23.338 162.874  29.871  1.00  0.00      A   
ATOM   3180  ND1 HIS   196      20.838 164.420  28.984  1.00 49.63      A   
ATOM   3181  HD1 HIS   196      20.696 163.457  29.213  1.00  0.00      A   
ATOM   3182  NE2 HIS   196      20.490 166.522  28.752  1.00 51.26      A   
ATOM   3183  HE2 HIS   196      20.044 167.417  28.774  1.00  0.00      A   
ATOM   3184  CE1 HIS   196      19.957 165.388  29.171  1.00 51.60      A   
ATOM   3185  HE1 HIS   196      18.979 165.273  29.590  1.00  0.00      A   
ATOM   3186  CD2 HIS   196      21.757 166.273  28.281  1.00 49.13      A   
ATOM   3187  HD2 HIS   196      22.393 167.054  27.884  1.00  0.00      A   
ATOM   3188  CG  HIS   196      21.983 164.945  28.425  1.00 47.48      A   
ATOM   3189  CB  HIS   196      23.185 164.111  28.107  1.00 41.38      A   
ATOM   3190  HB1 HIS   196      22.853 163.234  27.512  1.00  0.00      A   
ATOM   3191  HB2 HIS   196      23.882 164.724  27.497  1.00  0.00      A   
ATOM   3192  C   HIS   196      25.191 162.869  28.914  1.00 35.58      A   
ATOM   3193  O   HIS   196      25.311 162.460  27.760  1.00 34.42      A   
ATOM   3194  N   GLY   197      26.125 162.699  29.842  1.00 33.80      A   
ATOM   3195  HN  GLY   197      26.029 163.039  30.774  1.00  0.00      A   
ATOM   3196  CA  GLY   197      27.353 161.993  29.524  1.00 33.16      A   
ATOM   3197  HA1 GLY   197      27.969 161.967  30.411  1.00  0.00      A   
ATOM   3198  HA2 GLY   197      27.858 162.530  28.735  1.00  0.00      A   
ATOM   3199  C   GLY   197      27.065 160.575  29.067  1.00 34.20      A   
ATOM   3200  O   GLY   197      27.809 160.000  28.270  1.00 32.29      A   
ATOM   3201  N   ASP   198      25.971 160.010  29.572  1.00 31.99      A   
ATOM   3202  HN  ASP   198      25.371 160.489  30.208  1.00  0.00      A   
ATOM   3203  CA  ASP   198      25.584 158.651  29.223  1.00 32.65      A   
ATOM   3204  HA  ASP   198      26.463 158.025  29.277  1.00  0.00      A   
ATOM   3205  CB  ASP   198      24.502 158.146  30.196  1.00 34.42      A   
ATOM   3206  HB1 ASP   198      24.933 158.094  31.218  1.00  0.00      A   
ATOM   3207  HB2 ASP   198      24.182 157.129  29.883  1.00  0.00      A   
ATOM   3208  CG  ASP   198      23.279 159.043  30.235  1.00 37.67      A   
ATOM   3209  OD1 ASP   198      23.434 160.280  30.225  1.00 38.55      A   
ATOM   3210  OD2 ASP   198      22.151 158.508  30.291  1.00 41.62      A   
ATOM   3211  C   ASP   198      25.101 158.543  27.780  1.00 30.58      A   
ATOM   3212  O   ASP   198      25.471 157.607  27.073  1.00 30.14      A   
ATOM   3213  N   SER   199      24.280 159.494  27.338  1.00 30.21      A   
ATOM   3214  HN  SER   199      23.977 160.253  27.910  1.00  0.00      A   
ATOM   3215  CA  SER   199      23.778 159.464  25.967  1.00 30.17      A   
ATOM   3216  HA  SER   199      23.368 158.482  25.784  1.00  0.00      A   
ATOM   3217  CB  SER   199      22.705 160.534  25.755  1.00 32.45      A   
ATOM   3218  HB1 SER   199      22.427 160.575  24.680  1.00  0.00      A   
ATOM   3219  HB2 SER   199      23.097 161.523  26.074  1.00  0.00      A   
ATOM   3220  OG  SER   199      21.546 160.241  26.512  1.00 37.81      A   
ATOM   3221  HG1 SER   199      20.924 160.949  26.329  1.00  0.00      A   
ATOM   3222  C   SER   199      24.929 159.699  24.995  1.00 29.01      A   
ATOM   3223  O   SER   199      24.948 159.148  23.895  1.00 27.03      A   
ATOM   3224  N   LEU   200      25.886 160.530  25.395  1.00 27.59      A   
ATOM   3225  HN  LEU   200      25.871 160.997  26.276  1.00  0.00      A   
ATOM   3226  CA  LEU   200      27.024 160.789  24.522  1.00 26.96      A   
ATOM   3227  HA  LEU   200      26.642 161.064  23.550  1.00  0.00      A   
ATOM   3228  CB  LEU   200      27.902 161.913  25.085  1.00 26.14      A   
ATOM   3229  HB1 LEU   200      28.206 161.638  26.117  1.00  0.00      A   
ATOM   3230  HB2 LEU   200      27.298 162.844  25.124  1.00  0.00      A   
ATOM   3231  CG  LEU   200      29.167 162.190  24.265  1.00 25.86      A   
ATOM   3232  HG  LEU   200      29.845 161.312  24.324  1.00  0.00      A   
ATOM   3233  CD1 LEU   200      28.804 162.456  22.802  1.00 23.57      A   
ATOM   3234 HD11 LEU   200      27.937 163.148  22.744  1.00  0.00      A   
ATOM   3235 HD12 LEU   200      28.532 161.503  22.301  1.00  0.00      A   
ATOM   3236 HD13 LEU   200      29.665 162.922  22.277  1.00  0.00      A   
ATOM   3237  CD2 LEU   200      29.909 163.375  24.869  1.00 25.20      A   
ATOM   3238 HD21 LEU   200      29.957 163.272  25.974  1.00  0.00      A   
ATOM   3239 HD22 LEU   200      29.377 164.319  24.623  1.00  0.00      A   
ATOM   3240 HD23 LEU   200      30.945 163.415  24.471  1.00  0.00      A   
ATOM   3241  C   LEU   200      27.836 159.504  24.367  1.00 24.55      A   
ATOM   3242  O   LEU   200      28.230 159.144  23.261  1.00 26.00      A   
ATOM   3243  N   ALA   201      28.076 158.805  25.468  1.00 25.25      A   
ATOM   3244  HN  ALA   201      27.763 159.095  26.369  1.00  0.00      A   
ATOM   3245  CA  ALA   201      28.827 157.551  25.406  1.00 25.40      A   
ATOM   3246  HA  ALA   201      29.798 157.762  24.984  1.00  0.00      A   
ATOM   3247  CB  ALA   201      28.971 156.956  26.786  1.00 25.65      A   
ATOM   3248  HB1 ALA   201      28.000 157.000  27.324  1.00  0.00      A   
ATOM   3249  HB2 ALA   201      29.725 157.528  27.368  1.00  0.00      A   
ATOM   3250  HB3 ALA   201      29.286 155.893  26.709  1.00  0.00      A   
ATOM   3251  C   ALA   201      28.144 156.547  24.473  1.00 26.65      A   
ATOM   3252  O   ALA   201      28.807 155.851  23.701  1.00 26.07      A   
ATOM   3253  N   SER   202      26.819 156.455  24.552  1.00 27.14      A   
ATOM   3254  HN  SER   202      26.278 156.997  25.191  1.00  0.00      A   
ATOM   3255  CA  SER   202      26.086 155.534  23.685  1.00 27.50      A   
ATOM   3256  HA  SER   202      26.562 154.567  23.749  1.00  0.00      A   
ATOM   3257  CB  SER   202      24.610 155.429  24.109  1.00 28.00      A   
ATOM   3258  HB1 SER   202      24.050 154.812  23.374  1.00  0.00      A   
ATOM   3259  HB2 SER   202      24.160 156.443  24.160  1.00  0.00      A   
ATOM   3260  OG  SER   202      24.517 154.821  25.384  1.00 31.97      A   
ATOM   3261  HG1 SER   202      23.580 154.784  25.592  1.00  0.00      A   
ATOM   3262  C   SER   202      26.181 155.980  22.238  1.00 27.30      A   
ATOM   3263  O   SER   202      26.199 155.152  21.340  1.00 28.77      A   
ATOM   3264  N   LEU   203      26.245 157.288  21.999  1.00 27.71      A   
ATOM   3265  HN  LEU   203      26.215 157.979  22.717  1.00  0.00      A   
ATOM   3266  CA  LEU   203      26.365 157.756  20.627  1.00 26.35      A   
ATOM   3267  HA  LEU   203      25.491 157.421  20.088  1.00  0.00      A   
ATOM   3268  CB  LEU   203      26.474 159.273  20.551  1.00 27.42      A   
ATOM   3269  HB1 LEU   203      26.943 159.519  19.577  1.00  0.00      A   
ATOM   3270  HB2 LEU   203      27.149 159.594  21.370  1.00  0.00      A   
ATOM   3271  CG  LEU   203      25.203 160.106  20.662  1.00 30.37      A   
ATOM   3272  HG  LEU   203      24.828 160.086  21.708  1.00  0.00      A   
ATOM   3273  CD1 LEU   203      25.528 161.537  20.255  1.00 30.05      A   
ATOM   3274 HD11 LEU   203      26.144 161.540  19.330  1.00  0.00      A   
ATOM   3275 HD12 LEU   203      26.100 162.040  21.064  1.00  0.00      A   
ATOM   3276 HD13 LEU   203      24.589 162.097  20.058  1.00  0.00      A   
ATOM   3277  CD2 LEU   203      24.133 159.526  19.757  1.00 30.14      A   
ATOM   3278 HD21 LEU   203      24.098 158.421  19.867  1.00  0.00      A   
ATOM   3279 HD22 LEU   203      24.361 159.770  18.697  1.00  0.00      A   
ATOM   3280 HD23 LEU   203      23.140 159.942  20.031  1.00  0.00      A   
ATOM   3281  C   LEU   203      27.622 157.156  20.020  1.00 25.40      A   
ATOM   3282  O   LEU   203      27.633 156.770  18.858  1.00 24.77      A   
ATOM   3283  N   PHE   204      28.680 157.082  20.817  1.00 24.67      A   
ATOM   3284  HN  PHE   204      28.664 157.395  21.764  1.00  0.00      A   
ATOM   3285  CA  PHE   204      29.935 156.530  20.334  1.00 25.50      A   
ATOM   3286  HA  PHE   204      30.145 156.971  19.371  1.00  0.00      A   
ATOM   3287  CB  PHE   204      31.074 156.831  21.318  1.00 25.69      A   
ATOM   3288  HB1 PHE   204      31.907 156.117  21.143  1.00  0.00      A   
ATOM   3289  HB2 PHE   204      30.696 156.729  22.357  1.00  0.00      A   
ATOM   3290  CG  PHE   204      31.646 158.227  21.185  1.00 26.57      A   
ATOM   3291  CD1 PHE   204      31.534 159.145  22.220  1.00 26.29      A   
ATOM   3292  HD1 PHE   204      31.043 158.856  23.138  1.00  0.00      A   
ATOM   3293  CD2 PHE   204      32.283 158.618  20.011  1.00 26.74      A   
ATOM   3294  HD2 PHE   204      32.381 157.913  19.199  1.00  0.00      A   
ATOM   3295  CE1 PHE   204      32.053 160.453  22.090  1.00 28.10      A   
ATOM   3296  HE1 PHE   204      31.962 161.157  22.904  1.00  0.00      A   
ATOM   3297  CE2 PHE   204      32.798 159.910  19.867  1.00 26.67      A   
ATOM   3298  HE2 PHE   204      33.287 160.197  18.948  1.00  0.00      A   
ATOM   3299  CZ  PHE   204      32.679 160.828  20.912  1.00 26.87      A   
ATOM   3300  HZ  PHE   204      33.074 161.827  20.803  1.00  0.00      A   
ATOM   3301  C   PHE   204      29.900 155.032  20.063  1.00 25.83      A   
ATOM   3302  O   PHE   204      30.270 154.591  18.981  1.00 25.74      A   
ATOM   3303  N   SER   205      29.462 154.249  21.042  1.00 24.99      A   
ATOM   3304  HN  SER   205      29.131 154.605  21.913  1.00  0.00      A   
ATOM   3305  CA  SER   205      29.449 152.800  20.874  1.00 27.55      A   
ATOM   3306  HA  SER   205      30.376 152.507  20.405  1.00  0.00      A   
ATOM   3307  CB  SER   205      29.297 152.114  22.235  1.00 27.80      A   
ATOM   3308  HB1 SER   205      30.137 152.409  22.900  1.00  0.00      A   
ATOM   3309  HB2 SER   205      29.300 151.011  22.102  1.00  0.00      A   
ATOM   3310  OG  SER   205      28.076 152.498  22.842  1.00 25.47      A   
ATOM   3311  HG1 SER   205      28.043 152.038  23.684  1.00  0.00      A   
ATOM   3312  C   SER   205      28.376 152.262  19.942  1.00 27.54      A   
ATOM   3313  O   SER   205      28.566 151.225  19.315  1.00 28.04      A   
ATOM   3314  N   GLU   206      27.250 152.958  19.847  1.00 28.93      A   
ATOM   3315  HN  GLU   206      27.102 153.820  20.326  1.00  0.00      A   
ATOM   3316  CA  GLU   206      26.162 152.470  19.015  1.00 28.44      A   
ATOM   3317  HA  GLU   206      26.347 151.430  18.791  1.00  0.00      A   
ATOM   3318  CB  GLU   206      24.828 152.632  19.759  1.00 32.33      A   
ATOM   3319  HB1 GLU   206      24.040 152.098  19.188  1.00  0.00      A   
ATOM   3320  HB2 GLU   206      24.576 153.713  19.797  1.00  0.00      A   
ATOM   3321  CG  GLU   206      24.843 152.091  21.179  1.00 33.59      A   
ATOM   3322  HG1 GLU   206      25.665 152.583  21.741  1.00  0.00      A   
ATOM   3323  HG2 GLU   206      25.029 150.997  21.143  1.00  0.00      A   
ATOM   3324  CD  GLU   206      23.539 152.331  21.929  1.00 38.68      A   
ATOM   3325  OE1 GLU   206      22.912 153.396  21.741  1.00 38.41      A   
ATOM   3326  OE2 GLU   206      23.147 151.457  22.726  1.00 40.96      A   
ATOM   3327  C   GLU   206      26.049 153.127  17.650  1.00 28.80      A   
ATOM   3328  O   GLU   206      25.507 152.530  16.720  1.00 27.38      A   
ATOM   3329  N   GLU   207      26.552 154.350  17.515  1.00 26.70      A   
ATOM   3330  HN  GLU   207      27.019 154.835  18.250  1.00  0.00      A   
ATOM   3331  CA  GLU   207      26.425 155.035  16.235  1.00 26.38      A   
ATOM   3332  HA  GLU   207      26.040 154.333  15.511  1.00  0.00      A   
ATOM   3333  CB  GLU   207      25.477 156.229  16.385  1.00 27.21      A   
ATOM   3334  HB1 GLU   207      25.466 156.800  15.432  1.00  0.00      A   
ATOM   3335  HB2 GLU   207      25.856 156.888  17.195  1.00  0.00      A   
ATOM   3336  CG  GLU   207      24.050 155.806  16.722  1.00 31.27      A   
ATOM   3337  HG1 GLU   207      24.076 155.125  17.599  1.00  0.00      A   
ATOM   3338  HG2 GLU   207      23.622 155.265  15.852  1.00  0.00      A   
ATOM   3339  CD  GLU   207      23.141 156.973  17.052  1.00 33.02      A   
ATOM   3340  OE1 GLU   207      23.308 158.055  16.454  1.00 31.29      A   
ATOM   3341  OE2 GLU   207      22.239 156.796  17.905  1.00 35.77      A   
ATOM   3342  C   GLU   207      27.700 155.514  15.563  1.00 26.32      A   
ATOM   3343  O   GLU   207      27.995 155.125  14.433  1.00 25.17      A   
ATOM   3344  N   ILE   208      28.444 156.371  16.251  1.00 25.68      A   
ATOM   3345  HN  ILE   208      28.221 156.662  17.178  1.00  0.00      A   
ATOM   3346  CA  ILE   208      29.648 156.930  15.653  1.00 23.47      A   
ATOM   3347  HA  ILE   208      29.381 157.352  14.696  1.00  0.00      A   
ATOM   3348  CB  ILE   208      30.253 158.009  16.560  1.00 25.73      A   
ATOM   3349  HB  ILE   208      30.400 157.593  17.579  1.00  0.00      A   
ATOM   3350  CG2 ILE   208      31.613 158.489  16.001  1.00 23.62      A   
ATOM   3351 HG21 ILE   208      31.536 158.661  14.906  1.00  0.00      A   
ATOM   3352 HG22 ILE   208      32.391 157.718  16.185  1.00  0.00      A   
ATOM   3353 HG23 ILE   208      31.908 159.442  16.490  1.00  0.00      A   
ATOM   3354  CG1 ILE   208      29.281 159.192  16.641  1.00 23.74      A   
ATOM   3355 HG11 ILE   208      28.246 158.794  16.695  1.00  0.00      A   
ATOM   3356 HG12 ILE   208      29.386 159.797  15.716  1.00  0.00      A   
ATOM   3357  CD1 ILE   208      29.511 160.095  17.834  1.00 27.40      A   
ATOM   3358  HD1 ILE   208      30.596 160.305  17.950  1.00  0.00      A   
ATOM   3359  HD2 ILE   208      29.144 159.601  18.759  1.00  0.00      A   
ATOM   3360  HD3 ILE   208      28.977 161.058  17.688  1.00  0.00      A   
ATOM   3361  C   ILE   208      30.707 155.909  15.298  1.00 22.50      A   
ATOM   3362  O   ILE   208      31.185 155.896  14.178  1.00 23.26      A   
ATOM   3363  N   TYR   209      31.086 155.045  16.224  1.00 20.95      A   
ATOM   3364  HN  TYR   209      30.707 155.005  17.145  1.00  0.00      A   
ATOM   3365  CA  TYR   209      32.124 154.097  15.864  1.00 23.13      A   
ATOM   3366  HA  TYR   209      32.883 154.627  15.308  1.00  0.00      A   
ATOM   3367  CB  TYR   209      32.727 153.464  17.108  1.00 22.64      A   
ATOM   3368  HB1 TYR   209      31.932 152.942  17.682  1.00  0.00      A   
ATOM   3369  HB2 TYR   209      33.196 154.252  17.735  1.00  0.00      A   
ATOM   3370  CG  TYR   209      33.793 152.448  16.783  1.00 23.53      A   
ATOM   3371  CD1 TYR   209      35.091 152.839  16.467  1.00 22.95      A   
ATOM   3372  HD1 TYR   209      35.348 153.888  16.477  1.00  0.00      A   
ATOM   3373  CD2 TYR   209      33.488 151.091  16.759  1.00 22.73      A   
ATOM   3374  HD2 TYR   209      32.487 150.768  17.005  1.00  0.00      A   
ATOM   3375  CE1 TYR   209      36.070 151.890  16.135  1.00 20.37      A   
ATOM   3376  HE1 TYR   209      37.076 152.202  15.898  1.00  0.00      A   
ATOM   3377  CE2 TYR   209      34.444 150.146  16.426  1.00 21.76      A   
ATOM   3378  HE2 TYR   209      34.186 149.098  16.409  1.00  0.00      A   
ATOM   3379  CZ  TYR   209      35.729 150.547  16.115  1.00 24.35      A   
ATOM   3380  OH  TYR   209      36.652 149.593  15.774  1.00 23.74      A   
ATOM   3381  HH  TYR   209      36.223 148.735  15.820  1.00  0.00      A   
ATOM   3382  C   TYR   209      31.666 153.025  14.874  1.00 24.30      A   
ATOM   3383  O   TYR   209      32.370 152.718  13.916  1.00 24.15      A   
ATOM   3384  N   PRO   210      30.476 152.442  15.082  1.00 24.19      A   
ATOM   3385  CA  PRO   210      30.041 151.413  14.126  1.00 24.24      A   
ATOM   3386  HA  PRO   210      30.833 150.702  13.954  1.00  0.00      A   
ATOM   3387  CD  PRO   210      29.592 152.487  16.264  1.00 24.48      A   
ATOM   3388  HD1 PRO   210      28.819 153.274  16.140  1.00  0.00      A   
ATOM   3389  HD2 PRO   210      30.184 152.676  17.184  1.00  0.00      A   
ATOM   3390  CB  PRO   210      28.783 150.825  14.781  1.00 26.14      A   
ATOM   3391  HB1 PRO   210      28.700 149.736  14.578  1.00  0.00      A   
ATOM   3392  HB2 PRO   210      27.867 151.331  14.409  1.00  0.00      A   
ATOM   3393  CG  PRO   210      28.986 151.087  16.255  1.00 26.42      A   
ATOM   3394  HG1 PRO   210      28.022 151.061  16.806  1.00  0.00      A   
ATOM   3395  HG2 PRO   210      29.678 150.344  16.706  1.00  0.00      A   
ATOM   3396  C   PRO   210      29.736 151.915  12.705  1.00 25.57      A   
ATOM   3397  O   PRO   210      30.046 151.246  11.721  1.00 25.19      A   
ATOM   3398  N   PHE   211      29.129 153.093  12.589  1.00 23.40      A   
ATOM   3399  HN  PHE   211      28.912 153.673  13.371  1.00  0.00      A   
ATOM   3400  CA  PHE   211      28.751 153.587  11.272  1.00 23.94      A   
ATOM   3401  HA  PHE   211      28.984 152.830  10.538  1.00  0.00      A   
ATOM   3402  CB  PHE   211      27.252 153.889  11.287  1.00 27.51      A   
ATOM   3403  HB1 PHE   211      26.908 154.096  10.251  1.00  0.00      A   
ATOM   3404  HB2 PHE   211      27.060 154.769  11.937  1.00  0.00      A   
ATOM   3405  CG  PHE   211      26.418 152.746  11.819  1.00 28.70      A   
ATOM   3406  CD1 PHE   211      26.454 151.500  11.203  1.00 30.96      A   
ATOM   3407  HD1 PHE   211      27.072 151.356  10.329  1.00  0.00      A   
ATOM   3408  CD2 PHE   211      25.614 152.915  12.943  1.00 31.52      A   
ATOM   3409  HD2 PHE   211      25.576 153.878  13.430  1.00  0.00      A   
ATOM   3410  CE1 PHE   211      25.699 150.428  11.701  1.00 32.51      A   
ATOM   3411  HE1 PHE   211      25.738 149.465  11.214  1.00  0.00      A   
ATOM   3412  CE2 PHE   211      24.853 151.852  13.451  1.00 32.18      A   
ATOM   3413  HE2 PHE   211      24.234 151.999  14.324  1.00  0.00      A   
ATOM   3414  CZ  PHE   211      24.896 150.611  12.831  1.00 31.82      A   
ATOM   3415  HZ  PHE   211      24.312 149.790  13.220  1.00  0.00      A   
ATOM   3416  C   PHE   211      29.536 154.792  10.751  1.00 24.24      A   
ATOM   3417  O   PHE   211      29.095 155.486   9.823  1.00 23.96      A   
ATOM   3418  N   CYS   212      30.712 155.030  11.318  1.00 22.95      A   
ATOM   3419  HN  CYS   212      31.087 154.469  12.051  1.00  0.00      A   
ATOM   3420  CA  CYS   212      31.519 156.165  10.865  1.00 23.96      A   
ATOM   3421  HA  CYS   212      30.988 157.074  11.105  1.00  0.00      A   
ATOM   3422  CB  CYS   212      32.889 156.146  11.556  1.00 23.62      A   
ATOM   3423  HB1 CYS   212      32.739 156.389  12.629  1.00  0.00      A   
ATOM   3424  HB2 CYS   212      33.517 156.941  11.102  1.00  0.00      A   
ATOM   3425  SG  CYS   212      33.753 154.557  11.422  1.00 27.44      A   
ATOM   3426  HG1 CYS   212      34.819 154.947  12.106  1.00  0.00      A   
ATOM   3427  C   CYS   212      31.703 156.205   9.343  1.00 23.36      A   
ATOM   3428  O   CYS   212      31.647 157.273   8.742  1.00 26.18      A   
ATOM   3429  N   VAL   213      31.915 155.052   8.708  1.00 23.09      A   
ATOM   3430  HN  VAL   213      31.937 154.170   9.173  1.00  0.00      A   
ATOM   3431  CA  VAL   213      32.128 155.048   7.267  1.00 26.90      A   
ATOM   3432  HA  VAL   213      32.877 155.792   7.039  1.00  0.00      A   
ATOM   3433  CB  VAL   213      32.593 153.652   6.781  1.00 24.94      A   
ATOM   3434  HB  VAL   213      31.829 152.893   7.055  1.00  0.00      A   
ATOM   3435  CG1 VAL   213      32.789 153.652   5.253  1.00 29.27      A   
ATOM   3436 HG11 VAL   213      33.340 154.564   4.939  1.00  0.00      A   
ATOM   3437 HG12 VAL   213      31.801 153.642   4.745  1.00  0.00      A   
ATOM   3438 HG13 VAL   213      33.376 152.760   4.947  1.00  0.00      A   
ATOM   3439  CG2 VAL   213      33.913 153.303   7.464  1.00 24.72      A   
ATOM   3440 HG21 VAL   213      33.858 153.544   8.547  1.00  0.00      A   
ATOM   3441 HG22 VAL   213      34.740 153.891   7.011  1.00  0.00      A   
ATOM   3442 HG23 VAL   213      34.121 152.217   7.353  1.00  0.00      A   
ATOM   3443  C   VAL   213      30.898 155.535   6.506  1.00 27.90      A   
ATOM   3444  O   VAL   213      31.015 156.250   5.503  1.00 28.71      A   
ATOM   3445  N   LYS   214      29.713 155.189   6.992  1.00 26.92      A   
ATOM   3446  HN  LYS   214      29.601 154.617   7.801  1.00  0.00      A   
ATOM   3447  CA  LYS   214      28.503 155.653   6.333  1.00 28.78      A   
ATOM   3448  HA  LYS   214      28.593 155.442   5.278  1.00  0.00      A   
ATOM   3449  CB  LYS   214      27.274 154.946   6.916  1.00 30.08      A   
ATOM   3450  HB1 LYS   214      26.361 155.376   6.454  1.00  0.00      A   
ATOM   3451  HB2 LYS   214      27.242 155.128   8.011  1.00  0.00      A   
ATOM   3452  CG  LYS   214      27.288 153.441   6.668  1.00 34.53      A   
ATOM   3453  HG1 LYS   214      28.181 153.002   7.162  1.00  0.00      A   
ATOM   3454  HG2 LYS   214      27.355 153.256   5.575  1.00  0.00      A   
ATOM   3455  CD  LYS   214      26.039 152.760   7.209  1.00 38.88      A   
ATOM   3456  HD1 LYS   214      25.145 153.174   6.695  1.00  0.00      A   
ATOM   3457  HD2 LYS   214      25.954 152.964   8.298  1.00  0.00      A   
ATOM   3458  CE  LYS   214      26.094 151.253   6.984  1.00 39.52      A   
ATOM   3459  HE1 LYS   214      25.122 150.796   7.269  1.00  0.00      A   
ATOM   3460  HE2 LYS   214      26.915 150.813   7.589  1.00  0.00      A   
ATOM   3461  NZ  LYS   214      26.353 150.915   5.553  1.00 45.08      A   
ATOM   3462  HZ1 LYS   214      27.117 151.518   5.187  1.00  0.00      A   
ATOM   3463  HZ2 LYS   214      25.489 151.074   4.997  1.00  0.00      A   
ATOM   3464  HZ3 LYS   214      26.634 149.916   5.478  1.00  0.00      A   
ATOM   3465  C   LYS   214      28.391 157.170   6.499  1.00 28.46      A   
ATOM   3466  O   LYS   214      27.953 157.865   5.581  1.00 27.84      A   
ATOM   3467  N   TYR   215      28.798 157.686   7.657  1.00 27.22      A   
ATOM   3468  HN  TYR   215      29.145 157.123   8.403  1.00  0.00      A   
ATOM   3469  CA  TYR   215      28.754 159.135   7.895  1.00 28.94      A   
ATOM   3470  HA  TYR   215      27.764 159.485   7.644  1.00  0.00      A   
ATOM   3471  CB  TYR   215      29.076 159.453   9.359  1.00 28.97      A   
ATOM   3472  HB1 TYR   215      29.315 160.534   9.453  1.00  0.00      A   
ATOM   3473  HB2 TYR   215      29.944 158.840   9.683  1.00  0.00      A   
ATOM   3474  CG  TYR   215      27.939 159.161  10.320  1.00 31.71      A   
ATOM   3475  CD1 TYR   215      26.754 159.901  10.274  1.00 34.07      A   
ATOM   3476  HD1 TYR   215      26.653 160.696   9.550  1.00  0.00      A   
ATOM   3477  CD2 TYR   215      28.042 158.142  11.266  1.00 31.59      A   
ATOM   3478  HD2 TYR   215      28.950 157.559  11.321  1.00  0.00      A   
ATOM   3479  CE1 TYR   215      25.697 159.631  11.149  1.00 35.61      A   
ATOM   3480  HE1 TYR   215      24.789 160.213  11.101  1.00  0.00      A   
ATOM   3481  CE2 TYR   215      26.991 157.861  12.145  1.00 31.41      A   
ATOM   3482  HE2 TYR   215      27.087 157.066  12.870  1.00  0.00      A   
ATOM   3483  CZ  TYR   215      25.824 158.609  12.080  1.00 35.16      A   
ATOM   3484  OH  TYR   215      24.788 158.339  12.948  1.00 36.31      A   
ATOM   3485  HH  TYR   215      24.075 158.953  12.759  1.00  0.00      A   
ATOM   3486  C   TYR   215      29.755 159.847   6.984  1.00 29.24      A   
ATOM   3487  O   TYR   215      29.453 160.880   6.379  1.00 30.75      A   
ATOM   3488  N   TYR   216      30.954 159.291   6.892  1.00 29.10      A   
ATOM   3489  HN  TYR   216      31.197 158.464   7.393  1.00  0.00      A   
ATOM   3490  CA  TYR   216      31.997 159.864   6.043  1.00 30.23      A   
ATOM   3491  HA  TYR   216      32.176 160.879   6.366  1.00  0.00      A   
ATOM   3492  CB  TYR   216      33.271 159.033   6.158  1.00 30.41      A   
ATOM   3493  HB1 TYR   216      33.068 157.999   5.807  1.00  0.00      A   
ATOM   3494  HB2 TYR   216      33.606 159.018   7.217  1.00  0.00      A   
ATOM   3495  CG  TYR   216      34.413 159.570   5.335  1.00 29.94      A   
ATOM   3496  CD1 TYR   216      35.101 160.717   5.726  1.00 31.62      A   
ATOM   3497  HD1 TYR   216      34.827 161.216   6.644  1.00  0.00      A   
ATOM   3498  CD2 TYR   216      34.788 158.945   4.150  1.00 32.61      A   
ATOM   3499  HD2 TYR   216      34.267 158.053   3.834  1.00  0.00      A   
ATOM   3500  CE1 TYR   216      36.139 161.230   4.947  1.00 35.81      A   
ATOM   3501  HE1 TYR   216      36.666 162.120   5.258  1.00  0.00      A   
ATOM   3502  CE2 TYR   216      35.819 159.446   3.366  1.00 34.22      A   
ATOM   3503  HE2 TYR   216      36.096 158.948   2.449  1.00  0.00      A   
ATOM   3504  CZ  TYR   216      36.488 160.585   3.767  1.00 34.38      A   
ATOM   3505  OH  TYR   216      37.503 161.072   2.981  1.00 38.05      A   
ATOM   3506  HH  TYR   216      37.591 160.495   2.219  1.00  0.00      A   
ATOM   3507  C   TYR   216      31.563 159.926   4.572  1.00 31.01      A   
ATOM   3508  O   TYR   216      31.765 160.942   3.893  1.00 33.28      A   
ATOM   3509  N   ALA   217      30.971 158.840   4.083  1.00 31.75      A   
ATOM   3510  HN  ALA   217      30.817 158.026   4.638  1.00  0.00      A   
ATOM   3511  CA  ALA   217      30.509 158.771   2.701  1.00 33.47      A   
ATOM   3512  HA  ALA   217      31.346 158.991   2.055  1.00  0.00      A   
ATOM   3513  CB  ALA   217      29.951 157.374   2.396  1.00 33.24      A   
ATOM   3514  HB1 ALA   217      29.292 157.037   3.224  1.00  0.00      A   
ATOM   3515  HB2 ALA   217      30.786 156.648   2.290  1.00  0.00      A   
ATOM   3516  HB3 ALA   217      29.357 157.401   1.458  1.00  0.00      A   
ATOM   3517  C   ALA   217      29.438 159.830   2.452  1.00 36.99      A   
ATOM   3518  O   ALA   217      29.466 160.527   1.439  1.00 36.03      A   
ATOM   3519  N   GLU   218      28.495 159.946   3.381  1.00 38.24      A   
ATOM   3520  HN  GLU   218      28.478 159.369   4.194  1.00  0.00      A   
ATOM   3521  CA  GLU   218      27.424 160.926   3.269  1.00 41.74      A   
ATOM   3522  HA  GLU   218      26.885 160.736   2.353  1.00  0.00      A   
ATOM   3523  CB  GLU   218      26.489 160.810   4.477  1.00 44.11      A   
ATOM   3524  HB1 GLU   218      27.086 160.986   5.397  1.00  0.00      A   
ATOM   3525  HB2 GLU   218      26.082 159.777   4.504  1.00  0.00      A   
ATOM   3526  CG  GLU   218      25.319 161.783   4.474  1.00 51.61      A   
ATOM   3527  HG1 GLU   218      24.699 161.599   3.571  1.00  0.00      A   
ATOM   3528  HG2 GLU   218      25.713 162.821   4.441  1.00  0.00      A   
ATOM   3529  CD  GLU   218      24.434 161.640   5.707  1.00 56.39      A   
ATOM   3530  OE1 GLU   218      24.948 161.792   6.838  1.00 57.70      A   
ATOM   3531  OE2 GLU   218      23.223 161.377   5.543  1.00 59.98      A   
ATOM   3532  C   GLU   218      28.014 162.338   3.190  1.00 42.56      A   
ATOM   3533  O   GLU   218      27.528 163.181   2.436  1.00 43.42      A   
ATOM   3534  N   ALA   219      29.065 162.586   3.966  1.00 42.57      A   
ATOM   3535  HN  ALA   219      29.450 161.895   4.572  1.00  0.00      A   
ATOM   3536  CA  ALA   219      29.723 163.889   3.979  1.00 44.21      A   
ATOM   3537  HA  ALA   219      28.963 164.650   4.080  1.00  0.00      A   
ATOM   3538  CB  ALA   219      30.711 163.965   5.140  1.00 42.21      A   
ATOM   3539  HB1 ALA   219      31.311 163.032   5.192  1.00  0.00      A   
ATOM   3540  HB2 ALA   219      30.161 164.087   6.097  1.00  0.00      A   
ATOM   3541  HB3 ALA   219      31.401 164.823   4.994  1.00  0.00      A   
ATOM   3542  C   ALA   219      30.447 164.147   2.657  1.00 46.12      A   
ATOM   3543  O   ALA   219      30.420 165.261   2.135  1.00 44.41      A   
ATOM   3544  N   GLN   220      31.099 163.119   2.122  1.00 49.22      A   
ATOM   3545  HN  GLN   220      31.125 162.220   2.552  1.00  0.00      A   
ATOM   3546  CA  GLN   220      31.819 163.258   0.860  1.00 53.87      A   
ATOM   3547  HA  GLN   220      32.400 164.167   0.905  1.00  0.00      A   
ATOM   3548  CB  GLN   220      32.735 162.053   0.624  1.00 54.02      A   
ATOM   3549  HB1 GLN   220      33.143 162.125  -0.406  1.00  0.00      A   
ATOM   3550  HB2 GLN   220      32.122 161.131   0.705  1.00  0.00      A   
ATOM   3551  CG  GLN   220      33.905 161.931   1.590  1.00 55.55      A   
ATOM   3552  HG1 GLN   220      34.466 161.001   1.357  1.00  0.00      A   
ATOM   3553  HG2 GLN   220      33.509 161.868   2.626  1.00  0.00      A   
ATOM   3554  CD  GLN   220      34.871 163.105   1.517  1.00 58.05      A   
ATOM   3555  OE1 GLN   220      34.662 164.141   2.152  1.00 59.93      A   
ATOM   3556  NE2 GLN   220      35.933 162.948   0.733  1.00 59.25      A   
ATOM   3557 HE21 GLN   220      36.062 162.093   0.231  1.00  0.00      A   
ATOM   3558 HE22 GLN   220      36.603 163.685   0.645  1.00  0.00      A   
ATOM   3559  C   GLN   220      30.835 163.389  -0.301  1.00 56.12      A   
ATOM   3560  O   GLN   220      31.144 163.995  -1.327  1.00 55.93      A   
ATOM   3561  N   ARG   221      29.648 162.820  -0.127  1.00 58.99      A   
ATOM   3562  HN  ARG   221      29.413 162.332   0.710  1.00  0.00      A   
ATOM   3563  CA  ARG   221      28.612 162.873  -1.150  1.00 63.81      A   
ATOM   3564  HA  ARG   221      29.062 162.619  -2.099  1.00  0.00      A   
ATOM   3565  CB  ARG   221      27.488 161.891  -0.811  1.00 66.37      A   
ATOM   3566  HB1 ARG   221      27.126 162.110   0.216  1.00  0.00      A   
ATOM   3567  HB2 ARG   221      27.901 160.861  -0.835  1.00  0.00      A   
ATOM   3568  CG  ARG   221      26.306 161.958  -1.763  1.00 70.92      A   
ATOM   3569  HG1 ARG   221      26.550 161.388  -2.685  1.00  0.00      A   
ATOM   3570  HG2 ARG   221      26.119 163.019  -2.035  1.00  0.00      A   
ATOM   3571  CD  ARG   221      25.047 161.376  -1.138  1.00 76.17      A   
ATOM   3572  HD1 ARG   221      24.828 161.896  -0.181  1.00  0.00      A   
ATOM   3573  HD2 ARG   221      25.185 160.288  -0.959  1.00  0.00      A   
ATOM   3574  NE  ARG   221      23.886 161.541  -2.011  1.00 81.78      A   
ATOM   3575  HE  ARG   221      24.039 161.914  -2.925  1.00  0.00      A   
ATOM   3576  CZ  ARG   221      22.640 161.228  -1.670  1.00 84.87      A   
ATOM   3577  NH1 ARG   221      22.382 160.731  -0.466  1.00 86.60      A   
ATOM   3578 HH11 ARG   221      23.126 160.591   0.187  1.00  0.00      A   
ATOM   3579 HH12 ARG   221      21.444 160.497  -0.212  1.00  0.00      A   
ATOM   3580  NH2 ARG   221      21.649 161.410  -2.534  1.00 86.65      A   
ATOM   3581 HH21 ARG   221      21.840 161.783  -3.442  1.00  0.00      A   
ATOM   3582 HH22 ARG   221      20.712 161.174  -2.277  1.00  0.00      A   
ATOM   3583  C   ARG   221      28.034 164.283  -1.270  1.00 64.79      A   
ATOM   3584  O   ARG   221      27.603 164.692  -2.347  1.00 65.57      A   
ATOM   3585  N   ASP   222      28.019 165.022  -0.165  1.00 65.42      A   
ATOM   3586  HN  ASP   222      28.369 164.688   0.706  1.00  0.00      A   
ATOM   3587  CA  ASP   222      27.481 166.379  -0.172  1.00 66.19      A   
ATOM   3588  HA  ASP   222      26.593 166.383  -0.786  1.00  0.00      A   
ATOM   3589  CB  ASP   222      27.145 166.837   1.249  1.00 65.74      A   
ATOM   3590  HB1 ASP   222      26.746 167.873   1.209  1.00  0.00      A   
ATOM   3591  HB2 ASP   222      28.072 166.826   1.860  1.00  0.00      A   
ATOM   3592  CG  ASP   222      26.118 165.953   1.920  1.00 65.45      A   
ATOM   3593  OD1 ASP   222      25.234 165.423   1.211  1.00 65.48      A   
ATOM   3594  OD2 ASP   222      26.186 165.802   3.159  1.00 65.25      A   
ATOM   3595  C   ASP   222      28.438 167.380  -0.804  1.00 67.37      A   
ATOM   3596  O   ASP   222      28.069 168.529  -1.054  1.00 66.67      A   
ATOM   3597  N   LEU   223      29.667 166.943  -1.056  1.00 68.11      A   
ATOM   3598  HN  LEU   223      29.956 166.013  -0.843  1.00  0.00      A   
ATOM   3599  CA  LEU   223      30.670 167.808  -1.663  1.00 69.36      A   
ATOM   3600  HA  LEU   223      30.457 168.826  -1.372  1.00  0.00      A   
ATOM   3601  CB  LEU   223      32.072 167.399  -1.195  1.00 68.57      A   
ATOM   3602  HB1 LEU   223      32.801 168.086  -1.673  1.00  0.00      A   
ATOM   3603  HB2 LEU   223      32.260 166.366  -1.555  1.00  0.00      A   
ATOM   3604  CG  LEU   223      32.333 167.420   0.316  1.00 67.68      A   
ATOM   3605  HG  LEU   223      31.617 166.742   0.828  1.00  0.00      A   
ATOM   3606  CD1 LEU   223      33.758 166.960   0.588  1.00 66.50      A   
ATOM   3607 HD11 LEU   223      34.460 167.453  -0.118  1.00  0.00      A   
ATOM   3608 HD12 LEU   223      33.833 165.860   0.452  1.00  0.00      A   
ATOM   3609 HD13 LEU   223      34.051 167.229   1.625  1.00  0.00      A   
ATOM   3610  CD2 LEU   223      32.106 168.820   0.870  1.00 67.54      A   
ATOM   3611 HD21 LEU   223      31.166 169.246   0.458  1.00  0.00      A   
ATOM   3612 HD22 LEU   223      32.951 169.482   0.583  1.00  0.00      A   
ATOM   3613 HD23 LEU   223      32.021 168.779   1.977  1.00  0.00      A   
ATOM   3614  C   LEU   223      30.586 167.735  -3.186  1.00 71.02      A   
ATOM   3615  O   LEU   223      31.255 168.490  -3.892  1.00 70.84      A   
ATOM   3616  N   GLU   224      29.754 166.828  -3.687  1.00 73.27      A   
ATOM   3617  HN  GLU   224      29.211 166.226  -3.108  1.00  0.00      A   
ATOM   3618  CA  GLU   224      29.589 166.663  -5.126  1.00 76.52      A   
ATOM   3619  HA  GLU   224      30.298 167.308  -5.623  1.00  0.00      A   
ATOM   3620  CB  GLU   224      29.829 165.201  -5.517  1.00 76.60      A   
ATOM   3621  HB1 GLU   224      30.891 164.952  -5.308  1.00  0.00      A   
ATOM   3622  HB2 GLU   224      29.642 165.094  -6.606  1.00  0.00      A   
ATOM   3623  CG  GLU   224      28.950 164.207  -4.781  1.00 77.82      A   
ATOM   3624  HG1 GLU   224      27.893 164.368  -5.082  1.00  0.00      A   
ATOM   3625  HG2 GLU   224      29.048 164.379  -3.688  1.00  0.00      A   
ATOM   3626  CD  GLU   224      29.320 162.767  -5.076  1.00 78.56      A   
ATOM   3627  OE1 GLU   224      30.501 162.403  -4.880  1.00 79.54      A   
ATOM   3628  OE2 GLU   224      28.431 161.996  -5.496  1.00 78.39      A   
ATOM   3629  C   GLU   224      28.206 167.109  -5.593  1.00 78.12      A   
ATOM   3630  O   GLU   224      27.571 167.952  -4.956  1.00 78.24      A   
ATOM   3631  N   ASP   225      27.758 166.536  -6.710  1.00 79.40      A   
ATOM   3632  HN  ASP   225      28.301 165.856  -7.195  1.00  0.00      A   
ATOM   3633  CA  ASP   225      26.460 166.844  -7.314  1.00 81.01      A   
ATOM   3634  HA  ASP   225      26.162 165.997  -7.914  1.00  0.00      A   
ATOM   3635  CB  ASP   225      25.407 167.127  -6.234  1.00 82.10      A   
ATOM   3636  HB1 ASP   225      25.770 167.951  -5.583  1.00  0.00      A   
ATOM   3637  HB2 ASP   225      25.265 166.213  -5.620  1.00  0.00      A   
ATOM   3638  CG  ASP   225      24.064 167.529  -6.817  1.00 83.19      A   
ATOM   3639  OD1 ASP   225      23.978 168.611  -7.439  1.00 83.37      A   
ATOM   3640  OD2 ASP   225      23.094 166.759  -6.652  1.00 84.15      A   
ATOM   3641  C   ASP   225      26.549 168.031  -8.271  1.00 81.52      A   
ATOM   3642  O   ASP   225      26.182 167.852  -9.453  1.00 81.18      A   
ATOM   3643  N   GLU    10      43.379 161.065  -4.143  1.00 65.59      B   
ATOM   3644  HT1 GLU    10      42.669 161.618  -3.622  1.00  0.00      B   
ATOM   3645  HT2 GLU    10      42.921 160.571  -4.935  1.00  0.00      B   
ATOM   3646  HT3 GLU    10      44.113 161.703  -4.511  1.00  0.00      B   
ATOM   3647  CA  GLU    10      44.002 160.065  -3.227  1.00 64.73      B   
ATOM   3648  HA  GLU    10      44.482 159.313  -3.835  1.00  0.00      B   
ATOM   3649  CB  GLU    10      45.026 160.747  -2.307  1.00 67.76      B   
ATOM   3650  HB1 GLU    10      45.816 161.201  -2.941  1.00  0.00      B   
ATOM   3651  HB2 GLU    10      45.485 159.970  -1.661  1.00  0.00      B   
ATOM   3652  CG  GLU    10      44.449 161.837  -1.408  1.00 70.96      B   
ATOM   3653  HG1 GLU    10      43.622 161.406  -0.804  1.00  0.00      B   
ATOM   3654  HG2 GLU    10      44.048 162.654  -2.045  1.00  0.00      B   
ATOM   3655  CD  GLU    10      45.484 162.429  -0.457  1.00 72.93      B   
ATOM   3656  OE1 GLU    10      46.068 161.669   0.345  1.00 73.55      B   
ATOM   3657  OE2 GLU    10      45.710 163.657  -0.510  1.00 73.65      B   
ATOM   3658  C   GLU    10      42.945 159.352  -2.385  1.00 62.08      B   
ATOM   3659  O   GLU    10      41.743 159.565  -2.563  1.00 64.04      B   
ATOM   3660  N   HIS    11      43.403 158.499  -1.474  1.00 59.69      B   
ATOM   3661  HN  HIS    11      44.379 158.336  -1.350  1.00  0.00      B   
ATOM   3662  CA  HIS    11      42.515 157.744  -0.594  1.00 54.63      B   
ATOM   3663  HA  HIS    11      43.126 157.200   0.111  1.00  0.00      B   
ATOM   3664  ND1 HIS    11      43.338 159.368   1.803  1.00 56.93      B   
ATOM   3665  HD1 HIS    11      43.777 158.471   1.843  1.00  0.00      B   
ATOM   3666  NE2 HIS    11      42.902 161.432   2.184  1.00 56.85      B   
ATOM   3667  HE2 HIS    11      42.953 162.357   2.560  1.00  0.00      B   
ATOM   3668  CE1 HIS    11      43.709 160.432   2.493  1.00 56.27      B   
ATOM   3669  HE1 HIS    11      44.524 160.476   3.184  1.00  0.00      B   
ATOM   3670  CD2 HIS    11      41.982 160.994   1.262  1.00 57.24      B   
ATOM   3671  HD2 HIS    11      41.215 161.641   0.855  1.00  0.00      B   
ATOM   3672  CG  HIS    11      42.250 159.689   1.019  1.00 56.96      B   
ATOM   3673  CB  HIS    11      41.560 158.687   0.145  1.00 55.59      B   
ATOM   3674  HB1 HIS    11      40.884 158.079   0.782  1.00  0.00      B   
ATOM   3675  HB2 HIS    11      40.956 159.240  -0.605  1.00  0.00      B   
ATOM   3676  C   HIS    11      41.697 156.672  -1.321  1.00 50.13      B   
ATOM   3677  O   HIS    11      40.944 155.936  -0.691  1.00 46.84      B   
ATOM   3678  N   ALA    12      41.852 156.582  -2.639  1.00 45.44      B   
ATOM   3679  HN  ALA    12      42.474 157.175  -3.144  1.00  0.00      B   
ATOM   3680  CA  ALA    12      41.112 155.601  -3.425  1.00 42.48      B   
ATOM   3681  HA  ALA    12      40.058 155.805  -3.311  1.00  0.00      B   
ATOM   3682  CB  ALA    12      41.517 155.690  -4.895  1.00 43.49      B   
ATOM   3683  HB1 ALA    12      42.622 155.761  -4.983  1.00  0.00      B   
ATOM   3684  HB2 ALA    12      41.066 156.594  -5.357  1.00  0.00      B   
ATOM   3685  HB3 ALA    12      41.175 154.782  -5.437  1.00  0.00      B   
ATOM   3686  C   ALA    12      41.325 154.182  -2.904  1.00 40.56      B   
ATOM   3687  O   ALA    12      40.367 153.425  -2.740  1.00 39.25      B   
ATOM   3688  N   LYS    13      42.576 153.823  -2.636  1.00 37.58      B   
ATOM   3689  HN  LYS    13      43.348 154.440  -2.767  1.00  0.00      B   
ATOM   3690  CA  LYS    13      42.887 152.493  -2.131  1.00 38.28      B   
ATOM   3691  HA  LYS    13      42.531 151.768  -2.848  1.00  0.00      B   
ATOM   3692  CB  LYS    13      44.393 152.348  -1.928  1.00 41.13      B   
ATOM   3693  HB1 LYS    13      44.704 153.034  -1.113  1.00  0.00      B   
ATOM   3694  HB2 LYS    13      44.904 152.649  -2.867  1.00  0.00      B   
ATOM   3695  CG  LYS    13      44.841 150.945  -1.569  1.00 45.75      B   
ATOM   3696  HG1 LYS    13      44.561 150.250  -2.389  1.00  0.00      B   
ATOM   3697  HG2 LYS    13      44.330 150.625  -0.636  1.00  0.00      B   
ATOM   3698  CD  LYS    13      46.351 150.892  -1.359  1.00 52.19      B   
ATOM   3699  HD1 LYS    13      46.634 151.620  -0.569  1.00  0.00      B   
ATOM   3700  HD2 LYS    13      46.860 151.173  -2.306  1.00  0.00      B   
ATOM   3701  CE  LYS    13      46.808 149.500  -0.941  1.00 57.28      B   
ATOM   3702  HE1 LYS    13      46.630 148.782  -1.770  1.00  0.00      B   
ATOM   3703  HE2 LYS    13      46.254 149.180  -0.033  1.00  0.00      B   
ATOM   3704  NZ  LYS    13      48.268 149.473  -0.619  1.00 62.38      B   
ATOM   3705  HZ1 LYS    13      48.509 150.295  -0.029  1.00  0.00      B   
ATOM   3706  HZ2 LYS    13      48.818 149.507  -1.501  1.00  0.00      B   
ATOM   3707  HZ3 LYS    13      48.493 148.598  -0.104  1.00  0.00      B   
ATOM   3708  C   LYS    13      42.158 152.237  -0.809  1.00 37.89      B   
ATOM   3709  O   LYS    13      41.581 151.164  -0.601  1.00 36.27      B   
ATOM   3710  N   ALA    14      42.184 153.222   0.084  1.00 36.73      B   
ATOM   3711  HN  ALA    14      42.656 154.084  -0.083  1.00  0.00      B   
ATOM   3712  CA  ALA    14      41.511 153.085   1.373  1.00 37.13      B   
ATOM   3713  HA  ALA    14      41.855 152.172   1.836  1.00  0.00      B   
ATOM   3714  CB  ALA    14      41.823 154.286   2.267  1.00 37.43      B   
ATOM   3715  HB1 ALA    14      41.731 155.229   1.686  1.00  0.00      B   
ATOM   3716  HB2 ALA    14      42.861 154.209   2.655  1.00  0.00      B   
ATOM   3717  HB3 ALA    14      41.107 154.321   3.116  1.00  0.00      B   
ATOM   3718  C   ALA    14      40.005 152.964   1.163  1.00 37.05      B   
ATOM   3719  O   ALA    14      39.354 152.129   1.787  1.00 36.26      B   
ATOM   3720  N   PHE    15      39.456 153.801   0.287  1.00 37.22      B   
ATOM   3721  HN  PHE    15      39.993 154.479  -0.210  1.00  0.00      B   
ATOM   3722  CA  PHE    15      38.026 153.775   0.001  1.00 38.54      B   
ATOM   3723  HA  PHE    15      37.498 153.979   0.921  1.00  0.00      B   
ATOM   3724  CB  PHE    15      37.662 154.816  -1.060  1.00 40.89      B   
ATOM   3725  HB1 PHE    15      36.626 154.627  -1.415  1.00  0.00      B   
ATOM   3726  HB2 PHE    15      38.376 154.738  -1.907  1.00  0.00      B   
ATOM   3727  CG  PHE    15      37.710 156.238  -0.570  1.00 43.89      B   
ATOM   3728  CD1 PHE    15      37.412 157.289  -1.434  1.00 46.10      B   
ATOM   3729  HD1 PHE    15      37.151 157.077  -2.460  1.00  0.00      B   
ATOM   3730  CD2 PHE    15      38.043 156.534   0.747  1.00 45.34      B   
ATOM   3731  HD2 PHE    15      38.277 155.731   1.430  1.00  0.00      B   
ATOM   3732  CE1 PHE    15      37.446 158.614  -0.991  1.00 47.30      B   
ATOM   3733  HE1 PHE    15      37.213 159.419  -1.672  1.00  0.00      B   
ATOM   3734  CE2 PHE    15      38.079 157.854   1.198  1.00 44.90      B   
ATOM   3735  HE2 PHE    15      38.339 158.067   2.224  1.00  0.00      B   
ATOM   3736  CZ  PHE    15      37.780 158.893   0.327  1.00 45.44      B   
ATOM   3737  HZ  PHE    15      37.807 159.915   0.674  1.00  0.00      B   
ATOM   3738  C   PHE    15      37.572 152.400  -0.478  1.00 38.41      B   
ATOM   3739  O   PHE    15      36.544 151.892  -0.032  1.00 36.84      B   
ATOM   3740  N   LEU    16      38.327 151.804  -1.396  1.00 37.45      B   
ATOM   3741  HN  LEU    16      39.150 152.226  -1.768  1.00  0.00      B   
ATOM   3742  CA  LEU    16      37.982 150.482  -1.913  1.00 37.25      B   
ATOM   3743  HA  LEU    16      36.977 150.525  -2.307  1.00  0.00      B   
ATOM   3744  CB  LEU    16      38.971 150.077  -3.010  1.00 41.00      B   
ATOM   3745  HB1 LEU    16      39.982 150.087  -2.554  1.00  0.00      B   
ATOM   3746  HB2 LEU    16      38.919 150.858  -3.796  1.00  0.00      B   
ATOM   3747  CG  LEU    16      38.813 148.725  -3.713  1.00 42.52      B   
ATOM   3748  HG  LEU    16      37.746 148.560  -3.973  1.00  0.00      B   
ATOM   3749  CD1 LEU    16      39.657 148.721  -4.979  1.00 43.73      B   
ATOM   3750 HD11 LEU    16      40.663 149.143  -4.768  1.00  0.00      B   
ATOM   3751 HD12 LEU    16      39.169 149.341  -5.761  1.00  0.00      B   
ATOM   3752 HD13 LEU    16      39.779 147.681  -5.349  1.00  0.00      B   
ATOM   3753  CD2 LEU    16      39.235 147.587  -2.786  1.00 46.89      B   
ATOM   3754 HD21 LEU    16      38.807 147.741  -1.773  1.00  0.00      B   
ATOM   3755 HD22 LEU    16      40.342 147.558  -2.702  1.00  0.00      B   
ATOM   3756 HD23 LEU    16      38.865 146.618  -3.184  1.00  0.00      B   
ATOM   3757  C   LEU    16      38.001 149.469  -0.771  1.00 35.65      B   
ATOM   3758  O   LEU    16      37.142 148.583  -0.693  1.00 35.84      B   
ATOM   3759  N   GLY    17      38.985 149.602   0.114  1.00 31.93      B   
ATOM   3760  HN  GLY    17      39.684 150.309   0.042  1.00  0.00      B   
ATOM   3761  CA  GLY    17      39.081 148.699   1.247  1.00 30.22      B   
ATOM   3762  HA1 GLY    17      39.981 148.935   1.795  1.00  0.00      B   
ATOM   3763  HA2 GLY    17      39.128 147.687   0.872  1.00  0.00      B   
ATOM   3764  C   GLY    17      37.876 148.846   2.163  1.00 30.42      B   
ATOM   3765  O   GLY    17      37.321 147.846   2.638  1.00 29.02      B   
ATOM   3766  N   LEU    18      37.465 150.092   2.396  1.00 27.16      B   
ATOM   3767  HN  LEU    18      37.918 150.882   1.990  1.00  0.00      B   
ATOM   3768  CA  LEU    18      36.327 150.382   3.259  1.00 29.14      B   
ATOM   3769  HA  LEU    18      36.478 149.868   4.196  1.00  0.00      B   
ATOM   3770  CB  LEU    18      36.198 151.899   3.496  1.00 28.87      B   
ATOM   3771  HB1 LEU    18      35.217 152.089   3.979  1.00  0.00      B   
ATOM   3772  HB2 LEU    18      36.218 152.404   2.508  1.00  0.00      B   
ATOM   3773  CG  LEU    18      37.292 152.530   4.376  1.00 25.57      B   
ATOM   3774  HG  LEU    18      38.291 152.304   3.947  1.00  0.00      B   
ATOM   3775  CD1 LEU    18      37.095 154.026   4.439  1.00 28.25      B   
ATOM   3776 HD11 LEU    18      36.023 154.263   4.612  1.00  0.00      B   
ATOM   3777 HD12 LEU    18      37.411 154.490   3.480  1.00  0.00      B   
ATOM   3778 HD13 LEU    18      37.691 154.451   5.274  1.00  0.00      B   
ATOM   3779  CD2 LEU    18      37.243 151.945   5.793  1.00 25.52      B   
ATOM   3780 HD21 LEU    18      37.132 150.841   5.746  1.00  0.00      B   
ATOM   3781 HD22 LEU    18      36.376 152.365   6.346  1.00  0.00      B   
ATOM   3782 HD23 LEU    18      38.183 152.185   6.334  1.00  0.00      B   
ATOM   3783  C   LEU    18      35.046 149.824   2.659  1.00 30.03      B   
ATOM   3784  O   LEU    18      34.183 149.332   3.390  1.00 29.49      B   
ATOM   3785  N   ALA    19      34.923 149.889   1.333  1.00 30.01      B   
ATOM   3786  HN  ALA    19      35.622 150.297   0.751  1.00  0.00      B   
ATOM   3787  CA  ALA    19      33.740 149.358   0.655  1.00 32.02      B   
ATOM   3788  HA  ALA    19      32.867 149.817   1.096  1.00  0.00      B   
ATOM   3789  CB  ALA    19      33.799 149.660  -0.854  1.00 33.64      B   
ATOM   3790  HB1 ALA    19      34.813 149.437  -1.249  1.00  0.00      B   
ATOM   3791  HB2 ALA    19      33.577 150.734  -1.034  1.00  0.00      B   
ATOM   3792  HB3 ALA    19      33.061 149.030  -1.395  1.00  0.00      B   
ATOM   3793  C   ALA    19      33.653 147.849   0.885  1.00 32.33      B   
ATOM   3794  O   ALA    19      32.565 147.312   1.125  1.00 31.32      B   
ATOM   3795  N   LYS    20      34.794 147.167   0.805  1.00 32.07      B   
ATOM   3796  HN  LYS    20      35.663 147.606   0.592  1.00  0.00      B   
ATOM   3797  CA  LYS    20      34.836 145.723   1.027  1.00 32.61      B   
ATOM   3798  HA  LYS    20      34.084 145.267   0.401  1.00  0.00      B   
ATOM   3799  CB  LYS    20      36.218 145.161   0.690  1.00 35.74      B   
ATOM   3800  HB1 LYS    20      36.272 144.115   1.058  1.00  0.00      B   
ATOM   3801  HB2 LYS    20      36.984 145.768   1.218  1.00  0.00      B   
ATOM   3802  CG  LYS    20      36.537 145.167  -0.794  1.00 42.01      B   
ATOM   3803  HG1 LYS    20      36.784 146.203  -1.109  1.00  0.00      B   
ATOM   3804  HG2 LYS    20      35.645 144.822  -1.360  1.00  0.00      B   
ATOM   3805  CD  LYS    20      37.711 144.256  -1.111  1.00 48.07      B   
ATOM   3806  HD1 LYS    20      37.526 143.254  -0.669  1.00  0.00      B   
ATOM   3807  HD2 LYS    20      38.635 144.681  -0.664  1.00  0.00      B   
ATOM   3808  CE  LYS    20      37.901 144.114  -2.614  1.00 53.02      B   
ATOM   3809  HE1 LYS    20      38.229 145.085  -3.044  1.00  0.00      B   
ATOM   3810  HE2 LYS    20      36.947 143.791  -3.083  1.00  0.00      B   
ATOM   3811  NZ  LYS    20      38.939 143.096  -2.948  1.00 57.72      B   
ATOM   3812  HZ1 LYS    20      38.793 142.247  -2.365  1.00  0.00      B   
ATOM   3813  HZ2 LYS    20      39.883 143.488  -2.758  1.00  0.00      B   
ATOM   3814  HZ3 LYS    20      38.865 142.843  -3.954  1.00  0.00      B   
ATOM   3815  C   LYS    20      34.488 145.383   2.473  1.00 32.35      B   
ATOM   3816  O   LYS    20      33.836 144.371   2.750  1.00 28.67      B   
ATOM   3817  N   CYS    21      34.922 146.226   3.401  1.00 30.40      B   
ATOM   3818  HN  CYS    21      35.459 147.039   3.188  1.00  0.00      B   
ATOM   3819  CA  CYS    21      34.620 145.985   4.798  1.00 29.62      B   
ATOM   3820  HA  CYS    21      34.899 144.968   5.030  1.00  0.00      B   
ATOM   3821  CB  CYS    21      35.387 146.965   5.696  1.00 30.85      B   
ATOM   3822  HB1 CYS    21      34.898 146.983   6.693  1.00  0.00      B   
ATOM   3823  HB2 CYS    21      35.311 147.980   5.252  1.00  0.00      B   
ATOM   3824  SG  CYS    21      37.122 146.529   5.891  1.00 28.94      B   
ATOM   3825  HG1 CYS    21      37.410 147.552   6.682  1.00  0.00      B   
ATOM   3826  C   CYS    21      33.125 146.113   5.033  1.00 30.32      B   
ATOM   3827  O   CYS    21      32.544 145.311   5.758  1.00 29.76      B   
ATOM   3828  N   GLU    22      32.494 147.112   4.422  1.00 29.28      B   
ATOM   3829  HN  GLU    22      32.955 147.771   3.832  1.00  0.00      B   
ATOM   3830  CA  GLU    22      31.056 147.273   4.609  1.00 30.55      B   
ATOM   3831  HA  GLU    22      30.859 147.288   5.671  1.00  0.00      B   
ATOM   3832  CB  GLU    22      30.555 148.566   3.960  1.00 30.79      B   
ATOM   3833  HB1 GLU    22      29.445 148.542   3.925  1.00  0.00      B   
ATOM   3834  HB2 GLU    22      30.946 148.619   2.922  1.00  0.00      B   
ATOM   3835  CG  GLU    22      30.995 149.816   4.715  1.00 35.49      B   
ATOM   3836  HG1 GLU    22      30.520 150.705   4.248  1.00  0.00      B   
ATOM   3837  HG2 GLU    22      32.099 149.911   4.641  1.00  0.00      B   
ATOM   3838  CD  GLU    22      30.610 149.783   6.194  1.00 38.48      B   
ATOM   3839  OE1 GLU    22      31.325 150.401   7.003  1.00 38.89      B   
ATOM   3840  OE2 GLU    22      29.591 149.146   6.556  1.00 41.18      B   
ATOM   3841  C   GLU    22      30.311 146.061   4.050  1.00 30.96      B   
ATOM   3842  O   GLU    22      29.276 145.666   4.592  1.00 28.20      B   
ATOM   3843  N   GLU    23      30.843 145.464   2.985  1.00 29.99      B   
ATOM   3844  HN  GLU    23      31.674 145.791   2.541  1.00  0.00      B   
ATOM   3845  CA  GLU    23      30.213 144.276   2.412  1.00 31.96      B   
ATOM   3846  HA  GLU    23      29.176 144.511   2.226  1.00  0.00      B   
ATOM   3847  CB  GLU    23      30.894 143.841   1.109  1.00 35.04      B   
ATOM   3848  HB1 GLU    23      30.441 142.881   0.784  1.00  0.00      B   
ATOM   3849  HB2 GLU    23      31.972 143.678   1.318  1.00  0.00      B   
ATOM   3850  CG  GLU    23      30.776 144.832  -0.032  1.00 42.37      B   
ATOM   3851  HG1 GLU    23      31.337 145.754   0.229  1.00  0.00      B   
ATOM   3852  HG2 GLU    23      29.705 145.087  -0.181  1.00  0.00      B   
ATOM   3853  CD  GLU    23      31.330 144.281  -1.339  1.00 47.31      B   
ATOM   3854  OE1 GLU    23      32.192 143.371  -1.292  1.00 48.68      B   
ATOM   3855  OE2 GLU    23      30.913 144.772  -2.413  1.00 51.61      B   
ATOM   3856  C   GLU    23      30.317 143.139   3.421  1.00 31.42      B   
ATOM   3857  O   GLU    23      29.385 142.355   3.573  1.00 30.77      B   
ATOM   3858  N   GLU    24      31.460 143.035   4.093  1.00 29.40      B   
ATOM   3859  HN  GLU    24      32.228 143.654   3.948  1.00  0.00      B   
ATOM   3860  CA  GLU    24      31.644 141.988   5.093  1.00 28.89      B   
ATOM   3861  HA  GLU    24      31.429 141.039   4.624  1.00  0.00      B   
ATOM   3862  CB  GLU    24      33.078 141.993   5.645  1.00 30.23      B   
ATOM   3863  HB1 GLU    24      33.083 141.449   6.613  1.00  0.00      B   
ATOM   3864  HB2 GLU    24      33.382 143.046   5.822  1.00  0.00      B   
ATOM   3865  CG  GLU    24      34.106 141.343   4.722  1.00 34.44      B   
ATOM   3866  HG1 GLU    24      34.219 141.968   3.811  1.00  0.00      B   
ATOM   3867  HG2 GLU    24      33.742 140.335   4.430  1.00  0.00      B   
ATOM   3868  CD  GLU    24      35.474 141.192   5.376  1.00 38.21      B   
ATOM   3869  OE1 GLU    24      35.582 140.485   6.401  1.00 38.29      B   
ATOM   3870  OE2 GLU    24      36.446 141.785   4.865  1.00 42.48      B   
ATOM   3871  C   GLU    24      30.655 142.194   6.233  1.00 28.44      B   
ATOM   3872  O   GLU    24      30.140 141.223   6.805  1.00 28.20      B   
ATOM   3873  N   VAL    25      30.389 143.456   6.565  1.00 26.29      B   
ATOM   3874  HN  VAL    25      30.813 144.231   6.102  1.00  0.00      B   
ATOM   3875  CA  VAL    25      29.452 143.775   7.636  1.00 26.84      B   
ATOM   3876  HA  VAL    25      29.736 143.202   8.506  1.00  0.00      B   
ATOM   3877  CB  VAL    25      29.467 145.288   7.965  1.00 24.17      B   
ATOM   3878  HB  VAL    25      29.364 145.870   7.025  1.00  0.00      B   
ATOM   3879  CG1 VAL    25      28.328 145.641   8.902  1.00 29.12      B   
ATOM   3880 HG11 VAL    25      28.262 144.894   9.722  1.00  0.00      B   
ATOM   3881 HG12 VAL    25      27.367 145.642   8.345  1.00  0.00      B   
ATOM   3882 HG13 VAL    25      28.503 146.643   9.349  1.00  0.00      B   
ATOM   3883  CG2 VAL    25      30.799 145.661   8.617  1.00 27.02      B   
ATOM   3884 HG21 VAL    25      31.640 145.195   8.061  1.00  0.00      B   
ATOM   3885 HG22 VAL    25      30.822 145.296   9.666  1.00  0.00      B   
ATOM   3886 HG23 VAL    25      30.932 146.764   8.602  1.00  0.00      B   
ATOM   3887  C   VAL    25      28.036 143.337   7.248  1.00 25.36      B   
ATOM   3888  O   VAL    25      27.328 142.734   8.053  1.00 25.39      B   
ATOM   3889  N   ASP    26      27.626 143.626   6.018  1.00 28.24      B   
ATOM   3890  HN  ASP    26      28.191 144.116   5.359  1.00  0.00      B   
ATOM   3891  CA  ASP    26      26.289 143.222   5.575  1.00 30.67      B   
ATOM   3892  HA  ASP    26      25.567 143.693   6.225  1.00  0.00      B   
ATOM   3893  CB  ASP    26      26.040 143.636   4.120  1.00 32.49      B   
ATOM   3894  HB1 ASP    26      25.066 143.217   3.788  1.00  0.00      B   
ATOM   3895  HB2 ASP    26      26.851 143.223   3.484  1.00  0.00      B   
ATOM   3896  CG  ASP    26      26.004 145.140   3.935  1.00 33.66      B   
ATOM   3897  OD1 ASP    26      25.765 145.862   4.920  1.00 35.23      B   
ATOM   3898  OD2 ASP    26      26.204 145.599   2.791  1.00 38.77      B   
ATOM   3899  C   ASP    26      26.148 141.707   5.692  1.00 29.43      B   
ATOM   3900  O   ASP    26      25.121 141.203   6.143  1.00 30.21      B   
ATOM   3901  N   ALA    27      27.190 140.985   5.287  1.00 29.42      B   
ATOM   3902  HN  ALA    27      28.021 141.404   4.928  1.00  0.00      B   
ATOM   3903  CA  ALA    27      27.175 139.525   5.346  1.00 29.33      B   
ATOM   3904  HA  ALA    27      26.302 139.176   4.815  1.00  0.00      B   
ATOM   3905  CB  ALA    27      28.437 138.962   4.718  1.00 30.34      B   
ATOM   3906  HB1 ALA    27      29.325 139.528   5.072  1.00  0.00      B   
ATOM   3907  HB2 ALA    27      28.380 139.048   3.612  1.00  0.00      B   
ATOM   3908  HB3 ALA    27      28.559 137.896   5.005  1.00  0.00      B   
ATOM   3909  C   ALA    27      27.041 139.038   6.781  1.00 29.73      B   
ATOM   3910  O   ALA    27      26.319 138.076   7.057  1.00 29.17      B   
ATOM   3911  N   ILE    28      27.743 139.690   7.700  1.00 27.10      B   
ATOM   3912  HN  ILE    28      28.345 140.453   7.478  1.00  0.00      B   
ATOM   3913  CA  ILE    28      27.661 139.308   9.101  1.00 27.47      B   
ATOM   3914  HA  ILE    28      27.843 138.246   9.168  1.00  0.00      B   
ATOM   3915  CB  ILE    28      28.703 140.086   9.948  1.00 25.16      B   
ATOM   3916  HB  ILE    28      28.699 141.155   9.646  1.00  0.00      B   
ATOM   3917  CG2 ILE    28      28.375 139.980  11.421  1.00 27.33      B   
ATOM   3918 HG21 ILE    28      28.118 138.931  11.680  1.00  0.00      B   
ATOM   3919 HG22 ILE    28      27.506 140.628  11.662  1.00  0.00      B   
ATOM   3920 HG23 ILE    28      29.253 140.290  12.027  1.00  0.00      B   
ATOM   3921  CG1 ILE    28      30.105 139.539   9.662  1.00 25.63      B   
ATOM   3922 HG11 ILE    28      30.259 139.518   8.562  1.00  0.00      B   
ATOM   3923 HG12 ILE    28      30.167 138.502  10.054  1.00  0.00      B   
ATOM   3924  CD1 ILE    28      31.233 140.371  10.298  1.00 22.66      B   
ATOM   3925  HD1 ILE    28      30.975 140.625  11.348  1.00  0.00      B   
ATOM   3926  HD2 ILE    28      31.373 141.315   9.729  1.00  0.00      B   
ATOM   3927  HD3 ILE    28      32.179 139.789  10.296  1.00  0.00      B   
ATOM   3928  C   ILE    28      26.248 139.571   9.637  1.00 28.48      B   
ATOM   3929  O   ILE    28      25.684 138.742  10.363  1.00 28.46      B   
ATOM   3930  N   GLU    29      25.674 140.717   9.286  1.00 28.40      B   
ATOM   3931  HN  GLU    29      26.122 141.389   8.701  1.00  0.00      B   
ATOM   3932  CA  GLU    29      24.328 141.046   9.756  1.00 31.00      B   
ATOM   3933  HA  GLU    29      24.346 141.054  10.836  1.00  0.00      B   
ATOM   3934  CB  GLU    29      23.876 142.408   9.225  1.00 33.48      B   
ATOM   3935  HB1 GLU    29      22.780 142.497   9.382  1.00  0.00      B   
ATOM   3936  HB2 GLU    29      24.088 142.445   8.136  1.00  0.00      B   
ATOM   3937  CG  GLU    29      24.553 143.605   9.886  1.00 43.41      B   
ATOM   3938  HG1 GLU    29      24.121 144.538   9.466  1.00  0.00      B   
ATOM   3939  HG2 GLU    29      25.640 143.572   9.659  1.00  0.00      B   
ATOM   3940  CD  GLU    29      24.379 143.634  11.401  1.00 50.18      B   
ATOM   3941  OE1 GLU    29      23.336 143.162  11.904  1.00 54.25      B   
ATOM   3942  OE2 GLU    29      25.279 144.147  12.097  1.00 53.73      B   
ATOM   3943  C   GLU    29      23.333 139.974   9.326  1.00 30.81      B   
ATOM   3944  O   GLU    29      22.434 139.613  10.087  1.00 29.47      B   
ATOM   3945  N   ARG    30      23.504 139.479   8.105  1.00 30.91      B   
ATOM   3946  HN  ARG    30      24.230 139.803   7.504  1.00  0.00      B   
ATOM   3947  CA  ARG    30      22.646 138.431   7.558  1.00 33.77      B   
ATOM   3948  HA  ARG    30      21.622 138.773   7.599  1.00  0.00      B   
ATOM   3949  CB  ARG    30      23.060 138.139   6.114  1.00 38.08      B   
ATOM   3950  HB1 ARG    30      24.166 138.206   6.053  1.00  0.00      B   
ATOM   3951  HB2 ARG    30      22.614 138.920   5.463  1.00  0.00      B   
ATOM   3952  CG  ARG    30      22.639 136.778   5.574  1.00 43.25      B   
ATOM   3953  HG1 ARG    30      22.666 136.041   6.404  1.00  0.00      B   
ATOM   3954  HG2 ARG    30      23.363 136.465   4.792  1.00  0.00      B   
ATOM   3955  CD  ARG    30      21.243 136.786   4.973  1.00 48.29      B   
ATOM   3956  HD1 ARG    30      21.208 137.480   4.106  1.00  0.00      B   
ATOM   3957  HD2 ARG    30      20.502 137.095   5.741  1.00  0.00      B   
ATOM   3958  NE  ARG    30      20.871 135.451   4.498  1.00 53.25      B   
ATOM   3959  HE  ARG    30      21.514 134.703   4.658  1.00  0.00      B   
ATOM   3960  CZ  ARG    30      19.735 135.170   3.869  1.00 54.71      B   
ATOM   3961  NH1 ARG    30      18.854 136.131   3.632  1.00 56.87      B   
ATOM   3962 HH11 ARG    30      19.044 137.067   3.927  1.00  0.00      B   
ATOM   3963 HH12 ARG    30      17.999 135.920   3.159  1.00  0.00      B   
ATOM   3964  NH2 ARG    30      19.477 133.929   3.485  1.00 56.60      B   
ATOM   3965 HH21 ARG    30      20.138 133.201   3.668  1.00  0.00      B   
ATOM   3966 HH22 ARG    30      18.621 133.720   3.012  1.00  0.00      B   
ATOM   3967  C   ARG    30      22.783 137.168   8.412  1.00 34.41      B   
ATOM   3968  O   ARG    30      21.790 136.612   8.878  1.00 33.72      B   
ATOM   3969  N   GLU    31      24.017 136.720   8.616  1.00 33.26      B   
ATOM   3970  HN  GLU    31      24.819 137.174   8.235  1.00  0.00      B   
ATOM   3971  CA  GLU    31      24.268 135.525   9.418  1.00 35.65      B   
ATOM   3972  HA  GLU    31      23.728 134.703   8.973  1.00  0.00      B   
ATOM   3973  CB  GLU    31      25.764 135.217   9.463  1.00 38.78      B   
ATOM   3974  HB1 GLU    31      25.932 134.416  10.213  1.00  0.00      B   
ATOM   3975  HB2 GLU    31      26.299 136.134   9.789  1.00  0.00      B   
ATOM   3976  CG  GLU    31      26.357 134.764   8.142  1.00 45.11      B   
ATOM   3977  HG1 GLU    31      26.229 135.571   7.390  1.00  0.00      B   
ATOM   3978  HG2 GLU    31      25.821 133.855   7.795  1.00  0.00      B   
ATOM   3979  CD  GLU    31      27.836 134.441   8.262  1.00 51.05      B   
ATOM   3980  OE1 GLU    31      28.627 135.372   8.521  1.00 54.21      B   
ATOM   3981  OE2 GLU    31      28.210 133.258   8.106  1.00 55.28      B   
ATOM   3982  C   GLU    31      23.743 135.681  10.841  1.00 33.70      B   
ATOM   3983  O   GLU    31      23.153 134.751  11.394  1.00 33.15      B   
ATOM   3984  N   VAL    32      23.962 136.854  11.432  1.00 31.79      B   
ATOM   3985  HN  VAL    32      24.446 137.596  10.974  1.00  0.00      B   
ATOM   3986  CA  VAL    32      23.506 137.128  12.791  1.00 32.87      B   
ATOM   3987  HA  VAL    32      23.912 136.363  13.436  1.00  0.00      B   
ATOM   3988  CB  VAL    32      23.962 138.527  13.274  1.00 32.53      B   
ATOM   3989  HB  VAL    32      23.691 139.288  12.511  1.00  0.00      B   
ATOM   3990  CG1 VAL    32      23.292 138.870  14.589  1.00 33.62      B   
ATOM   3991 HG11 VAL    32      23.333 137.999  15.277  1.00  0.00      B   
ATOM   3992 HG12 VAL    32      22.227 139.134  14.413  1.00  0.00      B   
ATOM   3993 HG13 VAL    32      23.815 139.725  15.068  1.00  0.00      B   
ATOM   3994  CG2 VAL    32      25.464 138.557  13.442  1.00 33.28      B   
ATOM   3995 HG21 VAL    32      25.956 138.078  12.568  1.00  0.00      B   
ATOM   3996 HG22 VAL    32      25.753 138.002  14.360  1.00  0.00      B   
ATOM   3997 HG23 VAL    32      25.816 139.608  13.514  1.00  0.00      B   
ATOM   3998  C   VAL    32      21.979 137.063  12.901  1.00 32.89      B   
ATOM   3999  O   VAL    32      21.441 136.510  13.861  1.00 32.46      B   
ATOM   4000  N   GLU    33      21.283 137.635  11.924  1.00 32.22      B   
ATOM   4001  HN  GLU    33      21.713 138.088  11.147  1.00  0.00      B   
ATOM   4002  CA  GLU    33      19.825 137.620  11.953  1.00 32.64      B   
ATOM   4003  HA  GLU    33      19.505 137.944  12.932  1.00  0.00      B   
ATOM   4004  CB  GLU    33      19.261 138.547  10.875  1.00 34.51      B   
ATOM   4005  HB1 GLU    33      19.643 138.208   9.889  1.00  0.00      B   
ATOM   4006  HB2 GLU    33      19.632 139.575  11.071  1.00  0.00      B   
ATOM   4007  CG  GLU    33      17.733 138.592  10.808  1.00 37.13      B   
ATOM   4008  HG1 GLU    33      17.363 137.605  10.458  1.00  0.00      B   
ATOM   4009  HG2 GLU    33      17.432 139.374  10.080  1.00  0.00      B   
ATOM   4010  CD  GLU    33      17.069 138.903  12.142  1.00 39.08      B   
ATOM   4011  OE1 GLU    33      17.736 139.443  13.052  1.00 40.80      B   
ATOM   4012  OE2 GLU    33      15.858 138.620  12.278  1.00 40.03      B   
ATOM   4013  C   GLU    33      19.283 136.204  11.778  1.00 31.05      B   
ATOM   4014  O   GLU    33      18.326 135.817  12.445  1.00 28.76      B   
ATOM   4015  N   LEU    34      19.899 135.432  10.888  1.00 33.18      B   
ATOM   4016  HN  LEU    34      20.673 135.755  10.348  1.00  0.00      B   
ATOM   4017  CA  LEU    34      19.472 134.053  10.649  1.00 34.81      B   
ATOM   4018  HA  LEU    34      18.418 134.063  10.416  1.00  0.00      B   
ATOM   4019  CB  LEU    34      20.268 133.444   9.493  1.00 36.36      B   
ATOM   4020  HB1 LEU    34      20.514 132.395   9.759  1.00  0.00      B   
ATOM   4021  HB2 LEU    34      21.211 134.019   9.383  1.00  0.00      B   
ATOM   4022  CG  LEU    34      19.558 133.437   8.144  1.00 39.34      B   
ATOM   4023  HG  LEU    34      19.198 134.461   7.906  1.00  0.00      B   
ATOM   4024  CD1 LEU    34      20.520 132.974   7.071  1.00 40.64      B   
ATOM   4025 HD11 LEU    34      21.083 132.083   7.422  1.00  0.00      B   
ATOM   4026 HD12 LEU    34      21.245 133.783   6.839  1.00  0.00      B   
ATOM   4027 HD13 LEU    34      19.958 132.700   6.152  1.00  0.00      B   
ATOM   4028  CD2 LEU    34      18.335 132.517   8.224  1.00 36.74      B   
ATOM   4029 HD21 LEU    34      17.774 132.708   9.164  1.00  0.00      B   
ATOM   4030 HD22 LEU    34      18.660 131.455   8.214  1.00  0.00      B   
ATOM   4031 HD23 LEU    34      17.660 132.710   7.363  1.00  0.00      B   
ATOM   4032  C   LEU    34      19.667 133.210  11.901  1.00 33.91      B   
ATOM   4033  O   LEU    34      18.879 132.310  12.198  1.00 32.89      B   
ATOM   4034  N   TYR    35      20.743 133.508  12.623  1.00 33.83      B   
ATOM   4035  HN  TYR    35      21.377 134.224  12.342  1.00  0.00      B   
ATOM   4036  CA  TYR    35      21.079 132.826  13.862  1.00 32.25      B   
ATOM   4037  HA  TYR    35      21.092 131.762  13.676  1.00  0.00      B   
ATOM   4038  CB  TYR    35      22.452 133.312  14.332  1.00 33.87      B   
ATOM   4039  HB1 TYR    35      22.409 134.413  14.475  1.00  0.00      B   
ATOM   4040  HB2 TYR    35      23.204 133.056  13.556  1.00  0.00      B   
ATOM   4041  CG  TYR    35      22.957 132.728  15.631  1.00 36.38      B   
ATOM   4042  CD1 TYR    35      23.120 131.351  15.788  1.00 39.34      B   
ATOM   4043  HD1 TYR    35      22.818 130.685  14.993  1.00  0.00      B   
ATOM   4044  CD2 TYR    35      23.347 133.562  16.682  1.00 36.21      B   
ATOM   4045  HD2 TYR    35      23.220 134.630  16.585  1.00  0.00      B   
ATOM   4046  CE1 TYR    35      23.668 130.821  16.959  1.00 39.10      B   
ATOM   4047  HE1 TYR    35      23.790 129.753  17.067  1.00  0.00      B   
ATOM   4048  CE2 TYR    35      23.895 133.044  17.850  1.00 37.59      B   
ATOM   4049  HE2 TYR    35      24.195 133.705  18.650  1.00  0.00      B   
ATOM   4050  CZ  TYR    35      24.054 131.674  17.980  1.00 39.92      B   
ATOM   4051  OH  TYR    35      24.621 131.162  19.126  1.00 43.58      B   
ATOM   4052  HH  TYR    35      24.666 130.207  19.034  1.00  0.00      B   
ATOM   4053  C   TYR    35      20.013 133.154  14.898  1.00 31.58      B   
ATOM   4054  O   TYR    35      19.535 132.277  15.617  1.00 32.93      B   
ATOM   4055  N   ARG    36      19.626 134.422  14.963  1.00 30.65      B   
ATOM   4056  HN  ARG    36      20.005 135.129  14.371  1.00  0.00      B   
ATOM   4057  CA  ARG    36      18.614 134.846  15.917  1.00 30.63      B   
ATOM   4058  HA  ARG    36      18.907 134.494  16.895  1.00  0.00      B   
ATOM   4059  CB  ARG    36      18.484 136.373  15.917  1.00 30.87      B   
ATOM   4060  HB1 ARG    36      18.075 136.688  14.934  1.00  0.00      B   
ATOM   4061  HB2 ARG    36      19.497 136.809  16.042  1.00  0.00      B   
ATOM   4062  CG  ARG    36      17.582 136.933  17.014  1.00 31.94      B   
ATOM   4063  HG1 ARG    36      18.026 136.703  18.006  1.00  0.00      B   
ATOM   4064  HG2 ARG    36      16.583 136.452  16.947  1.00  0.00      B   
ATOM   4065  CD  ARG    36      17.424 138.441  16.873  1.00 36.28      B   
ATOM   4066  HD1 ARG    36      18.418 138.913  16.722  1.00  0.00      B   
ATOM   4067  HD2 ARG    36      16.937 138.857  17.781  1.00  0.00      B   
ATOM   4068  NE  ARG    36      16.589 138.773  15.723  1.00 39.41      B   
ATOM   4069  HE  ARG    36      17.041 139.111  14.898  1.00  0.00      B   
ATOM   4070  CZ  ARG    36      15.266 138.654  15.703  1.00 40.77      B   
ATOM   4071  NH1 ARG    36      14.624 138.218  16.782  1.00 41.44      B   
ATOM   4072 HH11 ARG    36      15.137 137.980  17.607  1.00  0.00      B   
ATOM   4073 HH12 ARG    36      13.628 138.128  16.769  1.00  0.00      B   
ATOM   4074  NH2 ARG    36      14.585 138.950  14.600  1.00 39.17      B   
ATOM   4075 HH21 ARG    36      15.069 139.263  13.783  1.00  0.00      B   
ATOM   4076 HH22 ARG    36      13.589 138.859  14.588  1.00  0.00      B   
ATOM   4077  C   ARG    36      17.265 134.215  15.571  1.00 29.31      B   
ATOM   4078  O   ARG    36      16.567 133.723  16.449  1.00 29.61      B   
ATOM   4079  N   LEU    37      16.904 134.216  14.294  1.00 28.32      B   
ATOM   4080  HN  LEU    37      17.475 134.593  13.569  1.00  0.00      B   
ATOM   4081  CA  LEU    37      15.612 133.645  13.894  1.00 29.71      B   
ATOM   4082  HA  LEU    37      14.839 134.119  14.480  1.00  0.00      B   
ATOM   4083  CB  LEU    37      15.368 133.877  12.403  1.00 28.12      B   
ATOM   4084  HB1 LEU    37      14.433 133.350  12.121  1.00  0.00      B   
ATOM   4085  HB2 LEU    37      16.216 133.432  11.842  1.00  0.00      B   
ATOM   4086  CG  LEU    37      15.234 135.342  11.980  1.00 29.00      B   
ATOM   4087  HG  LEU    37      16.085 135.929  12.386  1.00  0.00      B   
ATOM   4088  CD1 LEU    37      15.234 135.420  10.467  1.00 30.60      B   
ATOM   4089 HD11 LEU    37      14.568 134.638  10.044  1.00  0.00      B   
ATOM   4090 HD12 LEU    37      16.262 135.257  10.080  1.00  0.00      B   
ATOM   4091 HD13 LEU    37      14.865 136.415  10.140  1.00  0.00      B   
ATOM   4092  CD2 LEU    37      13.969 135.951  12.565  1.00 32.61      B   
ATOM   4093 HD21 LEU    37      13.868 135.668  13.635  1.00  0.00      B   
ATOM   4094 HD22 LEU    37      13.080 135.577  12.014  1.00  0.00      B   
ATOM   4095 HD23 LEU    37      14.015 137.059  12.494  1.00  0.00      B   
ATOM   4096  C   LEU    37      15.509 132.149  14.211  1.00 30.37      B   
ATOM   4097  O   LEU    37      14.434 131.651  14.572  1.00 28.67      B   
ATOM   4098  N   ASN    38      16.622 131.439  14.059  1.00 30.82      B   
ATOM   4099  HN  ASN    38      17.475 131.853  13.750  1.00  0.00      B   
ATOM   4100  CA  ASN    38      16.669 130.016  14.333  1.00 33.12      B   
ATOM   4101  HA  ASN    38      15.841 129.549  13.821  1.00  0.00      B   
ATOM   4102  CB  ASN    38      17.996 129.416  13.855  1.00 36.21      B   
ATOM   4103  HB1 ASN    38      18.271 128.571  14.521  1.00  0.00      B   
ATOM   4104  HB2 ASN    38      18.785 130.196  13.909  1.00  0.00      B   
ATOM   4105  CG  ASN    38      17.923 128.901  12.427  1.00 40.42      B   
ATOM   4106  OD1 ASN    38      17.157 127.985  12.126  1.00 41.59      B   
ATOM   4107  ND2 ASN    38      18.723 129.487  11.540  1.00 40.93      B   
ATOM   4108 HD21 ASN    38      18.716 129.188  10.586  1.00  0.00      B   
ATOM   4109 HD22 ASN    38      19.331 130.227  11.827  1.00  0.00      B   
ATOM   4110  C   ASN    38      16.502 129.764  15.822  1.00 32.16      B   
ATOM   4111  O   ASN    38      15.759 128.880  16.223  1.00 32.19      B   
ATOM   4112  N   LYS    39      17.196 130.547  16.640  1.00 32.22      B   
ATOM   4113  HN  LYS    39      17.799 131.267  16.306  1.00  0.00      B   
ATOM   4114  CA  LYS    39      17.112 130.393  18.084  1.00 32.88      B   
ATOM   4115  HA  LYS    39      17.255 129.349  18.321  1.00  0.00      B   
ATOM   4116  CB  LYS    39      18.185 131.250  18.767  1.00 35.99      B   
ATOM   4117  HB1 LYS    39      17.843 131.483  19.797  1.00  0.00      B   
ATOM   4118  HB2 LYS    39      18.289 132.198  18.199  1.00  0.00      B   
ATOM   4119  CG  LYS    39      19.556 130.591  18.854  1.00 39.33      B   
ATOM   4120  HG1 LYS    39      19.931 130.385  17.829  1.00  0.00      B   
ATOM   4121  HG2 LYS    39      19.468 129.630  19.404  1.00  0.00      B   
ATOM   4122  CD  LYS    39      20.545 131.499  19.580  1.00 44.21      B   
ATOM   4123  HD1 LYS    39      20.041 131.951  20.461  1.00  0.00      B   
ATOM   4124  HD2 LYS    39      20.863 132.311  18.892  1.00  0.00      B   
ATOM   4125  CE  LYS    39      21.778 130.735  20.051  1.00 46.98      B   
ATOM   4126  HE1 LYS    39      22.520 131.446  20.473  1.00  0.00      B   
ATOM   4127  HE2 LYS    39      22.223 130.181  19.197  1.00  0.00      B   
ATOM   4128  NZ  LYS    39      21.450 129.746  21.109  1.00 48.63      B   
ATOM   4129  HZ1 LYS    39      20.594 129.221  20.840  1.00  0.00      B   
ATOM   4130  HZ2 LYS    39      21.284 130.242  22.008  1.00  0.00      B   
ATOM   4131  HZ3 LYS    39      22.243 129.082  21.221  1.00  0.00      B   
ATOM   4132  C   LYS    39      15.736 130.765  18.644  1.00 32.58      B   
ATOM   4133  O   LYS    39      15.262 130.153  19.605  1.00 32.66      B   
ATOM   4134  N   MET    40      15.101 131.767  18.043  1.00 29.04      B   
ATOM   4135  HN  MET    40      15.485 132.243  17.256  1.00  0.00      B   
ATOM   4136  CA  MET    40      13.801 132.230  18.502  1.00 29.51      B   
ATOM   4137  HA  MET    40      13.796 132.207  19.582  1.00  0.00      B   
ATOM   4138  CB  MET    40      13.542 133.657  17.994  1.00 27.36      B   
ATOM   4139  HB1 MET    40      12.476 133.906  18.178  1.00  0.00      B   
ATOM   4140  HB2 MET    40      13.734 133.680  16.901  1.00  0.00      B   
ATOM   4141  CG  MET    40      14.412 134.730  18.661  1.00 27.76      B   
ATOM   4142  HG1 MET    40      14.271 135.682  18.107  1.00  0.00      B   
ATOM   4143  HG2 MET    40      15.474 134.423  18.563  1.00  0.00      B   
ATOM   4144  SD  MET    40      14.038 135.002  20.401  1.00 24.72      B   
ATOM   4145  CE  MET    40      12.515 135.861  20.258  1.00 30.03      B   
ATOM   4146  HE1 MET    40      11.845 135.374  19.518  1.00  0.00      B   
ATOM   4147  HE2 MET    40      12.693 136.905  19.924  1.00  0.00      B   
ATOM   4148  HE3 MET    40      11.991 135.878  21.237  1.00  0.00      B   
ATOM   4149  C   MET    40      12.609 131.346  18.139  1.00 29.59      B   
ATOM   4150  O   MET    40      11.610 131.338  18.859  1.00 31.04      B   
ATOM   4151  N   LYS    41      12.705 130.609  17.039  1.00 31.58      B   
ATOM   4152  HN  LYS    41      13.524 130.597  16.471  1.00  0.00      B   
ATOM   4153  CA  LYS    41      11.594 129.766  16.603  1.00 31.89      B   
ATOM   4154  HA  LYS    41      10.787 130.413  16.292  1.00  0.00      B   
ATOM   4155  CB  LYS    41      12.019 128.854  15.445  1.00 34.51      B   
ATOM   4156  HB1 LYS    41      12.831 128.182  15.796  1.00  0.00      B   
ATOM   4157  HB2 LYS    41      12.407 129.483  14.616  1.00  0.00      B   
ATOM   4158  CG  LYS    41      10.863 128.002  14.921  1.00 35.06      B   
ATOM   4159  HG1 LYS    41      10.015 128.674  14.669  1.00  0.00      B   
ATOM   4160  HG2 LYS    41      10.544 127.306  15.726  1.00  0.00      B   
ATOM   4161  CD  LYS    41      11.216 127.184  13.686  1.00 37.36      B   
ATOM   4162  HD1 LYS    41      12.059 126.499  13.920  1.00  0.00      B   
ATOM   4163  HD2 LYS    41      11.524 127.864  12.863  1.00  0.00      B   
ATOM   4164  CE  LYS    41       9.999 126.370  13.251  1.00 38.81      B   
ATOM   4165  HE1 LYS    41       9.164 127.059  13.003  1.00  0.00      B   
ATOM   4166  HE2 LYS    41       9.699 125.687  14.074  1.00  0.00      B   
ATOM   4167  NZ  LYS    41      10.254 125.530  12.048  1.00 43.98      B   
ATOM   4168  HZ1 LYS    41      11.169 125.046  12.150  1.00  0.00      B   
ATOM   4169  HZ2 LYS    41      10.274 126.134  11.201  1.00  0.00      B   
ATOM   4170  HZ3 LYS    41       9.497 124.823  11.952  1.00  0.00      B   
ATOM   4171  C   LYS    41      10.970 128.928  17.726  1.00 31.65      B   
ATOM   4172  O   LYS    41       9.758 128.975  17.929  1.00 29.31      B   
ATOM   4173  N   PRO    42      11.784 128.155  18.464  1.00 32.20      B   
ATOM   4174  CA  PRO    42      11.282 127.317  19.564  1.00 33.91      B   
ATOM   4175  HA  PRO    42      10.501 126.662  19.213  1.00  0.00      B   
ATOM   4176  CD  PRO    42      13.221 127.914  18.254  1.00 33.30      B   
ATOM   4177  HD1 PRO    42      13.824 128.681  18.784  1.00  0.00      B   
ATOM   4178  HD2 PRO    42      13.461 127.924  17.170  1.00  0.00      B   
ATOM   4179  CB  PRO    42      12.538 126.605  20.059  1.00 34.61      B   
ATOM   4180  HB1 PRO    42      12.301 125.585  20.428  1.00  0.00      B   
ATOM   4181  HB2 PRO    42      13.028 127.178  20.875  1.00  0.00      B   
ATOM   4182  CG  PRO    42      13.397 126.551  18.854  1.00 34.28      B   
ATOM   4183  HG1 PRO    42      14.458 126.364  19.124  1.00  0.00      B   
ATOM   4184  HG2 PRO    42      13.059 125.757  18.155  1.00  0.00      B   
ATOM   4185  C   PRO    42      10.637 128.122  20.680  1.00 33.88      B   
ATOM   4186  O   PRO    42       9.624 127.712  21.255  1.00 34.93      B   
ATOM   4187  N   VAL    43      11.237 129.268  20.994  1.00 31.88      B   
ATOM   4188  HN  VAL    43      12.054 129.587  20.519  1.00  0.00      B   
ATOM   4189  CA  VAL    43      10.734 130.129  22.055  1.00 32.03      B   
ATOM   4190  HA  VAL    43      10.548 129.515  22.923  1.00  0.00      B   
ATOM   4191  CB  VAL    43      11.753 131.237  22.392  1.00 32.14      B   
ATOM   4192  HB  VAL    43      11.911 131.876  21.497  1.00  0.00      B   
ATOM   4193  CG1 VAL    43      11.246 132.095  23.542  1.00 33.15      B   
ATOM   4194 HG11 VAL    43      10.837 131.450  24.349  1.00  0.00      B   
ATOM   4195 HG12 VAL    43      10.439 132.769  23.184  1.00  0.00      B   
ATOM   4196 HG13 VAL    43      12.080 132.699  23.959  1.00  0.00      B   
ATOM   4197  CG2 VAL    43      13.089 130.605  22.739  1.00 33.70      B   
ATOM   4198 HG21 VAL    43      13.337 129.808  22.005  1.00  0.00      B   
ATOM   4199 HG22 VAL    43      13.041 130.152  23.752  1.00  0.00      B   
ATOM   4200 HG23 VAL    43      13.890 131.374  22.711  1.00  0.00      B   
ATOM   4201  C   VAL    43       9.406 130.756  21.662  1.00 33.24      B   
ATOM   4202  O   VAL    43       8.507 130.900  22.502  1.00 31.70      B   
ATOM   4203  N   TYR    44       9.279 131.142  20.394  1.00 31.31      B   
ATOM   4204  HN  TYR    44      10.013 131.055  19.724  1.00  0.00      B   
ATOM   4205  CA  TYR    44       8.027 131.721  19.930  1.00 31.69      B   
ATOM   4206  HA  TYR    44       7.774 132.537  20.591  1.00  0.00      B   
ATOM   4207  CB  TYR    44       8.145 132.227  18.491  1.00 29.99      B   
ATOM   4208  HB1 TYR    44       7.130 132.283  18.043  1.00  0.00      B   
ATOM   4209  HB2 TYR    44       8.781 131.524  17.911  1.00  0.00      B   
ATOM   4210  CG  TYR    44       8.764 133.597  18.354  1.00 28.23      B   
ATOM   4211  CD1 TYR    44       8.394 134.643  19.205  1.00 30.06      B   
ATOM   4212  HD1 TYR    44       7.692 134.457  20.004  1.00  0.00      B   
ATOM   4213  CD2 TYR    44       9.677 133.865  17.331  1.00 28.62      B   
ATOM   4214  HD2 TYR    44       9.983 133.067  16.671  1.00  0.00      B   
ATOM   4215  CE1 TYR    44       8.922 135.929  19.034  1.00 28.39      B   
ATOM   4216  HE1 TYR    44       8.637 136.730  19.699  1.00  0.00      B   
ATOM   4217  CE2 TYR    44      10.198 135.136  17.147  1.00 27.47      B   
ATOM   4218  HE2 TYR    44      10.896 135.326  16.345  1.00  0.00      B   
ATOM   4219  CZ  TYR    44       9.818 136.160  17.997  1.00 29.83      B   
ATOM   4220  OH  TYR    44      10.320 137.423  17.788  1.00 29.29      B   
ATOM   4221  HH  TYR    44      10.915 137.385  17.036  1.00  0.00      B   
ATOM   4222  C   TYR    44       6.916 130.680  19.997  1.00 31.59      B   
ATOM   4223  O   TYR    44       5.796 130.993  20.391  1.00 30.64      B   
ATOM   4224  N   GLU    45       7.225 129.446  19.604  1.00 33.19      B   
ATOM   4225  HN  GLU    45       8.134 129.199  19.277  1.00  0.00      B   
ATOM   4226  CA  GLU    45       6.226 128.375  19.635  1.00 36.03      B   
ATOM   4227  HA  GLU    45       5.396 128.675  19.012  1.00  0.00      B   
ATOM   4228  CB  GLU    45       6.819 127.058  19.128  1.00 39.61      B   
ATOM   4229  HB1 GLU    45       6.017 126.290  19.124  1.00  0.00      B   
ATOM   4230  HB2 GLU    45       7.619 126.740  19.830  1.00  0.00      B   
ATOM   4231  CG  GLU    45       7.409 127.142  17.735  1.00 47.12      B   
ATOM   4232  HG1 GLU    45       8.264 127.851  17.747  1.00  0.00      B   
ATOM   4233  HG2 GLU    45       6.632 127.518  17.036  1.00  0.00      B   
ATOM   4234  CD  GLU    45       7.902 125.802  17.231  1.00 50.60      B   
ATOM   4235  OE1 GLU    45       8.603 125.101  17.997  1.00 54.14      B   
ATOM   4236  OE2 GLU    45       7.596 125.456  16.068  1.00 52.47      B   
ATOM   4237  C   GLU    45       5.726 128.184  21.057  1.00 36.18      B   
ATOM   4238  O   GLU    45       4.519 128.138  21.300  1.00 34.53      B   
ATOM   4239  N   LYS    46       6.666 128.082  21.992  1.00 36.34      B   
ATOM   4240  HN  LYS    46       7.636 128.122  21.767  1.00  0.00      B   
ATOM   4241  CA  LYS    46       6.350 127.906  23.406  1.00 37.53      B   
ATOM   4242  HA  LYS    46       5.749 127.015  23.512  1.00  0.00      B   
ATOM   4243  CB  LYS    46       7.648 127.778  24.206  1.00 40.34      B   
ATOM   4244  HB1 LYS    46       8.186 128.747  24.149  1.00  0.00      B   
ATOM   4245  HB2 LYS    46       8.271 126.992  23.730  1.00  0.00      B   
ATOM   4246  CG  LYS    46       7.473 127.419  25.677  1.00 44.55      B   
ATOM   4247  HG1 LYS    46       6.973 126.430  25.757  1.00  0.00      B   
ATOM   4248  HG2 LYS    46       6.835 128.184  26.169  1.00  0.00      B   
ATOM   4249  CD  LYS    46       8.830 127.360  26.384  1.00 49.41      B   
ATOM   4250  HD1 LYS    46       8.690 126.959  27.410  1.00  0.00      B   
ATOM   4251  HD2 LYS    46       9.250 128.386  26.453  1.00  0.00      B   
ATOM   4252  CE  LYS    46       9.812 126.465  25.625  1.00 53.39      B   
ATOM   4253  HE1 LYS    46       9.882 126.805  24.570  1.00  0.00      B   
ATOM   4254  HE2 LYS    46       9.459 125.412  25.665  1.00  0.00      B   
ATOM   4255  NZ  LYS    46      11.192 126.496  26.197  1.00 57.72      B   
ATOM   4256  HZ1 LYS    46      11.140 126.420  27.233  1.00  0.00      B   
ATOM   4257  HZ2 LYS    46      11.655 127.391  25.938  1.00  0.00      B   
ATOM   4258  HZ3 LYS    46      11.742 125.699  25.818  1.00  0.00      B   
ATOM   4259  C   LYS    46       5.547 129.100  23.912  1.00 36.11      B   
ATOM   4260  O   LYS    46       4.537 128.948  24.597  1.00 34.87      B   
ATOM   4261  N   ARG    47       6.013 130.292  23.562  1.00 34.17      B   
ATOM   4262  HN  ARG    47       6.833 130.388  23.003  1.00  0.00      B   
ATOM   4263  CA  ARG    47       5.375 131.540  23.960  1.00 32.79      B   
ATOM   4264  HA  ARG    47       5.335 131.571  25.039  1.00  0.00      B   
ATOM   4265  CB  ARG    47       6.179 132.727  23.417  1.00 31.21      B   
ATOM   4266  HB1 ARG    47       6.081 132.739  22.311  1.00  0.00      B   
ATOM   4267  HB2 ARG    47       7.247 132.577  23.682  1.00  0.00      B   
ATOM   4268  CG  ARG    47       5.741 134.076  23.949  1.00 31.56      B   
ATOM   4269  HG1 ARG    47       6.153 134.217  24.971  1.00  0.00      B   
ATOM   4270  HG2 ARG    47       4.632 134.105  24.002  1.00  0.00      B   
ATOM   4271  CD  ARG    47       6.232 135.214  23.046  1.00 31.78      B   
ATOM   4272  HD1 ARG    47       7.305 135.064  22.798  1.00  0.00      B   
ATOM   4273  HD2 ARG    47       6.091 136.190  23.557  1.00  0.00      B   
ATOM   4274  NE  ARG    47       5.481 135.250  21.792  1.00 29.57      B   
ATOM   4275  HE  ARG    47       4.842 134.503  21.614  1.00  0.00      B   
ATOM   4276  CZ  ARG    47       5.586 136.205  20.870  1.00 31.86      B   
ATOM   4277  NH1 ARG    47       6.427 137.217  21.046  1.00 31.88      B   
ATOM   4278 HH11 ARG    47       6.986 137.265  21.874  1.00  0.00      B   
ATOM   4279 HH12 ARG    47       6.502 137.932  20.350  1.00  0.00      B   
ATOM   4280  NH2 ARG    47       4.814 136.168  19.790  1.00 27.70      B   
ATOM   4281 HH21 ARG    47       4.156 135.424  19.671  1.00  0.00      B   
ATOM   4282 HH22 ARG    47       4.891 136.884  19.096  1.00  0.00      B   
ATOM   4283  C   ARG    47       3.941 131.659  23.453  1.00 32.72      B   
ATOM   4284  O   ARG    47       3.025 132.014  24.205  1.00 33.20      B   
ATOM   4285  N   ASP    48       3.749 131.386  22.167  1.00 32.85      B   
ATOM   4286  HN  ASP    48       4.488 131.097  21.563  1.00  0.00      B   
ATOM   4287  CA  ASP    48       2.427 131.498  21.571  1.00 33.11      B   
ATOM   4288  HA  ASP    48       2.038 132.480  21.794  1.00  0.00      B   
ATOM   4289  CB  ASP    48       2.517 131.289  20.057  1.00 33.60      B   
ATOM   4290  HB1 ASP    48       1.490 131.262  19.634  1.00  0.00      B   
ATOM   4291  HB2 ASP    48       3.020 130.320  19.855  1.00  0.00      B   
ATOM   4292  CG  ASP    48       3.304 132.402  19.356  1.00 31.56      B   
ATOM   4293  OD1 ASP    48       3.653 133.405  20.018  1.00 29.53      B   
ATOM   4294  OD2 ASP    48       3.566 132.271  18.144  1.00 31.63      B   
ATOM   4295  C   ASP    48       1.408 130.541  22.197  1.00 33.99      B   
ATOM   4296  O   ASP    48       0.218 130.866  22.278  1.00 35.48      B   
ATOM   4297  N   ALA    49       1.871 129.374  22.642  1.00 34.74      B   
ATOM   4298  HN  ALA    49       2.831 129.115  22.564  1.00  0.00      B   
ATOM   4299  CA  ALA    49       0.981 128.397  23.278  1.00 35.96      B   
ATOM   4300  HA  ALA    49       0.173 128.183  22.594  1.00  0.00      B   
ATOM   4301  CB  ALA    49       1.749 127.122  23.610  1.00 36.39      B   
ATOM   4302  HB1 ALA    49       2.726 127.375  24.074  1.00  0.00      B   
ATOM   4303  HB2 ALA    49       1.937 126.541  22.682  1.00  0.00      B   
ATOM   4304  HB3 ALA    49       1.166 126.505  24.326  1.00  0.00      B   
ATOM   4305  C   ALA    49       0.378 129.002  24.551  1.00 36.45      B   
ATOM   4306  O   ALA    49      -0.792 128.775  24.863  1.00 38.47      B   
ATOM   4307  N   TYR    50       1.178 129.776  25.280  1.00 36.13      B   
ATOM   4308  HN  TYR    50       2.129 129.940  25.028  1.00  0.00      B   
ATOM   4309  CA  TYR    50       0.713 130.437  26.499  1.00 36.68      B   
ATOM   4310  HA  TYR    50       0.179 129.709  27.091  1.00  0.00      B   
ATOM   4311  CB  TYR    50       1.892 131.003  27.292  1.00 37.46      B   
ATOM   4312  HB1 TYR    50       1.504 131.676  28.086  1.00  0.00      B   
ATOM   4313  HB2 TYR    50       2.554 131.568  26.602  1.00  0.00      B   
ATOM   4314  CG  TYR    50       2.748 129.965  27.973  1.00 38.48      B   
ATOM   4315  CD1 TYR    50       4.117 129.901  27.731  1.00 40.12      B   
ATOM   4316  HD1 TYR    50       4.562 130.582  27.021  1.00  0.00      B   
ATOM   4317  CD2 TYR    50       2.197 129.066  28.890  1.00 39.55      B   
ATOM   4318  HD2 TYR    50       1.136 129.095  29.091  1.00  0.00      B   
ATOM   4319  CE1 TYR    50       4.924 128.975  28.387  1.00 40.62      B   
ATOM   4320  HE1 TYR    50       5.985 128.942  28.190  1.00  0.00      B   
ATOM   4321  CE2 TYR    50       2.994 128.134  29.548  1.00 38.76      B   
ATOM   4322  HE2 TYR    50       2.554 127.444  30.252  1.00  0.00      B   
ATOM   4323  CZ  TYR    50       4.355 128.097  29.294  1.00 41.33      B   
ATOM   4324  OH  TYR    50       5.160 127.204  29.963  1.00 43.31      B   
ATOM   4325  HH  TYR    50       4.603 126.680  30.544  1.00  0.00      B   
ATOM   4326  C   TYR    50      -0.228 131.582  26.133  1.00 37.74      B   
ATOM   4327  O   TYR    50      -1.234 131.819  26.809  1.00 37.51      B   
ATOM   4328  N   ILE    51       0.114 132.299  25.063  1.00 36.88      B   
ATOM   4329  HN  ILE    51       0.940 132.109  24.539  1.00  0.00      B   
ATOM   4330  CA  ILE    51      -0.705 133.412  24.592  1.00 37.12      B   
ATOM   4331  HA  ILE    51      -0.779 134.133  25.393  1.00  0.00      B   
ATOM   4332  CB  ILE    51      -0.078 134.070  23.334  1.00 35.47      B   
ATOM   4333  HB  ILE    51       0.229 133.278  22.618  1.00  0.00      B   
ATOM   4334  CG2 ILE    51      -1.083 134.996  22.664  1.00 34.72      B   
ATOM   4335 HG21 ILE    51      -1.593 135.622  23.427  1.00  0.00      B   
ATOM   4336 HG22 ILE    51      -1.849 134.397  22.127  1.00  0.00      B   
ATOM   4337 HG23 ILE    51      -0.561 135.665  21.947  1.00  0.00      B   
ATOM   4338  CG1 ILE    51       1.185 134.843  23.721  1.00 33.78      B   
ATOM   4339 HG11 ILE    51       1.871 134.154  24.257  1.00  0.00      B   
ATOM   4340 HG12 ILE    51       0.898 135.669  24.405  1.00  0.00      B   
ATOM   4341  CD1 ILE    51       1.935 135.442  22.518  1.00 30.70      B   
ATOM   4342  HD1 ILE    51       1.217 135.928  21.824  1.00  0.00      B   
ATOM   4343  HD2 ILE    51       2.471 134.639  21.968  1.00  0.00      B   
ATOM   4344  HD3 ILE    51       2.662 136.205  22.868  1.00  0.00      B   
ATOM   4345  C   ILE    51      -2.108 132.913  24.243  1.00 39.31      B   
ATOM   4346  O   ILE    51      -3.102 133.581  24.528  1.00 39.02      B   
ATOM   4347  N   ASP    52      -2.179 131.737  23.629  1.00 41.25      B   
ATOM   4348  HN  ASP    52      -1.366 131.204  23.409  1.00  0.00      B   
ATOM   4349  CA  ASP    52      -3.456 131.150  23.237  1.00 47.00      B   
ATOM   4350  HA  ASP    52      -3.975 131.864  22.615  1.00  0.00      B   
ATOM   4351  CB  ASP    52      -3.239 129.840  22.474  1.00 47.30      B   
ATOM   4352  HB1 ASP    52      -4.224 129.357  22.300  1.00  0.00      B   
ATOM   4353  HB2 ASP    52      -2.605 129.166  23.088  1.00  0.00      B   
ATOM   4354  CG  ASP    52      -2.561 130.047  21.133  1.00 50.52      B   
ATOM   4355  OD1 ASP    52      -2.846 131.070  20.470  1.00 51.10      B   
ATOM   4356  OD2 ASP    52      -1.754 129.181  20.733  1.00 50.84      B   
ATOM   4357  C   ASP    52      -4.373 130.888  24.428  1.00 49.34      B   
ATOM   4358  O   ASP    52      -5.565 130.627  24.255  1.00 49.66      B   
ATOM   4359  N   GLU    53      -3.814 130.957  25.632  1.00 50.58      B   
ATOM   4360  HN  GLU    53      -2.848 131.169  25.756  1.00  0.00      B   
ATOM   4361  CA  GLU    53      -4.582 130.726  26.849  1.00 52.67      B   
ATOM   4362  HA  GLU    53      -5.436 130.115  26.597  1.00  0.00      B   
ATOM   4363  CB  GLU    53      -3.714 130.024  27.899  1.00 55.21      B   
ATOM   4364  HB1 GLU    53      -4.247 130.061  28.872  1.00  0.00      B   
ATOM   4365  HB2 GLU    53      -2.758 130.582  27.990  1.00  0.00      B   
ATOM   4366  CG  GLU    53      -3.390 128.574  27.590  1.00 61.84      B   
ATOM   4367  HG1 GLU    53      -2.978 128.506  26.561  1.00  0.00      B   
ATOM   4368  HG2 GLU    53      -4.323 127.974  27.650  1.00  0.00      B   
ATOM   4369  CD  GLU    53      -2.374 127.989  28.559  1.00 66.28      B   
ATOM   4370  OE1 GLU    53      -2.561 128.142  29.787  1.00 69.39      B   
ATOM   4371  OE2 GLU    53      -1.390 127.373  28.092  1.00 69.02      B   
ATOM   4372  C   GLU    53      -5.123 132.024  27.437  1.00 51.87      B   
ATOM   4373  O   GLU    53      -5.874 131.999  28.413  1.00 53.14      B   
ATOM   4374  N   ILE    54      -4.742 133.155  26.849  1.00 50.63      B   
ATOM   4375  HN  ILE    54      -4.137 133.168  26.057  1.00  0.00      B   
ATOM   4376  CA  ILE    54      -5.196 134.451  27.339  1.00 49.42      B   
ATOM   4377  HA  ILE    54      -5.639 134.301  28.313  1.00  0.00      B   
ATOM   4378  CB  ILE    54      -4.030 135.449  27.434  1.00 46.86      B   
ATOM   4379  HB  ILE    54      -3.555 135.561  26.436  1.00  0.00      B   
ATOM   4380  CG2 ILE    54      -4.539 136.800  27.907  1.00 47.37      B   
ATOM   4381 HG21 ILE    54      -5.237 136.667  28.761  1.00  0.00      B   
ATOM   4382 HG22 ILE    54      -5.081 137.310  27.082  1.00  0.00      B   
ATOM   4383 HG23 ILE    54      -3.687 137.430  28.240  1.00  0.00      B   
ATOM   4384  CG1 ILE    54      -2.974 134.918  28.404  1.00 48.22      B   
ATOM   4385 HG11 ILE    54      -2.618 133.934  28.033  1.00  0.00      B   
ATOM   4386 HG12 ILE    54      -3.448 134.778  29.398  1.00  0.00      B   
ATOM   4387  CD1 ILE    54      -1.774 135.833  28.568  1.00 46.13      B   
ATOM   4388  HD1 ILE    54      -2.110 136.885  28.690  1.00  0.00      B   
ATOM   4389  HD2 ILE    54      -1.125 135.770  27.669  1.00  0.00      B   
ATOM   4390  HD3 ILE    54      -1.194 135.539  29.469  1.00  0.00      B   
ATOM   4391  C   ILE    54      -6.296 135.052  26.468  1.00 51.72      B   
ATOM   4392  O   ILE    54      -6.060 135.442  25.325  1.00 49.27      B   
ATOM   4393  N   ALA    55      -7.494 135.122  27.042  1.00 51.92      B   
ATOM   4394  HN  ALA    55      -7.632 134.807  27.977  1.00  0.00      B   
ATOM   4395  CA  ALA    55      -8.690 135.647  26.389  1.00 53.45      B   
ATOM   4396  HA  ALA    55      -9.189 134.832  25.886  1.00  0.00      B   
ATOM   4397  CB  ALA    55      -9.609 136.275  27.441  1.00 53.91      B   
ATOM   4398  HB1 ALA    55      -9.017 136.907  28.137  1.00  0.00      B   
ATOM   4399  HB2 ALA    55     -10.113 135.477  28.027  1.00  0.00      B   
ATOM   4400  HB3 ALA    55     -10.371 136.913  26.945  1.00  0.00      B   
ATOM   4401  C   ALA    55      -8.492 136.634  25.240  1.00 53.77      B   
ATOM   4402  O   ALA    55      -8.267 136.241  24.091  1.00 55.15      B   
ATOM   4403  N   GLU    56      -8.595 137.917  25.565  1.00 54.31      B   
ATOM   4404  HN  GLU    56      -8.761 138.207  26.504  1.00  0.00      B   
ATOM   4405  CA  GLU    56      -8.475 138.988  24.585  1.00 53.79      B   
ATOM   4406  HA  GLU    56      -8.778 138.604  23.622  1.00  0.00      B   
ATOM   4407  CB  GLU    56      -9.366 140.159  25.003  1.00 57.80      B   
ATOM   4408  HB1 GLU    56      -9.329 140.927  24.202  1.00  0.00      B   
ATOM   4409  HB2 GLU    56      -8.953 140.593  25.938  1.00  0.00      B   
ATOM   4410  CG  GLU    56     -10.821 139.799  25.249  1.00 65.48      B   
ATOM   4411  HG1 GLU    56     -10.873 138.997  26.015  1.00  0.00      B   
ATOM   4412  HG2 GLU    56     -11.269 139.429  24.303  1.00  0.00      B   
ATOM   4413  CD  GLU    56     -11.628 140.989  25.736  1.00 69.44      B   
ATOM   4414  OE1 GLU    56     -11.298 141.529  26.814  1.00 72.29      B   
ATOM   4415  OE2 GLU    56     -12.587 141.388  25.040  1.00 72.89      B   
ATOM   4416  C   GLU    56      -7.051 139.499  24.406  1.00 49.61      B   
ATOM   4417  O   GLU    56      -6.838 140.699  24.266  1.00 49.97      B   
ATOM   4418  N   PHE    57      -6.078 138.601  24.399  1.00 45.50      B   
ATOM   4419  HN  PHE    57      -6.245 137.623  24.493  1.00  0.00      B   
ATOM   4420  CA  PHE    57      -4.691 139.020  24.250  1.00 42.53      B   
ATOM   4421  HA  PHE    57      -4.426 139.614  25.112  1.00  0.00      B   
ATOM   4422  CB  PHE    57      -3.776 137.806  24.141  1.00 41.31      B   
ATOM   4423  HB1 PHE    57      -4.009 137.253  23.206  1.00  0.00      B   
ATOM   4424  HB2 PHE    57      -3.932 137.148  25.023  1.00  0.00      B   
ATOM   4425  CG  PHE    57      -2.317 138.159  24.099  1.00 41.66      B   
ATOM   4426  CD1 PHE    57      -1.616 138.423  25.273  1.00 40.50      B   
ATOM   4427  HD1 PHE    57      -2.130 138.378  26.222  1.00  0.00      B   
ATOM   4428  CD2 PHE    57      -1.641 138.226  22.883  1.00 41.05      B   
ATOM   4429  HD2 PHE    57      -2.173 138.027  21.964  1.00  0.00      B   
ATOM   4430  CE1 PHE    57      -0.256 138.745  25.239  1.00 41.37      B   
ATOM   4431  HE1 PHE    57       0.277 138.946  26.157  1.00  0.00      B   
ATOM   4432  CE2 PHE    57      -0.283 138.548  22.839  1.00 41.02      B   
ATOM   4433  HE2 PHE    57       0.230 138.597  21.890  1.00  0.00      B   
ATOM   4434  CZ  PHE    57       0.409 138.806  24.018  1.00 41.51      B   
ATOM   4435  HZ  PHE    57       1.460 139.053  23.986  1.00  0.00      B   
ATOM   4436  C   PHE    57      -4.456 139.928  23.039  1.00 40.95      B   
ATOM   4437  O   PHE    57      -4.070 141.085  23.194  1.00 39.68      B   
ATOM   4438  N   TRP    58      -4.686 139.404  21.837  1.00 39.06      B   
ATOM   4439  HN  TRP    58      -5.014 138.471  21.709  1.00  0.00      B   
ATOM   4440  CA  TRP    58      -4.461 140.194  20.626  1.00 37.87      B   
ATOM   4441  HA  TRP    58      -3.470 140.620  20.682  1.00  0.00      B   
ATOM   4442  CB  TRP    58      -4.592 139.311  19.385  1.00 35.94      B   
ATOM   4443  HB1 TRP    58      -4.550 139.952  18.478  1.00  0.00      B   
ATOM   4444  HB2 TRP    58      -5.570 138.786  19.415  1.00  0.00      B   
ATOM   4445  CG  TRP    58      -3.501 138.284  19.296  1.00 35.70      B   
ATOM   4446  CD2 TRP    58      -2.097 138.533  19.117  1.00 35.32      B   
ATOM   4447  CD1 TRP    58      -3.637 136.933  19.405  1.00 36.35      B   
ATOM   4448  HD1 TRP    58      -4.575 136.416  19.547  1.00  0.00      B   
ATOM   4449  NE1 TRP    58      -2.408 136.321  19.308  1.00 37.56      B   
ATOM   4450  HE1 TRP    58      -2.248 135.360  19.358  1.00  0.00      B   
ATOM   4451  CE2 TRP    58      -1.446 137.281  19.130  1.00 36.30      B   
ATOM   4452  CE3 TRP    58      -1.329 139.693  18.947  1.00 35.44      B   
ATOM   4453  HE3 TRP    58      -1.781 140.674  18.930  1.00  0.00      B   
ATOM   4454  CZ2 TRP    58      -0.059 137.153  18.981  1.00 36.08      B   
ATOM   4455  HZ2 TRP    58       0.435 136.193  18.994  1.00  0.00      B   
ATOM   4456  CZ3 TRP    58       0.052 139.568  18.797  1.00 34.17      B   
ATOM   4457  HZ3 TRP    58       0.655 140.454  18.666  1.00  0.00      B   
ATOM   4458  CH2 TRP    58       0.672 138.306  18.814  1.00 33.94      B   
ATOM   4459  HH2 TRP    58       1.743 138.241  18.694  1.00  0.00      B   
ATOM   4460  C   TRP    58      -5.365 141.418  20.523  1.00 39.34      B   
ATOM   4461  O   TRP    58      -4.971 142.441  19.963  1.00 38.34      B   
ATOM   4462  N   LYS    59      -6.570 141.326  21.073  1.00 40.20      B   
ATOM   4463  HN  LYS    59      -6.899 140.497  21.518  1.00  0.00      B   
ATOM   4464  CA  LYS    59      -7.480 142.464  21.046  1.00 41.67      B   
ATOM   4465  HA  LYS    59      -7.641 142.741  20.015  1.00  0.00      B   
ATOM   4466  CB  LYS    59      -8.805 142.100  21.713  1.00 43.01      B   
ATOM   4467  HB1 LYS    59      -8.588 141.647  22.703  1.00  0.00      B   
ATOM   4468  HB2 LYS    59      -9.324 141.350  21.080  1.00  0.00      B   
ATOM   4469  CG  LYS    59      -9.734 143.281  21.918  1.00 46.44      B   
ATOM   4470  HG1 LYS    59     -10.008 143.707  20.929  1.00  0.00      B   
ATOM   4471  HG2 LYS    59      -9.209 144.060  22.512  1.00  0.00      B   
ATOM   4472  CD  LYS    59     -11.000 142.862  22.650  1.00 49.89      B   
ATOM   4473  HD1 LYS    59     -10.722 142.355  23.598  1.00  0.00      B   
ATOM   4474  HD2 LYS    59     -11.570 142.150  22.016  1.00  0.00      B   
ATOM   4475  CE  LYS    59     -11.877 144.062  22.964  1.00 52.69      B   
ATOM   4476  HE1 LYS    59     -12.175 144.567  22.020  1.00  0.00      B   
ATOM   4477  HE2 LYS    59     -11.324 144.770  23.618  1.00  0.00      B   
ATOM   4478  NZ  LYS    59     -13.121 143.663  23.677  1.00 55.43      B   
ATOM   4479  HZ1 LYS    59     -12.887 142.984  24.429  1.00  0.00      B   
ATOM   4480  HZ2 LYS    59     -13.780 143.222  23.004  1.00  0.00      B   
ATOM   4481  HZ3 LYS    59     -13.566 144.505  24.096  1.00  0.00      B   
ATOM   4482  C   LYS    59      -6.817 143.596  21.820  1.00 41.77      B   
ATOM   4483  O   LYS    59      -6.773 144.736  21.370  1.00 41.54      B   
ATOM   4484  N   ILE    60      -6.281 143.255  22.985  1.00 41.32      B   
ATOM   4485  HN  ILE    60      -6.304 142.316  23.320  1.00  0.00      B   
ATOM   4486  CA  ILE    60      -5.624 144.223  23.854  1.00 40.14      B   
ATOM   4487  HA  ILE    60      -6.273 145.080  23.957  1.00  0.00      B   
ATOM   4488  CB  ILE    60      -5.344 143.585  25.237  1.00 40.86      B   
ATOM   4489  HB  ILE    60      -4.695 142.693  25.107  1.00  0.00      B   
ATOM   4490  CG2 ILE    60      -4.654 144.581  26.150  1.00 39.20      B   
ATOM   4491 HG21 ILE    60      -5.154 145.571  26.083  1.00  0.00      B   
ATOM   4492 HG22 ILE    60      -3.592 144.699  25.846  1.00  0.00      B   
ATOM   4493 HG23 ILE    60      -4.705 144.228  27.202  1.00  0.00      B   
ATOM   4494  CG1 ILE    60      -6.668 143.120  25.854  1.00 42.42      B   
ATOM   4495 HG11 ILE    60      -7.133 142.382  25.167  1.00  0.00      B   
ATOM   4496 HG12 ILE    60      -7.339 144.000  25.945  1.00  0.00      B   
ATOM   4497  CD1 ILE    60      -6.532 142.482  27.217  1.00 46.54      B   
ATOM   4498  HD1 ILE    60      -5.852 143.086  27.855  1.00  0.00      B   
ATOM   4499  HD2 ILE    60      -6.109 141.460  27.116  1.00  0.00      B   
ATOM   4500  HD3 ILE    60      -7.526 142.428  27.710  1.00  0.00      B   
ATOM   4501  C   ILE    60      -4.322 144.768  23.268  1.00 39.48      B   
ATOM   4502  O   ILE    60      -4.045 145.969  23.354  1.00 39.28      B   
ATOM   4503  N   VAL    61      -3.523 143.883  22.680  1.00 38.02      B   
ATOM   4504  HN  VAL    61      -3.754 142.915  22.622  1.00  0.00      B   
ATOM   4505  CA  VAL    61      -2.253 144.280  22.082  1.00 36.77      B   
ATOM   4506  HA  VAL    61      -1.683 144.812  22.829  1.00  0.00      B   
ATOM   4507  CB  VAL    61      -1.471 143.039  21.593  1.00 37.57      B   
ATOM   4508  HB  VAL    61      -2.136 142.410  20.963  1.00  0.00      B   
ATOM   4509  CG1 VAL    61      -0.252 143.459  20.778  1.00 36.68      B   
ATOM   4510 HG11 VAL    61       0.283 144.287  21.290  1.00  0.00      B   
ATOM   4511 HG12 VAL    61      -0.571 143.811  19.774  1.00  0.00      B   
ATOM   4512 HG13 VAL    61       0.444 142.600  20.669  1.00  0.00      B   
ATOM   4513  CG2 VAL    61      -1.031 142.206  22.796  1.00 38.30      B   
ATOM   4514 HG21 VAL    61      -1.871 142.101  23.515  1.00  0.00      B   
ATOM   4515 HG22 VAL    61      -0.183 142.705  23.312  1.00  0.00      B   
ATOM   4516 HG23 VAL    61      -0.721 141.193  22.461  1.00  0.00      B   
ATOM   4517  C   VAL    61      -2.445 145.249  20.911  1.00 38.36      B   
ATOM   4518  O   VAL    61      -1.834 146.318  20.874  1.00 37.50      B   
ATOM   4519  N   LEU    62      -3.306 144.877  19.968  1.00 37.76      B   
ATOM   4520  HN  LEU    62      -3.811 144.019  20.020  1.00  0.00      B   
ATOM   4521  CA  LEU    62      -3.565 145.706  18.795  1.00 39.12      B   
ATOM   4522  HA  LEU    62      -2.619 145.930  18.325  1.00  0.00      B   
ATOM   4523  CB  LEU    62      -4.484 144.963  17.822  1.00 38.36      B   
ATOM   4524  HB1 LEU    62      -4.745 145.646  16.986  1.00  0.00      B   
ATOM   4525  HB2 LEU    62      -5.414 144.677  18.357  1.00  0.00      B   
ATOM   4526  CG  LEU    62      -3.841 143.700  17.244  1.00 36.01      B   
ATOM   4527  HG  LEU    62      -3.423 143.089  18.072  1.00  0.00      B   
ATOM   4528  CD1 LEU    62      -4.858 142.879  16.481  1.00 36.80      B   
ATOM   4529 HD11 LEU    62      -5.468 143.538  15.827  1.00  0.00      B   
ATOM   4530 HD12 LEU    62      -5.535 142.360  17.192  1.00  0.00      B   
ATOM   4531 HD13 LEU    62      -4.339 142.131  15.845  1.00  0.00      B   
ATOM   4532  CD2 LEU    62      -2.683 144.100  16.349  1.00 36.43      B   
ATOM   4533 HD21 LEU    62      -2.068 144.880  16.846  1.00  0.00      B   
ATOM   4534 HD22 LEU    62      -3.069 144.510  15.391  1.00  0.00      B   
ATOM   4535 HD23 LEU    62      -2.040 143.217  16.146  1.00  0.00      B   
ATOM   4536  C   LEU    62      -4.161 147.062  19.146  1.00 41.51      B   
ATOM   4537  O   LEU    62      -4.004 148.022  18.392  1.00 42.31      B   
ATOM   4538  N   SER    63      -4.843 147.147  20.285  1.00 43.29      B   
ATOM   4539  HN  SER    63      -4.981 146.364  20.887  1.00  0.00      B   
ATOM   4540  CA  SER    63      -5.431 148.411  20.715  1.00 44.96      B   
ATOM   4541  HA  SER    63      -5.659 148.991  19.833  1.00  0.00      B   
ATOM   4542  CB  SER    63      -6.702 148.166  21.534  1.00 46.08      B   
ATOM   4543  HB1 SER    63      -7.024 149.116  22.011  1.00  0.00      B   
ATOM   4544  HB2 SER    63      -6.495 147.409  22.320  1.00  0.00      B   
ATOM   4545  OG  SER    63      -7.761 147.690  20.717  1.00 47.55      B   
ATOM   4546  HG1 SER    63      -8.511 147.564  21.303  1.00  0.00      B   
ATOM   4547  C   SER    63      -4.421 149.198  21.547  1.00 46.50      B   
ATOM   4548  O   SER    63      -4.610 150.386  21.812  1.00 47.13      B   
ATOM   4549  N   GLN    64      -3.342 148.532  21.945  1.00 47.53      B   
ATOM   4550  HN  GLN    64      -3.197 147.573  21.715  1.00  0.00      B   
ATOM   4551  CA  GLN    64      -2.300 149.164  22.745  1.00 48.13      B   
ATOM   4552  HA  GLN    64      -2.751 149.963  23.315  1.00  0.00      B   
ATOM   4553  CB  GLN    64      -1.658 148.137  23.680  1.00 48.49      B   
ATOM   4554  HB1 GLN    64      -1.058 147.433  23.066  1.00  0.00      B   
ATOM   4555  HB2 GLN    64      -2.468 147.572  24.187  1.00  0.00      B   
ATOM   4556  CG  GLN    64      -0.748 148.735  24.751  1.00 49.72      B   
ATOM   4557  HG1 GLN    64       0.084 149.278  24.255  1.00  0.00      B   
ATOM   4558  HG2 GLN    64      -0.329 147.912  25.369  1.00  0.00      B   
ATOM   4559  CD  GLN    64      -1.478 149.704  25.668  1.00 50.53      B   
ATOM   4560  OE1 GLN    64      -2.678 149.563  25.912  1.00 52.84      B   
ATOM   4561  NE2 GLN    64      -0.752 150.679  26.198  1.00 50.13      B   
ATOM   4562 HE21 GLN    64      -1.180 151.345  26.809  1.00  0.00      B   
ATOM   4563 HE22 GLN    64       0.223 150.748  25.987  1.00  0.00      B   
ATOM   4564  C   GLN    64      -1.226 149.782  21.857  1.00 48.84      B   
ATOM   4565  O   GLN    64      -0.609 150.783  22.222  1.00 48.12      B   
ATOM   4566  N   HIS    65      -1.002 149.181  20.691  1.00 47.90      B   
ATOM   4567  HN  HIS    65      -1.502 148.368  20.404  1.00  0.00      B   
ATOM   4568  CA  HIS    65      -0.001 149.687  19.762  1.00 47.22      B   
ATOM   4569  HA  HIS    65       0.938 149.758  20.290  1.00  0.00      B   
ATOM   4570  ND1 HIS    65       2.563 148.561  17.879  1.00 42.41      B   
ATOM   4571  HD1 HIS    65       2.800 147.888  18.579  1.00  0.00      B   
ATOM   4572  NE2 HIS    65       2.739 149.926  16.237  1.00 41.03      B   
ATOM   4573  HE2 HIS    65       3.128 150.461  15.487  1.00  0.00      B   
ATOM   4574  CE1 HIS    65       3.403 149.075  16.998  1.00 41.63      B   
ATOM   4575  HE1 HIS    65       4.444 148.842  16.915  1.00  0.00      B   
ATOM   4576  CD2 HIS    65       1.426 149.958  16.643  1.00 41.27      B   
ATOM   4577  HD2 HIS    65       0.685 150.586  16.164  1.00  0.00      B   
ATOM   4578  CG  HIS    65       1.309 149.098  17.682  1.00 43.32      B   
ATOM   4579  CB  HIS    65       0.141 148.762  18.554  1.00 44.83      B   
ATOM   4580  HB1 HIS    65      -0.783 148.830  17.941  1.00  0.00      B   
ATOM   4581  HB2 HIS    65       0.264 147.719  18.915  1.00  0.00      B   
ATOM   4582  C   HIS    65      -0.407 151.076  19.283  1.00 48.53      B   
ATOM   4583  O   HIS    65      -1.553 151.305  18.896  1.00 49.26      B   
ATOM   4584  N   VAL    66       0.542 151.999  19.298  1.00 49.33      B   
ATOM   4585  HN  VAL    66       1.476 151.802  19.585  1.00  0.00      B   
ATOM   4586  CA  VAL    66       0.264 153.366  18.891  1.00 51.19      B   
ATOM   4587  HA  VAL    66      -0.646 153.683  19.379  1.00  0.00      B   
ATOM   4588  CB  VAL    66       1.443 154.300  19.284  1.00 52.49      B   
ATOM   4589  HB  VAL    66       1.577 154.281  20.387  1.00  0.00      B   
ATOM   4590  CG1 VAL    66       2.733 153.840  18.608  1.00 54.32      B   
ATOM   4591 HG11 VAL    66       2.541 153.602  17.540  1.00  0.00      B   
ATOM   4592 HG12 VAL    66       3.119 152.928  19.111  1.00  0.00      B   
ATOM   4593 HG13 VAL    66       3.495 154.646  18.660  1.00  0.00      B   
ATOM   4594  CG2 VAL    66       1.111 155.740  18.918  1.00 53.91      B   
ATOM   4595 HG21 VAL    66       0.073 155.983  19.229  1.00  0.00      B   
ATOM   4596 HG22 VAL    66       1.194 155.880  17.819  1.00  0.00      B   
ATOM   4597 HG23 VAL    66       1.808 156.432  19.437  1.00  0.00      B   
ATOM   4598  C   VAL    66      -0.065 153.553  17.407  1.00 49.38      B   
ATOM   4599  O   VAL    66      -1.221 153.786  17.044  1.00 50.99      B   
ATOM   4600  N   SER    67       0.938 153.430  16.545  1.00 47.88      B   
ATOM   4601  HN  SER    67       1.862 153.189  16.830  1.00  0.00      B   
ATOM   4602  CA  SER    67       0.733 153.645  15.119  1.00 45.82      B   
ATOM   4603  HA  SER    67       0.167 154.556  14.992  1.00  0.00      B   
ATOM   4604  CB  SER    67       2.090 153.751  14.409  1.00 44.97      B   
ATOM   4605  HB1 SER    67       2.687 154.563  14.875  1.00  0.00      B   
ATOM   4606  HB2 SER    67       1.927 153.982  13.335  1.00  0.00      B   
ATOM   4607  OG  SER    67       2.822 152.550  14.501  1.00 46.77      B   
ATOM   4608  HG1 SER    67       3.647 152.706  14.035  1.00  0.00      B   
ATOM   4609  C   SER    67      -0.167 152.655  14.374  1.00 44.43      B   
ATOM   4610  O   SER    67      -0.666 152.976  13.297  1.00 44.23      B   
ATOM   4611  N   PHE    68      -0.393 151.468  14.928  1.00 42.47      B   
ATOM   4612  HN  PHE    68      -0.006 151.194  15.805  1.00  0.00      B   
ATOM   4613  CA  PHE    68      -1.246 150.495  14.244  1.00 41.08      B   
ATOM   4614  HA  PHE    68      -0.756 150.212  13.324  1.00  0.00      B   
ATOM   4615  CB  PHE    68      -1.484 149.261  15.118  1.00 38.82      B   
ATOM   4616  HB1 PHE    68      -1.869 149.581  16.109  1.00  0.00      B   
ATOM   4617  HB2 PHE    68      -0.529 148.707  15.240  1.00  0.00      B   
ATOM   4618  CG  PHE    68      -2.485 148.303  14.538  1.00 35.47      B   
ATOM   4619  CD1 PHE    68      -2.169 147.533  13.425  1.00 35.09      B   
ATOM   4620  HD1 PHE    68      -1.179 147.594  12.997  1.00  0.00      B   
ATOM   4621  CD2 PHE    68      -3.763 148.206  15.077  1.00 35.80      B   
ATOM   4622  HD2 PHE    68      -4.020 148.795  15.945  1.00  0.00      B   
ATOM   4623  CE1 PHE    68      -3.114 146.684  12.855  1.00 34.19      B   
ATOM   4624  HE1 PHE    68      -2.857 146.091  11.990  1.00  0.00      B   
ATOM   4625  CE2 PHE    68      -4.717 147.360  14.514  1.00 33.33      B   
ATOM   4626  HE2 PHE    68      -5.706 147.298  14.944  1.00  0.00      B   
ATOM   4627  CZ  PHE    68      -4.395 146.600  13.404  1.00 33.83      B   
ATOM   4628  HZ  PHE    68      -5.132 145.944  12.964  1.00  0.00      B   
ATOM   4629  C   PHE    68      -2.600 151.091  13.851  1.00 41.69      B   
ATOM   4630  O   PHE    68      -3.009 151.018  12.692  1.00 39.41      B   
ATOM   4631  N   ALA    69      -3.287 151.684  14.823  1.00 42.54      B   
ATOM   4632  HN  ALA    69      -2.938 151.747  15.755  1.00  0.00      B   
ATOM   4633  CA  ALA    69      -4.598 152.281  14.587  1.00 44.70      B   
ATOM   4634  HA  ALA    69      -5.274 151.500  14.272  1.00  0.00      B   
ATOM   4635  CB  ALA    69      -5.100 152.939  15.864  1.00 45.65      B   
ATOM   4636  HB1 ALA    69      -4.286 153.530  16.334  1.00  0.00      B   
ATOM   4637  HB2 ALA    69      -5.435 152.162  16.584  1.00  0.00      B   
ATOM   4638  HB3 ALA    69      -5.945 153.622  15.631  1.00  0.00      B   
ATOM   4639  C   ALA    69      -4.624 153.291  13.438  1.00 46.00      B   
ATOM   4640  O   ALA    69      -5.655 153.464  12.786  1.00 46.72      B   
ATOM   4641  N   ASN    70      -3.497 153.954  13.188  1.00 47.18      B   
ATOM   4642  HN  ASN    70      -2.661 153.807  13.711  1.00  0.00      B   
ATOM   4643  CA  ASN    70      -3.432 154.943  12.120  1.00 48.15      B   
ATOM   4644  HA  ASN    70      -4.300 155.580  12.203  1.00  0.00      B   
ATOM   4645  CB  ASN    70      -2.151 155.775  12.224  1.00 50.56      B   
ATOM   4646  HB1 ASN    70      -2.082 156.444  11.340  1.00  0.00      B   
ATOM   4647  HB2 ASN    70      -1.276 155.091  12.233  1.00  0.00      B   
ATOM   4648  CG  ASN    70      -2.108 156.627  13.477  1.00 52.51      B   
ATOM   4649  OD1 ASN    70      -3.121 157.187  13.895  1.00 54.81      B   
ATOM   4650  ND2 ASN    70      -0.928 156.742  14.076  1.00 53.40      B   
ATOM   4651 HD21 ASN    70      -0.127 156.279  13.696  1.00  0.00      B   
ATOM   4652 HD22 ASN    70      -0.840 157.292  14.907  1.00  0.00      B   
ATOM   4653  C   ASN    70      -3.512 154.333  10.727  1.00 47.96      B   
ATOM   4654  O   ASN    70      -3.910 155.005   9.779  1.00 47.14      B   
ATOM   4655  N   TYR    71      -3.136 153.064  10.597  1.00 46.42      B   
ATOM   4656  HN  TYR    71      -2.817 152.517  11.367  1.00  0.00      B   
ATOM   4657  CA  TYR    71      -3.173 152.401   9.297  1.00 45.10      B   
ATOM   4658  HA  TYR    71      -2.889 153.122   8.545  1.00  0.00      B   
ATOM   4659  CB  TYR    71      -2.217 151.206   9.277  1.00 44.57      B   
ATOM   4660  HB1 TYR    71      -2.407 150.602   8.364  1.00  0.00      B   
ATOM   4661  HB2 TYR    71      -2.386 150.589  10.185  1.00  0.00      B   
ATOM   4662  CG  TYR    71      -0.759 151.586   9.263  1.00 43.86      B   
ATOM   4663  CD1 TYR    71      -0.085 151.899  10.442  1.00 42.36      B   
ATOM   4664  HD1 TYR    71      -0.612 151.854  11.384  1.00  0.00      B   
ATOM   4665  CD2 TYR    71      -0.055 151.651   8.062  1.00 44.08      B   
ATOM   4666  HD2 TYR    71      -0.560 151.410   7.138  1.00  0.00      B   
ATOM   4667  CE1 TYR    71       1.261 152.270  10.424  1.00 44.28      B   
ATOM   4668  HE1 TYR    71       1.772 152.509  11.345  1.00  0.00      B   
ATOM   4669  CE2 TYR    71       1.285 152.020   8.031  1.00 46.33      B   
ATOM   4670  HE2 TYR    71       1.815 152.066   7.091  1.00  0.00      B   
ATOM   4671  CZ  TYR    71       1.937 152.329   9.215  1.00 45.22      B   
ATOM   4672  OH  TYR    71       3.259 152.707   9.172  1.00 46.88      B   
ATOM   4673  HH  TYR    71       3.544 152.686   8.256  1.00  0.00      B   
ATOM   4674  C   TYR    71      -4.554 151.927   8.849  1.00 45.74      B   
ATOM   4675  O   TYR    71      -4.772 151.713   7.657  1.00 46.07      B   
ATOM   4676  N   ILE    72      -5.484 151.770   9.789  1.00 45.73      B   
ATOM   4677  HN  ILE    72      -5.315 151.973  10.750  1.00  0.00      B   
ATOM   4678  CA  ILE    72      -6.818 151.284   9.448  1.00 47.51      B   
ATOM   4679  HA  ILE    72      -6.869 151.172   8.375  1.00  0.00      B   
ATOM   4680  CB  ILE    72      -7.097 149.939  10.139  1.00 47.91      B   
ATOM   4681  HB  ILE    72      -8.116 149.588   9.871  1.00  0.00      B   
ATOM   4682  CG2 ILE    72      -6.070 148.909   9.694  1.00 47.76      B   
ATOM   4683 HG21 ILE    72      -5.052 149.353   9.712  1.00  0.00      B   
ATOM   4684 HG22 ILE    72      -6.293 148.575   8.658  1.00  0.00      B   
ATOM   4685 HG23 ILE    72      -6.088 148.036  10.381  1.00  0.00      B   
ATOM   4686  CG1 ILE    72      -7.052 150.125  11.656  1.00 49.13      B   
ATOM   4687 HG11 ILE    72      -7.775 150.921  11.933  1.00  0.00      B   
ATOM   4688 HG12 ILE    72      -6.029 150.452  11.939  1.00  0.00      B   
ATOM   4689  CD1 ILE    72      -7.389 148.880  12.442  1.00 50.21      B   
ATOM   4690  HD1 ILE    72      -6.859 148.003  12.013  1.00  0.00      B   
ATOM   4691  HD2 ILE    72      -8.483 148.690  12.399  1.00  0.00      B   
ATOM   4692  HD3 ILE    72      -7.072 149.003  13.500  1.00  0.00      B   
ATOM   4693  C   ILE    72      -7.954 152.236   9.801  1.00 48.80      B   
ATOM   4694  O   ILE    72      -7.746 153.270  10.435  1.00 49.73      B   
ATOM   4695  N   ARG    73      -9.163 151.873   9.389  1.00 49.38      B   
ATOM   4696  HN  ARG    73      -9.325 151.031   8.880  1.00  0.00      B   
ATOM   4697  CA  ARG    73     -10.328 152.699   9.664  1.00 51.53      B   
ATOM   4698  HA  ARG    73     -10.004 153.728   9.719  1.00  0.00      B   
ATOM   4699  CB  ARG    73     -11.377 152.529   8.562  1.00 52.84      B   
ATOM   4700  HB1 ARG    73     -12.327 152.996   8.899  1.00  0.00      B   
ATOM   4701  HB2 ARG    73     -11.548 151.444   8.397  1.00  0.00      B   
ATOM   4702  CG  ARG    73     -10.960 153.166   7.239  1.00 56.78      B   
ATOM   4703  HG1 ARG    73     -10.234 152.497   6.730  1.00  0.00      B   
ATOM   4704  HG2 ARG    73     -10.467 154.140   7.447  1.00  0.00      B   
ATOM   4705  CD  ARG    73     -12.149 153.401   6.313  1.00 60.35      B   
ATOM   4706  HD1 ARG    73     -12.942 153.959   6.855  1.00  0.00      B   
ATOM   4707  HD2 ARG    73     -12.545 152.426   5.956  1.00  0.00      B   
ATOM   4708  NE  ARG    73     -11.775 154.187   5.138  1.00 64.72      B   
ATOM   4709  HE  ARG    73     -11.941 153.787   4.238  1.00  0.00      B   
ATOM   4710  CZ  ARG    73     -11.228 155.401   5.187  1.00 67.44      B   
ATOM   4711  NH1 ARG    73     -10.986 155.982   6.355  1.00 68.68      B   
ATOM   4712 HH11 ARG    73     -11.214 155.509   7.206  1.00  0.00      B   
ATOM   4713 HH12 ARG    73     -10.575 156.893   6.385  1.00  0.00      B   
ATOM   4714  NH2 ARG    73     -10.919 156.036   4.065  1.00 69.37      B   
ATOM   4715 HH21 ARG    73     -11.096 155.604   3.181  1.00  0.00      B   
ATOM   4716 HH22 ARG    73     -10.509 156.947   4.103  1.00  0.00      B   
ATOM   4717  C   ARG    73     -10.940 152.398  11.026  1.00 51.68      B   
ATOM   4718  O   ARG    73     -10.810 151.290  11.552  1.00 50.34      B   
ATOM   4719  N   ALA    74     -11.605 153.402  11.587  1.00 49.82      B   
ATOM   4720  HN  ALA    74     -11.703 154.285  11.135  1.00  0.00      B   
ATOM   4721  CA  ALA    74     -12.235 153.286  12.895  1.00 49.73      B   
ATOM   4722  HA  ALA    74     -11.464 153.099  13.627  1.00  0.00      B   
ATOM   4723  CB  ALA    74     -12.980 154.570  13.220  1.00 50.19      B   
ATOM   4724  HB1 ALA    74     -13.566 154.906  12.337  1.00  0.00      B   
ATOM   4725  HB2 ALA    74     -12.257 155.369  13.490  1.00  0.00      B   
ATOM   4726  HB3 ALA    74     -13.680 154.397  14.065  1.00  0.00      B   
ATOM   4727  C   ALA    74     -13.185 152.102  12.984  1.00 49.53      B   
ATOM   4728  O   ALA    74     -13.149 151.339  13.950  1.00 51.02      B   
ATOM   4729  N   SER    75     -14.030 151.953  11.971  1.00 48.30      B   
ATOM   4730  HN  SER    75     -14.030 152.572  11.190  1.00  0.00      B   
ATOM   4731  CA  SER    75     -15.011 150.879  11.931  1.00 46.39      B   
ATOM   4732  HA  SER    75     -15.576 150.901  12.851  1.00  0.00      B   
ATOM   4733  CB  SER    75     -15.933 151.072  10.730  1.00 46.43      B   
ATOM   4734  HB1 SER    75     -16.448 152.053  10.807  1.00  0.00      B   
ATOM   4735  HB2 SER    75     -16.689 150.259  10.704  1.00  0.00      B   
ATOM   4736  OG  SER    75     -15.187 151.041   9.525  1.00 47.46      B   
ATOM   4737  HG1 SER    75     -15.823 151.167   8.817  1.00  0.00      B   
ATOM   4738  C   SER    75     -14.389 149.489  11.859  1.00 45.72      B   
ATOM   4739  O   SER    75     -15.100 148.487  11.961  1.00 43.85      B   
ATOM   4740  N   ASP    76     -13.073 149.424  11.673  1.00 43.96      B   
ATOM   4741  HN  ASP    76     -12.502 150.238  11.593  1.00  0.00      B   
ATOM   4742  CA  ASP    76     -12.390 148.137  11.576  1.00 43.58      B   
ATOM   4743  HA  ASP    76     -13.037 147.458  11.041  1.00  0.00      B   
ATOM   4744  CB  ASP    76     -11.050 148.271  10.848  1.00 43.42      B   
ATOM   4745  HB1 ASP    76     -10.463 147.341  11.003  1.00  0.00      B   
ATOM   4746  HB2 ASP    76     -10.493 149.130  11.278  1.00  0.00      B   
ATOM   4747  CG  ASP    76     -11.202 148.497   9.360  1.00 44.82      B   
ATOM   4748  OD1 ASP    76     -12.181 148.001   8.764  1.00 43.24      B   
ATOM   4749  OD2 ASP    76     -10.316 149.157   8.778  1.00 44.99      B   
ATOM   4750  C   ASP    76     -12.112 147.481  12.920  1.00 42.44      B   
ATOM   4751  O   ASP    76     -12.004 146.258  13.004  1.00 40.98      B   
ATOM   4752  N   PHE    77     -11.980 148.282  13.969  1.00 41.63      B   
ATOM   4753  HN  PHE    77     -12.083 149.272  13.916  1.00  0.00      B   
ATOM   4754  CA  PHE    77     -11.671 147.715  15.268  1.00 42.65      B   
ATOM   4755  HA  PHE    77     -10.791 147.099  15.164  1.00  0.00      B   
ATOM   4756  CB  PHE    77     -11.426 148.821  16.291  1.00 43.21      B   
ATOM   4757  HB1 PHE    77     -11.609 148.426  17.313  1.00  0.00      B   
ATOM   4758  HB2 PHE    77     -12.107 149.674  16.084  1.00  0.00      B   
ATOM   4759  CG  PHE    77     -10.023 149.349  16.258  1.00 44.63      B   
ATOM   4760  CD1 PHE    77      -9.703 150.472  15.506  1.00 46.11      B   
ATOM   4761  HD1 PHE    77     -10.484 151.005  14.984  1.00  0.00      B   
ATOM   4762  CD2 PHE    77      -9.002 148.676  16.930  1.00 45.06      B   
ATOM   4763  HD2 PHE    77      -9.239 147.804  17.522  1.00  0.00      B   
ATOM   4764  CE1 PHE    77      -8.389 150.917  15.418  1.00 46.46      B   
ATOM   4765  HE1 PHE    77      -8.153 151.791  14.829  1.00  0.00      B   
ATOM   4766  CE2 PHE    77      -7.682 149.111  16.849  1.00 45.37      B   
ATOM   4767  HE2 PHE    77      -6.902 148.578  17.372  1.00  0.00      B   
ATOM   4768  CZ  PHE    77      -7.375 150.233  16.092  1.00 46.97      B   
ATOM   4769  HZ  PHE    77      -6.353 150.577  16.024  1.00  0.00      B   
ATOM   4770  C   PHE    77     -12.686 146.710  15.776  1.00 42.41      B   
ATOM   4771  O   PHE    77     -12.378 145.890  16.639  1.00 42.15      B   
ATOM   4772  N   LYS    78     -13.890 146.758  15.222  1.00 43.10      B   
ATOM   4773  HN  LYS    78     -14.132 147.431  14.528  1.00  0.00      B   
ATOM   4774  CA  LYS    78     -14.932 145.819  15.604  1.00 44.12      B   
ATOM   4775  HA  LYS    78     -15.076 145.886  16.672  1.00  0.00      B   
ATOM   4776  CB  LYS    78     -16.224 146.168  14.862  1.00 47.05      B   
ATOM   4777  HB1 LYS    78     -15.998 146.218  13.776  1.00  0.00      B   
ATOM   4778  HB2 LYS    78     -16.562 147.168  15.206  1.00  0.00      B   
ATOM   4779  CG  LYS    78     -17.360 145.189  15.064  1.00 51.48      B   
ATOM   4780  HG1 LYS    78     -17.657 145.190  16.134  1.00  0.00      B   
ATOM   4781  HG2 LYS    78     -17.017 144.169  14.787  1.00  0.00      B   
ATOM   4782  CD  LYS    78     -18.568 145.564  14.206  1.00 54.97      B   
ATOM   4783  HD1 LYS    78     -18.271 145.563  13.136  1.00  0.00      B   
ATOM   4784  HD2 LYS    78     -18.910 146.584  14.482  1.00  0.00      B   
ATOM   4785  CE  LYS    78     -19.716 144.576  14.410  1.00 58.90      B   
ATOM   4786  HE1 LYS    78     -20.054 144.615  15.468  1.00  0.00      B   
ATOM   4787  HE2 LYS    78     -19.371 143.551  14.157  1.00  0.00      B   
ATOM   4788  NZ  LYS    78     -20.900 144.876  13.550  1.00 61.80      B   
ATOM   4789  HZ1 LYS    78     -20.582 145.086  12.582  1.00  0.00      B   
ATOM   4790  HZ2 LYS    78     -21.408 145.698  13.934  1.00  0.00      B   
ATOM   4791  HZ3 LYS    78     -21.535 144.053  13.535  1.00  0.00      B   
ATOM   4792  C   LYS    78     -14.469 144.413  15.216  1.00 42.84      B   
ATOM   4793  O   LYS    78     -14.661 143.442  15.959  1.00 41.56      B   
ATOM   4794  N   TYR    79     -13.855 144.314  14.042  1.00 41.33      B   
ATOM   4795  HN  TYR    79     -13.699 145.107  13.458  1.00  0.00      B   
ATOM   4796  CA  TYR    79     -13.370 143.040  13.532  1.00 40.68      B   
ATOM   4797  HA  TYR    79     -13.983 142.252  13.944  1.00  0.00      B   
ATOM   4798  CB  TYR    79     -13.451 143.044  12.006  1.00 42.24      B   
ATOM   4799  HB1 TYR    79     -13.290 142.016  11.617  1.00  0.00      B   
ATOM   4800  HB2 TYR    79     -12.687 143.734  11.589  1.00  0.00      B   
ATOM   4801  CG  TYR    79     -14.804 143.511  11.532  1.00 44.27      B   
ATOM   4802  CD1 TYR    79     -15.043 144.861  11.268  1.00 44.77      B   
ATOM   4803  HD1 TYR    79     -14.226 145.565  11.323  1.00  0.00      B   
ATOM   4804  CD2 TYR    79     -15.875 142.621  11.444  1.00 44.27      B   
ATOM   4805  HD2 TYR    79     -15.710 141.571  11.635  1.00  0.00      B   
ATOM   4806  CE1 TYR    79     -16.318 145.317  10.934  1.00 47.12      B   
ATOM   4807  HE1 TYR    79     -16.485 146.365  10.734  1.00  0.00      B   
ATOM   4808  CE2 TYR    79     -17.156 143.065  11.113  1.00 45.69      B   
ATOM   4809  HE2 TYR    79     -17.975 142.364  11.054  1.00  0.00      B   
ATOM   4810  CZ  TYR    79     -17.371 144.415  10.860  1.00 47.28      B   
ATOM   4811  OH  TYR    79     -18.635 144.864  10.541  1.00 47.02      B   
ATOM   4812  HH  TYR    79     -19.226 144.108  10.537  1.00  0.00      B   
ATOM   4813  C   TYR    79     -11.956 142.730  14.006  1.00 40.06      B   
ATOM   4814  O   TYR    79     -11.613 141.573  14.226  1.00 39.03      B   
ATOM   4815  N   ILE    80     -11.135 143.763  14.161  1.00 40.00      B   
ATOM   4816  HN  ILE    80     -11.408 144.700  13.956  1.00  0.00      B   
ATOM   4817  CA  ILE    80      -9.772 143.573  14.646  1.00 39.71      B   
ATOM   4818  HA  ILE    80      -9.263 142.914  13.958  1.00  0.00      B   
ATOM   4819  CB  ILE    80      -9.019 144.930  14.746  1.00 40.96      B   
ATOM   4820  HB  ILE    80      -9.646 145.661  15.300  1.00  0.00      B   
ATOM   4821  CG2 ILE    80      -7.697 144.747  15.472  1.00 40.71      B   
ATOM   4822 HG21 ILE    80      -7.174 143.844  15.091  1.00  0.00      B   
ATOM   4823 HG22 ILE    80      -7.878 144.619  16.561  1.00  0.00      B   
ATOM   4824 HG23 ILE    80      -7.047 145.631  15.302  1.00  0.00      B   
ATOM   4825  CG1 ILE    80      -8.790 145.506  13.345  1.00 40.87      B   
ATOM   4826 HG11 ILE    80      -8.256 146.475  13.444  1.00  0.00      B   
ATOM   4827 HG12 ILE    80      -9.778 145.686  12.871  1.00  0.00      B   
ATOM   4828  CD1 ILE    80      -7.984 144.603  12.446  1.00 42.92      B   
ATOM   4829  HD1 ILE    80      -8.349 143.557  12.529  1.00  0.00      B   
ATOM   4830  HD2 ILE    80      -6.914 144.630  12.744  1.00  0.00      B   
ATOM   4831  HD3 ILE    80      -8.086 144.932  11.390  1.00  0.00      B   
ATOM   4832  C   ILE    80      -9.839 142.948  16.042  1.00 39.74      B   
ATOM   4833  O   ILE    80      -8.967 142.167  16.433  1.00 38.19      B   
ATOM   4834  N   ASP    81     -10.881 143.306  16.788  1.00 39.22      B   
ATOM   4835  HN  ASP    81     -11.578 143.936  16.455  1.00  0.00      B   
ATOM   4836  CA  ASP    81     -11.072 142.799  18.146  1.00 40.10      B   
ATOM   4837  HA  ASP    81     -10.150 142.942  18.689  1.00  0.00      B   
ATOM   4838  CB  ASP    81     -12.220 143.537  18.844  1.00 40.99      B   
ATOM   4839  HB1 ASP    81     -12.523 142.961  19.744  1.00  0.00      B   
ATOM   4840  HB2 ASP    81     -13.082 143.603  18.146  1.00  0.00      B   
ATOM   4841  CG  ASP    81     -11.845 144.943  19.278  1.00 42.54      B   
ATOM   4842  OD1 ASP    81     -10.643 145.287  19.269  1.00 43.64      B   
ATOM   4843  OD2 ASP    81     -12.764 145.706  19.646  1.00 42.39      B   
ATOM   4844  C   ASP    81     -11.361 141.302  18.185  1.00 39.44      B   
ATOM   4845  O   ASP    81     -11.276 140.680  19.244  1.00 40.71      B   
ATOM   4846  N   THR    82     -11.698 140.726  17.037  1.00 38.32      B   
ATOM   4847  HN  THR    82     -11.754 141.235  16.181  1.00  0.00      B   
ATOM   4848  CA  THR    82     -12.008 139.302  16.965  1.00 38.84      B   
ATOM   4849  HA  THR    82     -12.346 138.984  17.940  1.00  0.00      B   
ATOM   4850  CB  THR    82     -13.095 139.033  15.909  1.00 39.59      B   
ATOM   4851  HB  THR    82     -13.878 139.819  15.962  1.00  0.00      B   
ATOM   4852  OG1 THR    82     -13.694 137.759  16.162  1.00 47.93      B   
ATOM   4853  HG1 THR    82     -14.360 137.640  15.481  1.00  0.00      B   
ATOM   4854  CG2 THR    82     -12.503 139.013  14.519  1.00 37.28      B   
ATOM   4855 HG21 THR    82     -11.565 138.417  14.512  1.00  0.00      B   
ATOM   4856 HG22 THR    82     -12.267 140.049  14.193  1.00  0.00      B   
ATOM   4857 HG23 THR    82     -13.222 138.552  13.808  1.00  0.00      B   
ATOM   4858  C   THR    82     -10.787 138.430  16.654  1.00 37.94      B   
ATOM   4859  O   THR    82     -10.882 137.204  16.590  1.00 36.05      B   
ATOM   4860  N   ILE    83      -9.640 139.066  16.453  1.00 36.90      B   
ATOM   4861  HN  ILE    83      -9.567 140.060  16.483  1.00  0.00      B   
ATOM   4862  CA  ILE    83      -8.412 138.335  16.174  1.00 35.67      B   
ATOM   4863  HA  ILE    83      -8.607 137.655  15.358  1.00  0.00      B   
ATOM   4864  CB  ILE    83      -7.262 139.309  15.799  1.00 35.80      B   
ATOM   4865  HB  ILE    83      -7.208 140.126  16.550  1.00  0.00      B   
ATOM   4866  CG2 ILE    83      -5.934 138.558  15.766  1.00 31.01      B   
ATOM   4867 HG21 ILE    83      -6.054 137.594  15.227  1.00  0.00      B   
ATOM   4868 HG22 ILE    83      -5.594 138.345  16.802  1.00  0.00      B   
ATOM   4869 HG23 ILE    83      -5.169 139.166  15.239  1.00  0.00      B   
ATOM   4870  CG1 ILE    83      -7.564 139.969  14.447  1.00 35.45      B   
ATOM   4871 HG11 ILE    83      -8.517 140.531  14.538  1.00  0.00      B   
ATOM   4872 HG12 ILE    83      -7.689 139.168  13.688  1.00  0.00      B   
ATOM   4873  CD1 ILE    83      -6.480 140.936  13.954  1.00 37.79      B   
ATOM   4874  HD1 ILE    83      -5.474 140.484  14.091  1.00  0.00      B   
ATOM   4875  HD2 ILE    83      -6.525 141.882  14.534  1.00  0.00      B   
ATOM   4876  HD3 ILE    83      -6.628 141.152  12.874  1.00  0.00      B   
ATOM   4877  C   ILE    83      -8.028 137.552  17.432  1.00 36.92      B   
ATOM   4878  O   ILE    83      -7.791 138.151  18.478  1.00 35.42      B   
ATOM   4879  N   ASP    84      -7.972 136.225  17.318  1.00 39.12      B   
ATOM   4880  HN  ASP    84      -8.157 135.770  16.451  1.00  0.00      B   
ATOM   4881  CA  ASP    84      -7.639 135.334  18.440  1.00 40.87      B   
ATOM   4882  HA  ASP    84      -7.699 135.912  19.350  1.00  0.00      B   
ATOM   4883  CB  ASP    84      -8.597 134.135  18.513  1.00 46.06      B   
ATOM   4884  HB1 ASP    84      -8.275 133.470  19.342  1.00  0.00      B   
ATOM   4885  HB2 ASP    84      -8.544 133.576  17.555  1.00  0.00      B   
ATOM   4886  CG  ASP    84     -10.025 134.529  18.751  1.00 50.42      B   
ATOM   4887  OD1 ASP    84     -10.267 135.564  19.406  1.00 56.11      B   
ATOM   4888  OD2 ASP    84     -10.911 133.780  18.293  1.00 53.71      B   
ATOM   4889  C   ASP    84      -6.251 134.740  18.341  1.00 39.06      B   
ATOM   4890  O   ASP    84      -5.786 134.086  19.277  1.00 38.92      B   
ATOM   4891  N   LYS    85      -5.607 134.909  17.197  1.00 37.05      B   
ATOM   4892  HN  LYS    85      -5.991 135.413  16.427  1.00  0.00      B   
ATOM   4893  CA  LYS    85      -4.281 134.349  17.023  1.00 35.85      B   
ATOM   4894  HA  LYS    85      -3.701 134.575  17.905  1.00  0.00      B   
ATOM   4895  CB  LYS    85      -4.375 132.837  16.817  1.00 36.86      B   
ATOM   4896  HB1 LYS    85      -4.917 132.649  15.866  1.00  0.00      B   
ATOM   4897  HB2 LYS    85      -4.961 132.408  17.657  1.00  0.00      B   
ATOM   4898  CG  LYS    85      -3.035 132.116  16.753  1.00 37.29      B   
ATOM   4899  HG1 LYS    85      -2.460 132.331  17.678  1.00  0.00      B   
ATOM   4900  HG2 LYS    85      -2.461 132.489  15.878  1.00  0.00      B   
ATOM   4901  CD  LYS    85      -3.229 130.606  16.621  1.00 41.00      B   
ATOM   4902  HD1 LYS    85      -3.837 130.394  15.716  1.00  0.00      B   
ATOM   4903  HD2 LYS    85      -3.771 130.228  17.514  1.00  0.00      B   
ATOM   4904  CE  LYS    85      -1.890 129.886  16.506  1.00 43.63      B   
ATOM   4905  HE1 LYS    85      -1.342 130.260  15.615  1.00  0.00      B   
ATOM   4906  HE2 LYS    85      -2.062 128.792  16.417  1.00  0.00      B   
ATOM   4907  NZ  LYS    85      -1.017 130.110  17.700  1.00 45.46      B   
ATOM   4908  HZ1 LYS    85      -1.580 130.000  18.567  1.00  0.00      B   
ATOM   4909  HZ2 LYS    85      -0.620 131.070  17.664  1.00  0.00      B   
ATOM   4910  HZ3 LYS    85      -0.243 129.415  17.699  1.00  0.00      B   
ATOM   4911  C   LYS    85      -3.535 134.970  15.854  1.00 35.57      B   
ATOM   4912  O   LYS    85      -4.099 135.225  14.787  1.00 33.44      B   
ATOM   4913  N   ILE    86      -2.254 135.212  16.081  1.00 32.76      B   
ATOM   4914  HN  ILE    86      -1.832 135.027  16.965  1.00  0.00      B   
ATOM   4915  CA  ILE    86      -1.379 135.761  15.065  1.00 32.23      B   
ATOM   4916  HA  ILE    86      -1.875 135.650  14.112  1.00  0.00      B   
ATOM   4917  CB  ILE    86      -1.051 137.248  15.317  1.00 32.06      B   
ATOM   4918  HB  ILE    86      -0.718 137.383  16.368  1.00  0.00      B   
ATOM   4919  CG2 ILE    86       0.061 137.699  14.364  1.00 33.82      B   
ATOM   4920 HG21 ILE    86      -0.144 137.331  13.336  1.00  0.00      B   
ATOM   4921 HG22 ILE    86       1.037 137.288  14.700  1.00  0.00      B   
ATOM   4922 HG23 ILE    86       0.111 138.809  14.340  1.00  0.00      B   
ATOM   4923  CG1 ILE    86      -2.315 138.094  15.143  1.00 30.46      B   
ATOM   4924 HG11 ILE    86      -3.061 137.767  15.897  1.00  0.00      B   
ATOM   4925 HG12 ILE    86      -2.724 137.908  14.128  1.00  0.00      B   
ATOM   4926  CD1 ILE    86      -2.095 139.592  15.304  1.00 30.95      B   
ATOM   4927  HD1 ILE    86      -1.185 139.906  14.749  1.00  0.00      B   
ATOM   4928  HD2 ILE    86      -1.959 139.841  16.378  1.00  0.00      B   
ATOM   4929  HD3 ILE    86      -2.967 140.148  14.899  1.00  0.00      B   
ATOM   4930  C   ILE    86      -0.087 134.971  15.153  1.00 31.45      B   
ATOM   4931  O   ILE    86       0.495 134.844  16.235  1.00 31.37      B   
ATOM   4932  N   LYS    87       0.342 134.417  14.028  1.00 32.43      B   
ATOM   4933  HN  LYS    87      -0.162 134.484  13.171  1.00  0.00      B   
ATOM   4934  CA  LYS    87       1.590 133.672  13.991  1.00 33.27      B   
ATOM   4935  HA  LYS    87       2.139 133.903  14.892  1.00  0.00      B   
ATOM   4936  CB  LYS    87       1.346 132.168  13.897  1.00 37.12      B   
ATOM   4937  HB1 LYS    87       0.758 131.958  12.978  1.00  0.00      B   
ATOM   4938  HB2 LYS    87       0.758 131.845  14.782  1.00  0.00      B   
ATOM   4939  CG  LYS    87       2.640 131.361  13.847  1.00 43.23      B   
ATOM   4940  HG1 LYS    87       3.238 131.581  14.756  1.00  0.00      B   
ATOM   4941  HG2 LYS    87       3.222 131.666  12.951  1.00  0.00      B   
ATOM   4942  CD  LYS    87       2.376 129.866  13.779  1.00 50.91      B   
ATOM   4943  HD1 LYS    87       1.763 129.644  12.879  1.00  0.00      B   
ATOM   4944  HD2 LYS    87       1.812 129.553  14.684  1.00  0.00      B   
ATOM   4945  CE  LYS    87       3.678 129.080  13.704  1.00 55.43      B   
ATOM   4946  HE1 LYS    87       4.277 129.257  14.623  1.00  0.00      B   
ATOM   4947  HE2 LYS    87       4.254 129.392  12.807  1.00  0.00      B   
ATOM   4948  NZ  LYS    87       3.430 127.612  13.598  1.00 60.80      B   
ATOM   4949  HZ1 LYS    87       2.680 127.436  12.899  1.00  0.00      B   
ATOM   4950  HZ2 LYS    87       3.134 127.243  14.524  1.00  0.00      B   
ATOM   4951  HZ3 LYS    87       4.303 127.134  13.297  1.00  0.00      B   
ATOM   4952  C   LYS    87       2.402 134.120  12.787  1.00 32.57      B   
ATOM   4953  O   LYS    87       1.905 134.142  11.668  1.00 32.53      B   
ATOM   4954  N   VAL    88       3.648 134.499  13.034  1.00 30.93      B   
ATOM   4955  HN  VAL    88       4.025 134.509  13.957  1.00  0.00      B   
ATOM   4956  CA  VAL    88       4.544 134.924  11.975  1.00 29.70      B   
ATOM   4957  HA  VAL    88       3.964 135.018  11.069  1.00  0.00      B   
ATOM   4958  CB  VAL    88       5.225 136.281  12.319  1.00 29.92      B   
ATOM   4959  HB  VAL    88       5.706 136.211  13.318  1.00  0.00      B   
ATOM   4960  CG1 VAL    88       6.283 136.621  11.267  1.00 30.84      B   
ATOM   4961 HG11 VAL    88       5.881 136.437  10.248  1.00  0.00      B   
ATOM   4962 HG12 VAL    88       7.181 135.984  11.414  1.00  0.00      B   
ATOM   4963 HG13 VAL    88       6.567 137.692  11.349  1.00  0.00      B   
ATOM   4964  CG2 VAL    88       4.184 137.387  12.385  1.00 28.73      B   
ATOM   4965 HG21 VAL    88       3.297 137.043  12.959  1.00  0.00      B   
ATOM   4966 HG22 VAL    88       3.858 137.661  11.359  1.00  0.00      B   
ATOM   4967 HG23 VAL    88       4.611 138.278  12.893  1.00  0.00      B   
ATOM   4968  C   VAL    88       5.611 133.850  11.824  1.00 30.10      B   
ATOM   4969  O   VAL    88       6.101 133.314  12.818  1.00 31.46      B   
ATOM   4970  N   GLU    89       5.937 133.513  10.581  1.00 29.81      B   
ATOM   4971  HN  GLU    89       5.490 133.923   9.790  1.00  0.00      B   
ATOM   4972  CA  GLU    89       6.964 132.526  10.288  1.00 31.81      B   
ATOM   4973  HA  GLU    89       7.469 132.287  11.212  1.00  0.00      B   
ATOM   4974  CB  GLU    89       6.353 131.263   9.677  1.00 33.28      B   
ATOM   4975  HB1 GLU    89       7.170 130.542   9.464  1.00  0.00      B   
ATOM   4976  HB2 GLU    89       5.857 131.536   8.722  1.00  0.00      B   
ATOM   4977  CG  GLU    89       5.332 130.587  10.578  1.00 40.43      B   
ATOM   4978  HG1 GLU    89       4.450 131.254  10.688  1.00  0.00      B   
ATOM   4979  HG2 GLU    89       5.788 130.417  11.576  1.00  0.00      B   
ATOM   4980  CD  GLU    89       4.862 129.254  10.030  1.00 45.48      B   
ATOM   4981  OE1 GLU    89       5.677 128.309   9.985  1.00 48.44      B   
ATOM   4982  OE2 GLU    89       3.681 129.154   9.639  1.00 49.91      B   
ATOM   4983  C   GLU    89       7.923 133.166   9.297  1.00 31.27      B   
ATOM   4984  O   GLU    89       7.498 133.701   8.272  1.00 31.30      B   
ATOM   4985  N   TRP    90       9.213 133.120   9.604  1.00 30.00      B   
ATOM   4986  HN  TRP    90       9.552 132.679  10.432  1.00  0.00      B   
ATOM   4987  CA  TRP    90      10.212 133.721   8.732  1.00 30.00      B   
ATOM   4988  HA  TRP    90       9.754 134.550   8.213  1.00  0.00      B   
ATOM   4989  CB  TRP    90      11.404 134.202   9.565  1.00 30.22      B   
ATOM   4990  HB1 TRP    90      12.276 134.367   8.896  1.00  0.00      B   
ATOM   4991  HB2 TRP    90      11.663 133.426  10.316  1.00  0.00      B   
ATOM   4992  CG  TRP    90      11.094 135.481  10.279  1.00 28.93      B   
ATOM   4993  CD2 TRP    90      10.427 135.620  11.537  1.00 31.19      B   
ATOM   4994  CD1 TRP    90      11.331 136.748   9.829  1.00 29.13      B   
ATOM   4995  HD1 TRP    90      11.825 136.991   8.900  1.00  0.00      B   
ATOM   4996  NE1 TRP    90      10.849 137.672  10.731  1.00 30.76      B   
ATOM   4997  HE1 TRP    90      10.899 138.642  10.633  1.00  0.00      B   
ATOM   4998  CE2 TRP    90      10.288 137.005  11.787  1.00 29.91      B   
ATOM   4999  CE3 TRP    90       9.930 134.706  12.480  1.00 28.85      B   
ATOM   5000  HE3 TRP    90      10.011 133.639  12.334  1.00  0.00      B   
ATOM   5001  CZ2 TRP    90       9.675 137.499  12.938  1.00 30.03      B   
ATOM   5002  HZ2 TRP    90       9.570 138.557  13.127  1.00  0.00      B   
ATOM   5003  CZ3 TRP    90       9.322 135.197  13.623  1.00 29.22      B   
ATOM   5004  HZ3 TRP    90       8.936 134.506  14.358  1.00  0.00      B   
ATOM   5005  CH2 TRP    90       9.198 136.583  13.844  1.00 32.32      B   
ATOM   5006  HH2 TRP    90       8.717 136.933  14.745  1.00  0.00      B   
ATOM   5007  C   TRP    90      10.636 132.727   7.673  1.00 30.24      B   
ATOM   5008  O   TRP    90      11.128 131.643   7.982  1.00 29.19      B   
ATOM   5009  N   LEU    91      10.441 133.124   6.418  1.00 30.73      B   
ATOM   5010  HN  LEU    91      10.083 134.030   6.208  1.00  0.00      B   
ATOM   5011  CA  LEU    91      10.729 132.283   5.267  1.00 32.22      B   
ATOM   5012  HA  LEU    91      10.240 131.331   5.410  1.00  0.00      B   
ATOM   5013  CB  LEU    91      10.219 132.963   4.002  1.00 31.91      B   
ATOM   5014  HB1 LEU    91      10.367 132.267   3.150  1.00  0.00      B   
ATOM   5015  HB2 LEU    91      10.826 133.877   3.831  1.00  0.00      B   
ATOM   5016  CG  LEU    91       8.743 133.368   4.038  1.00 33.59      B   
ATOM   5017  HG  LEU    91       8.586 134.140   4.822  1.00  0.00      B   
ATOM   5018  CD1 LEU    91       8.339 133.929   2.677  1.00 33.85      B   
ATOM   5019 HD11 LEU    91       8.732 133.281   1.865  1.00  0.00      B   
ATOM   5020 HD12 LEU    91       8.758 134.950   2.550  1.00  0.00      B   
ATOM   5021 HD13 LEU    91       7.232 133.966   2.597  1.00  0.00      B   
ATOM   5022  CD2 LEU    91       7.887 132.163   4.391  1.00 34.80      B   
ATOM   5023 HD21 LEU    91       8.341 131.607   5.239  1.00  0.00      B   
ATOM   5024 HD22 LEU    91       7.816 131.480   3.517  1.00  0.00      B   
ATOM   5025 HD23 LEU    91       6.870 132.496   4.689  1.00  0.00      B   
ATOM   5026  C   LEU    91      12.190 131.909   5.092  1.00 33.81      B   
ATOM   5027  O   LEU    91      12.498 130.858   4.534  1.00 33.78      B   
ATOM   5028  N   ALA    92      13.085 132.761   5.575  1.00 34.32      B   
ATOM   5029  HN  ALA    92      12.826 133.606   6.036  1.00  0.00      B   
ATOM   5030  CA  ALA    92      14.510 132.498   5.453  1.00 37.00      B   
ATOM   5031  HA  ALA    92      14.734 132.330   4.410  1.00  0.00      B   
ATOM   5032  CB  ALA    92      15.308 133.686   5.987  1.00 37.66      B   
ATOM   5033  HB1 ALA    92      14.880 134.030   6.953  1.00  0.00      B   
ATOM   5034  HB2 ALA    92      15.267 134.526   5.261  1.00  0.00      B   
ATOM   5035  HB3 ALA    92      16.365 133.387   6.154  1.00  0.00      B   
ATOM   5036  C   ALA    92      14.914 131.214   6.176  1.00 38.85      B   
ATOM   5037  O   ALA    92      15.991 130.671   5.923  1.00 38.47      B   
ATOM   5038  N   LEU    93      14.054 130.732   7.073  1.00 39.97      B   
ATOM   5039  HN  LEU    93      13.187 131.182   7.275  1.00  0.00      B   
ATOM   5040  CA  LEU    93      14.336 129.506   7.818  1.00 43.76      B   
ATOM   5041  HA  LEU    93      15.397 129.475   8.018  1.00  0.00      B   
ATOM   5042  CB  LEU    93      13.548 129.466   9.133  1.00 42.75      B   
ATOM   5043  HB1 LEU    93      13.668 128.449   9.559  1.00  0.00      B   
ATOM   5044  HB2 LEU    93      12.480 129.630   8.883  1.00  0.00      B   
ATOM   5045  CG  LEU    93      13.918 130.467  10.231  1.00 41.12      B   
ATOM   5046  HG  LEU    93      13.724 131.501   9.875  1.00  0.00      B   
ATOM   5047  CD1 LEU    93      13.082 130.188  11.469  1.00 41.11      B   
ATOM   5048 HD11 LEU    93      13.060 129.097  11.677  1.00  0.00      B   
ATOM   5049 HD12 LEU    93      12.040 130.540  11.309  1.00  0.00      B   
ATOM   5050 HD13 LEU    93      13.522 130.707  12.347  1.00  0.00      B   
ATOM   5051  CD2 LEU    93      15.400 130.357  10.563  1.00 40.58      B   
ATOM   5052 HD21 LEU    93      15.998 130.303   9.628  1.00  0.00      B   
ATOM   5053 HD22 LEU    93      15.587 129.437  11.157  1.00  0.00      B   
ATOM   5054 HD23 LEU    93      15.725 131.248  11.141  1.00  0.00      B   
ATOM   5055  C   LEU    93      13.978 128.285   6.984  1.00 47.60      B   
ATOM   5056  O   LEU    93      14.312 127.154   7.343  1.00 49.07      B   
ATOM   5057  N   GLU    94      13.287 128.520   5.874  1.00 50.70      B   
ATOM   5058  HN  GLU    94      13.011 129.439   5.603  1.00  0.00      B   
ATOM   5059  CA  GLU    94      12.891 127.437   4.982  1.00 54.16      B   
ATOM   5060  HA  GLU    94      12.926 126.513   5.539  1.00  0.00      B   
ATOM   5061  CB  GLU    94      11.478 127.681   4.442  1.00 56.24      B   
ATOM   5062  HB1 GLU    94      11.192 126.819   3.803  1.00  0.00      B   
ATOM   5063  HB2 GLU    94      11.493 128.601   3.820  1.00  0.00      B   
ATOM   5064  CG  GLU    94      10.424 127.849   5.526  1.00 61.40      B   
ATOM   5065  HG1 GLU    94      10.724 128.686   6.192  1.00  0.00      B   
ATOM   5066  HG2 GLU    94      10.367 126.912   6.120  1.00  0.00      B   
ATOM   5067  CD  GLU    94       9.040 128.150   4.972  1.00 64.87      B   
ATOM   5068  OE1 GLU    94       8.132 128.466   5.776  1.00 66.46      B   
ATOM   5069  OE2 GLU    94       8.859 128.067   3.737  1.00 66.71      B   
ATOM   5070  C   GLU    94      13.877 127.343   3.824  1.00 53.85      B   
ATOM   5071  O   GLU    94      14.039 126.284   3.222  1.00 54.91      B   
ATOM   5072  N   SER    95      14.547 128.454   3.526  1.00 54.99      B   
ATOM   5073  HN  SER    95      14.422 129.303   4.033  1.00  0.00      B   
ATOM   5074  CA  SER    95      15.508 128.492   2.433  1.00 55.08      B   
ATOM   5075  HA  SER    95      16.284 127.770   2.639  1.00  0.00      B   
ATOM   5076  CB  SER    95      14.806 128.163   1.112  1.00 55.10      B   
ATOM   5077  HB1 SER    95      13.743 128.482   1.166  1.00  0.00      B   
ATOM   5078  HB2 SER    95      14.855 127.068   0.928  1.00  0.00      B   
ATOM   5079  OG  SER    95      15.427 128.835   0.022  1.00 52.37      B   
ATOM   5080  HG1 SER    95      14.934 128.580  -0.761  1.00  0.00      B   
ATOM   5081  C   SER    95      16.184 129.839   2.278  1.00 56.34      B   
ATOM   5082  O   SER    95      15.638 130.869   2.676  1.00 56.44      B   
ATOM   5083  N   GLU    96      17.377 129.837   1.692  1.00 56.90      B   
ATOM   5084  HN  GLU    96      17.845 129.000   1.417  1.00  0.00      B   
ATOM   5085  CA  GLU    96      18.060 131.091   1.424  1.00 59.15      B   
ATOM   5086  HA  GLU    96      18.149 131.625   2.359  1.00  0.00      B   
ATOM   5087  CB  GLU    96      19.445 130.860   0.818  1.00 63.54      B   
ATOM   5088  HB1 GLU    96      19.875 131.849   0.556  1.00  0.00      B   
ATOM   5089  HB2 GLU    96      19.319 130.264  -0.110  1.00  0.00      B   
ATOM   5090  CG  GLU    96      20.437 130.139   1.706  1.00 70.27      B   
ATOM   5091  HG1 GLU    96      20.003 129.167   2.024  1.00  0.00      B   
ATOM   5092  HG2 GLU    96      20.640 130.759   2.605  1.00  0.00      B   
ATOM   5093  CD  GLU    96      21.750 129.876   0.989  1.00 75.18      B   
ATOM   5094  OE1 GLU    96      22.374 130.848   0.507  1.00 77.86      B   
ATOM   5095  OE2 GLU    96      22.157 128.696   0.906  1.00 78.83      B   
ATOM   5096  C   GLU    96      17.145 131.676   0.356  1.00 57.56      B   
ATOM   5097  O   GLU    96      15.935 131.454   0.384  1.00 59.09      B   
ATOM   5098  N   MET    97      17.703 132.400  -0.601  1.00 54.52      B   
ATOM   5099  HN  MET    97      18.683 132.579  -0.646  1.00  0.00      B   
ATOM   5100  CA  MET    97      16.876 132.975  -1.650  1.00 50.13      B   
ATOM   5101  HA  MET    97      17.519 133.526  -2.321  1.00  0.00      B   
ATOM   5102  CB  MET    97      16.133 131.867  -2.410  1.00 49.69      B   
ATOM   5103  HB1 MET    97      15.675 132.314  -3.317  1.00  0.00      B   
ATOM   5104  HB2 MET    97      15.327 131.475  -1.755  1.00  0.00      B   
ATOM   5105  CG  MET    97      17.009 130.696  -2.843  1.00 49.47      B   
ATOM   5106  HG1 MET    97      16.449 130.093  -3.588  1.00  0.00      B   
ATOM   5107  HG2 MET    97      17.209 130.058  -1.957  1.00  0.00      B   
ATOM   5108  SD  MET    97      18.575 131.236  -3.561  1.00 44.45      B   
ATOM   5109  CE  MET    97      19.728 130.386  -2.512  1.00 50.58      B   
ATOM   5110  HE1 MET    97      19.423 129.330  -2.350  1.00  0.00      B   
ATOM   5111  HE2 MET    97      19.783 130.883  -1.520  1.00  0.00      B   
ATOM   5112  HE3 MET    97      20.738 130.385  -2.974  1.00  0.00      B   
ATOM   5113  C   MET    97      15.870 133.940  -1.036  1.00 46.55      B   
ATOM   5114  O   MET    97      15.352 134.822  -1.720  1.00 48.28      B   
ATOM   5115  N   TYR    98      15.586 133.755   0.251  1.00 44.21      B   
ATOM   5116  HN  TYR    98      15.993 133.013   0.778  1.00  0.00      B   
ATOM   5117  CA  TYR    98      14.664 134.620   0.978  1.00 40.99      B   
ATOM   5118  HA  TYR    98      14.074 135.161   0.253  1.00  0.00      B   
ATOM   5119  CB  TYR    98      13.752 133.805   1.899  1.00 40.61      B   
ATOM   5120  HB1 TYR    98      13.300 134.484   2.653  1.00  0.00      B   
ATOM   5121  HB2 TYR    98      14.356 133.022   2.404  1.00  0.00      B   
ATOM   5122  CG  TYR    98      12.613 133.101   1.202  1.00 40.84      B   
ATOM   5123  CD1 TYR    98      12.406 131.735   1.375  1.00 39.24      B   
ATOM   5124  HD1 TYR    98      13.082 131.171   2.001  1.00  0.00      B   
ATOM   5125  CD2 TYR    98      11.726 133.805   0.387  1.00 41.18      B   
ATOM   5126  HD2 TYR    98      11.868 134.865   0.237  1.00  0.00      B   
ATOM   5127  CE1 TYR    98      11.343 131.083   0.756  1.00 41.05      B   
ATOM   5128  HE1 TYR    98      11.198 130.023   0.901  1.00  0.00      B   
ATOM   5129  CE2 TYR    98      10.659 133.161  -0.237  1.00 40.80      B   
ATOM   5130  HE2 TYR    98       9.980 133.718  -0.866  1.00  0.00      B   
ATOM   5131  CZ  TYR    98      10.475 131.800  -0.045  1.00 40.70      B   
ATOM   5132  OH  TYR    98       9.415 131.160  -0.648  1.00 43.08      B   
ATOM   5133  HH  TYR    98       8.928 131.810  -1.159  1.00  0.00      B   
ATOM   5134  C   TYR    98      15.450 135.599   1.831  1.00 39.28      B   
ATOM   5135  O   TYR    98      16.463 135.240   2.433  1.00 41.09      B   
ATOM   5136  N   ASP    99      14.981 136.838   1.870  1.00 37.21      B   
ATOM   5137  HN  ASP    99      14.178 137.116   1.348  1.00  0.00      B   
ATOM   5138  CA  ASP    99      15.606 137.872   2.676  1.00 35.74      B   
ATOM   5139  HA  ASP    99      16.675 137.815   2.538  1.00  0.00      B   
ATOM   5140  CB  ASP    99      15.073 139.241   2.230  1.00 35.55      B   
ATOM   5141  HB1 ASP    99      13.993 139.304   2.480  1.00  0.00      B   
ATOM   5142  HB2 ASP    99      15.200 139.334   1.130  1.00  0.00      B   
ATOM   5143  CG  ASP    99      15.786 140.405   2.894  1.00 36.89      B   
ATOM   5144  OD1 ASP    99      15.611 140.603   4.116  1.00 34.68      B   
ATOM   5145  OD2 ASP    99      16.520 141.135   2.185  1.00 36.90      B   
ATOM   5146  C   ASP    99      15.164 137.531   4.109  1.00 35.56      B   
ATOM   5147  O   ASP    99      14.134 136.881   4.306  1.00 33.23      B   
ATOM   5148  N   THR   100      15.945 137.932   5.107  1.00 32.99      B   
ATOM   5149  HN  THR   100      16.789 138.442   4.961  1.00  0.00      B   
ATOM   5150  CA  THR   100      15.587 137.633   6.490  1.00 30.21      B   
ATOM   5151  HA  THR   100      15.321 136.588   6.548  1.00  0.00      B   
ATOM   5152  CB  THR   100      16.764 137.938   7.433  1.00 31.43      B   
ATOM   5153  HB  THR   100      16.414 137.936   8.487  1.00  0.00      B   
ATOM   5154  OG1 THR   100      17.308 139.228   7.126  1.00 31.01      B   
ATOM   5155  HG1 THR   100      18.033 139.363   7.741  1.00  0.00      B   
ATOM   5156  CG2 THR   100      17.844 136.884   7.266  1.00 29.49      B   
ATOM   5157 HG21 THR   100      18.021 136.687   6.187  1.00  0.00      B   
ATOM   5158 HG22 THR   100      17.526 135.937   7.752  1.00  0.00      B   
ATOM   5159 HG23 THR   100      18.793 137.239   7.722  1.00  0.00      B   
ATOM   5160  C   THR   100      14.359 138.421   6.918  1.00 30.49      B   
ATOM   5161  O   THR   100      13.812 138.214   8.001  1.00 31.50      B   
ATOM   5162  N   ARG   101      13.922 139.330   6.058  1.00 28.90      B   
ATOM   5163  HN  ARG   101      14.371 139.499   5.184  1.00  0.00      B   
ATOM   5164  CA  ARG   101      12.749 140.137   6.350  1.00 28.84      B   
ATOM   5165  HA  ARG   101      12.654 140.219   7.423  1.00  0.00      B   
ATOM   5166  CB  ARG   101      12.897 141.525   5.718  1.00 31.94      B   
ATOM   5167  HB1 ARG   101      11.913 142.038   5.766  1.00  0.00      B   
ATOM   5168  HB2 ARG   101      13.184 141.395   4.653  1.00  0.00      B   
ATOM   5169  CG  ARG   101      13.937 142.417   6.391  1.00 34.13      B   
ATOM   5170  HG1 ARG   101      14.883 141.848   6.512  1.00  0.00      B   
ATOM   5171  HG2 ARG   101      13.567 142.716   7.395  1.00  0.00      B   
ATOM   5172  CD  ARG   101      14.208 143.672   5.560  1.00 37.23      B   
ATOM   5173  HD1 ARG   101      14.796 144.399   6.160  1.00  0.00      B   
ATOM   5174  HD2 ARG   101      13.245 144.128   5.245  1.00  0.00      B   
ATOM   5175  NE  ARG   101      14.973 143.369   4.353  1.00 36.50      B   
ATOM   5176  HE  ARG   101      15.249 142.421   4.202  1.00  0.00      B   
ATOM   5177  CZ  ARG   101      15.327 144.272   3.441  1.00 38.16      B   
ATOM   5178  NH1 ARG   101      14.983 145.546   3.588  1.00 39.55      B   
ATOM   5179 HH11 ARG   101      14.455 145.832   4.387  1.00  0.00      B   
ATOM   5180 HH12 ARG   101      15.252 146.219   2.899  1.00  0.00      B   
ATOM   5181  NH2 ARG   101      16.040 143.902   2.387  1.00 38.83      B   
ATOM   5182 HH21 ARG   101      16.311 142.946   2.278  1.00  0.00      B   
ATOM   5183 HH22 ARG   101      16.307 144.579   1.701  1.00  0.00      B   
ATOM   5184  C   ARG   101      11.491 139.463   5.806  1.00 27.09      B   
ATOM   5185  O   ARG   101      10.386 139.879   6.117  1.00 29.71      B   
ATOM   5186  N   ASP   102      11.669 138.420   5.000  1.00 28.60      B   
ATOM   5187  HN  ASP   102      12.576 138.072   4.777  1.00  0.00      B   
ATOM   5188  CA  ASP   102      10.542 137.715   4.388  1.00 28.25      B   
ATOM   5189  HA  ASP   102       9.835 138.449   4.031  1.00  0.00      B   
ATOM   5190  CB  ASP   102      11.048 136.849   3.234  1.00 28.62      B   
ATOM   5191  HB1 ASP   102      10.191 136.298   2.791  1.00  0.00      B   
ATOM   5192  HB2 ASP   102      11.788 136.119   3.626  1.00  0.00      B
[truncated: 787,869 more chars]
