# Supplementary material for: Modelling multi-protein complexes using PELDOR distance measurements for rigid body minimisation experiments using XPLOR-NIH
Source: Methods. 2014 Dec;70(2-3):139–53. doi: 10.1016/j.ymeth.2014.10.028 (PMC4274318; doi:10.1016/j.ymeth.2014.10.028)
Supplement: Supplementary data 2 — This file contains supplementary data. [file mmc2.zip › Vps75tet.psf]

PSF 

       3 !NTITLE
 REMARKS FILENAME="/homes/cmhammond/xplor_work/Methods/Vps75tet.psf"                                                                
 REMARKS  TOPH22.pep -MACRO for protein sequence                                                                                    
 REMARKS DATE:17-Feb-14  18:38:55       created by user: cmhammond                                                                  

   15424 !NATOM
       1 A    4    ASP  N    NH3   -0.300000       14.0070           0
       2 A    4    ASP  HT1  HC     0.330000       1.00800           0
       3 A    4    ASP  HT2  HC     0.330000       1.00800           0
       4 A    4    ASP  HT3  HC     0.330000       1.00800           0
       5 A    4    ASP  CA   CT1    0.210000       12.0110           0
       6 A    4    ASP  HA   HB     0.100000       1.00800           0
       7 A    4    ASP  CB   CT2   -0.280000       12.0110           0
       8 A    4    ASP  HB1  HA     0.900000E-01   1.00800           0
       9 A    4    ASP  HB2  HA     0.900000E-01   1.00800           0
      10 A    4    ASP  CG   CC     0.620000       12.0110           0
      11 A    4    ASP  OD1  OC    -0.760000       15.9990           0
      12 A    4    ASP  OD2  OC    -0.760000       15.9990           0
      13 A    4    ASP  C    C      0.510000       12.0110           0
      14 A    4    ASP  O    O     -0.510000       15.9990           0
      15 A    5    GLN  N    NH1   -0.470000       14.0070           0
      16 A    5    GLN  HN   H      0.310000       1.00800           0
      17 A    5    GLN  CA   CT1    0.700000E-01   12.0110           0
      18 A    5    GLN  HA   HB     0.900000E-01   1.00800           0
      19 A    5    GLN  CB   CT2   -0.180000       12.0110           0
      20 A    5    GLN  HB1  HA     0.900000E-01   1.00800           0
      21 A    5    GLN  HB2  HA     0.900000E-01   1.00800           0
      22 A    5    GLN  CG   CT2   -0.180000       12.0110           0
      23 A    5    GLN  HG1  HA     0.900000E-01   1.00800           0
      24 A    5    GLN  HG2  HA     0.900000E-01   1.00800           0
      25 A    5    GLN  CD   CC     0.550000       12.0110           0
      26 A    5    GLN  OE1  O     -0.550000       15.9990           0
      27 A    5    GLN  NE2  NH2   -0.620000       14.0070           0
      28 A    5    GLN  HE21 H      0.320000       1.00800           0
      29 A    5    GLN  HE22 H      0.300000       1.00800           0
      30 A    5    GLN  C    C      0.510000       12.0110           0
      31 A    5    GLN  O    O     -0.510000       15.9990           0
      32 A    6    GLU  N    NH1   -0.470000       14.0070           0
      33 A    6    GLU  HN   H      0.310000       1.00800           0
      34 A    6    GLU  CA   CT1    0.700000E-01   12.0110           0
      35 A    6    GLU  HA   HB     0.900000E-01   1.00800           0
      36 A    6    GLU  CB   CT2   -0.180000       12.0110           0
      37 A    6    GLU  HB1  HA     0.900000E-01   1.00800           0
      38 A    6    GLU  HB2  HA     0.900000E-01   1.00800           0
      39 A    6    GLU  CG   CT2   -0.280000       12.0110           0
      40 A    6    GLU  HG1  HA     0.900000E-01   1.00800           0
      41 A    6    GLU  HG2  HA     0.900000E-01   1.00800           0
      42 A    6    GLU  CD   CC     0.620000       12.0110           0
      43 A    6    GLU  OE1  OC    -0.760000       15.9990           0
      44 A    6    GLU  OE2  OC    -0.760000       15.9990           0
      45 A    6    GLU  C    C      0.510000       12.0110           0
      46 A    6    GLU  O    O     -0.510000       15.9990           0
      47 A    7    ASN  N    NH1   -0.470000       14.0070           0
      48 A    7    ASN  HN   H      0.310000       1.00800           0
      49 A    7    ASN  CA   CT1    0.700000E-01   12.0110           0
      50 A    7    ASN  HA   HB     0.900000E-01   1.00800           0
      51 A    7    ASN  CB   CT2   -0.180000       12.0110           0
      52 A    7    ASN  HB1  HA     0.900000E-01   1.00800           0
      53 A    7    ASN  HB2  HA     0.900000E-01   1.00800           0
      54 A    7    ASN  CG   CC     0.550000       12.0110           0
      55 A    7    ASN  OD1  O     -0.550000       15.9990           0
      56 A    7    ASN  ND2  NH2   -0.620000       14.0070           0
      57 A    7    ASN  HD21 H      0.320000       1.00800           0
      58 A    7    ASN  HD22 H      0.300000       1.00800           0
      59 A    7    ASN  C    C      0.510000       12.0110           0
      60 A    7    ASN  O    O     -0.510000       15.9990           0
      61 A    8    GLU  N    NH1   -0.470000       14.0070           0
      62 A    8    GLU  HN   H      0.310000       1.00800           0
      63 A    8    GLU  CA   CT1    0.700000E-01   12.0110           0
      64 A    8    GLU  HA   HB     0.900000E-01   1.00800           0
      65 A    8    GLU  CB   CT2   -0.180000       12.0110           0
      66 A    8    GLU  HB1  HA     0.900000E-01   1.00800           0
      67 A    8    GLU  HB2  HA     0.900000E-01   1.00800           0
      68 A    8    GLU  CG   CT2   -0.280000       12.0110           0
      69 A    8    GLU  HG1  HA     0.900000E-01   1.00800           0
      70 A    8    GLU  HG2  HA     0.900000E-01   1.00800           0
      71 A    8    GLU  CD   CC     0.620000       12.0110           0
      72 A    8    GLU  OE1  OC    -0.760000       15.9990           0
      73 A    8    GLU  OE2  OC    -0.760000       15.9990           0
      74 A    8    GLU  C    C      0.510000       12.0110           0
      75 A    8    GLU  O    O     -0.510000       15.9990           0
      76 A    9    ASN  N    NH1   -0.470000       14.0070           0
      77 A    9    ASN  HN   H      0.310000       1.00800           0
      78 A    9    ASN  CA   CT1    0.700000E-01   12.0110           0
      79 A    9    ASN  HA   HB     0.900000E-01   1.00800           0
      80 A    9    ASN  CB   CT2   -0.180000       12.0110           0
      81 A    9    ASN  HB1  HA     0.900000E-01   1.00800           0
      82 A    9    ASN  HB2  HA     0.900000E-01   1.00800           0
      83 A    9    ASN  CG   CC     0.550000       12.0110           0
      84 A    9    ASN  OD1  O     -0.550000       15.9990           0
      85 A    9    ASN  ND2  NH2   -0.620000       14.0070           0
      86 A    9    ASN  HD21 H      0.320000       1.00800           0
      87 A    9    ASN  HD22 H      0.300000       1.00800           0
      88 A    9    ASN  C    C      0.510000       12.0110           0
      89 A    9    ASN  O    O     -0.510000       15.9990           0
      90 A    10   GLU  N    NH1   -0.470000       14.0070           0
      91 A    10   GLU  HN   H      0.310000       1.00800           0
      92 A    10   GLU  CA   CT1    0.700000E-01   12.0110           0
      93 A    10   GLU  HA   HB     0.900000E-01   1.00800           0
      94 A    10   GLU  CB   CT2   -0.180000       12.0110           0
      95 A    10   GLU  HB1  HA     0.900000E-01   1.00800           0
      96 A    10   GLU  HB2  HA     0.900000E-01   1.00800           0
      97 A    10   GLU  CG   CT2   -0.280000       12.0110           0
      98 A    10   GLU  HG1  HA     0.900000E-01   1.00800           0
      99 A    10   GLU  HG2  HA     0.900000E-01   1.00800           0
     100 A    10   GLU  CD   CC     0.620000       12.0110           0
     101 A    10   GLU  OE1  OC    -0.760000       15.9990           0
     102 A    10   GLU  OE2  OC    -0.760000       15.9990           0
     103 A    10   GLU  C    C      0.510000       12.0110           0
     104 A    10   GLU  O    O     -0.510000       15.9990           0
     105 A    11   HIS  N    NH1   -0.470000       14.0070           0
     106 A    11   HIS  HN   H      0.310000       1.00800           0
     107 A    11   HIS  CA   CT1    0.700000E-01   12.0110           0
     108 A    11   HIS  HA   HB     0.900000E-01   1.00800           0
     109 A    11   HIS  ND1  NR3   -0.510000       14.0070           0
     110 A    11   HIS  HD1  H      0.440000       1.00800           0
     111 A    11   HIS  NE2  NR3   -0.510000       14.0070           0
     112 A    11   HIS  HE2  H      0.440000       1.00800           0
     113 A    11   HIS  CE1  CPH2   0.320000       12.0110           0
     114 A    11   HIS  HE1  HR2    0.180000       1.00800           0
     115 A    11   HIS  CD2  CPH1   0.190000       12.0110           0
     116 A    11   HIS  HD2  HR1    0.130000       1.00800           0
     117 A    11   HIS  CG   CPH1   0.190000       12.0110           0
     118 A    11   HIS  CB   CT2   -0.500000E-01   12.0110           0
     119 A    11   HIS  HB1  HA     0.900000E-01   1.00800           0
     120 A    11   HIS  HB2  HA     0.900000E-01   1.00800           0
     121 A    11   HIS  C    C      0.510000       12.0110           0
     122 A    11   HIS  O    O     -0.510000       15.9990           0
     123 A    12   ALA  N    NH1   -0.470000       14.0070           0
     124 A    12   ALA  HN   H      0.310000       1.00800           0
     125 A    12   ALA  CA   CT1    0.700000E-01   12.0110           0
     126 A    12   ALA  HA   HB     0.900000E-01   1.00800           0
     127 A    12   ALA  CB   CT3   -0.270000       12.0110           0
     128 A    12   ALA  HB1  HA     0.900000E-01   1.00800           0
     129 A    12   ALA  HB2  HA     0.900000E-01   1.00800           0
     130 A    12   ALA  HB3  HA     0.900000E-01   1.00800           0
     131 A    12   ALA  C    C      0.510000       12.0110           0
     132 A    12   ALA  O    O     -0.510000       15.9990           0
     133 A    13   LYS  N    NH1   -0.470000       14.0070           0
     134 A    13   LYS  HN   H      0.310000       1.00800           0
     135 A    13   LYS  CA   CT1    0.700000E-01   12.0110           0
     136 A    13   LYS  HA   HB     0.900000E-01   1.00800           0
     137 A    13   LYS  CB   CT2   -0.180000       12.0110           0
     138 A    13   LYS  HB1  HA     0.900000E-01   1.00800           0
     139 A    13   LYS  HB2  HA     0.900000E-01   1.00800           0
     140 A    13   LYS  CG   CT2   -0.180000       12.0110           0
     141 A    13   LYS  HG1  HA     0.900000E-01   1.00800           0
     142 A    13   LYS  HG2  HA     0.900000E-01   1.00800           0
     143 A    13   LYS  CD   CT2   -0.180000       12.0110           0
     144 A    13   LYS  HD1  HA     0.900000E-01   1.00800           0
     145 A    13   LYS  HD2  HA     0.900000E-01   1.00800           0
     146 A    13   LYS  CE   CT2    0.210000       12.0110           0
     147 A    13   LYS  HE1  HA     0.500000E-01   1.00800           0
     148 A    13   LYS  HE2  HA     0.500000E-01   1.00800           0
     149 A    13   LYS  NZ   NH3   -0.300000       14.0070           0
     150 A    13   LYS  HZ1  HC     0.330000       1.00800           0
     151 A    13   LYS  HZ2  HC     0.330000       1.00800           0
     152 A    13   LYS  HZ3  HC     0.330000       1.00800           0
     153 A    13   LYS  C    C      0.510000       12.0110           0
     154 A    13   LYS  O    O     -0.510000       15.9990           0
     155 A    14   ALA  N    NH1   -0.470000       14.0070           0
     156 A    14   ALA  HN   H      0.310000       1.00800           0
     157 A    14   ALA  CA   CT1    0.700000E-01   12.0110           0
     158 A    14   ALA  HA   HB     0.900000E-01   1.00800           0
     159 A    14   ALA  CB   CT3   -0.270000       12.0110           0
     160 A    14   ALA  HB1  HA     0.900000E-01   1.00800           0
     161 A    14   ALA  HB2  HA     0.900000E-01   1.00800           0
     162 A    14   ALA  HB3  HA     0.900000E-01   1.00800           0
     163 A    14   ALA  C    C      0.510000       12.0110           0
     164 A    14   ALA  O    O     -0.510000       15.9990           0
     165 A    15   PHE  N    NH1   -0.470000       14.0070           0
     166 A    15   PHE  HN   H      0.310000       1.00800           0
     167 A    15   PHE  CA   CT1    0.700000E-01   12.0110           0
     168 A    15   PHE  HA   HB     0.900000E-01   1.00800           0
     169 A    15   PHE  CB   CT2   -0.180000       12.0110           0
     170 A    15   PHE  HB1  HA     0.900000E-01   1.00800           0
     171 A    15   PHE  HB2  HA     0.900000E-01   1.00800           0
     172 A    15   PHE  CG   CA      0.00000       12.0110           0
     173 A    15   PHE  CD1  CA    -0.115000       12.0110           0
     174 A    15   PHE  HD1  HP     0.115000       1.00800           0
     175 A    15   PHE  CD2  CA    -0.115000       12.0110           0
     176 A    15   PHE  HD2  HP     0.115000       1.00800           0
     177 A    15   PHE  CE1  CA    -0.115000       12.0110           0
     178 A    15   PHE  HE1  HP     0.115000       1.00800           0
     179 A    15   PHE  CE2  CA    -0.115000       12.0110           0
     180 A    15   PHE  HE2  HP     0.115000       1.00800           0
     181 A    15   PHE  CZ   CA    -0.115000       12.0110           0
     182 A    15   PHE  HZ   HP     0.115000       1.00800           0
     183 A    15   PHE  C    C      0.510000       12.0110           0
     184 A    15   PHE  O    O     -0.510000       15.9990           0
     185 A    16   LEU  N    NH1   -0.470000       14.0070           0
     186 A    16   LEU  HN   H      0.310000       1.00800           0
     187 A    16   LEU  CA   CT1    0.700000E-01   12.0110           0
     188 A    16   LEU  HA   HB     0.900000E-01   1.00800           0
     189 A    16   LEU  CB   CT2   -0.180000       12.0110           0
     190 A    16   LEU  HB1  HA     0.900000E-01   1.00800           0
     191 A    16   LEU  HB2  HA     0.900000E-01   1.00800           0
     192 A    16   LEU  CG   CT1   -0.900000E-01   12.0110           0
     193 A    16   LEU  HG   HA     0.900000E-01   1.00800           0
     194 A    16   LEU  CD1  CT3   -0.270000       12.0110           0
     195 A    16   LEU  HD11 HA     0.900000E-01   1.00800           0
     196 A    16   LEU  HD12 HA     0.900000E-01   1.00800           0
     197 A    16   LEU  HD13 HA     0.900000E-01   1.00800           0
     198 A    16   LEU  CD2  CT3   -0.270000       12.0110           0
     199 A    16   LEU  HD21 HA     0.900000E-01   1.00800           0
     200 A    16   LEU  HD22 HA     0.900000E-01   1.00800           0
     201 A    16   LEU  HD23 HA     0.900000E-01   1.00800           0
     202 A    16   LEU  C    C      0.510000       12.0110           0
     203 A    16   LEU  O    O     -0.510000       15.9990           0
     204 A    17   GLY  N    NH1   -0.470000       14.0070           0
     205 A    17   GLY  HN   H      0.310000       1.00800           0
     206 A    17   GLY  CA   CT2   -0.200000E-01   12.0110           0
     207 A    17   GLY  HA1  HB     0.900000E-01   1.00800           0
     208 A    17   GLY  HA2  HB     0.900000E-01   1.00800           0
     209 A    17   GLY  C    C      0.510000       12.0110           0
     210 A    17   GLY  O    O     -0.510000       15.9990           0
     211 A    18   LEU  N    NH1   -0.470000       14.0070           0
     212 A    18   LEU  HN   H      0.310000       1.00800           0
     213 A    18   LEU  CA   CT1    0.700000E-01   12.0110           0
     214 A    18   LEU  HA   HB     0.900000E-01   1.00800           0
     215 A    18   LEU  CB   CT2   -0.180000       12.0110           0
     216 A    18   LEU  HB1  HA     0.900000E-01   1.00800           0
     217 A    18   LEU  HB2  HA     0.900000E-01   1.00800           0
     218 A    18   LEU  CG   CT1   -0.900000E-01   12.0110           0
     219 A    18   LEU  HG   HA     0.900000E-01   1.00800           0
     220 A    18   LEU  CD1  CT3   -0.270000       12.0110           0
     221 A    18   LEU  HD11 HA     0.900000E-01   1.00800           0
     222 A    18   LEU  HD12 HA     0.900000E-01   1.00800           0
     223 A    18   LEU  HD13 HA     0.900000E-01   1.00800           0
     224 A    18   LEU  CD2  CT3   -0.270000       12.0110           0
     225 A    18   LEU  HD21 HA     0.900000E-01   1.00800           0
     226 A    18   LEU  HD22 HA     0.900000E-01   1.00800           0
     227 A    18   LEU  HD23 HA     0.900000E-01   1.00800           0
     228 A    18   LEU  C    C      0.510000       12.0110           0
     229 A    18   LEU  O    O     -0.510000       15.9990           0
     230 A    19   ALA  N    NH1   -0.470000       14.0070           0
     231 A    19   ALA  HN   H      0.310000       1.00800           0
     232 A    19   ALA  CA   CT1    0.700000E-01   12.0110           0
     233 A    19   ALA  HA   HB     0.900000E-01   1.00800           0
     234 A    19   ALA  CB   CT3   -0.270000       12.0110           0
     235 A    19   ALA  HB1  HA     0.900000E-01   1.00800           0
     236 A    19   ALA  HB2  HA     0.900000E-01   1.00800           0
     237 A    19   ALA  HB3  HA     0.900000E-01   1.00800           0
     238 A    19   ALA  C    C      0.510000       12.0110           0
     239 A    19   ALA  O    O     -0.510000       15.9990           0
     240 A    20   LYS  N    NH1   -0.470000       14.0070           0
     241 A    20   LYS  HN   H      0.310000       1.00800           0
     242 A    20   LYS  CA   CT1    0.700000E-01   12.0110           0
     243 A    20   LYS  HA   HB     0.900000E-01   1.00800           0
     244 A    20   LYS  CB   CT2   -0.180000       12.0110           0
     245 A    20   LYS  HB1  HA     0.900000E-01   1.00800           0
     246 A    20   LYS  HB2  HA     0.900000E-01   1.00800           0
     247 A    20   LYS  CG   CT2   -0.180000       12.0110           0
     248 A    20   LYS  HG1  HA     0.900000E-01   1.00800           0
     249 A    20   LYS  HG2  HA     0.900000E-01   1.00800           0
     250 A    20   LYS  CD   CT2   -0.180000       12.0110           0
     251 A    20   LYS  HD1  HA     0.900000E-01   1.00800           0
     252 A    20   LYS  HD2  HA     0.900000E-01   1.00800           0
     253 A    20   LYS  CE   CT2    0.210000       12.0110           0
     254 A    20   LYS  HE1  HA     0.500000E-01   1.00800           0
     255 A    20   LYS  HE2  HA     0.500000E-01   1.00800           0
     256 A    20   LYS  NZ   NH3   -0.300000       14.0070           0
     257 A    20   LYS  HZ1  HC     0.330000       1.00800           0
     258 A    20   LYS  HZ2  HC     0.330000       1.00800           0
     259 A    20   LYS  HZ3  HC     0.330000       1.00800           0
     260 A    20   LYS  C    C      0.510000       12.0110           0
     261 A    20   LYS  O    O     -0.510000       15.9990           0
     262 A    21   CYS  N    NH1   -0.470000       14.0070           0
     263 A    21   CYS  HN   H      0.310000       1.00800           0
     264 A    21   CYS  CA   CT1    0.700000E-01   12.0110           0
     265 A    21   CYS  HA   HB     0.900000E-01   1.00800           0
     266 A    21   CYS  CB   CT2   -0.110000       12.0110           0
     267 A    21   CYS  HB1  HA     0.900000E-01   1.00800           0
     268 A    21   CYS  HB2  HA     0.900000E-01   1.00800           0
     269 A    21   CYS  SG   S     -0.230000       32.0600           0
     270 A    21   CYS  HG1  HS     0.160000       1.00800           0
     271 A    21   CYS  C    C      0.510000       12.0110           0
     272 A    21   CYS  O    O     -0.510000       15.9990           0
     273 A    22   GLU  N    NH1   -0.470000       14.0070           0
     274 A    22   GLU  HN   H      0.310000       1.00800           0
     275 A    22   GLU  CA   CT1    0.700000E-01   12.0110           0
     276 A    22   GLU  HA   HB     0.900000E-01   1.00800           0
     277 A    22   GLU  CB   CT2   -0.180000       12.0110           0
     278 A    22   GLU  HB1  HA     0.900000E-01   1.00800           0
     279 A    22   GLU  HB2  HA     0.900000E-01   1.00800           0
     280 A    22   GLU  CG   CT2   -0.280000       12.0110           0
     281 A    22   GLU  HG1  HA     0.900000E-01   1.00800           0
     282 A    22   GLU  HG2  HA     0.900000E-01   1.00800           0
     283 A    22   GLU  CD   CC     0.620000       12.0110           0
     284 A    22   GLU  OE1  OC    -0.760000       15.9990           0
     285 A    22   GLU  OE2  OC    -0.760000       15.9990           0
     286 A    22   GLU  C    C      0.510000       12.0110           0
     287 A    22   GLU  O    O     -0.510000       15.9990           0
     288 A    23   GLU  N    NH1   -0.470000       14.0070           0
     289 A    23   GLU  HN   H      0.310000       1.00800           0
     290 A    23   GLU  CA   CT1    0.700000E-01   12.0110           0
     291 A    23   GLU  HA   HB     0.900000E-01   1.00800           0
     292 A    23   GLU  CB   CT2   -0.180000       12.0110           0
     293 A    23   GLU  HB1  HA     0.900000E-01   1.00800           0
     294 A    23   GLU  HB2  HA     0.900000E-01   1.00800           0
     295 A    23   GLU  CG   CT2   -0.280000       12.0110           0
     296 A    23   GLU  HG1  HA     0.900000E-01   1.00800           0
     297 A    23   GLU  HG2  HA     0.900000E-01   1.00800           0
     298 A    23   GLU  CD   CC     0.620000       12.0110           0
     299 A    23   GLU  OE1  OC    -0.760000       15.9990           0
     300 A    23   GLU  OE2  OC    -0.760000       15.9990           0
     301 A    23   GLU  C    C      0.510000       12.0110           0
     302 A    23   GLU  O    O     -0.510000       15.9990           0
     303 A    24   GLU  N    NH1   -0.470000       14.0070           0
     304 A    24   GLU  HN   H      0.310000       1.00800           0
     305 A    24   GLU  CA   CT1    0.700000E-01   12.0110           0
     306 A    24   GLU  HA   HB     0.900000E-01   1.00800           0
     307 A    24   GLU  CB   CT2   -0.180000       12.0110           0
     308 A    24   GLU  HB1  HA     0.900000E-01   1.00800           0
     309 A    24   GLU  HB2  HA     0.900000E-01   1.00800           0
     310 A    24   GLU  CG   CT2   -0.280000       12.0110           0
     311 A    24   GLU  HG1  HA     0.900000E-01   1.00800           0
     312 A    24   GLU  HG2  HA     0.900000E-01   1.00800           0
     313 A    24   GLU  CD   CC     0.620000       12.0110           0
     314 A    24   GLU  OE1  OC    -0.760000       15.9990           0
     315 A    24   GLU  OE2  OC    -0.760000       15.9990           0
     316 A    24   GLU  C    C      0.510000       12.0110           0
     317 A    24   GLU  O    O     -0.510000       15.9990           0
     318 A    25   VAL  N    NH1   -0.470000       14.0070           0
     319 A    25   VAL  HN   H      0.310000       1.00800           0
     320 A    25   VAL  CA   CT1    0.700000E-01   12.0110           0
     321 A    25   VAL  HA   HB     0.900000E-01   1.00800           0
     322 A    25   VAL  CB   CT1   -0.900000E-01   12.0110           0
     323 A    25   VAL  HB   HA     0.900000E-01   1.00800           0
     324 A    25   VAL  CG1  CT3   -0.270000       12.0110           0
     325 A    25   VAL  HG11 HA     0.900000E-01   1.00800           0
     326 A    25   VAL  HG12 HA     0.900000E-01   1.00800           0
     327 A    25   VAL  HG13 HA     0.900000E-01   1.00800           0
     328 A    25   VAL  CG2  CT3   -0.270000       12.0110           0
     329 A    25   VAL  HG21 HA     0.900000E-01   1.00800           0
     330 A    25   VAL  HG22 HA     0.900000E-01   1.00800           0
     331 A    25   VAL  HG23 HA     0.900000E-01   1.00800           0
     332 A    25   VAL  C    C      0.510000       12.0110           0
     333 A    25   VAL  O    O     -0.510000       15.9990           0
     334 A    26   ASP  N    NH1   -0.470000       14.0070           0
     335 A    26   ASP  HN   H      0.310000       1.00800           0
     336 A    26   ASP  CA   CT1    0.700000E-01   12.0110           0
     337 A    26   ASP  HA   HB     0.900000E-01   1.00800           0
     338 A    26   ASP  CB   CT2   -0.280000       12.0110           0
     339 A    26   ASP  HB1  HA     0.900000E-01   1.00800           0
     340 A    26   ASP  HB2  HA     0.900000E-01   1.00800           0
     341 A    26   ASP  CG   CC     0.620000       12.0110           0
     342 A    26   ASP  OD1  OC    -0.760000       15.9990           0
     343 A    26   ASP  OD2  OC    -0.760000       15.9990           0
     344 A    26   ASP  C    C      0.510000       12.0110           0
     345 A    26   ASP  O    O     -0.510000       15.9990           0
     346 A    27   ALA  N    NH1   -0.470000       14.0070           0
     347 A    27   ALA  HN   H      0.310000       1.00800           0
     348 A    27   ALA  CA   CT1    0.700000E-01   12.0110           0
     349 A    27   ALA  HA   HB     0.900000E-01   1.00800           0
     350 A    27   ALA  CB   CT3   -0.270000       12.0110           0
     351 A    27   ALA  HB1  HA     0.900000E-01   1.00800           0
     352 A    27   ALA  HB2  HA     0.900000E-01   1.00800           0
     353 A    27   ALA  HB3  HA     0.900000E-01   1.00800           0
     354 A    27   ALA  C    C      0.510000       12.0110           0
     355 A    27   ALA  O    O     -0.510000       15.9990           0
     356 A    28   ILE  N    NH1   -0.470000       14.0070           0
     357 A    28   ILE  HN   H      0.310000       1.00800           0
     358 A    28   ILE  CA   CT1    0.700000E-01   12.0110           0
     359 A    28   ILE  HA   HB     0.900000E-01   1.00800           0
     360 A    28   ILE  CB   CT1   -0.900000E-01   12.0110           0
     361 A    28   ILE  HB   HA     0.900000E-01   1.00800           0
     362 A    28   ILE  CG2  CT3   -0.270000       12.0110           0
     363 A    28   ILE  HG21 HA     0.900000E-01   1.00800           0
     364 A    28   ILE  HG22 HA     0.900000E-01   1.00800           0
     365 A    28   ILE  HG23 HA     0.900000E-01   1.00800           0
     366 A    28   ILE  CG1  CT2   -0.180000       12.0110           0
     367 A    28   ILE  HG11 HA     0.900000E-01   1.00800           0
     368 A    28   ILE  HG12 HA     0.900000E-01   1.00800           0
     369 A    28   ILE  CD1  CT3   -0.270000       12.0110           0
     370 A    28   ILE  HD1  HA     0.900000E-01   1.00800           0
     371 A    28   ILE  HD2  HA     0.900000E-01   1.00800           0
     372 A    28   ILE  HD3  HA     0.900000E-01   1.00800           0
     373 A    28   ILE  C    C      0.510000       12.0110           0
     374 A    28   ILE  O    O     -0.510000       15.9990           0
     375 A    29   GLU  N    NH1   -0.470000       14.0070           0
     376 A    29   GLU  HN   H      0.310000       1.00800           0
     377 A    29   GLU  CA   CT1    0.700000E-01   12.0110           0
     378 A    29   GLU  HA   HB     0.900000E-01   1.00800           0
     379 A    29   GLU  CB   CT2   -0.180000       12.0110           0
     380 A    29   GLU  HB1  HA     0.900000E-01   1.00800           0
     381 A    29   GLU  HB2  HA     0.900000E-01   1.00800           0
     382 A    29   GLU  CG   CT2   -0.280000       12.0110           0
     383 A    29   GLU  HG1  HA     0.900000E-01   1.00800           0
     384 A    29   GLU  HG2  HA     0.900000E-01   1.00800           0
     385 A    29   GLU  CD   CC     0.620000       12.0110           0
     386 A    29   GLU  OE1  OC    -0.760000       15.9990           0
     387 A    29   GLU  OE2  OC    -0.760000       15.9990           0
     388 A    29   GLU  C    C      0.510000       12.0110           0
     389 A    29   GLU  O    O     -0.510000       15.9990           0
     390 A    30   ARG  N    NH1   -0.470000       14.0070           0
     391 A    30   ARG  HN   H      0.310000       1.00800           0
     392 A    30   ARG  CA   CT1    0.700000E-01   12.0110           0
     393 A    30   ARG  HA   HB     0.900000E-01   1.00800           0
     394 A    30   ARG  CB   CT2   -0.180000       12.0110           0
     395 A    30   ARG  HB1  HA     0.900000E-01   1.00800           0
     396 A    30   ARG  HB2  HA     0.900000E-01   1.00800           0
     397 A    30   ARG  CG   CT2   -0.180000       12.0110           0
     398 A    30   ARG  HG1  HA     0.900000E-01   1.00800           0
     399 A    30   ARG  HG2  HA     0.900000E-01   1.00800           0
     400 A    30   ARG  CD   CT2    0.200000       12.0110           0
     401 A    30   ARG  HD1  HA     0.900000E-01   1.00800           0
     402 A    30   ARG  HD2  HA     0.900000E-01   1.00800           0
     403 A    30   ARG  NE   NC2   -0.700000       14.0070           0
     404 A    30   ARG  HE   HC     0.440000       1.00800           0
     405 A    30   ARG  CZ   C      0.640000       12.0110           0
     406 A    30   ARG  NH1  NC2   -0.800000       14.0070           0
     407 A    30   ARG  HH11 HC     0.460000       1.00800           0
     408 A    30   ARG  HH12 HC     0.460000       1.00800           0
     409 A    30   ARG  NH2  NC2   -0.800000       14.0070           0
     410 A    30   ARG  HH21 HC     0.460000       1.00800           0
     411 A    30   ARG  HH22 HC     0.460000       1.00800           0
     412 A    30   ARG  C    C      0.510000       12.0110           0
     413 A    30   ARG  O    O     -0.510000       15.9990           0
     414 A    31   GLU  N    NH1   -0.470000       14.0070           0
     415 A    31   GLU  HN   H      0.310000       1.00800           0
     416 A    31   GLU  CA   CT1    0.700000E-01   12.0110           0
     417 A    31   GLU  HA   HB     0.900000E-01   1.00800           0
     418 A    31   GLU  CB   CT2   -0.180000       12.0110           0
     419 A    31   GLU  HB1  HA     0.900000E-01   1.00800           0
     420 A    31   GLU  HB2  HA     0.900000E-01   1.00800           0
     421 A    31   GLU  CG   CT2   -0.280000       12.0110           0
     422 A    31   GLU  HG1  HA     0.900000E-01   1.00800           0
     423 A    31   GLU  HG2  HA     0.900000E-01   1.00800           0
     424 A    31   GLU  CD   CC     0.620000       12.0110           0
     425 A    31   GLU  OE1  OC    -0.760000       15.9990           0
     426 A    31   GLU  OE2  OC    -0.760000       15.9990           0
     427 A    31   GLU  C    C      0.510000       12.0110           0
     428 A    31   GLU  O    O     -0.510000       15.9990           0
     429 A    32   VAL  N    NH1   -0.470000       14.0070           0
     430 A    32   VAL  HN   H      0.310000       1.00800           0
     431 A    32   VAL  CA   CT1    0.700000E-01   12.0110           0
     432 A    32   VAL  HA   HB     0.900000E-01   1.00800           0
     433 A    32   VAL  CB   CT1   -0.900000E-01   12.0110           0
     434 A    32   VAL  HB   HA     0.900000E-01   1.00800           0
     435 A    32   VAL  CG1  CT3   -0.270000       12.0110           0
     436 A    32   VAL  HG11 HA     0.900000E-01   1.00800           0
     437 A    32   VAL  HG12 HA     0.900000E-01   1.00800           0
     438 A    32   VAL  HG13 HA     0.900000E-01   1.00800           0
     439 A    32   VAL  CG2  CT3   -0.270000       12.0110           0
     440 A    32   VAL  HG21 HA     0.900000E-01   1.00800           0
     441 A    32   VAL  HG22 HA     0.900000E-01   1.00800           0
     442 A    32   VAL  HG23 HA     0.900000E-01   1.00800           0
     443 A    32   VAL  C    C      0.510000       12.0110           0
     444 A    32   VAL  O    O     -0.510000       15.9990           0
     445 A    33   GLU  N    NH1   -0.470000       14.0070           0
     446 A    33   GLU  HN   H      0.310000       1.00800           0
     447 A    33   GLU  CA   CT1    0.700000E-01   12.0110           0
     448 A    33   GLU  HA   HB     0.900000E-01   1.00800           0
     449 A    33   GLU  CB   CT2   -0.180000       12.0110           0
     450 A    33   GLU  HB1  HA     0.900000E-01   1.00800           0
     451 A    33   GLU  HB2  HA     0.900000E-01   1.00800           0
     452 A    33   GLU  CG   CT2   -0.280000       12.0110           0
     453 A    33   GLU  HG1  HA     0.900000E-01   1.00800           0
     454 A    33   GLU  HG2  HA     0.900000E-01   1.00800           0
     455 A    33   GLU  CD   CC     0.620000       12.0110           0
     456 A    33   GLU  OE1  OC    -0.760000       15.9990           0
     457 A    33   GLU  OE2  OC    -0.760000       15.9990           0
     458 A    33   GLU  C    C      0.510000       12.0110           0
     459 A    33   GLU  O    O     -0.510000       15.9990           0
     460 A    34   LEU  N    NH1   -0.470000       14.0070           0
     461 A    34   LEU  HN   H      0.310000       1.00800           0
     462 A    34   LEU  CA   CT1    0.700000E-01   12.0110           0
     463 A    34   LEU  HA   HB     0.900000E-01   1.00800           0
     464 A    34   LEU  CB   CT2   -0.180000       12.0110           0
     465 A    34   LEU  HB1  HA     0.900000E-01   1.00800           0
     466 A    34   LEU  HB2  HA     0.900000E-01   1.00800           0
     467 A    34   LEU  CG   CT1   -0.900000E-01   12.0110           0
     468 A    34   LEU  HG   HA     0.900000E-01   1.00800           0
     469 A    34   LEU  CD1  CT3   -0.270000       12.0110           0
     470 A    34   LEU  HD11 HA     0.900000E-01   1.00800           0
     471 A    34   LEU  HD12 HA     0.900000E-01   1.00800           0
     472 A    34   LEU  HD13 HA     0.900000E-01   1.00800           0
     473 A    34   LEU  CD2  CT3   -0.270000       12.0110           0
     474 A    34   LEU  HD21 HA     0.900000E-01   1.00800           0
     475 A    34   LEU  HD22 HA     0.900000E-01   1.00800           0
     476 A    34   LEU  HD23 HA     0.900000E-01   1.00800           0
     477 A    34   LEU  C    C      0.510000       12.0110           0
     478 A    34   LEU  O    O     -0.510000       15.9990           0
     479 A    35   TYR  N    NH1   -0.470000       14.0070           0
     480 A    35   TYR  HN   H      0.310000       1.00800           0
     481 A    35   TYR  CA   CT1    0.700000E-01   12.0110           0
     482 A    35   TYR  HA   HB     0.900000E-01   1.00800           0
     483 A    35   TYR  CB   CT2   -0.180000       12.0110           0
     484 A    35   TYR  HB1  HA     0.900000E-01   1.00800           0
     485 A    35   TYR  HB2  HA     0.900000E-01   1.00800           0
     486 A    35   TYR  CG   CA      0.00000       12.0110           0
     487 A    35   TYR  CD1  CA    -0.115000       12.0110           0
     488 A    35   TYR  HD1  HP     0.115000       1.00800           0
     489 A    35   TYR  CD2  CA    -0.115000       12.0110           0
     490 A    35   TYR  HD2  HP     0.115000       1.00800           0
     491 A    35   TYR  CE1  CA    -0.115000       12.0110           0
     492 A    35   TYR  HE1  HP     0.115000       1.00800           0
     493 A    35   TYR  CE2  CA    -0.115000       12.0110           0
     494 A    35   TYR  HE2  HP     0.115000       1.00800           0
     495 A    35   TYR  CZ   CA     0.110000       12.0110           0
     496 A    35   TYR  OH   OH1   -0.540000       15.9990           0
     497 A    35   TYR  HH   H      0.430000       1.00800           0
     498 A    35   TYR  C    C      0.510000       12.0110           0
     499 A    35   TYR  O    O     -0.510000       15.9990           0
     500 A    36   ARG  N    NH1   -0.470000       14.0070           0
     501 A    36   ARG  HN   H      0.310000       1.00800           0
     502 A    36   ARG  CA   CT1    0.700000E-01   12.0110           0
     503 A    36   ARG  HA   HB     0.900000E-01   1.00800           0
     504 A    36   ARG  CB   CT2   -0.180000       12.0110           0
     505 A    36   ARG  HB1  HA     0.900000E-01   1.00800           0
     506 A    36   ARG  HB2  HA     0.900000E-01   1.00800           0
     507 A    36   ARG  CG   CT2   -0.180000       12.0110           0
     508 A    36   ARG  HG1  HA     0.900000E-01   1.00800           0
     509 A    36   ARG  HG2  HA     0.900000E-01   1.00800           0
     510 A    36   ARG  CD   CT2    0.200000       12.0110           0
     511 A    36   ARG  HD1  HA     0.900000E-01   1.00800           0
     512 A    36   ARG  HD2  HA     0.900000E-01   1.00800           0
     513 A    36   ARG  NE   NC2   -0.700000       14.0070           0
     514 A    36   ARG  HE   HC     0.440000       1.00800           0
     515 A    36   ARG  CZ   C      0.640000       12.0110           0
     516 A    36   ARG  NH1  NC2   -0.800000       14.0070           0
     517 A    36   ARG  HH11 HC     0.460000       1.00800           0
     518 A    36   ARG  HH12 HC     0.460000       1.00800           0
     519 A    36   ARG  NH2  NC2   -0.800000       14.0070           0
     520 A    36   ARG  HH21 HC     0.460000       1.00800           0
     521 A    36   ARG  HH22 HC     0.460000       1.00800           0
     522 A    36   ARG  C    C      0.510000       12.0110           0
     523 A    36   ARG  O    O     -0.510000       15.9990           0
     524 A    37   LEU  N    NH1   -0.470000       14.0070           0
     525 A    37   LEU  HN   H      0.310000       1.00800           0
     526 A    37   LEU  CA   CT1    0.700000E-01   12.0110           0
     527 A    37   LEU  HA   HB     0.900000E-01   1.00800           0
     528 A    37   LEU  CB   CT2   -0.180000       12.0110           0
     529 A    37   LEU  HB1  HA     0.900000E-01   1.00800           0
     530 A    37   LEU  HB2  HA     0.900000E-01   1.00800           0
     531 A    37   LEU  CG   CT1   -0.900000E-01   12.0110           0
     532 A    37   LEU  HG   HA     0.900000E-01   1.00800           0
     533 A    37   LEU  CD1  CT3   -0.270000       12.0110           0
     534 A    37   LEU  HD11 HA     0.900000E-01   1.00800           0
     535 A    37   LEU  HD12 HA     0.900000E-01   1.00800           0
     536 A    37   LEU  HD13 HA     0.900000E-01   1.00800           0
     537 A    37   LEU  CD2  CT3   -0.270000       12.0110           0
     538 A    37   LEU  HD21 HA     0.900000E-01   1.00800           0
     539 A    37   LEU  HD22 HA     0.900000E-01   1.00800           0
     540 A    37   LEU  HD23 HA     0.900000E-01   1.00800           0
     541 A    37   LEU  C    C      0.510000       12.0110           0
     542 A    37   LEU  O    O     -0.510000       15.9990           0
     543 A    38   ASN  N    NH1   -0.470000       14.0070           0
     544 A    38   ASN  HN   H      0.310000       1.00800           0
     545 A    38   ASN  CA   CT1    0.700000E-01   12.0110           0
     546 A    38   ASN  HA   HB     0.900000E-01   1.00800           0
     547 A    38   ASN  CB   CT2   -0.180000       12.0110           0
     548 A    38   ASN  HB1  HA     0.900000E-01   1.00800           0
     549 A    38   ASN  HB2  HA     0.900000E-01   1.00800           0
     550 A    38   ASN  CG   CC     0.550000       12.0110           0
     551 A    38   ASN  OD1  O     -0.550000       15.9990           0
     552 A    38   ASN  ND2  NH2   -0.620000       14.0070           0
     553 A    38   ASN  HD21 H      0.320000       1.00800           0
     554 A    38   ASN  HD22 H      0.300000       1.00800           0
     555 A    38   ASN  C    C      0.510000       12.0110           0
     556 A    38   ASN  O    O     -0.510000       15.9990           0
     557 A    39   LYS  N    NH1   -0.470000       14.0070           0
     558 A    39   LYS  HN   H      0.310000       1.00800           0
     559 A    39   LYS  CA   CT1    0.700000E-01   12.0110           0
     560 A    39   LYS  HA   HB     0.900000E-01   1.00800           0
     561 A    39   LYS  CB   CT2   -0.180000       12.0110           0
     562 A    39   LYS  HB1  HA     0.900000E-01   1.00800           0
     563 A    39   LYS  HB2  HA     0.900000E-01   1.00800           0
     564 A    39   LYS  CG   CT2   -0.180000       12.0110           0
     565 A    39   LYS  HG1  HA     0.900000E-01   1.00800           0
     566 A    39   LYS  HG2  HA     0.900000E-01   1.00800           0
     567 A    39   LYS  CD   CT2   -0.180000       12.0110           0
     568 A    39   LYS  HD1  HA     0.900000E-01   1.00800           0
     569 A    39   LYS  HD2  HA     0.900000E-01   1.00800           0
     570 A    39   LYS  CE   CT2    0.210000       12.0110           0
     571 A    39   LYS  HE1  HA     0.500000E-01   1.00800           0
     572 A    39   LYS  HE2  HA     0.500000E-01   1.00800           0
     573 A    39   LYS  NZ   NH3   -0.300000       14.0070           0
     574 A    39   LYS  HZ1  HC     0.330000       1.00800           0
     575 A    39   LYS  HZ2  HC     0.330000       1.00800           0
     576 A    39   LYS  HZ3  HC     0.330000       1.00800           0
     577 A    39   LYS  C    C      0.510000       12.0110           0
     578 A    39   LYS  O    O     -0.510000       15.9990           0
     579 A    40   MET  N    NH1   -0.470000       14.0070           0
     580 A    40   MET  HN   H      0.310000       1.00800           0
     581 A    40   MET  CA   CT1    0.700000E-01   12.0110           0
     582 A    40   MET  HA   HB     0.900000E-01   1.00800           0
     583 A    40   MET  CB   CT2   -0.180000       12.0110           0
     584 A    40   MET  HB1  HA     0.900000E-01   1.00800           0
     585 A    40   MET  HB2  HA     0.900000E-01   1.00800           0
     586 A    40   MET  CG   CT2   -0.140000       12.0110           0
     587 A    40   MET  HG1  HA     0.900000E-01   1.00800           0
     588 A    40   MET  HG2  HA     0.900000E-01   1.00800           0
     589 A    40   MET  SD   S     -0.900000E-01   32.0600           0
     590 A    40   MET  CE   CT3   -0.220000       12.0110           0
     591 A    40   MET  HE1  HA     0.900000E-01   1.00800           0
     592 A    40   MET  HE2  HA     0.900000E-01   1.00800           0
     593 A    40   MET  HE3  HA     0.900000E-01   1.00800           0
     594 A    40   MET  C    C      0.510000       12.0110           0
     595 A    40   MET  O    O     -0.510000       15.9990           0
     596 A    41   LYS  N    NH1   -0.470000       14.0070           0
     597 A    41   LYS  HN   H      0.310000       1.00800           0
     598 A    41   LYS  CA   CT1    0.700000E-01   12.0110           0
     599 A    41   LYS  HA   HB     0.900000E-01   1.00800           0
     600 A    41   LYS  CB   CT2   -0.180000       12.0110           0
     601 A    41   LYS  HB1  HA     0.900000E-01   1.00800           0
     602 A    41   LYS  HB2  HA     0.900000E-01   1.00800           0
     603 A    41   LYS  CG   CT2   -0.180000       12.0110           0
     604 A    41   LYS  HG1  HA     0.900000E-01   1.00800           0
     605 A    41   LYS  HG2  HA     0.900000E-01   1.00800           0
     606 A    41   LYS  CD   CT2   -0.180000       12.0110           0
     607 A    41   LYS  HD1  HA     0.900000E-01   1.00800           0
     608 A    41   LYS  HD2  HA     0.900000E-01   1.00800           0
     609 A    41   LYS  CE   CT2    0.210000       12.0110           0
     610 A    41   LYS  HE1  HA     0.500000E-01   1.00800           0
     611 A    41   LYS  HE2  HA     0.500000E-01   1.00800           0
     612 A    41   LYS  NZ   NH3   -0.300000       14.0070           0
     613 A    41   LYS  HZ1  HC     0.330000       1.00800           0
     614 A    41   LYS  HZ2  HC     0.330000       1.00800           0
     615 A    41   LYS  HZ3  HC     0.330000       1.00800           0
     616 A    41   LYS  C    C      0.510000       12.0110           0
     617 A    41   LYS  O    O     -0.510000       15.9990           0
     618 A    42   PRO  N    N     -0.290000       14.0070           0
     619 A    42   PRO  CA   CP1    0.200000E-01   12.0110           0
     620 A    42   PRO  HA   HB     0.900000E-01   1.00800           0
     621 A    42   PRO  CD   CP3     0.00000       12.0110           0
     622 A    42   PRO  HD1  HA     0.900000E-01   1.00800           0
     623 A    42   PRO  HD2  HA     0.900000E-01   1.00800           0
     624 A    42   PRO  CB   CP2   -0.180000       12.0110           0
     625 A    42   PRO  HB1  HA     0.900000E-01   1.00800           0
     626 A    42   PRO  HB2  HA     0.900000E-01   1.00800           0
     627 A    42   PRO  CG   CP2   -0.180000       12.0110           0
     628 A    42   PRO  HG1  HA     0.900000E-01   1.00800           0
     629 A    42   PRO  HG2  HA     0.900000E-01   1.00800           0
     630 A    42   PRO  C    C      0.510000       12.0110           0
     631 A    42   PRO  O    O     -0.510000       15.9990           0
     632 A    43   VAL  N    NH1   -0.470000       14.0070           0
     633 A    43   VAL  HN   H      0.310000       1.00800           0
     634 A    43   VAL  CA   CT1    0.700000E-01   12.0110           0
     635 A    43   VAL  HA   HB     0.900000E-01   1.00800           0
     636 A    43   VAL  CB   CT1   -0.900000E-01   12.0110           0
     637 A    43   VAL  HB   HA     0.900000E-01   1.00800           0
     638 A    43   VAL  CG1  CT3   -0.270000       12.0110           0
     639 A    43   VAL  HG11 HA     0.900000E-01   1.00800           0
     640 A    43   VAL  HG12 HA     0.900000E-01   1.00800           0
     641 A    43   VAL  HG13 HA     0.900000E-01   1.00800           0
     642 A    43   VAL  CG2  CT3   -0.270000       12.0110           0
     643 A    43   VAL  HG21 HA     0.900000E-01   1.00800           0
     644 A    43   VAL  HG22 HA     0.900000E-01   1.00800           0
     645 A    43   VAL  HG23 HA     0.900000E-01   1.00800           0
     646 A    43   VAL  C    C      0.510000       12.0110           0
     647 A    43   VAL  O    O     -0.510000       15.9990           0
     648 A    44   TYR  N    NH1   -0.470000       14.0070           0
     649 A    44   TYR  HN   H      0.310000       1.00800           0
     650 A    44   TYR  CA   CT1    0.700000E-01   12.0110           0
     651 A    44   TYR  HA   HB     0.900000E-01   1.00800           0
     652 A    44   TYR  CB   CT2   -0.180000       12.0110           0
     653 A    44   TYR  HB1  HA     0.900000E-01   1.00800           0
     654 A    44   TYR  HB2  HA     0.900000E-01   1.00800           0
     655 A    44   TYR  CG   CA      0.00000       12.0110           0
     656 A    44   TYR  CD1  CA    -0.115000       12.0110           0
     657 A    44   TYR  HD1  HP     0.115000       1.00800           0
     658 A    44   TYR  CD2  CA    -0.115000       12.0110           0
     659 A    44   TYR  HD2  HP     0.115000       1.00800           0
     660 A    44   TYR  CE1  CA    -0.115000       12.0110           0
     661 A    44   TYR  HE1  HP     0.115000       1.00800           0
     662 A    44   TYR  CE2  CA    -0.115000       12.0110           0
     663 A    44   TYR  HE2  HP     0.115000       1.00800           0
     664 A    44   TYR  CZ   CA     0.110000       12.0110           0
     665 A    44   TYR  OH   OH1   -0.540000       15.9990           0
     666 A    44   TYR  HH   H      0.430000       1.00800           0
     667 A    44   TYR  C    C      0.510000       12.0110           0
     668 A    44   TYR  O    O     -0.510000       15.9990           0
     669 A    45   GLU  N    NH1   -0.470000       14.0070           0
     670 A    45   GLU  HN   H      0.310000       1.00800           0
     671 A    45   GLU  CA   CT1    0.700000E-01   12.0110           0
     672 A    45   GLU  HA   HB     0.900000E-01   1.00800           0
     673 A    45   GLU  CB   CT2   -0.180000       12.0110           0
     674 A    45   GLU  HB1  HA     0.900000E-01   1.00800           0
     675 A    45   GLU  HB2  HA     0.900000E-01   1.00800           0
     676 A    45   GLU  CG   CT2   -0.280000       12.0110           0
     677 A    45   GLU  HG1  HA     0.900000E-01   1.00800           0
     678 A    45   GLU  HG2  HA     0.900000E-01   1.00800           0
     679 A    45   GLU  CD   CC     0.620000       12.0110           0
     680 A    45   GLU  OE1  OC    -0.760000       15.9990           0
     681 A    45   GLU  OE2  OC    -0.760000       15.9990           0
     682 A    45   GLU  C    C      0.510000       12.0110           0
     683 A    45   GLU  O    O     -0.510000       15.9990           0
     684 A    46   LYS  N    NH1   -0.470000       14.0070           0
     685 A    46   LYS  HN   H      0.310000       1.00800           0
     686 A    46   LYS  CA   CT1    0.700000E-01   12.0110           0
     687 A    46   LYS  HA   HB     0.900000E-01   1.00800           0
     688 A    46   LYS  CB   CT2   -0.180000       12.0110           0
     689 A    46   LYS  HB1  HA     0.900000E-01   1.00800           0
     690 A    46   LYS  HB2  HA     0.900000E-01   1.00800           0
     691 A    46   LYS  CG   CT2   -0.180000       12.0110           0
     692 A    46   LYS  HG1  HA     0.900000E-01   1.00800           0
     693 A    46   LYS  HG2  HA     0.900000E-01   1.00800           0
     694 A    46   LYS  CD   CT2   -0.180000       12.0110           0
     695 A    46   LYS  HD1  HA     0.900000E-01   1.00800           0
     696 A    46   LYS  HD2  HA     0.900000E-01   1.00800           0
     697 A    46   LYS  CE   CT2    0.210000       12.0110           0
     698 A    46   LYS  HE1  HA     0.500000E-01   1.00800           0
     699 A    46   LYS  HE2  HA     0.500000E-01   1.00800           0
     700 A    46   LYS  NZ   NH3   -0.300000       14.0070           0
     701 A    46   LYS  HZ1  HC     0.330000       1.00800           0
     702 A    46   LYS  HZ2  HC     0.330000       1.00800           0
     703 A    46   LYS  HZ3  HC     0.330000       1.00800           0
     704 A    46   LYS  C    C      0.510000       12.0110           0
     705 A    46   LYS  O    O     -0.510000       15.9990           0
     706 A    47   ARG  N    NH1   -0.470000       14.0070           0
     707 A    47   ARG  HN   H      0.310000       1.00800           0
     708 A    47   ARG  CA   CT1    0.700000E-01   12.0110           0
     709 A    47   ARG  HA   HB     0.900000E-01   1.00800           0
     710 A    47   ARG  CB   CT2   -0.180000       12.0110           0
     711 A    47   ARG  HB1  HA     0.900000E-01   1.00800           0
     712 A    47   ARG  HB2  HA     0.900000E-01   1.00800           0
     713 A    47   ARG  CG   CT2   -0.180000       12.0110           0
     714 A    47   ARG  HG1  HA     0.900000E-01   1.00800           0
     715 A    47   ARG  HG2  HA     0.900000E-01   1.00800           0
     716 A    47   ARG  CD   CT2    0.200000       12.0110           0
     717 A    47   ARG  HD1  HA     0.900000E-01   1.00800           0
     718 A    47   ARG  HD2  HA     0.900000E-01   1.00800           0
     719 A    47   ARG  NE   NC2   -0.700000       14.0070           0
     720 A    47   ARG  HE   HC     0.440000       1.00800           0
     721 A    47   ARG  CZ   C      0.640000       12.0110           0
     722 A    47   ARG  NH1  NC2   -0.800000       14.0070           0
     723 A    47   ARG  HH11 HC     0.460000       1.00800           0
     724 A    47   ARG  HH12 HC     0.460000       1.00800           0
     725 A    47   ARG  NH2  NC2   -0.800000       14.0070           0
     726 A    47   ARG  HH21 HC     0.460000       1.00800           0
     727 A    47   ARG  HH22 HC     0.460000       1.00800           0
     728 A    47   ARG  C    C      0.510000       12.0110           0
     729 A    47   ARG  O    O     -0.510000       15.9990           0
     730 A    48   ASP  N    NH1   -0.470000       14.0070           0
     731 A    48   ASP  HN   H      0.310000       1.00800           0
     732 A    48   ASP  CA   CT1    0.700000E-01   12.0110           0
     733 A    48   ASP  HA   HB     0.900000E-01   1.00800           0
     734 A    48   ASP  CB   CT2   -0.280000       12.0110           0
     735 A    48   ASP  HB1  HA     0.900000E-01   1.00800           0
     736 A    48   ASP  HB2  HA     0.900000E-01   1.00800           0
     737 A    48   ASP  CG   CC     0.620000       12.0110           0
     738 A    48   ASP  OD1  OC    -0.760000       15.9990           0
     739 A    48   ASP  OD2  OC    -0.760000       15.9990           0
     740 A    48   ASP  C    C      0.510000       12.0110           0
     741 A    48   ASP  O    O     -0.510000       15.9990           0
     742 A    49   ALA  N    NH1   -0.470000       14.0070           0
     743 A    49   ALA  HN   H      0.310000       1.00800           0
     744 A    49   ALA  CA   CT1    0.700000E-01   12.0110           0
     745 A    49   ALA  HA   HB     0.900000E-01   1.00800           0
     746 A    49   ALA  CB   CT3   -0.270000       12.0110           0
     747 A    49   ALA  HB1  HA     0.900000E-01   1.00800           0
     748 A    49   ALA  HB2  HA     0.900000E-01   1.00800           0
     749 A    49   ALA  HB3  HA     0.900000E-01   1.00800           0
     750 A    49   ALA  C    C      0.510000       12.0110           0
     751 A    49   ALA  O    O     -0.510000       15.9990           0
     752 A    50   TYR  N    NH1   -0.470000       14.0070           0
     753 A    50   TYR  HN   H      0.310000       1.00800           0
     754 A    50   TYR  CA   CT1    0.700000E-01   12.0110           0
     755 A    50   TYR  HA   HB     0.900000E-01   1.00800           0
     756 A    50   TYR  CB   CT2   -0.180000       12.0110           0
     757 A    50   TYR  HB1  HA     0.900000E-01   1.00800           0
     758 A    50   TYR  HB2  HA     0.900000E-01   1.00800           0
     759 A    50   TYR  CG   CA      0.00000       12.0110           0
     760 A    50   TYR  CD1  CA    -0.115000       12.0110           0
     761 A    50   TYR  HD1  HP     0.115000       1.00800           0
     762 A    50   TYR  CD2  CA    -0.115000       12.0110           0
     763 A    50   TYR  HD2  HP     0.115000       1.00800           0
     764 A    50   TYR  CE1  CA    -0.115000       12.0110           0
     765 A    50   TYR  HE1  HP     0.115000       1.00800           0
     766 A    50   TYR  CE2  CA    -0.115000       12.0110           0
     767 A    50   TYR  HE2  HP     0.115000       1.00800           0
     768 A    50   TYR  CZ   CA     0.110000       12.0110           0
     769 A    50   TYR  OH   OH1   -0.540000       15.9990           0
     770 A    50   TYR  HH   H      0.430000       1.00800           0
     771 A    50   TYR  C    C      0.510000       12.0110           0
     772 A    50   TYR  O    O     -0.510000       15.9990           0
     773 A    51   ILE  N    NH1   -0.470000       14.0070           0
     774 A    51   ILE  HN   H      0.310000       1.00800           0
     775 A    51   ILE  CA   CT1    0.700000E-01   12.0110           0
     776 A    51   ILE  HA   HB     0.900000E-01   1.00800           0
     777 A    51   ILE  CB   CT1   -0.900000E-01   12.0110           0
     778 A    51   ILE  HB   HA     0.900000E-01   1.00800           0
     779 A    51   ILE  CG2  CT3   -0.270000       12.0110           0
     780 A    51   ILE  HG21 HA     0.900000E-01   1.00800           0
     781 A    51   ILE  HG22 HA     0.900000E-01   1.00800           0
     782 A    51   ILE  HG23 HA     0.900000E-01   1.00800           0
     783 A    51   ILE  CG1  CT2   -0.180000       12.0110           0
     784 A    51   ILE  HG11 HA     0.900000E-01   1.00800           0
     785 A    51   ILE  HG12 HA     0.900000E-01   1.00800           0
     786 A    51   ILE  CD1  CT3   -0.270000       12.0110           0
     787 A    51   ILE  HD1  HA     0.900000E-01   1.00800           0
     788 A    51   ILE  HD2  HA     0.900000E-01   1.00800           0
     789 A    51   ILE  HD3  HA     0.900000E-01   1.00800           0
     790 A    51   ILE  C    C      0.510000       12.0110           0
     791 A    51   ILE  O    O     -0.510000       15.9990           0
     792 A    52   ASP  N    NH1   -0.470000       14.0070           0
     793 A    52   ASP  HN   H      0.310000       1.00800           0
     794 A    52   ASP  CA   CT1    0.700000E-01   12.0110           0
     795 A    52   ASP  HA   HB     0.900000E-01   1.00800           0
     796 A    52   ASP  CB   CT2   -0.280000       12.0110           0
     797 A    52   ASP  HB1  HA     0.900000E-01   1.00800           0
     798 A    52   ASP  HB2  HA     0.900000E-01   1.00800           0
     799 A    52   ASP  CG   CC     0.620000       12.0110           0
     800 A    52   ASP  OD1  OC    -0.760000       15.9990           0
     801 A    52   ASP  OD2  OC    -0.760000       15.9990           0
     802 A    52   ASP  C    C      0.510000       12.0110           0
     803 A    52   ASP  O    O     -0.510000       15.9990           0
     804 A    53   GLU  N    NH1   -0.470000       14.0070           0
     805 A    53   GLU  HN   H      0.310000       1.00800           0
     806 A    53   GLU  CA   CT1    0.700000E-01   12.0110           0
     807 A    53   GLU  HA   HB     0.900000E-01   1.00800           0
     808 A    53   GLU  CB   CT2   -0.180000       12.0110           0
     809 A    53   GLU  HB1  HA     0.900000E-01   1.00800           0
     810 A    53   GLU  HB2  HA     0.900000E-01   1.00800           0
     811 A    53   GLU  CG   CT2   -0.280000       12.0110           0
     812 A    53   GLU  HG1  HA     0.900000E-01   1.00800           0
     813 A    53   GLU  HG2  HA     0.900000E-01   1.00800           0
     814 A    53   GLU  CD   CC     0.620000       12.0110           0
     815 A    53   GLU  OE1  OC    -0.760000       15.9990           0
     816 A    53   GLU  OE2  OC    -0.760000       15.9990           0
     817 A    53   GLU  C    C      0.510000       12.0110           0
     818 A    53   GLU  O    O     -0.510000       15.9990           0
     819 A    54   ILE  N    NH1   -0.470000       14.0070           0
     820 A    54   ILE  HN   H      0.310000       1.00800           0
     821 A    54   ILE  CA   CT1    0.700000E-01   12.0110           0
     822 A    54   ILE  HA   HB     0.900000E-01   1.00800           0
     823 A    54   ILE  CB   CT1   -0.900000E-01   12.0110           0
     824 A    54   ILE  HB   HA     0.900000E-01   1.00800           0
     825 A    54   ILE  CG2  CT3   -0.270000       12.0110           0
     826 A    54   ILE  HG21 HA     0.900000E-01   1.00800           0
     827 A    54   ILE  HG22 HA     0.900000E-01   1.00800           0
     828 A    54   ILE  HG23 HA     0.900000E-01   1.00800           0
     829 A    54   ILE  CG1  CT2   -0.180000       12.0110           0
     830 A    54   ILE  HG11 HA     0.900000E-01   1.00800           0
     831 A    54   ILE  HG12 HA     0.900000E-01   1.00800           0
     832 A    54   ILE  CD1  CT3   -0.270000       12.0110           0
     833 A    54   ILE  HD1  HA     0.900000E-01   1.00800           0
     834 A    54   ILE  HD2  HA     0.900000E-01   1.00800           0
     835 A    54   ILE  HD3  HA     0.900000E-01   1.00800           0
     836 A    54   ILE  C    C      0.510000       12.0110           0
     837 A    54   ILE  O    O     -0.510000       15.9990           0
     838 A    55   ALA  N    NH1   -0.470000       14.0070           0
     839 A    55   ALA  HN   H      0.310000       1.00800           0
     840 A    55   ALA  CA   CT1    0.700000E-01   12.0110           0
     841 A    55   ALA  HA   HB     0.900000E-01   1.00800           0
     842 A    55   ALA  CB   CT3   -0.270000       12.0110           0
     843 A    55   ALA  HB1  HA     0.900000E-01   1.00800           0
     844 A    55   ALA  HB2  HA     0.900000E-01   1.00800           0
     845 A    55   ALA  HB3  HA     0.900000E-01   1.00800           0
     846 A    55   ALA  C    C      0.510000       12.0110           0
     847 A    55   ALA  O    O     -0.510000       15.9990           0
     848 A    56   GLU  N    NH1   -0.470000       14.0070           0
     849 A    56   GLU  HN   H      0.310000       1.00800           0
     850 A    56   GLU  CA   CT1    0.700000E-01   12.0110           0
     851 A    56   GLU  HA   HB     0.900000E-01   1.00800           0
     852 A    56   GLU  CB   CT2   -0.180000       12.0110           0
     853 A    56   GLU  HB1  HA     0.900000E-01   1.00800           0
     854 A    56   GLU  HB2  HA     0.900000E-01   1.00800           0
     855 A    56   GLU  CG   CT2   -0.280000       12.0110           0
     856 A    56   GLU  HG1  HA     0.900000E-01   1.00800           0
     857 A    56   GLU  HG2  HA     0.900000E-01   1.00800           0
     858 A    56   GLU  CD   CC     0.620000       12.0110           0
     859 A    56   GLU  OE1  OC    -0.760000       15.9990           0
     860 A    56   GLU  OE2  OC    -0.760000       15.9990           0
     861 A    56   GLU  C    C      0.510000       12.0110           0
     862 A    56   GLU  O    O     -0.510000       15.9990           0
     863 A    57   PHE  N    NH1   -0.470000       14.0070           0
     864 A    57   PHE  HN   H      0.310000       1.00800           0
     865 A    57   PHE  CA   CT1    0.700000E-01   12.0110           0
     866 A    57   PHE  HA   HB     0.900000E-01   1.00800           0
     867 A    57   PHE  CB   CT2   -0.180000       12.0110           0
     868 A    57   PHE  HB1  HA     0.900000E-01   1.00800           0
     869 A    57   PHE  HB2  HA     0.900000E-01   1.00800           0
     870 A    57   PHE  CG   CA      0.00000       12.0110           0
     871 A    57   PHE  CD1  CA    -0.115000       12.0110           0
     872 A    57   PHE  HD1  HP     0.115000       1.00800           0
     873 A    57   PHE  CD2  CA    -0.115000       12.0110           0
     874 A    57   PHE  HD2  HP     0.115000       1.00800           0
     875 A    57   PHE  CE1  CA    -0.115000       12.0110           0
     876 A    57   PHE  HE1  HP     0.115000       1.00800           0
     877 A    57   PHE  CE2  CA    -0.115000       12.0110           0
     878 A    57   PHE  HE2  HP     0.115000       1.00800           0
     879 A    57   PHE  CZ   CA    -0.115000       12.0110           0
     880 A    57   PHE  HZ   HP     0.115000       1.00800           0
     881 A    57   PHE  C    C      0.510000       12.0110           0
     882 A    57   PHE  O    O     -0.510000       15.9990           0
     883 A    58   TRP  N    NH1   -0.470000       14.0070           0
     884 A    58   TRP  HN   H      0.310000       1.00800           0
     885 A    58   TRP  CA   CT1    0.700000E-01   12.0110           0
     886 A    58   TRP  HA   HB     0.900000E-01   1.00800           0
     887 A    58   TRP  CB   CT2   -0.180000       12.0110           0
     888 A    58   TRP  HB1  HA     0.900000E-01   1.00800           0
     889 A    58   TRP  HB2  HA     0.900000E-01   1.00800           0
     890 A    58   TRP  CG   CY    -0.300000E-01   12.0110           0
     891 A    58   TRP  CD2  CPT   -0.200000E-01   12.0110           0
     892 A    58   TRP  CD1  CA     0.350000E-01   12.0110           0
     893 A    58   TRP  HD1  HP     0.115000       1.00800           0
     894 A    58   TRP  NE1  NY    -0.610000       14.0070           0
     895 A    58   TRP  HE1  H      0.380000       1.00800           0
     896 A    58   TRP  CE2  CPT    0.130000       12.0110           0
     897 A    58   TRP  CE3  CA    -0.115000       12.0110           0
     898 A    58   TRP  HE3  HP     0.115000       1.00800           0
     899 A    58   TRP  CZ2  CA    -0.115000       12.0110           0
     900 A    58   TRP  HZ2  HP     0.115000       1.00800           0
     901 A    58   TRP  CZ3  CA    -0.115000       12.0110           0
     902 A    58   TRP  HZ3  HP     0.115000       1.00800           0
     903 A    58   TRP  CH2  CA    -0.115000       12.0110           0
     904 A    58   TRP  HH2  HP     0.115000       1.00800           0
     905 A    58   TRP  C    C      0.510000       12.0110           0
     906 A    58   TRP  O    O     -0.510000       15.9990           0
     907 A    59   LYS  N    NH1   -0.470000       14.0070           0
     908 A    59   LYS  HN   H      0.310000       1.00800           0
     909 A    59   LYS  CA   CT1    0.700000E-01   12.0110           0
     910 A    59   LYS  HA   HB     0.900000E-01   1.00800           0
     911 A    59   LYS  CB   CT2   -0.180000       12.0110           0
     912 A    59   LYS  HB1  HA     0.900000E-01   1.00800           0
     913 A    59   LYS  HB2  HA     0.900000E-01   1.00800           0
     914 A    59   LYS  CG   CT2   -0.180000       12.0110           0
     915 A    59   LYS  HG1  HA     0.900000E-01   1.00800           0
     916 A    59   LYS  HG2  HA     0.900000E-01   1.00800           0
     917 A    59   LYS  CD   CT2   -0.180000       12.0110           0
     918 A    59   LYS  HD1  HA     0.900000E-01   1.00800           0
     919 A    59   LYS  HD2  HA     0.900000E-01   1.00800           0
     920 A    59   LYS  CE   CT2    0.210000       12.0110           0
     921 A    59   LYS  HE1  HA     0.500000E-01   1.00800           0
     922 A    59   LYS  HE2  HA     0.500000E-01   1.00800           0
     923 A    59   LYS  NZ   NH3   -0.300000       14.0070           0
     924 A    59   LYS  HZ1  HC     0.330000       1.00800           0
     925 A    59   LYS  HZ2  HC     0.330000       1.00800           0
     926 A    59   LYS  HZ3  HC     0.330000       1.00800           0
     927 A    59   LYS  C    C      0.510000       12.0110           0
     928 A    59   LYS  O    O     -0.510000       15.9990           0
     929 A    60   ILE  N    NH1   -0.470000       14.0070           0
     930 A    60   ILE  HN   H      0.310000       1.00800           0
     931 A    60   ILE  CA   CT1    0.700000E-01   12.0110           0
     932 A    60   ILE  HA   HB     0.900000E-01   1.00800           0
     933 A    60   ILE  CB   CT1   -0.900000E-01   12.0110           0
     934 A    60   ILE  HB   HA     0.900000E-01   1.00800           0
     935 A    60   ILE  CG2  CT3   -0.270000       12.0110           0
     936 A    60   ILE  HG21 HA     0.900000E-01   1.00800           0
     937 A    60   ILE  HG22 HA     0.900000E-01   1.00800           0
     938 A    60   ILE  HG23 HA     0.900000E-01   1.00800           0
     939 A    60   ILE  CG1  CT2   -0.180000       12.0110           0
     940 A    60   ILE  HG11 HA     0.900000E-01   1.00800           0
     941 A    60   ILE  HG12 HA     0.900000E-01   1.00800           0
     942 A    60   ILE  CD1  CT3   -0.270000       12.0110           0
     943 A    60   ILE  HD1  HA     0.900000E-01   1.00800           0
     944 A    60   ILE  HD2  HA     0.900000E-01   1.00800           0
     945 A    60   ILE  HD3  HA     0.900000E-01   1.00800           0
     946 A    60   ILE  C    C      0.510000       12.0110           0
     947 A    60   ILE  O    O     -0.510000       15.9990           0
     948 A    61   VAL  N    NH1   -0.470000       14.0070           0
     949 A    61   VAL  HN   H      0.310000       1.00800           0
     950 A    61   VAL  CA   CT1    0.700000E-01   12.0110           0
     951 A    61   VAL  HA   HB     0.900000E-01   1.00800           0
     952 A    61   VAL  CB   CT1   -0.900000E-01   12.0110           0
     953 A    61   VAL  HB   HA     0.900000E-01   1.00800           0
     954 A    61   VAL  CG1  CT3   -0.270000       12.0110           0
     955 A    61   VAL  HG11 HA     0.900000E-01   1.00800           0
     956 A    61   VAL  HG12 HA     0.900000E-01   1.00800           0
     957 A    61   VAL  HG13 HA     0.900000E-01   1.00800           0
     958 A    61   VAL  CG2  CT3   -0.270000       12.0110           0
     959 A    61   VAL  HG21 HA     0.900000E-01   1.00800           0
     960 A    61   VAL  HG22 HA     0.900000E-01   1.00800           0
     961 A    61   VAL  HG23 HA     0.900000E-01   1.00800           0
     962 A    61   VAL  C    C      0.510000       12.0110           0
     963 A    61   VAL  O    O     -0.510000       15.9990           0
     964 A    62   LEU  N    NH1   -0.470000       14.0070           0
     965 A    62   LEU  HN   H      0.310000       1.00800           0
     966 A    62   LEU  CA   CT1    0.700000E-01   12.0110           0
     967 A    62   LEU  HA   HB     0.900000E-01   1.00800           0
     968 A    62   LEU  CB   CT2   -0.180000       12.0110           0
     969 A    62   LEU  HB1  HA     0.900000E-01   1.00800           0
     970 A    62   LEU  HB2  HA     0.900000E-01   1.00800           0
     971 A    62   LEU  CG   CT1   -0.900000E-01   12.0110           0
     972 A    62   LEU  HG   HA     0.900000E-01   1.00800           0
     973 A    62   LEU  CD1  CT3   -0.270000       12.0110           0
     974 A    62   LEU  HD11 HA     0.900000E-01   1.00800           0
     975 A    62   LEU  HD12 HA     0.900000E-01   1.00800           0
     976 A    62   LEU  HD13 HA     0.900000E-01   1.00800           0
     977 A    62   LEU  CD2  CT3   -0.270000       12.0110           0
     978 A    62   LEU  HD21 HA     0.900000E-01   1.00800           0
     979 A    62   LEU  HD22 HA     0.900000E-01   1.00800           0
     980 A    62   LEU  HD23 HA     0.900000E-01   1.00800           0
     981 A    62   LEU  C    C      0.510000       12.0110           0
     982 A    62   LEU  O    O     -0.510000       15.9990           0
     983 A    63   SER  N    NH1   -0.470000       14.0070           0
     984 A    63   SER  HN   H      0.310000       1.00800           0
     985 A    63   SER  CA   CT1    0.700000E-01   12.0110           0
     986 A    63   SER  HA   HB     0.900000E-01   1.00800           0
     987 A    63   SER  CB   CT2    0.500000E-01   12.0110           0
     988 A    63   SER  HB1  HA     0.900000E-01   1.00800           0
     989 A    63   SER  HB2  HA     0.900000E-01   1.00800           0
     990 A    63   SER  OG   OH1   -0.660000       15.9990           0
     991 A    63   SER  HG1  H      0.430000       1.00800           0
     992 A    63   SER  C    C      0.510000       12.0110           0
     993 A    63   SER  O    O     -0.510000       15.9990           0
     994 A    64   GLN  N    NH1   -0.470000       14.0070           0
     995 A    64   GLN  HN   H      0.310000       1.00800           0
     996 A    64   GLN  CA   CT1    0.700000E-01   12.0110           0
     997 A    64   GLN  HA   HB     0.900000E-01   1.00800           0
     998 A    64   GLN  CB   CT2   -0.180000       12.0110           0
     999 A    64   GLN  HB1  HA     0.900000E-01   1.00800           0
    1000 A    64   GLN  HB2  HA     0.900000E-01   1.00800           0
    1001 A    64   GLN  CG   CT2   -0.180000       12.0110           0
    1002 A    64   GLN  HG1  HA     0.900000E-01   1.00800           0
    1003 A    64   GLN  HG2  HA     0.900000E-01   1.00800           0
    1004 A    64   GLN  CD   CC     0.550000       12.0110           0
    1005 A    64   GLN  OE1  O     -0.550000       15.9990           0
    1006 A    64   GLN  NE2  NH2   -0.620000       14.0070           0
    1007 A    64   GLN  HE21 H      0.320000       1.00800           0
    1008 A    64   GLN  HE22 H      0.300000       1.00800           0
    1009 A    64   GLN  C    C      0.510000       12.0110           0
    1010 A    64   GLN  O    O     -0.510000       15.9990           0
    1011 A    65   HIS  N    NH1   -0.470000       14.0070           0
    1012 A    65   HIS  HN   H      0.310000       1.00800           0
    1013 A    65   HIS  CA   CT1    0.700000E-01   12.0110           0
    1014 A    65   HIS  HA   HB     0.900000E-01   1.00800           0
    1015 A    65   HIS  ND1  NR3   -0.510000       14.0070           0
    1016 A    65   HIS  HD1  H      0.440000       1.00800           0
    1017 A    65   HIS  NE2  NR3   -0.510000       14.0070           0
    1018 A    65   HIS  HE2  H      0.440000       1.00800           0
    1019 A    65   HIS  CE1  CPH2   0.320000       12.0110           0
    1020 A    65   HIS  HE1  HR2    0.180000       1.00800           0
    1021 A    65   HIS  CD2  CPH1   0.190000       12.0110           0
    1022 A    65   HIS  HD2  HR1    0.130000       1.00800           0
    1023 A    65   HIS  CG   CPH1   0.190000       12.0110           0
    1024 A    65   HIS  CB   CT2   -0.500000E-01   12.0110           0
    1025 A    65   HIS  HB1  HA     0.900000E-01   1.00800           0
    1026 A    65   HIS  HB2  HA     0.900000E-01   1.00800           0
    1027 A    65   HIS  C    C      0.510000       12.0110           0
    1028 A    65   HIS  O    O     -0.510000       15.9990           0
    1029 A    66   VAL  N    NH1   -0.470000       14.0070           0
    1030 A    66   VAL  HN   H      0.310000       1.00800           0
    1031 A    66   VAL  CA   CT1    0.700000E-01   12.0110           0
    1032 A    66   VAL  HA   HB     0.900000E-01   1.00800           0
    1033 A    66   VAL  CB   CT1   -0.900000E-01   12.0110           0
    1034 A    66   VAL  HB   HA     0.900000E-01   1.00800           0
    1035 A    66   VAL  CG1  CT3   -0.270000       12.0110           0
    1036 A    66   VAL  HG11 HA     0.900000E-01   1.00800           0
    1037 A    66   VAL  HG12 HA     0.900000E-01   1.00800           0
    1038 A    66   VAL  HG13 HA     0.900000E-01   1.00800           0
    1039 A    66   VAL  CG2  CT3   -0.270000       12.0110           0
    1040 A    66   VAL  HG21 HA     0.900000E-01   1.00800           0
    1041 A    66   VAL  HG22 HA     0.900000E-01   1.00800           0
    1042 A    66   VAL  HG23 HA     0.900000E-01   1.00800           0
    1043 A    66   VAL  C    C      0.510000       12.0110           0
    1044 A    66   VAL  O    O     -0.510000       15.9990           0
    1045 A    67   SER  N    NH1   -0.470000       14.0070           0
    1046 A    67   SER  HN   H      0.310000       1.00800           0
    1047 A    67   SER  CA   CT1    0.700000E-01   12.0110           0
    1048 A    67   SER  HA   HB     0.900000E-01   1.00800           0
    1049 A    67   SER  CB   CT2    0.500000E-01   12.0110           0
    1050 A    67   SER  HB1  HA     0.900000E-01   1.00800           0
    1051 A    67   SER  HB2  HA     0.900000E-01   1.00800           0
    1052 A    67   SER  OG   OH1   -0.660000       15.9990           0
    1053 A    67   SER  HG1  H      0.430000       1.00800           0
    1054 A    67   SER  C    C      0.510000       12.0110           0
    1055 A    67   SER  O    O     -0.510000       15.9990           0
    1056 A    68   PHE  N    NH1   -0.470000       14.0070           0
    1057 A    68   PHE  HN   H      0.310000       1.00800           0
    1058 A    68   PHE  CA   CT1    0.700000E-01   12.0110           0
    1059 A    68   PHE  HA   HB     0.900000E-01   1.00800           0
    1060 A    68   PHE  CB   CT2   -0.180000       12.0110           0
    1061 A    68   PHE  HB1  HA     0.900000E-01   1.00800           0
    1062 A    68   PHE  HB2  HA     0.900000E-01   1.00800           0
    1063 A    68   PHE  CG   CA      0.00000       12.0110           0
    1064 A    68   PHE  CD1  CA    -0.115000       12.0110           0
    1065 A    68   PHE  HD1  HP     0.115000       1.00800           0
    1066 A    68   PHE  CD2  CA    -0.115000       12.0110           0
    1067 A    68   PHE  HD2  HP     0.115000       1.00800           0
    1068 A    68   PHE  CE1  CA    -0.115000       12.0110           0
    1069 A    68   PHE  HE1  HP     0.115000       1.00800           0
    1070 A    68   PHE  CE2  CA    -0.115000       12.0110           0
    1071 A    68   PHE  HE2  HP     0.115000       1.00800           0
    1072 A    68   PHE  CZ   CA    -0.115000       12.0110           0
    1073 A    68   PHE  HZ   HP     0.115000       1.00800           0
    1074 A    68   PHE  C    C      0.510000       12.0110           0
    1075 A    68   PHE  O    O     -0.510000       15.9990           0
    1076 A    69   ALA  N    NH1   -0.470000       14.0070           0
    1077 A    69   ALA  HN   H      0.310000       1.00800           0
    1078 A    69   ALA  CA   CT1    0.700000E-01   12.0110           0
    1079 A    69   ALA  HA   HB     0.900000E-01   1.00800           0
    1080 A    69   ALA  CB   CT3   -0.270000       12.0110           0
    1081 A    69   ALA  HB1  HA     0.900000E-01   1.00800           0
    1082 A    69   ALA  HB2  HA     0.900000E-01   1.00800           0
    1083 A    69   ALA  HB3  HA     0.900000E-01   1.00800           0
    1084 A    69   ALA  C    C      0.510000       12.0110           0
    1085 A    69   ALA  O    O     -0.510000       15.9990           0
    1086 A    70   ASN  N    NH1   -0.470000       14.0070           0
    1087 A    70   ASN  HN   H      0.310000       1.00800           0
    1088 A    70   ASN  CA   CT1    0.700000E-01   12.0110           0
    1089 A    70   ASN  HA   HB     0.900000E-01   1.00800           0
    1090 A    70   ASN  CB   CT2   -0.180000       12.0110           0
    1091 A    70   ASN  HB1  HA     0.900000E-01   1.00800           0
    1092 A    70   ASN  HB2  HA     0.900000E-01   1.00800           0
    1093 A    70   ASN  CG   CC     0.550000       12.0110           0
    1094 A    70   ASN  OD1  O     -0.550000       15.9990           0
    1095 A    70   ASN  ND2  NH2   -0.620000       14.0070           0
    1096 A    70   ASN  HD21 H      0.320000       1.00800           0
    1097 A    70   ASN  HD22 H      0.300000       1.00800           0
    1098 A    70   ASN  C    C      0.510000       12.0110           0
    1099 A    70   ASN  O    O     -0.510000       15.9990           0
    1100 A    71   TYR  N    NH1   -0.470000       14.0070           0
    1101 A    71   TYR  HN   H      0.310000       1.00800           0
    1102 A    71   TYR  CA   CT1    0.700000E-01   12.0110           0
    1103 A    71   TYR  HA   HB     0.900000E-01   1.00800           0
    1104 A    71   TYR  CB   CT2   -0.180000       12.0110           0
    1105 A    71   TYR  HB1  HA     0.900000E-01   1.00800           0
    1106 A    71   TYR  HB2  HA     0.900000E-01   1.00800           0
    1107 A    71   TYR  CG   CA      0.00000       12.0110           0
    1108 A    71   TYR  CD1  CA    -0.115000       12.0110           0
    1109 A    71   TYR  HD1  HP     0.115000       1.00800           0
    1110 A    71   TYR  CD2  CA    -0.115000       12.0110           0
    1111 A    71   TYR  HD2  HP     0.115000       1.00800           0
    1112 A    71   TYR  CE1  CA    -0.115000       12.0110           0
    1113 A    71   TYR  HE1  HP     0.115000       1.00800           0
    1114 A    71   TYR  CE2  CA    -0.115000       12.0110           0
    1115 A    71   TYR  HE2  HP     0.115000       1.00800           0
    1116 A    71   TYR  CZ   CA     0.110000       12.0110           0
    1117 A    71   TYR  OH   OH1   -0.540000       15.9990           0
    1118 A    71   TYR  HH   H      0.430000       1.00800           0
    1119 A    71   TYR  C    C      0.510000       12.0110           0
    1120 A    71   TYR  O    O     -0.510000       15.9990           0
    1121 A    72   ILE  N    NH1   -0.470000       14.0070           0
    1122 A    72   ILE  HN   H      0.310000       1.00800           0
    1123 A    72   ILE  CA   CT1    0.700000E-01   12.0110           0
    1124 A    72   ILE  HA   HB     0.900000E-01   1.00800           0
    1125 A    72   ILE  CB   CT1   -0.900000E-01   12.0110           0
    1126 A    72   ILE  HB   HA     0.900000E-01   1.00800           0
    1127 A    72   ILE  CG2  CT3   -0.270000       12.0110           0
    1128 A    72   ILE  HG21 HA     0.900000E-01   1.00800           0
    1129 A    72   ILE  HG22 HA     0.900000E-01   1.00800           0
    1130 A    72   ILE  HG23 HA     0.900000E-01   1.00800           0
    1131 A    72   ILE  CG1  CT2   -0.180000       12.0110           0
    1132 A    72   ILE  HG11 HA     0.900000E-01   1.00800           0
    1133 A    72   ILE  HG12 HA     0.900000E-01   1.00800           0
    1134 A    72   ILE  CD1  CT3   -0.270000       12.0110           0
    1135 A    72   ILE  HD1  HA     0.900000E-01   1.00800           0
    1136 A    72   ILE  HD2  HA     0.900000E-01   1.00800           0
    1137 A    72   ILE  HD3  HA     0.900000E-01   1.00800           0
    1138 A    72   ILE  C    C      0.510000       12.0110           0
    1139 A    72   ILE  O    O     -0.510000       15.9990           0
    1140 A    73   ARG  N    NH1   -0.470000       14.0070           0
    1141 A    73   ARG  HN   H      0.310000       1.00800           0
    1142 A    73   ARG  CA   CT1    0.700000E-01   12.0110           0
    1143 A    73   ARG  HA   HB     0.900000E-01   1.00800           0
    1144 A    73   ARG  CB   CT2   -0.180000       12.0110           0
    1145 A    73   ARG  HB1  HA     0.900000E-01   1.00800           0
    1146 A    73   ARG  HB2  HA     0.900000E-01   1.00800           0
    1147 A    73   ARG  CG   CT2   -0.180000       12.0110           0
    1148 A    73   ARG  HG1  HA     0.900000E-01   1.00800           0
    1149 A    73   ARG  HG2  HA     0.900000E-01   1.00800           0
    1150 A    73   ARG  CD   CT2    0.200000       12.0110           0
    1151 A    73   ARG  HD1  HA     0.900000E-01   1.00800           0
    1152 A    73   ARG  HD2  HA     0.900000E-01   1.00800           0
    1153 A    73   ARG  NE   NC2   -0.700000       14.0070           0
    1154 A    73   ARG  HE   HC     0.440000       1.00800           0
    1155 A    73   ARG  CZ   C      0.640000       12.0110           0
    1156 A    73   ARG  NH1  NC2   -0.800000       14.0070           0
    1157 A    73   ARG  HH11 HC     0.460000       1.00800           0
    1158 A    73   ARG  HH12 HC     0.460000       1.00800           0
    1159 A    73   ARG  NH2  NC2   -0.800000       14.0070           0
    1160 A    73   ARG  HH21 HC     0.460000       1.00800           0
    1161 A    73   ARG  HH22 HC     0.460000       1.00800           0
    1162 A    73   ARG  C    C      0.510000       12.0110           0
    1163 A    73   ARG  O    O     -0.510000       15.9990           0
    1164 A    74   ALA  N    NH1   -0.470000       14.0070           0
    1165 A    74   ALA  HN   H      0.310000       1.00800           0
    1166 A    74   ALA  CA   CT1    0.700000E-01   12.0110           0
    1167 A    74   ALA  HA   HB     0.900000E-01   1.00800           0
    1168 A    74   ALA  CB   CT3   -0.270000       12.0110           0
    1169 A    74   ALA  HB1  HA     0.900000E-01   1.00800           0
    1170 A    74   ALA  HB2  HA     0.900000E-01   1.00800           0
    1171 A    74   ALA  HB3  HA     0.900000E-01   1.00800           0
    1172 A    74   ALA  C    C      0.510000       12.0110           0
    1173 A    74   ALA  O    O     -0.510000       15.9990           0
    1174 A    75   SER  N    NH1   -0.470000       14.0070           0
    1175 A    75   SER  HN   H      0.310000       1.00800           0
    1176 A    75   SER  CA   CT1    0.700000E-01   12.0110           0
    1177 A    75   SER  HA   HB     0.900000E-01   1.00800           0
    1178 A    75   SER  CB   CT2    0.500000E-01   12.0110           0
    1179 A    75   SER  HB1  HA     0.900000E-01   1.00800           0
    1180 A    75   SER  HB2  HA     0.900000E-01   1.00800           0
    1181 A    75   SER  OG   OH1   -0.660000       15.9990           0
    1182 A    75   SER  HG1  H      0.430000       1.00800           0
    1183 A    75   SER  C    C      0.510000       12.0110           0
    1184 A    75   SER  O    O     -0.510000       15.9990           0
    1185 A    76   ASP  N    NH1   -0.470000       14.0070           0
    1186 A    76   ASP  HN   H      0.310000       1.00800           0
    1187 A    76   ASP  CA   CT1    0.700000E-01   12.0110           0
    1188 A    76   ASP  HA   HB     0.900000E-01   1.00800           0
    1189 A    76   ASP  CB   CT2   -0.280000       12.0110           0
    1190 A    76   ASP  HB1  HA     0.900000E-01   1.00800           0
    1191 A    76   ASP  HB2  HA     0.900000E-01   1.00800           0
    1192 A    76   ASP  CG   CC     0.620000       12.0110           0
    1193 A    76   ASP  OD1  OC    -0.760000       15.9990           0
    1194 A    76   ASP  OD2  OC    -0.760000       15.9990           0
    1195 A    76   ASP  C    C      0.510000       12.0110           0
    1196 A    76   ASP  O    O     -0.510000       15.9990           0
    1197 A    77   PHE  N    NH1   -0.470000       14.0070           0
    1198 A    77   PHE  HN   H      0.310000       1.00800           0
    1199 A    77   PHE  CA   CT1    0.700000E-01   12.0110           0
    1200 A    77   PHE  HA   HB     0.900000E-01   1.00800           0
    1201 A    77   PHE  CB   CT2   -0.180000       12.0110           0
    1202 A    77   PHE  HB1  HA     0.900000E-01   1.00800           0
    1203 A    77   PHE  HB2  HA     0.900000E-01   1.00800           0
    1204 A    77   PHE  CG   CA      0.00000       12.0110           0
    1205 A    77   PHE  CD1  CA    -0.115000       12.0110           0
    1206 A    77   PHE  HD1  HP     0.115000       1.00800           0
    1207 A    77   PHE  CD2  CA    -0.115000       12.0110           0
    1208 A    77   PHE  HD2  HP     0.115000       1.00800           0
    1209 A    77   PHE  CE1  CA    -0.115000       12.0110           0
    1210 A    77   PHE  HE1  HP     0.115000       1.00800           0
    1211 A    77   PHE  CE2  CA    -0.115000       12.0110           0
    1212 A    77   PHE  HE2  HP     0.115000       1.00800           0
    1213 A    77   PHE  CZ   CA    -0.115000       12.0110           0
    1214 A    77   PHE  HZ   HP     0.115000       1.00800           0
    1215 A    77   PHE  C    C      0.510000       12.0110           0
    1216 A    77   PHE  O    O     -0.510000       15.9990           0
    1217 A    78   LYS  N    NH1   -0.470000       14.0070           0
    1218 A    78   LYS  HN   H      0.310000       1.00800           0
    1219 A    78   LYS  CA   CT1    0.700000E-01   12.0110           0
    1220 A    78   LYS  HA   HB     0.900000E-01   1.00800           0
    1221 A    78   LYS  CB   CT2   -0.180000       12.0110           0
    1222 A    78   LYS  HB1  HA     0.900000E-01   1.00800           0
    1223 A    78   LYS  HB2  HA     0.900000E-01   1.00800           0
    1224 A    78   LYS  CG   CT2   -0.180000       12.0110           0
    1225 A    78   LYS  HG1  HA     0.900000E-01   1.00800           0
    1226 A    78   LYS  HG2  HA     0.900000E-01   1.00800           0
    1227 A    78   LYS  CD   CT2   -0.180000       12.0110           0
    1228 A    78   LYS  HD1  HA     0.900000E-01   1.00800           0
    1229 A    78   LYS  HD2  HA     0.900000E-01   1.00800           0
    1230 A    78   LYS  CE   CT2    0.210000       12.0110           0
    1231 A    78   LYS  HE1  HA     0.500000E-01   1.00800           0
    1232 A    78   LYS  HE2  HA     0.500000E-01   1.00800           0
    1233 A    78   LYS  NZ   NH3   -0.300000       14.0070           0
    1234 A    78   LYS  HZ1  HC     0.330000       1.00800           0
    1235 A    78   LYS  HZ2  HC     0.330000       1.00800           0
    1236 A    78   LYS  HZ3  HC     0.330000       1.00800           0
    1237 A    78   LYS  C    C      0.510000       12.0110           0
    1238 A    78   LYS  O    O     -0.510000       15.9990           0
    1239 A    79   TYR  N    NH1   -0.470000       14.0070           0
    1240 A    79   TYR  HN   H      0.310000       1.00800           0
    1241 A    79   TYR  CA   CT1    0.700000E-01   12.0110           0
    1242 A    79   TYR  HA   HB     0.900000E-01   1.00800           0
    1243 A    79   TYR  CB   CT2   -0.180000       12.0110           0
    1244 A    79   TYR  HB1  HA     0.900000E-01   1.00800           0
    1245 A    79   TYR  HB2  HA     0.900000E-01   1.00800           0
    1246 A    79   TYR  CG   CA      0.00000       12.0110           0
    1247 A    79   TYR  CD1  CA    -0.115000       12.0110           0
    1248 A    79   TYR  HD1  HP     0.115000       1.00800           0
    1249 A    79   TYR  CD2  CA    -0.115000       12.0110           0
    1250 A    79   TYR  HD2  HP     0.115000       1.00800           0
    1251 A    79   TYR  CE1  CA    -0.115000       12.0110           0
    1252 A    79   TYR  HE1  HP     0.115000       1.00800           0
    1253 A    79   TYR  CE2  CA    -0.115000       12.0110           0
    1254 A    79   TYR  HE2  HP     0.115000       1.00800           0
    1255 A    79   TYR  CZ   CA     0.110000       12.0110           0
    1256 A    79   TYR  OH   OH1   -0.540000       15.9990           0
    1257 A    79   TYR  HH   H      0.430000       1.00800           0
    1258 A    79   TYR  C    C      0.510000       12.0110           0
    1259 A    79   TYR  O    O     -0.510000       15.9990           0
    1260 A    80   ILE  N    NH1   -0.470000       14.0070           0
    1261 A    80   ILE  HN   H      0.310000       1.00800           0
    1262 A    80   ILE  CA   CT1    0.700000E-01   12.0110           0
    1263 A    80   ILE  HA   HB     0.900000E-01   1.00800           0
    1264 A    80   ILE  CB   CT1   -0.900000E-01   12.0110           0
    1265 A    80   ILE  HB   HA     0.900000E-01   1.00800           0
    1266 A    80   ILE  CG2  CT3   -0.270000       12.0110           0
    1267 A    80   ILE  HG21 HA     0.900000E-01   1.00800           0
    1268 A    80   ILE  HG22 HA     0.900000E-01   1.00800           0
    1269 A    80   ILE  HG23 HA     0.900000E-01   1.00800           0
    1270 A    80   ILE  CG1  CT2   -0.180000       12.0110           0
    1271 A    80   ILE  HG11 HA     0.900000E-01   1.00800           0
    1272 A    80   ILE  HG12 HA     0.900000E-01   1.00800           0
    1273 A    80   ILE  CD1  CT3   -0.270000       12.0110           0
    1274 A    80   ILE  HD1  HA     0.900000E-01   1.00800           0
    1275 A    80   ILE  HD2  HA     0.900000E-01   1.00800           0
    1276 A    80   ILE  HD3  HA     0.900000E-01   1.00800           0
    1277 A    80   ILE  C    C      0.510000       12.0110           0
    1278 A    80   ILE  O    O     -0.510000       15.9990           0
    1279 A    81   ASP  N    NH1   -0.470000       14.0070           0
    1280 A    81   ASP  HN   H      0.310000       1.00800           0
    1281 A    81   ASP  CA   CT1    0.700000E-01   12.0110           0
    1282 A    81   ASP  HA   HB     0.900000E-01   1.00800           0
    1283 A    81   ASP  CB   CT2   -0.280000       12.0110           0
    1284 A    81   ASP  HB1  HA     0.900000E-01   1.00800           0
    1285 A    81   ASP  HB2  HA     0.900000E-01   1.00800           0
    1286 A    81   ASP  CG   CC     0.620000       12.0110           0
    1287 A    81   ASP  OD1  OC    -0.760000       15.9990           0
    1288 A    81   ASP  OD2  OC    -0.760000       15.9990           0
    1289 A    81   ASP  C    C      0.510000       12.0110           0
    1290 A    81   ASP  O    O     -0.510000       15.9990           0
    1291 A    82   THR  N    NH1   -0.470000       14.0070           0
    1292 A    82   THR  HN   H      0.310000       1.00800           0
    1293 A    82   THR  CA   CT1    0.700000E-01   12.0110           0
    1294 A    82   THR  HA   HB     0.900000E-01   1.00800           0
    1295 A    82   THR  CB   CT1    0.140000       12.0110           0
    1296 A    82   THR  HB   HA     0.900000E-01   1.00800           0
    1297 A    82   THR  OG1  OH1   -0.660000       15.9990           0
    1298 A    82   THR  HG1  H      0.430000       1.00800           0
    1299 A    82   THR  CG2  CT3   -0.270000       12.0110           0
    1300 A    82   THR  HG21 HA     0.900000E-01   1.00800           0
    1301 A    82   THR  HG22 HA     0.900000E-01   1.00800           0
    1302 A    82   THR  HG23 HA     0.900000E-01   1.00800           0
    1303 A    82   THR  C    C      0.510000       12.0110           0
    1304 A    82   THR  O    O     -0.510000       15.9990           0
    1305 A    83   ILE  N    NH1   -0.470000       14.0070           0
    1306 A    83   ILE  HN   H      0.310000       1.00800           0
    1307 A    83   ILE  CA   CT1    0.700000E-01   12.0110           0
    1308 A    83   ILE  HA   HB     0.900000E-01   1.00800           0
    1309 A    83   ILE  CB   CT1   -0.900000E-01   12.0110           0
    1310 A    83   ILE  HB   HA     0.900000E-01   1.00800           0
    1311 A    83   ILE  CG2  CT3   -0.270000       12.0110           0
    1312 A    83   ILE  HG21 HA     0.900000E-01   1.00800           0
    1313 A    83   ILE  HG22 HA     0.900000E-01   1.00800           0
    1314 A    83   ILE  HG23 HA     0.900000E-01   1.00800           0
    1315 A    83   ILE  CG1  CT2   -0.180000       12.0110           0
    1316 A    83   ILE  HG11 HA     0.900000E-01   1.00800           0
    1317 A    83   ILE  HG12 HA     0.900000E-01   1.00800           0
    1318 A    83   ILE  CD1  CT3   -0.270000       12.0110           0
    1319 A    83   ILE  HD1  HA     0.900000E-01   1.00800           0
    1320 A    83   ILE  HD2  HA     0.900000E-01   1.00800           0
    1321 A    83   ILE  HD3  HA     0.900000E-01   1.00800           0
    1322 A    83   ILE  C    C      0.510000       12.0110           0
    1323 A    83   ILE  O    O     -0.510000       15.9990           0
    1324 A    84   ASP  N    NH1   -0.470000       14.0070           0
    1325 A    84   ASP  HN   H      0.310000       1.00800           0
    1326 A    84   ASP  CA   CT1    0.700000E-01   12.0110           0
    1327 A    84   ASP  HA   HB     0.900000E-01   1.00800           0
    1328 A    84   ASP  CB   CT2   -0.280000       12.0110           0
    1329 A    84   ASP  HB1  HA     0.900000E-01   1.00800           0
    1330 A    84   ASP  HB2  HA     0.900000E-01   1.00800           0
    1331 A    84   ASP  CG   CC     0.620000       12.0110           0
    1332 A    84   ASP  OD1  OC    -0.760000       15.9990           0
    1333 A    84   ASP  OD2  OC    -0.760000       15.9990           0
    1334 A    84   ASP  C    C      0.510000       12.0110           0
    1335 A    84   ASP  O    O     -0.510000       15.9990           0
    1336 A    85   LYS  N    NH1   -0.470000       14.0070           0
    1337 A    85   LYS  HN   H      0.310000       1.00800           0
    1338 A    85   LYS  CA   CT1    0.700000E-01   12.0110           0
    1339 A    85   LYS  HA   HB     0.900000E-01   1.00800           0
    1340 A    85   LYS  CB   CT2   -0.180000       12.0110           0
    1341 A    85   LYS  HB1  HA     0.900000E-01   1.00800           0
    1342 A    85   LYS  HB2  HA     0.900000E-01   1.00800           0
    1343 A    85   LYS  CG   CT2   -0.180000       12.0110           0
    1344 A    85   LYS  HG1  HA     0.900000E-01   1.00800           0
    1345 A    85   LYS  HG2  HA     0.900000E-01   1.00800           0
    1346 A    85   LYS  CD   CT2   -0.180000       12.0110           0
    1347 A    85   LYS  HD1  HA     0.900000E-01   1.00800           0
    1348 A    85   LYS  HD2  HA     0.900000E-01   1.00800           0
    1349 A    85   LYS  CE   CT2    0.210000       12.0110           0
    1350 A    85   LYS  HE1  HA     0.500000E-01   1.00800           0
    1351 A    85   LYS  HE2  HA     0.500000E-01   1.00800           0
    1352 A    85   LYS  NZ   NH3   -0.300000       14.0070           0
    1353 A    85   LYS  HZ1  HC     0.330000       1.00800           0
    1354 A    85   LYS  HZ2  HC     0.330000       1.00800           0
    1355 A    85   LYS  HZ3  HC     0.330000       1.00800           0
    1356 A    85   LYS  C    C      0.510000       12.0110           0
    1357 A    85   LYS  O    O     -0.510000       15.9990           0
    1358 A    86   ILE  N    NH1   -0.470000       14.0070           0
    1359 A    86   ILE  HN   H      0.310000       1.00800           0
    1360 A    86   ILE  CA   CT1    0.700000E-01   12.0110           0
    1361 A    86   ILE  HA   HB     0.900000E-01   1.00800           0
    1362 A    86   ILE  CB   CT1   -0.900000E-01   12.0110           0
    1363 A    86   ILE  HB   HA     0.900000E-01   1.00800           0
    1364 A    86   ILE  CG2  CT3   -0.270000       12.0110           0
    1365 A    86   ILE  HG21 HA     0.900000E-01   1.00800           0
    1366 A    86   ILE  HG22 HA     0.900000E-01   1.00800           0
    1367 A    86   ILE  HG23 HA     0.900000E-01   1.00800           0
    1368 A    86   ILE  CG1  CT2   -0.180000       12.0110           0
    1369 A    86   ILE  HG11 HA     0.900000E-01   1.00800           0
    1370 A    86   ILE  HG12 HA     0.900000E-01   1.00800           0
    1371 A    86   ILE  CD1  CT3   -0.270000       12.0110           0
    1372 A    86   ILE  HD1  HA     0.900000E-01   1.00800           0
    1373 A    86   ILE  HD2  HA     0.900000E-01   1.00800           0
    1374 A    86   ILE  HD3  HA     0.900000E-01   1.00800           0
    1375 A    86   ILE  C    C      0.510000       12.0110           0
    1376 A    86   ILE  O    O     -0.510000       15.9990           0
    1377 A    87   LYS  N    NH1   -0.470000       14.0070           0
    1378 A    87   LYS  HN   H      0.310000       1.00800           0
    1379 A    87   LYS  CA   CT1    0.700000E-01   12.0110           0
    1380 A    87   LYS  HA   HB     0.900000E-01   1.00800           0
    1381 A    87   LYS  CB   CT2   -0.180000       12.0110           0
    1382 A    87   LYS  HB1  HA     0.900000E-01   1.00800           0
    1383 A    87   LYS  HB2  HA     0.900000E-01   1.00800           0
    1384 A    87   LYS  CG   CT2   -0.180000       12.0110           0
    1385 A    87   LYS  HG1  HA     0.900000E-01   1.00800           0
    1386 A    87   LYS  HG2  HA     0.900000E-01   1.00800           0
    1387 A    87   LYS  CD   CT2   -0.180000       12.0110           0
    1388 A    87   LYS  HD1  HA     0.900000E-01   1.00800           0
    1389 A    87   LYS  HD2  HA     0.900000E-01   1.00800           0
    1390 A    87   LYS  CE   CT2    0.210000       12.0110           0
    1391 A    87   LYS  HE1  HA     0.500000E-01   1.00800           0
    1392 A    87   LYS  HE2  HA     0.500000E-01   1.00800           0
    1393 A    87   LYS  NZ   NH3   -0.300000       14.0070           0
    1394 A    87   LYS  HZ1  HC     0.330000       1.00800           0
    1395 A    87   LYS  HZ2  HC     0.330000       1.00800           0
    1396 A    87   LYS  HZ3  HC     0.330000       1.00800           0
    1397 A    87   LYS  C    C      0.510000       12.0110           0
    1398 A    87   LYS  O    O     -0.510000       15.9990           0
    1399 A    88   VAL  N    NH1   -0.470000       14.0070           0
    1400 A    88   VAL  HN   H      0.310000       1.00800           0
    1401 A    88   VAL  CA   CT1    0.700000E-01   12.0110           0
    1402 A    88   VAL  HA   HB     0.900000E-01   1.00800           0
    1403 A    88   VAL  CB   CT1   -0.900000E-01   12.0110           0
    1404 A    88   VAL  HB   HA     0.900000E-01   1.00800           0
    1405 A    88   VAL  CG1  CT3   -0.270000       12.0110           0
    1406 A    88   VAL  HG11 HA     0.900000E-01   1.00800           0
    1407 A    88   VAL  HG12 HA     0.900000E-01   1.00800           0
    1408 A    88   VAL  HG13 HA     0.900000E-01   1.00800           0
    1409 A    88   VAL  CG2  CT3   -0.270000       12.0110           0
    1410 A    88   VAL  HG21 HA     0.900000E-01   1.00800           0
    1411 A    88   VAL  HG22 HA     0.900000E-01   1.00800           0
    1412 A    88   VAL  HG23 HA     0.900000E-01   1.00800           0
    1413 A    88   VAL  C    C      0.510000       12.0110           0
    1414 A    88   VAL  O    O     -0.510000       15.9990           0
    1415 A    89   GLU  N    NH1   -0.470000       14.0070           0
    1416 A    89   GLU  HN   H      0.310000       1.00800           0
    1417 A    89   GLU  CA   CT1    0.700000E-01   12.0110           0
    1418 A    89   GLU  HA   HB     0.900000E-01   1.00800           0
    1419 A    89   GLU  CB   CT2   -0.180000       12.0110           0
    1420 A    89   GLU  HB1  HA     0.900000E-01   1.00800           0
    1421 A    89   GLU  HB2  HA     0.900000E-01   1.00800           0
    1422 A    89   GLU  CG   CT2   -0.280000       12.0110           0
    1423 A    89   GLU  HG1  HA     0.900000E-01   1.00800           0
    1424 A    89   GLU  HG2  HA     0.900000E-01   1.00800           0
    1425 A    89   GLU  CD   CC     0.620000       12.0110           0
    1426 A    89   GLU  OE1  OC    -0.760000       15.9990           0
    1427 A    89   GLU  OE2  OC    -0.760000       15.9990           0
    1428 A    89   GLU  C    C      0.510000       12.0110           0
    1429 A    89   GLU  O    O     -0.510000       15.9990           0
    1430 A    90   TRP  N    NH1   -0.470000       14.0070           0
    1431 A    90   TRP  HN   H      0.310000       1.00800           0
    1432 A    90   TRP  CA   CT1    0.700000E-01   12.0110           0
    1433 A    90   TRP  HA   HB     0.900000E-01   1.00800           0
    1434 A    90   TRP  CB   CT2   -0.180000       12.0110           0
    1435 A    90   TRP  HB1  HA     0.900000E-01   1.00800           0
    1436 A    90   TRP  HB2  HA     0.900000E-01   1.00800           0
    1437 A    90   TRP  CG   CY    -0.300000E-01   12.0110           0
    1438 A    90   TRP  CD2  CPT   -0.200000E-01   12.0110           0
    1439 A    90   TRP  CD1  CA     0.350000E-01   12.0110           0
    1440 A    90   TRP  HD1  HP     0.115000       1.00800           0
    1441 A    90   TRP  NE1  NY    -0.610000       14.0070           0
    1442 A    90   TRP  HE1  H      0.380000       1.00800           0
    1443 A    90   TRP  CE2  CPT    0.130000       12.0110           0
    1444 A    90   TRP  CE3  CA    -0.115000       12.0110           0
    1445 A    90   TRP  HE3  HP     0.115000       1.00800           0
    1446 A    90   TRP  CZ2  CA    -0.115000       12.0110           0
    1447 A    90   TRP  HZ2  HP     0.115000       1.00800           0
    1448 A    90   TRP  CZ3  CA    -0.115000       12.0110           0
    1449 A    90   TRP  HZ3  HP     0.115000       1.00800           0
    1450 A    90   TRP  CH2  CA    -0.115000       12.0110           0
    1451 A    90   TRP  HH2  HP     0.115000       1.00800           0
    1452 A    90   TRP  C    C      0.510000       12.0110           0
    1453 A    90   TRP  O    O     -0.510000       15.9990           0
    1454 A    91   LEU  N    NH1   -0.470000       14.0070           0
    1455 A    91   LEU  HN   H      0.310000       1.00800           0
    1456 A    91   LEU  CA   CT1    0.700000E-01   12.0110           0
    1457 A    91   LEU  HA   HB     0.900000E-01   1.00800           0
    1458 A    91   LEU  CB   CT2   -0.180000       12.0110           0
    1459 A    91   LEU  HB1  HA     0.900000E-01   1.00800           0
    1460 A    91   LEU  HB2  HA     0.900000E-01   1.00800           0
    1461 A    91   LEU  CG   CT1   -0.900000E-01   12.0110           0
    1462 A    91   LEU  HG   HA     0.900000E-01   1.00800           0
    1463 A    91   LEU  CD1  CT3   -0.270000       12.0110           0
    1464 A    91   LEU  HD11 HA     0.900000E-01   1.00800           0
    1465 A    91   LEU  HD12 HA     0.900000E-01   1.00800           0
    1466 A    91   LEU  HD13 HA     0.900000E-01   1.00800           0
    1467 A    91   LEU  CD2  CT3   -0.270000       12.0110           0
    1468 A    91   LEU  HD21 HA     0.900000E-01   1.00800           0
    1469 A    91   LEU  HD22 HA     0.900000E-01   1.00800           0
    1470 A    91   LEU  HD23 HA     0.900000E-01   1.00800           0
    1471 A    91   LEU  C    C      0.510000       12.0110           0
    1472 A    91   LEU  O    O     -0.510000       15.9990           0
    1473 A    92   ALA  N    NH1   -0.470000       14.0070           0
    1474 A    92   ALA  HN   H      0.310000       1.00800           0
    1475 A    92   ALA  CA   CT1    0.700000E-01   12.0110           0
    1476 A    92   ALA  HA   HB     0.900000E-01   1.00800           0
    1477 A    92   ALA  CB   CT3   -0.270000       12.0110           0
    1478 A    92   ALA  HB1  HA     0.900000E-01   1.00800           0
    1479 A    92   ALA  HB2  HA     0.900000E-01   1.00800           0
    1480 A    92   ALA  HB3  HA     0.900000E-01   1.00800           0
    1481 A    92   ALA  C    C      0.510000       12.0110           0
    1482 A    92   ALA  O    O     -0.510000       15.9990           0
    1483 A    93   LEU  N    NH1   -0.470000       14.0070           0
    1484 A    93   LEU  HN   H      0.310000       1.00800           0
    1485 A    93   LEU  CA   CT1    0.700000E-01   12.0110           0
    1486 A    93   LEU  HA   HB     0.900000E-01   1.00800           0
    1487 A    93   LEU  CB   CT2   -0.180000       12.0110           0
    1488 A    93   LEU  HB1  HA     0.900000E-01   1.00800           0
    1489 A    93   LEU  HB2  HA     0.900000E-01   1.00800           0
    1490 A    93   LEU  CG   CT1   -0.900000E-01   12.0110           0
    1491 A    93   LEU  HG   HA     0.900000E-01   1.00800           0
    1492 A    93   LEU  CD1  CT3   -0.270000       12.0110           0
    1493 A    93   LEU  HD11 HA     0.900000E-01   1.00800           0
    1494 A    93   LEU  HD12 HA     0.900000E-01   1.00800           0
    1495 A    93   LEU  HD13 HA     0.900000E-01   1.00800           0
    1496 A    93   LEU  CD2  CT3   -0.270000       12.0110           0
    1497 A    93   LEU  HD21 HA     0.900000E-01   1.00800           0
    1498 A    93   LEU  HD22 HA     0.900000E-01   1.00800           0
    1499 A    93   LEU  HD23 HA     0.900000E-01   1.00800           0
    1500 A    93   LEU  C    C      0.510000       12.0110           0
    1501 A    93   LEU  O    O     -0.510000       15.9990           0
    1502 A    94   GLU  N    NH1   -0.470000       14.0070           0
    1503 A    94   GLU  HN   H      0.310000       1.00800           0
    1504 A    94   GLU  CA   CT1    0.700000E-01   12.0110           0
    1505 A    94   GLU  HA   HB     0.900000E-01   1.00800           0
    1506 A    94   GLU  CB   CT2   -0.180000       12.0110           0
    1507 A    94   GLU  HB1  HA     0.900000E-01   1.00800           0
    1508 A    94   GLU  HB2  HA     0.900000E-01   1.00800           0
    1509 A    94   GLU  CG   CT2   -0.280000       12.0110           0
    1510 A    94   GLU  HG1  HA     0.900000E-01   1.00800           0
    1511 A    94   GLU  HG2  HA     0.900000E-01   1.00800           0
    1512 A    94   GLU  CD   CC     0.620000       12.0110           0
    1513 A    94   GLU  OE1  OC    -0.760000       15.9990           0
    1514 A    94   GLU  OE2  OC    -0.760000       15.9990           0
    1515 A    94   GLU  C    C      0.510000       12.0110           0
    1516 A    94   GLU  O    O     -0.510000       15.9990           0
    1517 A    95   SER  N    NH1   -0.470000       14.0070           0
    1518 A    95   SER  HN   H      0.310000       1.00800           0
    1519 A    95   SER  CA   CT1    0.700000E-01   12.0110           0
    1520 A    95   SER  HA   HB     0.900000E-01   1.00800           0
    1521 A    95   SER  CB   CT2    0.500000E-01   12.0110           0
    1522 A    95   SER  HB1  HA     0.900000E-01   1.00800           0
    1523 A    95   SER  HB2  HA     0.900000E-01   1.00800           0
    1524 A    95   SER  OG   OH1   -0.660000       15.9990           0
    1525 A    95   SER  HG1  H      0.430000       1.00800           0
    1526 A    95   SER  C    C      0.510000       12.0110           0
    1527 A    95   SER  O    O     -0.510000       15.9990           0
    1528 A    96   GLU  N    NH1   -0.470000       14.0070           0
    1529 A    96   GLU  HN   H      0.310000       1.00800           0
    1530 A    96   GLU  CA   CT1    0.700000E-01   12.0110           0
    1531 A    96   GLU  HA   HB     0.900000E-01   1.00800           0
    1532 A    96   GLU  CB   CT2   -0.180000       12.0110           0
    1533 A    96   GLU  HB1  HA     0.900000E-01   1.00800           0
    1534 A    96   GLU  HB2  HA     0.900000E-01   1.00800           0
    1535 A    96   GLU  CG   CT2   -0.280000       12.0110           0
    1536 A    96   GLU  HG1  HA     0.900000E-01   1.00800           0
    1537 A    96   GLU  HG2  HA     0.900000E-01   1.00800           0
    1538 A    96   GLU  CD   CC     0.620000       12.0110           0
    1539 A    96   GLU  OE1  OC    -0.760000       15.9990           0
    1540 A    96   GLU  OE2  OC    -0.760000       15.9990           0
    1541 A    96   GLU  C    C      0.510000       12.0110           0
    1542 A    96   GLU  O    O     -0.510000       15.9990           0
    1543 A    97   MET  N    NH1   -0.470000       14.0070           0
    1544 A    97   MET  HN   H      0.310000       1.00800           0
    1545 A    97   MET  CA   CT1    0.700000E-01   12.0110           0
    1546 A    97   MET  HA   HB     0.900000E-01   1.00800           0
    1547 A    97   MET  CB   CT2   -0.180000       12.0110           0
    1548 A    97   MET  HB1  HA     0.900000E-01   1.00800           0
    1549 A    97   MET  HB2  HA     0.900000E-01   1.00800           0
    1550 A    97   MET  CG   CT2   -0.140000       12.0110           0
    1551 A    97   MET  HG1  HA     0.900000E-01   1.00800           0
    1552 A    97   MET  HG2  HA     0.900000E-01   1.00800           0
    1553 A    97   MET  SD   S     -0.900000E-01   32.0600           0
    1554 A    97   MET  CE   CT3   -0.220000       12.0110           0
    1555 A    97   MET  HE1  HA     0.900000E-01   1.00800           0
    1556 A    97   MET  HE2  HA     0.900000E-01   1.00800           0
    1557 A    97   MET  HE3  HA     0.900000E-01   1.00800           0
    1558 A    97   MET  C    C      0.510000       12.0110           0
    1559 A    97   MET  O    O     -0.510000       15.9990           0
    1560 A    98   TYR  N    NH1   -0.470000       14.0070           0
    1561 A    98   TYR  HN   H      0.310000       1.00800           0
    1562 A    98   TYR  CA   CT1    0.700000E-01   12.0110           0
    1563 A    98   TYR  HA   HB     0.900000E-01   1.00800           0
    1564 A    98   TYR  CB   CT2   -0.180000       12.0110           0
    1565 A    98   TYR  HB1  HA     0.900000E-01   1.00800           0
    1566 A    98   TYR  HB2  HA     0.900000E-01   1.00800           0
    1567 A    98   TYR  CG   CA      0.00000       12.0110           0
    1568 A    98   TYR  CD1  CA    -0.115000       12.0110           0
    1569 A    98   TYR  HD1  HP     0.115000       1.00800           0
    1570 A    98   TYR  CD2  CA    -0.115000       12.0110           0
    1571 A    98   TYR  HD2  HP     0.115000       1.00800           0
    1572 A    98   TYR  CE1  CA    -0.115000       12.0110           0
    1573 A    98   TYR  HE1  HP     0.115000       1.00800           0
    1574 A    98   TYR  CE2  CA    -0.115000       12.0110           0
    1575 A    98   TYR  HE2  HP     0.115000       1.00800           0
    1576 A    98   TYR  CZ   CA     0.110000       12.0110           0
    1577 A    98   TYR  OH   OH1   -0.540000       15.9990           0
    1578 A    98   TYR  HH   H      0.430000       1.00800           0
    1579 A    98   TYR  C    C      0.510000       12.0110           0
    1580 A    98   TYR  O    O     -0.510000       15.9990           0
    1581 A    99   ASP  N    NH1   -0.470000       14.0070           0
    1582 A    99   ASP  HN   H      0.310000       1.00800           0
    1583 A    99   ASP  CA   CT1    0.700000E-01   12.0110           0
    1584 A    99   ASP  HA   HB     0.900000E-01   1.00800           0
    1585 A    99   ASP  CB   CT2   -0.280000       12.0110           0
    1586 A    99   ASP  HB1  HA     0.900000E-01   1.00800           0
    1587 A    99   ASP  HB2  HA     0.900000E-01   1.00800           0
    1588 A    99   ASP  CG   CC     0.620000       12.0110           0
    1589 A    99   ASP  OD1  OC    -0.760000       15.9990           0
    1590 A    99   ASP  OD2  OC    -0.760000       15.9990           0
    1591 A    99   ASP  C    C      0.510000       12.0110           0
    1592 A    99   ASP  O    O     -0.510000       15.9990           0
    1593 A    100  THR  N    NH1   -0.470000       14.0070           0
    1594 A    100  THR  HN   H      0.310000       1.00800           0
    1595 A    100  THR  CA   CT1    0.700000E-01   12.0110           0
    1596 A    100  THR  HA   HB     0.900000E-01   1.00800           0
    1597 A    100  THR  CB   CT1    0.140000       12.0110           0
    1598 A    100  THR  HB   HA     0.900000E-01   1.00800           0
    1599 A    100  THR  OG1  OH1   -0.660000       15.9990           0
    1600 A    100  THR  HG1  H      0.430000       1.00800           0
    1601 A    100  THR  CG2  CT3   -0.270000       12.0110           0
    1602 A    100  THR  HG21 HA     0.900000E-01   1.00800           0
    1603 A    100  THR  HG22 HA     0.900000E-01   1.00800           0
    1604 A    100  THR  HG23 HA     0.900000E-01   1.00800           0
    1605 A    100  THR  C    C      0.510000       12.0110           0
    1606 A    100  THR  O    O     -0.510000       15.9990           0
    1607 A    101  ARG  N    NH1   -0.470000       14.0070           0
    1608 A    101  ARG  HN   H      0.310000       1.00800           0
    1609 A    101  ARG  CA   CT1    0.700000E-01   12.0110           0
    1610 A    101  ARG  HA   HB     0.900000E-01   1.00800           0
    1611 A    101  ARG  CB   CT2   -0.180000       12.0110           0
    1612 A    101  ARG  HB1  HA     0.900000E-01   1.00800           0
    1613 A    101  ARG  HB2  HA     0.900000E-01   1.00800           0
    1614 A    101  ARG  CG   CT2   -0.180000       12.0110           0
    1615 A    101  ARG  HG1  HA     0.900000E-01   1.00800           0
    1616 A    101  ARG  HG2  HA     0.900000E-01   1.00800           0
    1617 A    101  ARG  CD   CT2    0.200000       12.0110           0
    1618 A    101  ARG  HD1  HA     0.900000E-01   1.00800           0
    1619 A    101  ARG  HD2  HA     0.900000E-01   1.00800           0
    1620 A    101  ARG  NE   NC2   -0.700000       14.0070           0
    1621 A    101  ARG  HE   HC     0.440000       1.00800           0
    1622 A    101  ARG  CZ   C      0.640000       12.0110           0
    1623 A    101  ARG  NH1  NC2   -0.800000       14.0070           0
    1624 A    101  ARG  HH11 HC     0.460000       1.00800           0
    1625 A    101  ARG  HH12 HC     0.460000       1.00800           0
    1626 A    101  ARG  NH2  NC2   -0.800000       14.0070           0
    1627 A    101  ARG  HH21 HC     0.460000       1.00800           0
    1628 A    101  ARG  HH22 HC     0.460000       1.00800           0
    1629 A    101  ARG  C    C      0.510000       12.0110           0
    1630 A    101  ARG  O    O     -0.510000       15.9990           0
    1631 A    102  ASP  N    NH1   -0.470000       14.0070           0
    1632 A    102  ASP  HN   H      0.310000       1.00800           0
    1633 A    102  ASP  CA   CT1    0.700000E-01   12.0110           0
    1634 A    102  ASP  HA   HB     0.900000E-01   1.00800           0
    1635 A    102  ASP  CB   CT2   -0.280000       12.0110           0
    1636 A    102  ASP  HB1  HA     0.900000E-01   1.00800           0
    1637 A    102  ASP  HB2  HA     0.900000E-01   1.00800           0
    1638 A    102  ASP  CG   CC     0.620000       12.0110           0
    1639 A    102  ASP  OD1  OC    -0.760000       15.9990           0
    1640 A    102  ASP  OD2  OC    -0.760000       15.9990           0
    1641 A    102  ASP  C    C      0.510000       12.0110           0
    1642 A    102  ASP  O    O     -0.510000       15.9990           0
    1643 A    103  PHE  N    NH1   -0.470000       14.0070           0
    1644 A    103  PHE  HN   H      0.310000       1.00800           0
    1645 A    103  PHE  CA   CT1    0.700000E-01   12.0110           0
    1646 A    103  PHE  HA   HB     0.900000E-01   1.00800           0
    1647 A    103  PHE  CB   CT2   -0.180000       12.0110           0
    1648 A    103  PHE  HB1  HA     0.900000E-01   1.00800           0
    1649 A    103  PHE  HB2  HA     0.900000E-01   1.00800           0
    1650 A    103  PHE  CG   CA      0.00000       12.0110           0
    1651 A    103  PHE  CD1  CA    -0.115000       12.0110           0
    1652 A    103  PHE  HD1  HP     0.115000       1.00800           0
    1653 A    103  PHE  CD2  CA    -0.115000       12.0110           0
    1654 A    103  PHE  HD2  HP     0.115000       1.00800           0
    1655 A    103  PHE  CE1  CA    -0.115000       12.0110           0
    1656 A    103  PHE  HE1  HP     0.115000       1.00800           0
    1657 A    103  PHE  CE2  CA    -0.115000       12.0110           0
    1658 A    103  PHE  HE2  HP     0.115000       1.00800           0
    1659 A    103  PHE  CZ   CA    -0.115000       12.0110           0
    1660 A    103  PHE  HZ   HP     0.115000       1.00800           0
    1661 A    103  PHE  C    C      0.510000       12.0110           0
    1662 A    103  PHE  O    O     -0.510000       15.9990           0
    1663 A    104  SER  N    NH1   -0.470000       14.0070           0
    1664 A    104  SER  HN   H      0.310000       1.00800           0
    1665 A    104  SER  CA   CT1    0.700000E-01   12.0110           0
    1666 A    104  SER  HA   HB     0.900000E-01   1.00800           0
    1667 A    104  SER  CB   CT2    0.500000E-01   12.0110           0
    1668 A    104  SER  HB1  HA     0.900000E-01   1.00800           0
    1669 A    104  SER  HB2  HA     0.900000E-01   1.00800           0
    1670 A    104  SER  OG   OH1   -0.660000       15.9990           0
    1671 A    104  SER  HG1  H      0.430000       1.00800           0
    1672 A    104  SER  C    C      0.510000       12.0110           0
    1673 A    104  SER  O    O     -0.510000       15.9990           0
    1674 A    105  ILE  N    NH1   -0.470000       14.0070           0
    1675 A    105  ILE  HN   H      0.310000       1.00800           0
    1676 A    105  ILE  CA   CT1    0.700000E-01   12.0110           0
    1677 A    105  ILE  HA   HB     0.900000E-01   1.00800           0
    1678 A    105  ILE  CB   CT1   -0.900000E-01   12.0110           0
    1679 A    105  ILE  HB   HA     0.900000E-01   1.00800           0
    1680 A    105  ILE  CG2  CT3   -0.270000       12.0110           0
    1681 A    105  ILE  HG21 HA     0.900000E-01   1.00800           0
    1682 A    105  ILE  HG22 HA     0.900000E-01   1.00800           0
    1683 A    105  ILE  HG23 HA     0.900000E-01   1.00800           0
    1684 A    105  ILE  CG1  CT2   -0.180000       12.0110           0
    1685 A    105  ILE  HG11 HA     0.900000E-01   1.00800           0
    1686 A    105  ILE  HG12 HA     0.900000E-01   1.00800           0
    1687 A    105  ILE  CD1  CT3   -0.270000       12.0110           0
    1688 A    105  ILE  HD1  HA     0.900000E-01   1.00800           0
    1689 A    105  ILE  HD2  HA     0.900000E-01   1.00800           0
    1690 A    105  ILE  HD3  HA     0.900000E-01   1.00800           0
    1691 A    105  ILE  C    C      0.510000       12.0110           0
    1692 A    105  ILE  O    O     -0.510000       15.9990           0
    1693 A    106  THR  N    NH1   -0.470000       14.0070           0
    1694 A    106  THR  HN   H      0.310000       1.00800           0
    1695 A    106  THR  CA   CT1    0.700000E-01   12.0110           0
    1696 A    106  THR  HA   HB     0.900000E-01   1.00800           0
    1697 A    106  THR  CB   CT1    0.140000       12.0110           0
    1698 A    106  THR  HB   HA     0.900000E-01   1.00800           0
    1699 A    106  THR  OG1  OH1   -0.660000       15.9990           0
    1700 A    106  THR  HG1  H      0.430000       1.00800           0
    1701 A    106  THR  CG2  CT3   -0.270000       12.0110           0
    1702 A    106  THR  HG21 HA     0.900000E-01   1.00800           0
    1703 A    106  THR  HG22 HA     0.900000E-01   1.00800           0
    1704 A    106  THR  HG23 HA     0.900000E-01   1.00800           0
    1705 A    106  THR  C    C      0.510000       12.0110           0
    1706 A    106  THR  O    O     -0.510000       15.9990           0
    1707 A    107  PHE  N    NH1   -0.470000       14.0070           0
    1708 A    107  PHE  HN   H      0.310000       1.00800           0
    1709 A    107  PHE  CA   CT1    0.700000E-01   12.0110           0
    1710 A    107  PHE  HA   HB     0.900000E-01   1.00800           0
    1711 A    107  PHE  CB   CT2   -0.180000       12.0110           0
    1712 A    107  PHE  HB1  HA     0.900000E-01   1.00800           0
    1713 A    107  PHE  HB2  HA     0.900000E-01   1.00800           0
    1714 A    107  PHE  CG   CA      0.00000       12.0110           0
    1715 A    107  PHE  CD1  CA    -0.115000       12.0110           0
    1716 A    107  PHE  HD1  HP     0.115000       1.00800           0
    1717 A    107  PHE  CD2  CA    -0.115000       12.0110           0
    1718 A    107  PHE  HD2  HP     0.115000       1.00800           0
    1719 A    107  PHE  CE1  CA    -0.115000       12.0110           0
    1720 A    107  PHE  HE1  HP     0.115000       1.00800           0
    1721 A    107  PHE  CE2  CA    -0.115000       12.0110           0
    1722 A    107  PHE  HE2  HP     0.115000       1.00800           0
    1723 A    107  PHE  CZ   CA    -0.115000       12.0110           0
    1724 A    107  PHE  HZ   HP     0.115000       1.00800           0
    1725 A    107  PHE  C    C      0.510000       12.0110           0
    1726 A    107  PHE  O    O     -0.510000       15.9990           0
    1727 A    108  HIS  N    NH1   -0.470000       14.0070           0
    1728 A    108  HIS  HN   H      0.310000       1.00800           0
    1729 A    108  HIS  CA   CT1    0.700000E-01   12.0110           0
    1730 A    108  HIS  HA   HB     0.900000E-01   1.00800           0
    1731 A    108  HIS  ND1  NR3   -0.510000       14.0070           0
    1732 A    108  HIS  HD1  H      0.440000       1.00800           0
    1733 A    108  HIS  NE2  NR3   -0.510000       14.0070           0
    1734 A    108  HIS  HE2  H      0.440000       1.00800           0
    1735 A    108  HIS  CE1  CPH2   0.320000       12.0110           0
    1736 A    108  HIS  HE1  HR2    0.180000       1.00800           0
    1737 A    108  HIS  CD2  CPH1   0.190000       12.0110           0
    1738 A    108  HIS  HD2  HR1    0.130000       1.00800           0
    1739 A    108  HIS  CG   CPH1   0.190000       12.0110           0
    1740 A    108  HIS  CB   CT2   -0.500000E-01   12.0110           0
    1741 A    108  HIS  HB1  HA     0.900000E-01   1.00800           0
    1742 A    108  HIS  HB2  HA     0.900000E-01   1.00800           0
    1743 A    108  HIS  C    C      0.510000       12.0110           0
    1744 A    108  HIS  O    O     -0.510000       15.9990           0
    1745 A    109  PHE  N    NH1   -0.470000       14.0070           0
    1746 A    109  PHE  HN   H      0.310000       1.00800           0
    1747 A    109  PHE  CA   CT1    0.700000E-01   12.0110           0
    1748 A    109  PHE  HA   HB     0.900000E-01   1.00800           0
    1749 A    109  PHE  CB   CT2   -0.180000       12.0110           0
    1750 A    109  PHE  HB1  HA     0.900000E-01   1.00800           0
    1751 A    109  PHE  HB2  HA     0.900000E-01   1.00800           0
    1752 A    109  PHE  CG   CA      0.00000       12.0110           0
    1753 A    109  PHE  CD1  CA    -0.115000       12.0110           0
    1754 A    109  PHE  HD1  HP     0.115000       1.00800           0
    1755 A    109  PHE  CD2  CA    -0.115000       12.0110           0
    1756 A    109  PHE  HD2  HP     0.115000       1.00800           0
    1757 A    109  PHE  CE1  CA    -0.115000       12.0110           0
    1758 A    109  PHE  HE1  HP     0.115000       1.00800           0
    1759 A    109  PHE  CE2  CA    -0.115000       12.0110           0
    1760 A    109  PHE  HE2  HP     0.115000       1.00800           0
    1761 A    109  PHE  CZ   CA    -0.115000       12.0110           0
    1762 A    109  PHE  HZ   HP     0.115000       1.00800           0
    1763 A    109  PHE  C    C      0.510000       12.0110           0
    1764 A    109  PHE  O    O     -0.510000       15.9990           0
    1765 A    110  HIS  N    NH1   -0.470000       14.0070           0
    1766 A    110  HIS  HN   H      0.310000       1.00800           0
    1767 A    110  HIS  CA   CT1    0.700000E-01   12.0110           0
    1768 A    110  HIS  HA   HB     0.900000E-01   1.00800           0
    1769 A    110  HIS  ND1  NR3   -0.510000       14.0070           0
    1770 A    110  HIS  HD1  H      0.440000       1.00800           0
    1771 A    110  HIS  NE2  NR3   -0.510000       14.0070           0
    1772 A    110  HIS  HE2  H      0.440000       1.00800           0
    1773 A    110  HIS  CE1  CPH2   0.320000       12.0110           0
    1774 A    110  HIS  HE1  HR2    0.180000       1.00800           0
    1775 A    110  HIS  CD2  CPH1   0.190000       12.0110           0
    1776 A    110  HIS  HD2  HR1    0.130000       1.00800           0
    1777 A    110  HIS  CG   CPH1   0.190000       12.0110           0
    1778 A    110  HIS  CB   CT2   -0.500000E-01   12.0110           0
    1779 A    110  HIS  HB1  HA     0.900000E-01   1.00800           0
    1780 A    110  HIS  HB2  HA     0.900000E-01   1.00800           0
    1781 A    110  HIS  C    C      0.510000       12.0110           0
    1782 A    110  HIS  O    O     -0.510000       15.9990           0
    1783 A    111  GLY  N    NH1   -0.470000       14.0070           0
    1784 A    111  GLY  HN   H      0.310000       1.00800           0
    1785 A    111  GLY  CA   CT2   -0.200000E-01   12.0110           0
    1786 A    111  GLY  HA1  HB     0.900000E-01   1.00800           0
    1787 A    111  GLY  HA2  HB     0.900000E-01   1.00800           0
    1788 A    111  GLY  C    C      0.510000       12.0110           0
    1789 A    111  GLY  O    O     -0.510000       15.9990           0
    1790 A    112  ILE  N    NH1   -0.470000       14.0070           0
    1791 A    112  ILE  HN   H      0.310000       1.00800           0
    1792 A    112  ILE  CA   CT1    0.700000E-01   12.0110           0
    1793 A    112  ILE  HA   HB     0.900000E-01   1.00800           0
    1794 A    112  ILE  CB   CT1   -0.900000E-01   12.0110           0
    1795 A    112  ILE  HB   HA     0.900000E-01   1.00800           0
    1796 A    112  ILE  CG2  CT3   -0.270000       12.0110           0
    1797 A    112  ILE  HG21 HA     0.900000E-01   1.00800           0
    1798 A    112  ILE  HG22 HA     0.900000E-01   1.00800           0
    1799 A    112  ILE  HG23 HA     0.900000E-01   1.00800           0
    1800 A    112  ILE  CG1  CT2   -0.180000       12.0110           0
    1801 A    112  ILE  HG11 HA     0.900000E-01   1.00800           0
    1802 A    112  ILE  HG12 HA     0.900000E-01   1.00800           0
    1803 A    112  ILE  CD1  CT3   -0.270000       12.0110           0
    1804 A    112  ILE  HD1  HA     0.900000E-01   1.00800           0
    1805 A    112  ILE  HD2  HA     0.900000E-01   1.00800           0
    1806 A    112  ILE  HD3  HA     0.900000E-01   1.00800           0
    1807 A    112  ILE  C    C      0.510000       12.0110           0
    1808 A    112  ILE  O    O     -0.510000       15.9990           0
    1809 A    113  GLU  N    NH1   -0.470000       14.0070           0
    1810 A    113  GLU  HN   H      0.310000       1.00800           0
    1811 A    113  GLU  CA   CT1    0.700000E-01   12.0110           0
    1812 A    113  GLU  HA   HB     0.900000E-01   1.00800           0
    1813 A    113  GLU  CB   CT2   -0.180000       12.0110           0
    1814 A    113  GLU  HB1  HA     0.900000E-01   1.00800           0
    1815 A    113  GLU  HB2  HA     0.900000E-01   1.00800           0
    1816 A    113  GLU  CG   CT2   -0.280000       12.0110           0
    1817 A    113  GLU  HG1  HA     0.900000E-01   1.00800           0
    1818 A    113  GLU  HG2  HA     0.900000E-01   1.00800           0
    1819 A    113  GLU  CD   CC     0.620000       12.0110           0
    1820 A    113  GLU  OE1  OC    -0.760000       15.9990           0
    1821 A    113  GLU  OE2  OC    -0.760000       15.9990           0
    1822 A    113  GLU  C    C      0.510000       12.0110           0
    1823 A    113  GLU  O    O     -0.510000       15.9990           0
    1824 A    114  GLY  N    NH1   -0.470000       14.0070           0
    1825 A    114  GLY  HN   H      0.310000       1.00800           0
    1826 A    114  GLY  CA   CT2   -0.200000E-01   12.0110           0
    1827 A    114  GLY  HA1  HB     0.900000E-01   1.00800           0
    1828 A    114  GLY  HA2  HB     0.900000E-01   1.00800           0
    1829 A    114  GLY  C    C      0.510000       12.0110           0
    1830 A    114  GLY  O    O     -0.510000       15.9990           0
    1831 A    115  ASP  N    NH1   -0.470000       14.0070           0
    1832 A    115  ASP  HN   H      0.310000       1.00800           0
    1833 A    115  ASP  CA   CT1    0.700000E-01   12.0110           0
    1834 A    115  ASP  HA   HB     0.900000E-01   1.00800           0
    1835 A    115  ASP  CB   CT2   -0.280000       12.0110           0
    1836 A    115  ASP  HB1  HA     0.900000E-01   1.00800           0
    1837 A    115  ASP  HB2  HA     0.900000E-01   1.00800           0
    1838 A    115  ASP  CG   CC     0.620000       12.0110           0
    1839 A    115  ASP  OD1  OC    -0.760000       15.9990           0
    1840 A    115  ASP  OD2  OC    -0.760000       15.9990           0
    1841 A    115  ASP  C    C      0.510000       12.0110           0
    1842 A    115  ASP  O    O     -0.510000       15.9990           0
    1843 A    116  PHE  N    NH1   -0.470000       14.0070           0
    1844 A    116  PHE  HN   H      0.310000       1.00800           0
    1845 A    116  PHE  CA   CT1    0.700000E-01   12.0110           0
    1846 A    116  PHE  HA   HB     0.900000E-01   1.00800           0
    1847 A    116  PHE  CB   CT2   -0.180000       12.0110           0
    1848 A    116  PHE  HB1  HA     0.900000E-01   1.00800           0
    1849 A    116  PHE  HB2  HA     0.900000E-01   1.00800           0
    1850 A    116  PHE  CG   CA      0.00000       12.0110           0
    1851 A    116  PHE  CD1  CA    -0.115000       12.0110           0
    1852 A    116  PHE  HD1  HP     0.115000       1.00800           0
    1853 A    116  PHE  CD2  CA    -0.115000       12.0110           0
    1854 A    116  PHE  HD2  HP     0.115000       1.00800           0
    1855 A    116  PHE  CE1  CA    -0.115000       12.0110           0
    1856 A    116  PHE  HE1  HP     0.115000       1.00800           0
    1857 A    116  PHE  CE2  CA    -0.115000       12.0110           0
    1858 A    116  PHE  HE2  HP     0.115000       1.00800           0
    1859 A    116  PHE  CZ   CA    -0.115000       12.0110           0
    1860 A    116  PHE  HZ   HP     0.115000       1.00800           0
    1861 A    116  PHE  C    C      0.510000       12.0110           0
    1862 A    116  PHE  O    O     -0.510000       15.9990           0
    1863 A    117  LYS  N    NH1   -0.470000       14.0070           0
    1864 A    117  LYS  HN   H      0.310000       1.00800           0
    1865 A    117  LYS  CA   CT1    0.700000E-01   12.0110           0
    1866 A    117  LYS  HA   HB     0.900000E-01   1.00800           0
    1867 A    117  LYS  CB   CT2   -0.180000       12.0110           0
    1868 A    117  LYS  HB1  HA     0.900000E-01   1.00800           0
    1869 A    117  LYS  HB2  HA     0.900000E-01   1.00800           0
    1870 A    117  LYS  CG   CT2   -0.180000       12.0110           0
    1871 A    117  LYS  HG1  HA     0.900000E-01   1.00800           0
    1872 A    117  LYS  HG2  HA     0.900000E-01   1.00800           0
    1873 A    117  LYS  CD   CT2   -0.180000       12.0110           0
    1874 A    117  LYS  HD1  HA     0.900000E-01   1.00800           0
    1875 A    117  LYS  HD2  HA     0.900000E-01   1.00800           0
    1876 A    117  LYS  CE   CT2    0.210000       12.0110           0
    1877 A    117  LYS  HE1  HA     0.500000E-01   1.00800           0
    1878 A    117  LYS  HE2  HA     0.500000E-01   1.00800           0
    1879 A    117  LYS  NZ   NH3   -0.300000       14.0070           0
    1880 A    117  LYS  HZ1  HC     0.330000       1.00800           0
    1881 A    117  LYS  HZ2  HC     0.330000       1.00800           0
    1882 A    117  LYS  HZ3  HC     0.330000       1.00800           0
    1883 A    117  LYS  C    C      0.510000       12.0110           0
    1884 A    117  LYS  O    O     -0.510000       15.9990           0
    1885 A    118  GLU  N    NH1   -0.470000       14.0070           0
    1886 A    118  GLU  HN   H      0.310000       1.00800           0
    1887 A    118  GLU  CA   CT1    0.700000E-01   12.0110           0
    1888 A    118  GLU  HA   HB     0.900000E-01   1.00800           0
    1889 A    118  GLU  CB   CT2   -0.180000       12.0110           0
    1890 A    118  GLU  HB1  HA     0.900000E-01   1.00800           0
    1891 A    118  GLU  HB2  HA     0.900000E-01   1.00800           0
    1892 A    118  GLU  CG   CT2   -0.280000       12.0110           0
    1893 A    118  GLU  HG1  HA     0.900000E-01   1.00800           0
    1894 A    118  GLU  HG2  HA     0.900000E-01   1.00800           0
    1895 A    118  GLU  CD   CC     0.620000       12.0110           0
    1896 A    118  GLU  OE1  OC    -0.760000       15.9990           0
    1897 A    118  GLU  OE2  OC    -0.760000       15.9990           0
    1898 A    118  GLU  C    C      0.510000       12.0110           0
    1899 A    118  GLU  O    O     -0.510000       15.9990           0
    1900 A    119  GLN  N    NH1   -0.470000       14.0070           0
    1901 A    119  GLN  HN   H      0.310000       1.00800           0
    1902 A    119  GLN  CA   CT1    0.700000E-01   12.0110           0
    1903 A    119  GLN  HA   HB     0.900000E-01   1.00800           0
    1904 A    119  GLN  CB   CT2   -0.180000       12.0110           0
    1905 A    119  GLN  HB1  HA     0.900000E-01   1.00800           0
    1906 A    119  GLN  HB2  HA     0.900000E-01   1.00800           0
    1907 A    119  GLN  CG   CT2   -0.180000       12.0110           0
    1908 A    119  GLN  HG1  HA     0.900000E-01   1.00800           0
    1909 A    119  GLN  HG2  HA     0.900000E-01   1.00800           0
    1910 A    119  GLN  CD   CC     0.550000       12.0110           0
    1911 A    119  GLN  OE1  O     -0.550000       15.9990           0
    1912 A    119  GLN  NE2  NH2   -0.620000       14.0070           0
    1913 A    119  GLN  HE21 H      0.320000       1.00800           0
    1914 A    119  GLN  HE22 H      0.300000       1.00800           0
    1915 A    119  GLN  C    C      0.510000       12.0110           0
    1916 A    119  GLN  O    O     -0.510000       15.9990           0
    1917 A    120  GLN  N    NH1   -0.470000       14.0070           0
    1918 A    120  GLN  HN   H      0.310000       1.00800           0
    1919 A    120  GLN  CA   CT1    0.700000E-01   12.0110           0
    1920 A    120  GLN  HA   HB     0.900000E-01   1.00800           0
    1921 A    120  GLN  CB   CT2   -0.180000       12.0110           0
    1922 A    120  GLN  HB1  HA     0.900000E-01   1.00800           0
    1923 A    120  GLN  HB2  HA     0.900000E-01   1.00800           0
    1924 A    120  GLN  CG   CT2   -0.180000       12.0110           0
    1925 A    120  GLN  HG1  HA     0.900000E-01   1.00800           0
    1926 A    120  GLN  HG2  HA     0.900000E-01   1.00800           0
    1927 A    120  GLN  CD   CC     0.550000       12.0110           0
    1928 A    120  GLN  OE1  O     -0.550000       15.9990           0
    1929 A    120  GLN  NE2  NH2   -0.620000       14.0070           0
    1930 A    120  GLN  HE21 H      0.320000       1.00800           0
    1931 A    120  GLN  HE22 H      0.300000       1.00800           0
    1932 A    120  GLN  C    C      0.510000       12.0110           0
    1933 A    120  GLN  O    O     -0.510000       15.9990           0
    1934 A    121  VAL  N    NH1   -0.470000       14.0070           0
    1935 A    121  VAL  HN   H      0.310000       1.00800           0
    1936 A    121  VAL  CA   CT1    0.700000E-01   12.0110           0
    1937 A    121  VAL  HA   HB     0.900000E-01   1.00800           0
    1938 A    121  VAL  CB   CT1   -0.900000E-01   12.0110           0
    1939 A    121  VAL  HB   HA     0.900000E-01   1.00800           0
    1940 A    121  VAL  CG1  CT3   -0.270000       12.0110           0
    1941 A    121  VAL  HG11 HA     0.900000E-01   1.00800           0
    1942 A    121  VAL  HG12 HA     0.900000E-01   1.00800           0
    1943 A    121  VAL  HG13 HA     0.900000E-01   1.00800           0
    1944 A    121  VAL  CG2  CT3   -0.270000       12.0110           0
    1945 A    121  VAL  HG21 HA     0.900000E-01   1.00800           0
    1946 A    121  VAL  HG22 HA     0.900000E-01   1.00800           0
    1947 A    121  VAL  HG23 HA     0.900000E-01   1.00800           0
    1948 A    121  VAL  C    C      0.510000       12.0110           0
    1949 A    121  VAL  O    O     -0.510000       15.9990           0
    1950 A    122  THR  N    NH1   -0.470000       14.0070           0
    1951 A    122  THR  HN   H      0.310000       1.00800           0
    1952 A    122  THR  CA   CT1    0.700000E-01   12.0110           0
    1953 A    122  THR  HA   HB     0.900000E-01   1.00800           0
    1954 A    122  THR  CB   CT1    0.140000       12.0110           0
    1955 A    122  THR  HB   HA     0.900000E-01   1.00800           0
    1956 A    122  THR  OG1  OH1   -0.660000       15.9990           0
    1957 A    122  THR  HG1  H      0.430000       1.00800           0
    1958 A    122  THR  CG2  CT3   -0.270000       12.0110           0
    1959 A    122  THR  HG21 HA     0.900000E-01   1.00800           0
    1960 A    122  THR  HG22 HA     0.900000E-01   1.00800           0
    1961 A    122  THR  HG23 HA     0.900000E-01   1.00800           0
    1962 A    122  THR  C    C      0.510000       12.0110           0
    1963 A    122  THR  O    O     -0.510000       15.9990           0
    1964 A    123  LYS  N    NH1   -0.470000       14.0070           0
    1965 A    123  LYS  HN   H      0.310000       1.00800           0
    1966 A    123  LYS  CA   CT1    0.700000E-01   12.0110           0
    1967 A    123  LYS  HA   HB     0.900000E-01   1.00800           0
    1968 A    123  LYS  CB   CT2   -0.180000       12.0110           0
    1969 A    123  LYS  HB1  HA     0.900000E-01   1.00800           0
    1970 A    123  LYS  HB2  HA     0.900000E-01   1.00800           0
    1971 A    123  LYS  CG   CT2   -0.180000       12.0110           0
    1972 A    123  LYS  HG1  HA     0.900000E-01   1.00800           0
    1973 A    123  LYS  HG2  HA     0.900000E-01   1.00800           0
    1974 A    123  LYS  CD   CT2   -0.180000       12.0110           0
    1975 A    123  LYS  HD1  HA     0.900000E-01   1.00800           0
    1976 A    123  LYS  HD2  HA     0.900000E-01   1.00800           0
    1977 A    123  LYS  CE   CT2    0.210000       12.0110           0
    1978 A    123  LYS  HE1  HA     0.500000E-01   1.00800           0
    1979 A    123  LYS  HE2  HA     0.500000E-01   1.00800           0
    1980 A    123  LYS  NZ   NH3   -0.300000       14.0070           0
    1981 A    123  LYS  HZ1  HC     0.330000       1.00800           0
    1982 A    123  LYS  HZ2  HC     0.330000       1.00800           0
    1983 A    123  LYS  HZ3  HC     0.330000       1.00800           0
    1984 A    123  LYS  C    C      0.510000       12.0110           0
    1985 A    123  LYS  O    O     -0.510000       15.9990           0
    1986 A    124  VAL  N    NH1   -0.470000       14.0070           0
    1987 A    124  VAL  HN   H      0.310000       1.00800           0
    1988 A    124  VAL  CA   CT1    0.700000E-01   12.0110           0
    1989 A    124  VAL  HA   HB     0.900000E-01   1.00800           0
    1990 A    124  VAL  CB   CT1   -0.900000E-01   12.0110           0
    1991 A    124  VAL  HB   HA     0.900000E-01   1.00800           0
    1992 A    124  VAL  CG1  CT3   -0.270000       12.0110           0
    1993 A    124  VAL  HG11 HA     0.900000E-01   1.00800           0
    1994 A    124  VAL  HG12 HA     0.900000E-01   1.00800           0
    1995 A    124  VAL  HG13 HA     0.900000E-01   1.00800           0
    1996 A    124  VAL  CG2  CT3   -0.270000       12.0110           0
    1997 A    124  VAL  HG21 HA     0.900000E-01   1.00800           0
    1998 A    124  VAL  HG22 HA     0.900000E-01   1.00800           0
    1999 A    124  VAL  HG23 HA     0.900000E-01   1.00800           0
    2000 A    124  VAL  C    C      0.510000       12.0110           0
    2001 A    124  VAL  O    O     -0.510000       15.9990           0
    2002 A    125  PHE  N    NH1   -0.470000       14.0070           0
    2003 A    125  PHE  HN   H      0.310000       1.00800           0
    2004 A    125  PHE  CA   CT1    0.700000E-01   12.0110           0
    2005 A    125  PHE  HA   HB     0.900000E-01   1.00800           0
    2006 A    125  PHE  CB   CT2   -0.180000       12.0110           0
    2007 A    125  PHE  HB1  HA     0.900000E-01   1.00800           0
    2008 A    125  PHE  HB2  HA     0.900000E-01   1.00800           0
    2009 A    125  PHE  CG   CA      0.00000       12.0110           0
    2010 A    125  PHE  CD1  CA    -0.115000       12.0110           0
    2011 A    125  PHE  HD1  HP     0.115000       1.00800           0
    2012 A    125  PHE  CD2  CA    -0.115000       12.0110           0
    2013 A    125  PHE  HD2  HP     0.115000       1.00800           0
    2014 A    125  PHE  CE1  CA    -0.115000       12.0110           0
    2015 A    125  PHE  HE1  HP     0.115000       1.00800           0
    2016 A    125  PHE  CE2  CA    -0.115000       12.0110           0
    2017 A    125  PHE  HE2  HP     0.115000       1.00800           0
    2018 A    125  PHE  CZ   CA    -0.115000       12.0110           0
    2019 A    125  PHE  HZ   HP     0.115000       1.00800           0
    2020 A    125  PHE  C    C      0.510000       12.0110           0
    2021 A    125  PHE  O    O     -0.510000       15.9990           0
    2022 A    126  GLN  N    NH1   -0.470000       14.0070           0
    2023 A    126  GLN  HN   H      0.310000       1.00800           0
    2024 A    126  GLN  CA   CT1    0.700000E-01   12.0110           0
    2025 A    126  GLN  HA   HB     0.900000E-01   1.00800           0
    2026 A    126  GLN  CB   CT2   -0.180000       12.0110           0
    2027 A    126  GLN  HB1  HA     0.900000E-01   1.00800           0
    2028 A    126  GLN  HB2  HA     0.900000E-01   1.00800           0
    2029 A    126  GLN  CG   CT2   -0.180000       12.0110           0
    2030 A    126  GLN  HG1  HA     0.900000E-01   1.00800           0
    2031 A    126  GLN  HG2  HA     0.900000E-01   1.00800           0
    2032 A    126  GLN  CD   CC     0.550000       12.0110           0
    2033 A    126  GLN  OE1  O     -0.550000       15.9990           0
    2034 A    126  GLN  NE2  NH2   -0.620000       14.0070           0
    2035 A    126  GLN  HE21 H      0.320000       1.00800           0
    2036 A    126  GLN  HE22 H      0.300000       1.00800           0
    2037 A    126  GLN  C    C      0.510000       12.0110           0
    2038 A    126  GLN  O    O     -0.510000       15.9990           0
    2039 A    127  ILE  N    NH1   -0.470000       14.0070           0
    2040 A    127  ILE  HN   H      0.310000       1.00800           0
    2041 A    127  ILE  CA   CT1    0.700000E-01   12.0110           0
    2042 A    127  ILE  HA   HB     0.900000E-01   1.00800           0
    2043 A    127  ILE  CB   CT1   -0.900000E-01   12.0110           0
    2044 A    127  ILE  HB   HA     0.900000E-01   1.00800           0
    2045 A    127  ILE  CG2  CT3   -0.270000       12.0110           0
    2046 A    127  ILE  HG21 HA     0.900000E-01   1.00800           0
    2047 A    127  ILE  HG22 HA     0.900000E-01   1.00800           0
    2048 A    127  ILE  HG23 HA     0.900000E-01   1.00800           0
    2049 A    127  ILE  CG1  CT2   -0.180000       12.0110           0
    2050 A    127  ILE  HG11 HA     0.900000E-01   1.00800           0
    2051 A    127  ILE  HG12 HA     0.900000E-01   1.00800           0
    2052 A    127  ILE  CD1  CT3   -0.270000       12.0110           0
    2053 A    127  ILE  HD1  HA     0.900000E-01   1.00800           0
    2054 A    127  ILE  HD2  HA     0.900000E-01   1.00800           0
    2055 A    127  ILE  HD3  HA     0.900000E-01   1.00800           0
    2056 A    127  ILE  C    C      0.510000       12.0110           0
    2057 A    127  ILE  O    O     -0.510000       15.9990           0
    2058 A    128  LYS  N    NH1   -0.470000       14.0070           0
    2059 A    128  LYS  HN   H      0.310000       1.00800           0
    2060 A    128  LYS  CA   CT1    0.700000E-01   12.0110           0
    2061 A    128  LYS  HA   HB     0.900000E-01   1.00800           0
    2062 A    128  LYS  CB   CT2   -0.180000       12.0110           0
    2063 A    128  LYS  HB1  HA     0.900000E-01   1.00800           0
    2064 A    128  LYS  HB2  HA     0.900000E-01   1.00800           0
    2065 A    128  LYS  CG   CT2   -0.180000       12.0110           0
    2066 A    128  LYS  HG1  HA     0.900000E-01   1.00800           0
    2067 A    128  LYS  HG2  HA     0.900000E-01   1.00800           0
    2068 A    128  LYS  CD   CT2   -0.180000       12.0110           0
    2069 A    128  LYS  HD1  HA     0.900000E-01   1.00800           0
    2070 A    128  LYS  HD2  HA     0.900000E-01   1.00800           0
    2071 A    128  LYS  CE   CT2    0.210000       12.0110           0
    2072 A    128  LYS  HE1  HA     0.500000E-01   1.00800           0
    2073 A    128  LYS  HE2  HA     0.500000E-01   1.00800           0
    2074 A    128  LYS  NZ   NH3   -0.300000       14.0070           0
    2075 A    128  LYS  HZ1  HC     0.330000       1.00800           0
    2076 A    128  LYS  HZ2  HC     0.330000       1.00800           0
    2077 A    128  LYS  HZ3  HC     0.330000       1.00800           0
    2078 A    128  LYS  C    C      0.510000       12.0110           0
    2079 A    128  LYS  O    O     -0.510000       15.9990           0
    2080 A    129  LYS  N    NH1   -0.470000       14.0070           0
    2081 A    129  LYS  HN   H      0.310000       1.00800           0
    2082 A    129  LYS  CA   CT1    0.700000E-01   12.0110           0
    2083 A    129  LYS  HA   HB     0.900000E-01   1.00800           0
    2084 A    129  LYS  CB   CT2   -0.180000       12.0110           0
    2085 A    129  LYS  HB1  HA     0.900000E-01   1.00800           0
    2086 A    129  LYS  HB2  HA     0.900000E-01   1.00800           0
    2087 A    129  LYS  CG   CT2   -0.180000       12.0110           0
    2088 A    129  LYS  HG1  HA     0.900000E-01   1.00800           0
    2089 A    129  LYS  HG2  HA     0.900000E-01   1.00800           0
    2090 A    129  LYS  CD   CT2   -0.180000       12.0110           0
    2091 A    129  LYS  HD1  HA     0.900000E-01   1.00800           0
    2092 A    129  LYS  HD2  HA     0.900000E-01   1.00800           0
    2093 A    129  LYS  CE   CT2    0.210000       12.0110           0
    2094 A    129  LYS  HE1  HA     0.500000E-01   1.00800           0
    2095 A    129  LYS  HE2  HA     0.500000E-01   1.00800           0
    2096 A    129  LYS  NZ   NH3   -0.300000       14.0070           0
    2097 A    129  LYS  HZ1  HC     0.330000       1.00800           0
    2098 A    129  LYS  HZ2  HC     0.330000       1.00800           0
    2099 A    129  LYS  HZ3  HC     0.330000       1.00800           0
    2100 A    129  LYS  C    C      0.510000       12.0110           0
    2101 A    129  LYS  O    O     -0.510000       15.9990           0
    2102 A    130  GLY  N    NH1   -0.470000       14.0070           0
    2103 A    130  GLY  HN   H      0.310000       1.00800           0
    2104 A    130  GLY  CA   CT2   -0.200000E-01   12.0110           0
    2105 A    130  GLY  HA1  HB     0.900000E-01   1.00800           0
    2106 A    130  GLY  HA2  HB     0.900000E-01   1.00800           0
    2107 A    130  GLY  C    C      0.510000       12.0110           0
    2108 A    130  GLY  O    O     -0.510000       15.9990           0
    2109 A    131  LYS  N    NH1   -0.470000       14.0070           0
    2110 A    131  LYS  HN   H      0.310000       1.00800           0
    2111 A    131  LYS  CA   CT1    0.700000E-01   12.0110           0
    2112 A    131  LYS  HA   HB     0.900000E-01   1.00800           0
    2113 A    131  LYS  CB   CT2   -0.180000       12.0110           0
    2114 A    131  LYS  HB1  HA     0.900000E-01   1.00800           0
    2115 A    131  LYS  HB2  HA     0.900000E-01   1.00800           0
    2116 A    131  LYS  CG   CT2   -0.180000       12.0110           0
    2117 A    131  LYS  HG1  HA     0.900000E-01   1.00800           0
    2118 A    131  LYS  HG2  HA     0.900000E-01   1.00800           0
    2119 A    131  LYS  CD   CT2   -0.180000       12.0110           0
    2120 A    131  LYS  HD1  HA     0.900000E-01   1.00800           0
    2121 A    131  LYS  HD2  HA     0.900000E-01   1.00800           0
    2122 A    131  LYS  CE   CT2    0.210000       12.0110           0
    2123 A    131  LYS  HE1  HA     0.500000E-01   1.00800           0
    2124 A    131  LYS  HE2  HA     0.500000E-01   1.00800           0
    2125 A    131  LYS  NZ   NH3   -0.300000       14.0070           0
    2126 A    131  LYS  HZ1  HC     0.330000       1.00800           0
    2127 A    131  LYS  HZ2  HC     0.330000       1.00800           0
    2128 A    131  LYS  HZ3  HC     0.330000       1.00800           0
    2129 A    131  LYS  C    C      0.510000       12.0110           0
    2130 A    131  LYS  O    O     -0.510000       15.9990           0
    2131 A    132  ASP  N    NH1   -0.470000       14.0070           0
    2132 A    132  ASP  HN   H      0.310000       1.00800           0
    2133 A    132  ASP  CA   CT1    0.700000E-01   12.0110           0
    2134 A    132  ASP  HA   HB     0.900000E-01   1.00800           0
    2135 A    132  ASP  CB   CT2   -0.280000       12.0110           0
    2136 A    132  ASP  HB1  HA     0.900000E-01   1.00800           0
    2137 A    132  ASP  HB2  HA     0.900000E-01   1.00800           0
    2138 A    132  ASP  CG   CC     0.620000       12.0110           0
    2139 A    132  ASP  OD1  OC    -0.760000       15.9990           0
    2140 A    132  ASP  OD2  OC    -0.760000       15.9990           0
    2141 A    132  ASP  C    C      0.510000       12.0110           0
    2142 A    132  ASP  O    O     -0.510000       15.9990           0
    2143 A    133  ASP  N    NH1   -0.470000       14.0070           0
    2144 A    133  ASP  HN   H      0.310000       1.00800           0
    2145 A    133  ASP  CA   CT1    0.700000E-01   12.0110           0
    2146 A    133  ASP  HA   HB     0.900000E-01   1.00800           0
    2147 A    133  ASP  CB   CT2   -0.280000       12.0110           0
    2148 A    133  ASP  HB1  HA     0.900000E-01   1.00800           0
    2149 A    133  ASP  HB2  HA     0.900000E-01   1.00800           0
    2150 A    133  ASP  CG   CC     0.620000       12.0110           0
    2151 A    133  ASP  OD1  OC    -0.760000       15.9990           0
    2152 A    133  ASP  OD2  OC    -0.760000       15.9990           0
    2153 A    133  ASP  C    C      0.510000       12.0110           0
    2154 A    133  ASP  O    O     -0.510000       15.9990           0
    2155 A    134  GLN  N    NH1   -0.470000       14.0070           0
    2156 A    134  GLN  HN   H      0.310000       1.00800           0
    2157 A    134  GLN  CA   CT1    0.700000E-01   12.0110           0
    2158 A    134  GLN  HA   HB     0.900000E-01   1.00800           0
    2159 A    134  GLN  CB   CT2   -0.180000       12.0110           0
    2160 A    134  GLN  HB1  HA     0.900000E-01   1.00800           0
    2161 A    134  GLN  HB2  HA     0.900000E-01   1.00800           0
    2162 A    134  GLN  CG   CT2   -0.180000       12.0110           0
    2163 A    134  GLN  HG1  HA     0.900000E-01   1.00800           0
    2164 A    134  GLN  HG2  HA     0.900000E-01   1.00800           0
    2165 A    134  GLN  CD   CC     0.550000       12.0110           0
    2166 A    134  GLN  OE1  O     -0.550000       15.9990           0
    2167 A    134  GLN  NE2  NH2   -0.620000       14.0070           0
    2168 A    134  GLN  HE21 H      0.320000       1.00800           0
    2169 A    134  GLN  HE22 H      0.300000       1.00800           0
    2170 A    134  GLN  C    C      0.510000       12.0110           0
    2171 A    134  GLN  O    O     -0.510000       15.9990           0
    2172 A    135  GLU  N    NH1   -0.470000       14.0070           0
    2173 A    135  GLU  HN   H      0.310000       1.00800           0
    2174 A    135  GLU  CA   CT1    0.700000E-01   12.0110           0
    2175 A    135  GLU  HA   HB     0.900000E-01   1.00800           0
    2176 A    135  GLU  CB   CT2   -0.180000       12.0110           0
    2177 A    135  GLU  HB1  HA     0.900000E-01   1.00800           0
    2178 A    135  GLU  HB2  HA     0.900000E-01   1.00800           0
    2179 A    135  GLU  CG   CT2   -0.280000       12.0110           0
    2180 A    135  GLU  HG1  HA     0.900000E-01   1.00800           0
    2181 A    135  GLU  HG2  HA     0.900000E-01   1.00800           0
    2182 A    135  GLU  CD   CC     0.620000       12.0110           0
    2183 A    135  GLU  OE1  OC    -0.760000       15.9990           0
    2184 A    135  GLU  OE2  OC    -0.760000       15.9990           0
    2185 A    135  GLU  C    C      0.510000       12.0110           0
    2186 A    135  GLU  O    O     -0.510000       15.9990           0
    2187 A    136  ASP  N    NH1   -0.470000       14.0070           0
    2188 A    136  ASP  HN   H      0.310000       1.00800           0
    2189 A    136  ASP  CA   CT1    0.700000E-01   12.0110           0
    2190 A    136  ASP  HA   HB     0.900000E-01   1.00800           0
    2191 A    136  ASP  CB   CT2   -0.280000       12.0110           0
    2192 A    136  ASP  HB1  HA     0.900000E-01   1.00800           0
    2193 A    136  ASP  HB2  HA     0.900000E-01   1.00800           0
    2194 A    136  ASP  CG   CC     0.620000       12.0110           0
    2195 A    136  ASP  OD1  OC    -0.760000       15.9990           0
    2196 A    136  ASP  OD2  OC    -0.760000       15.9990           0
    2197 A    136  ASP  C    C      0.510000       12.0110           0
    2198 A    136  ASP  O    O     -0.510000       15.9990           0
    2199 A    137  GLY  N    NH1   -0.470000       14.0070           0
    2200 A    137  GLY  HN   H      0.310000       1.00800           0
    2201 A    137  GLY  CA   CT2   -0.200000E-01   12.0110           0
    2202 A    137  GLY  HA1  HB     0.900000E-01   1.00800           0
    2203 A    137  GLY  HA2  HB     0.900000E-01   1.00800           0
    2204 A    137  GLY  C    C      0.510000       12.0110           0
    2205 A    137  GLY  O    O     -0.510000       15.9990           0
    2206 A    138  ILE  N    NH1   -0.470000       14.0070           0
    2207 A    138  ILE  HN   H      0.310000       1.00800           0
    2208 A    138  ILE  CA   CT1    0.700000E-01   12.0110           0
    2209 A    138  ILE  HA   HB     0.900000E-01   1.00800           0
    2210 A    138  ILE  CB   CT1   -0.900000E-01   12.0110           0
    2211 A    138  ILE  HB   HA     0.900000E-01   1.00800           0
    2212 A    138  ILE  CG2  CT3   -0.270000       12.0110           0
    2213 A    138  ILE  HG21 HA     0.900000E-01   1.00800           0
    2214 A    138  ILE  HG22 HA     0.900000E-01   1.00800           0
    2215 A    138  ILE  HG23 HA     0.900000E-01   1.00800           0
    2216 A    138  ILE  CG1  CT2   -0.180000       12.0110           0
    2217 A    138  ILE  HG11 HA     0.900000E-01   1.00800           0
    2218 A    138  ILE  HG12 HA     0.900000E-01   1.00800           0
    2219 A    138  ILE  CD1  CT3   -0.270000       12.0110           0
    2220 A    138  ILE  HD1  HA     0.900000E-01   1.00800           0
    2221 A    138  ILE  HD2  HA     0.900000E-01   1.00800           0
    2222 A    138  ILE  HD3  HA     0.900000E-01   1.00800           0
    2223 A    138  ILE  C    C      0.510000       12.0110           0
    2224 A    138  ILE  O    O     -0.510000       15.9990           0
    2225 A    139  LEU  N    NH1   -0.470000       14.0070           0
    2226 A    139  LEU  HN   H      0.310000       1.00800           0
    2227 A    139  LEU  CA   CT1    0.700000E-01   12.0110           0
    2228 A    139  LEU  HA   HB     0.900000E-01   1.00800           0
    2229 A    139  LEU  CB   CT2   -0.180000       12.0110           0
    2230 A    139  LEU  HB1  HA     0.900000E-01   1.00800           0
    2231 A    139  LEU  HB2  HA     0.900000E-01   1.00800           0
    2232 A    139  LEU  CG   CT1   -0.900000E-01   12.0110           0
    2233 A    139  LEU  HG   HA     0.900000E-01   1.00800           0
    2234 A    139  LEU  CD1  CT3   -0.270000       12.0110           0
    2235 A    139  LEU  HD11 HA     0.900000E-01   1.00800           0
    2236 A    139  LEU  HD12 HA     0.900000E-01   1.00800           0
    2237 A    139  LEU  HD13 HA     0.900000E-01   1.00800           0
    2238 A    139  LEU  CD2  CT3   -0.270000       12.0110           0
    2239 A    139  LEU  HD21 HA     0.900000E-01   1.00800           0
    2240 A    139  LEU  HD22 HA     0.900000E-01   1.00800           0
    2241 A    139  LEU  HD23 HA     0.900000E-01   1.00800           0
    2242 A    139  LEU  C    C      0.510000       12.0110           0
    2243 A    139  LEU  O    O     -0.510000       15.9990           0
    2244 A    140  THR  N    NH1   -0.470000       14.0070           0
    2245 A    140  THR  HN   H      0.310000       1.00800           0
    2246 A    140  THR  CA   CT1    0.700000E-01   12.0110           0
    2247 A    140  THR  HA   HB     0.900000E-01   1.00800           0
    2248 A    140  THR  CB   CT1    0.140000       12.0110           0
    2249 A    140  THR  HB   HA     0.900000E-01   1.00800           0
    2250 A    140  THR  OG1  OH1   -0.660000       15.9990           0
    2251 A    140  THR  HG1  H      0.430000       1.00800           0
    2252 A    140  THR  CG2  CT3   -0.270000       12.0110           0
    2253 A    140  THR  HG21 HA     0.900000E-01   1.00800           0
    2254 A    140  THR  HG22 HA     0.900000E-01   1.00800           0
    2255 A    140  THR  HG23 HA     0.900000E-01   1.00800           0
    2256 A    140  THR  C    C      0.510000       12.0110           0
    2257 A    140  THR  O    O     -0.510000       15.9990           0
    2258 A    141  SER  N    NH1   -0.470000       14.0070           0
    2259 A    141  SER  HN   H      0.310000       1.00800           0
    2260 A    141  SER  CA   CT1    0.700000E-01   12.0110           0
    2261 A    141  SER  HA   HB     0.900000E-01   1.00800           0
    2262 A    141  SER  CB   CT2    0.500000E-01   12.0110           0
    2263 A    141  SER  HB1  HA     0.900000E-01   1.00800           0
    2264 A    141  SER  HB2  HA     0.900000E-01   1.00800           0
    2265 A    141  SER  OG   OH1   -0.660000       15.9990           0
    2266 A    141  SER  HG1  H      0.430000       1.00800           0
    2267 A    141  SER  C    C      0.510000       12.0110           0
    2268 A    141  SER  O    O     -0.510000       15.9990           0
    2269 A    142  GLU  N    NH1   -0.470000       14.0070           0
    2270 A    142  GLU  HN   H      0.310000       1.00800           0
    2271 A    142  GLU  CA   CT1    0.700000E-01   12.0110           0
    2272 A    142  GLU  HA   HB     0.900000E-01   1.00800           0
    2273 A    142  GLU  CB   CT2   -0.180000       12.0110           0
    2274 A    142  GLU  HB1  HA     0.900000E-01   1.00800           0
    2275 A    142  GLU  HB2  HA     0.900000E-01   1.00800           0
    2276 A    142  GLU  CG   CT2   -0.280000       12.0110           0
    2277 A    142  GLU  HG1  HA     0.900000E-01   1.00800           0
    2278 A    142  GLU  HG2  HA     0.900000E-01   1.00800           0
    2279 A    142  GLU  CD   CC     0.620000       12.0110           0
    2280 A    142  GLU  OE1  OC    -0.760000       15.9990           0
    2281 A    142  GLU  OE2  OC    -0.760000       15.9990           0
    2282 A    142  GLU  C    C      0.510000       12.0110           0
    2283 A    142  GLU  O    O     -0.510000       15.9990           0
    2284 A    143  PRO  N    N     -0.290000       14.0070           0
    2285 A    143  PRO  CA   CP1    0.200000E-01   12.0110           0
    2286 A    143  PRO  HA   HB     0.900000E-01   1.00800           0
    2287 A    143  PRO  CD   CP3     0.00000       12.0110           0
    2288 A    143  PRO  HD1  HA     0.900000E-01   1.00800           0
    2289 A    143  PRO  HD2  HA     0.900000E-01   1.00800           0
    2290 A    143  PRO  CB   CP2   -0.180000       12.0110           0
    2291 A    143  PRO  HB1  HA     0.900000E-01   1.00800           0
    2292 A    143  PRO  HB2  HA     0.900000E-01   1.00800           0
    2293 A    143  PRO  CG   CP2   -0.180000       12.0110           0
    2294 A    143  PRO  HG1  HA     0.900000E-01   1.00800           0
    2295 A    143  PRO  HG2  HA     0.900000E-01   1.00800           0
    2296 A    143  PRO  C    C      0.510000       12.0110           0
    2297 A    143  PRO  O    O     -0.510000       15.9990           0
    2298 A    144  VAL  N    NH1   -0.470000       14.0070           0
    2299 A    144  VAL  HN   H      0.310000       1.00800           0
    2300 A    144  VAL  CA   CT1    0.700000E-01   12.0110           0
    2301 A    144  VAL  HA   HB     0.900000E-01   1.00800           0
    2302 A    144  VAL  CB   CT1   -0.900000E-01   12.0110           0
    2303 A    144  VAL  HB   HA     0.900000E-01   1.00800           0
    2304 A    144  VAL  CG1  CT3   -0.270000       12.0110           0
    2305 A    144  VAL  HG11 HA     0.900000E-01   1.00800           0
    2306 A    144  VAL  HG12 HA     0.900000E-01   1.00800           0
    2307 A    144  VAL  HG13 HA     0.900000E-01   1.00800           0
    2308 A    144  VAL  CG2  CT3   -0.270000       12.0110           0
    2309 A    144  VAL  HG21 HA     0.900000E-01   1.00800           0
    2310 A    144  VAL  HG22 HA     0.900000E-01   1.00800           0
    2311 A    144  VAL  HG23 HA     0.900000E-01   1.00800           0
    2312 A    144  VAL  C    C      0.510000       12.0110           0
    2313 A    144  VAL  O    O     -0.510000       15.9990           0
    2314 A    145  PRO  N    N     -0.290000       14.0070           0
    2315 A    145  PRO  CA   CP1    0.200000E-01   12.0110           0
    2316 A    145  PRO  HA   HB     0.900000E-01   1.00800           0
    2317 A    145  PRO  CD   CP3     0.00000       12.0110           0
    2318 A    145  PRO  HD1  HA     0.900000E-01   1.00800           0
    2319 A    145  PRO  HD2  HA     0.900000E-01   1.00800           0
    2320 A    145  PRO  CB   CP2   -0.180000       12.0110           0
    2321 A    145  PRO  HB1  HA     0.900000E-01   1.00800           0
    2322 A    145  PRO  HB2  HA     0.900000E-01   1.00800           0
    2323 A    145  PRO  CG   CP2   -0.180000       12.0110           0
    2324 A    145  PRO  HG1  HA     0.900000E-01   1.00800           0
    2325 A    145  PRO  HG2  HA     0.900000E-01   1.00800           0
    2326 A    145  PRO  C    C      0.510000       12.0110           0
    2327 A    145  PRO  O    O     -0.510000       15.9990           0
    2328 A    146  ILE  N    NH1   -0.470000       14.0070           0
    2329 A    146  ILE  HN   H      0.310000       1.00800           0
    2330 A    146  ILE  CA   CT1    0.700000E-01   12.0110           0
    2331 A    146  ILE  HA   HB     0.900000E-01   1.00800           0
    2332 A    146  ILE  CB   CT1   -0.900000E-01   12.0110           0
    2333 A    146  ILE  HB   HA     0.900000E-01   1.00800           0
    2334 A    146  ILE  CG2  CT3   -0.270000       12.0110           0
    2335 A    146  ILE  HG21 HA     0.900000E-01   1.00800           0
    2336 A    146  ILE  HG22 HA     0.900000E-01   1.00800           0
    2337 A    146  ILE  HG23 HA     0.900000E-01   1.00800           0
    2338 A    146  ILE  CG1  CT2   -0.180000       12.0110           0
    2339 A    146  ILE  HG11 HA     0.900000E-01   1.00800           0
    2340 A    146  ILE  HG12 HA     0.900000E-01   1.00800           0
    2341 A    146  ILE  CD1  CT3   -0.270000       12.0110           0
    2342 A    146  ILE  HD1  HA     0.900000E-01   1.00800           0
    2343 A    146  ILE  HD2  HA     0.900000E-01   1.00800           0
    2344 A    146  ILE  HD3  HA     0.900000E-01   1.00800           0
    2345 A    146  ILE  C    C      0.510000       12.0110           0
    2346 A    146  ILE  O    O     -0.510000       15.9990           0
    2347 A    147  GLU  N    NH1   -0.470000       14.0070           0
    2348 A    147  GLU  HN   H      0.310000       1.00800           0
    2349 A    147  GLU  CA   CT1    0.700000E-01   12.0110           0
    2350 A    147  GLU  HA   HB     0.900000E-01   1.00800           0
    2351 A    147  GLU  CB   CT2   -0.180000       12.0110           0
    2352 A    147  GLU  HB1  HA     0.900000E-01   1.00800           0
    2353 A    147  GLU  HB2  HA     0.900000E-01   1.00800           0
    2354 A    147  GLU  CG   CT2   -0.280000       12.0110           0
    2355 A    147  GLU  HG1  HA     0.900000E-01   1.00800           0
    2356 A    147  GLU  HG2  HA     0.900000E-01   1.00800           0
    2357 A    147  GLU  CD   CC     0.620000       12.0110           0
    2358 A    147  GLU  OE1  OC    -0.760000       15.9990           0
    2359 A    147  GLU  OE2  OC    -0.760000       15.9990           0
    2360 A    147  GLU  C    C      0.510000       12.0110           0
    2361 A    147  GLU  O    O     -0.510000       15.9990           0
    2362 A    148  TRP  N    NH1   -0.470000       14.0070           0
    2363 A    148  TRP  HN   H      0.310000       1.00800           0
    2364 A    148  TRP  CA   CT1    0.700000E-01   12.0110           0
    2365 A    148  TRP  HA   HB     0.900000E-01   1.00800           0
    2366 A    148  TRP  CB   CT2   -0.180000       12.0110           0
    2367 A    148  TRP  HB1  HA     0.900000E-01   1.00800           0
    2368 A    148  TRP  HB2  HA     0.900000E-01   1.00800           0
    2369 A    148  TRP  CG   CY    -0.300000E-01   12.0110           0
    2370 A    148  TRP  CD2  CPT   -0.200000E-01   12.0110           0
    2371 A    148  TRP  CD1  CA     0.350000E-01   12.0110           0
    2372 A    148  TRP  HD1  HP     0.115000       1.00800           0
    2373 A    148  TRP  NE1  NY    -0.610000       14.0070           0
    2374 A    148  TRP  HE1  H      0.380000       1.00800           0
    2375 A    148  TRP  CE2  CPT    0.130000       12.0110           0
    2376 A    148  TRP  CE3  CA    -0.115000       12.0110           0
    2377 A    148  TRP  HE3  HP     0.115000       1.00800           0
    2378 A    148  TRP  CZ2  CA    -0.115000       12.0110           0
    2379 A    148  TRP  HZ2  HP     0.115000       1.00800           0
    2380 A    148  TRP  CZ3  CA    -0.115000       12.0110           0
    2381 A    148  TRP  HZ3  HP     0.115000       1.00800           0
    2382 A    148  TRP  CH2  CA    -0.115000       12.0110           0
    2383 A    148  TRP  HH2  HP     0.115000       1.00800           0
    2384 A    148  TRP  C    C      0.510000       12.0110           0
    2385 A    148  TRP  O    O     -0.510000       15.9990           0
    2386 A    149  PRO  N    N     -0.290000       14.0070           0
    2387 A    149  PRO  CA   CP1    0.200000E-01   12.0110           0
    2388 A    149  PRO  HA   HB     0.900000E-01   1.00800           0
    2389 A    149  PRO  CD   CP3     0.00000       12.0110           0
    2390 A    149  PRO  HD1  HA     0.900000E-01   1.00800           0
    2391 A    149  PRO  HD2  HA     0.900000E-01   1.00800           0
    2392 A    149  PRO  CB   CP2   -0.180000       12.0110           0
    2393 A    149  PRO  HB1  HA     0.900000E-01   1.00800           0
    2394 A    149  PRO  HB2  HA     0.900000E-01   1.00800           0
    2395 A    149  PRO  CG   CP2   -0.180000       12.0110           0
    2396 A    149  PRO  HG1  HA     0.900000E-01   1.00800           0
    2397 A    149  PRO  HG2  HA     0.900000E-01   1.00800           0
    2398 A    149  PRO  C    C      0.510000       12.0110           0
    2399 A    149  PRO  O    O     -0.510000       15.9990           0
    2400 A    150  GLN  N    NH1   -0.470000       14.0070           0
    2401 A    150  GLN  HN   H      0.310000       1.00800           0
    2402 A    150  GLN  CA   CT1    0.700000E-01   12.0110           0
    2403 A    150  GLN  HA   HB     0.900000E-01   1.00800           0
    2404 A    150  GLN  CB   CT2   -0.180000       12.0110           0
    2405 A    150  GLN  HB1  HA     0.900000E-01   1.00800           0
    2406 A    150  GLN  HB2  HA     0.900000E-01   1.00800           0
    2407 A    150  GLN  CG   CT2   -0.180000       12.0110           0
    2408 A    150  GLN  HG1  HA     0.900000E-01   1.00800           0
    2409 A    150  GLN  HG2  HA     0.900000E-01   1.00800           0
    2410 A    150  GLN  CD   CC     0.550000       12.0110           0
    2411 A    150  GLN  OE1  O     -0.550000       15.9990           0
    2412 A    150  GLN  NE2  NH2   -0.620000       14.0070           0
    2413 A    150  GLN  HE21 H      0.320000       1.00800           0
    2414 A    150  GLN  HE22 H      0.300000       1.00800           0
    2415 A    150  GLN  C    C      0.510000       12.0110           0
    2416 A    150  GLN  O    O     -0.510000       15.9990           0
    2417 A    151  SER  N    NH1   -0.470000       14.0070           0
    2418 A    151  SER  HN   H      0.310000       1.00800           0
    2419 A    151  SER  CA   CT1    0.700000E-01   12.0110           0
    2420 A    151  SER  HA   HB     0.900000E-01   1.00800           0
    2421 A    151  SER  CB   CT2    0.500000E-01   12.0110           0
    2422 A    151  SER  HB1  HA     0.900000E-01   1.00800           0
    2423 A    151  SER  HB2  HA     0.900000E-01   1.00800           0
    2424 A    151  SER  OG   OH1   -0.660000       15.9990           0
    2425 A    151  SER  HG1  H      0.430000       1.00800           0
    2426 A    151  SER  C    C      0.510000       12.0110           0
    2427 A    151  SER  O    O     -0.510000       15.9990           0
    2428 A    152  TYR  N    NH1   -0.470000       14.0070           0
    2429 A    152  TYR  HN   H      0.310000       1.00800           0
    2430 A    152  TYR  CA   CT1    0.700000E-01   12.0110           0
    2431 A    152  TYR  HA   HB     0.900000E-01   1.00800           0
    2432 A    152  TYR  CB   CT2   -0.180000       12.0110           0
    2433 A    152  TYR  HB1  HA     0.900000E-01   1.00800           0
    2434 A    152  TYR  HB2  HA     0.900000E-01   1.00800           0
    2435 A    152  TYR  CG   CA      0.00000       12.0110           0
    2436 A    152  TYR  CD1  CA    -0.115000       12.0110           0
    2437 A    152  TYR  HD1  HP     0.115000       1.00800           0
    2438 A    152  TYR  CD2  CA    -0.115000       12.0110           0
    2439 A    152  TYR  HD2  HP     0.115000       1.00800           0
    2440 A    152  TYR  CE1  CA    -0.115000       12.0110           0
    2441 A    152  TYR  HE1  HP     0.115000       1.00800           0
    2442 A    152  TYR  CE2  CA    -0.115000       12.0110           0
    2443 A    152  TYR  HE2  HP     0.115000       1.00800           0
    2444 A    152  TYR  CZ   CA     0.110000       12.0110           0
    2445 A    152  TYR  OH   OH1   -0.540000       15.9990           0
    2446 A    152  TYR  HH   H      0.430000       1.00800           0
    2447 A    152  TYR  C    C      0.510000       12.0110           0
    2448 A    152  TYR  O    O     -0.510000       15.9990           0
    2449 A    153  ASP  N    NH1   -0.470000       14.0070           0
    2450 A    153  ASP  HN   H      0.310000       1.00800           0
    2451 A    153  ASP  CA   CT1    0.700000E-01   12.0110           0
    2452 A    153  ASP  HA   HB     0.900000E-01   1.00800           0
    2453 A    153  ASP  CB   CT2   -0.280000       12.0110           0
    2454 A    153  ASP  HB1  HA     0.900000E-01   1.00800           0
    2455 A    153  ASP  HB2  HA     0.900000E-01   1.00800           0
    2456 A    153  ASP  CG   CC     0.620000       12.0110           0
    2457 A    153  ASP  OD1  OC    -0.760000       15.9990           0
    2458 A    153  ASP  OD2  OC    -0.760000       15.9990           0
    2459 A    153  ASP  C    C      0.510000       12.0110           0
    2460 A    153  ASP  O    O     -0.510000       15.9990           0
    2461 A    154  SER  N    NH1   -0.470000       14.0070           0
    2462 A    154  SER  HN   H      0.310000       1.00800           0
    2463 A    154  SER  CA   CT1    0.700000E-01   12.0110           0
    2464 A    154  SER  HA   HB     0.900000E-01   1.00800           0
    2465 A    154  SER  CB   CT2    0.500000E-01   12.0110           0
    2466 A    154  SER  HB1  HA     0.900000E-01   1.00800           0
    2467 A    154  SER  HB2  HA     0.900000E-01   1.00800           0
    2468 A    154  SER  OG   OH1   -0.660000       15.9990           0
    2469 A    154  SER  HG1  H      0.430000       1.00800           0
    2470 A    154  SER  C    C      0.510000       12.0110           0
    2471 A    154  SER  O    O     -0.510000       15.9990           0
    2472 A    155  ILE  N    NH1   -0.470000       14.0070           0
    2473 A    155  ILE  HN   H      0.310000       1.00800           0
    2474 A    155  ILE  CA   CT1    0.700000E-01   12.0110           0
    2475 A    155  ILE  HA   HB     0.900000E-01   1.00800           0
    2476 A    155  ILE  CB   CT1   -0.900000E-01   12.0110           0
    2477 A    155  ILE  HB   HA     0.900000E-01   1.00800           0
    2478 A    155  ILE  CG2  CT3   -0.270000       12.0110           0
    2479 A    155  ILE  HG21 HA     0.900000E-01   1.00800           0
    2480 A    155  ILE  HG22 HA     0.900000E-01   1.00800           0
    2481 A    155  ILE  HG23 HA     0.900000E-01   1.00800           0
    2482 A    155  ILE  CG1  CT2   -0.180000       12.0110           0
    2483 A    155  ILE  HG11 HA     0.900000E-01   1.00800           0
    2484 A    155  ILE  HG12 HA     0.900000E-01   1.00800           0
    2485 A    155  ILE  CD1  CT3   -0.270000       12.0110           0
    2486 A    155  ILE  HD1  HA     0.900000E-01   1.00800           0
    2487 A    155  ILE  HD2  HA     0.900000E-01   1.00800           0
    2488 A    155  ILE  HD3  HA     0.900000E-01   1.00800           0
    2489 A    155  ILE  C    C      0.510000       12.0110           0
    2490 A    155  ILE  O    O     -0.510000       15.9990           0
    2491 A    156  ASN  N    NH1   -0.470000       14.0070           0
    2492 A    156  ASN  HN   H      0.310000       1.00800           0
    2493 A    156  ASN  CA   CT1    0.700000E-01   12.0110           0
    2494 A    156  ASN  HA   HB     0.900000E-01   1.00800           0
    2495 A    156  ASN  CB   CT2   -0.180000       12.0110           0
    2496 A    156  ASN  HB1  HA     0.900000E-01   1.00800           0
    2497 A    156  ASN  HB2  HA     0.900000E-01   1.00800           0
    2498 A    156  ASN  CG   CC     0.550000       12.0110           0
    2499 A    156  ASN  OD1  O     -0.550000       15.9990           0
    2500 A    156  ASN  ND2  NH2   -0.620000       14.0070           0
    2501 A    156  ASN  HD21 H      0.320000       1.00800           0
    2502 A    156  ASN  HD22 H      0.300000       1.00800           0
    2503 A    156  ASN  C    C      0.510000       12.0110           0
    2504 A    156  ASN  O    O     -0.510000       15.9990           0
    2505 A    157  PRO  N    N     -0.290000       14.0070           0
    2506 A    157  PRO  CA   CP1    0.200000E-01   12.0110           0
    2507 A    157  PRO  HA   HB     0.900000E-01   1.00800           0
    2508 A    157  PRO  CD   CP3     0.00000       12.0110           0
    2509 A    157  PRO  HD1  HA     0.900000E-01   1.00800           0
    2510 A    157  PRO  HD2  HA     0.900000E-01   1.00800           0
    2511 A    157  PRO  CB   CP2   -0.180000       12.0110           0
    2512 A    157  PRO  HB1  HA     0.900000E-01   1.00800           0
    2513 A    157  PRO  HB2  HA     0.900000E-01   1.00800           0
    2514 A    157  PRO  CG   CP2   -0.180000       12.0110           0
    2515 A    157  PRO  HG1  HA     0.900000E-01   1.00800           0
    2516 A    157  PRO  HG2  HA     0.900000E-01   1.00800           0
    2517 A    157  PRO  C    C      0.510000       12.0110           0
    2518 A    157  PRO  O    O     -0.510000       15.9990           0
    2519 A    158  ASP  N    NH1   -0.470000       14.0070           0
    2520 A    158  ASP  HN   H      0.310000       1.00800           0
    2521 A    158  ASP  CA   CT1    0.700000E-01   12.0110           0
    2522 A    158  ASP  HA   HB     0.900000E-01   1.00800           0
    2523 A    158  ASP  CB   CT2   -0.280000       12.0110           0
    2524 A    158  ASP  HB1  HA     0.900000E-01   1.00800           0
    2525 A    158  ASP  HB2  HA     0.900000E-01   1.00800           0
    2526 A    158  ASP  CG   CC     0.620000       12.0110           0
    2527 A    158  ASP  OD1  OC    -0.760000       15.9990           0
    2528 A    158  ASP  OD2  OC    -0.760000       15.9990           0
    2529 A    158  ASP  C    C      0.510000       12.0110           0
    2530 A    158  ASP  O    O     -0.510000       15.9990           0
    2531 A    159  LEU  N    NH1   -0.470000       14.0070           0
    2532 A    159  LEU  HN   H      0.310000       1.00800           0
    2533 A    159  LEU  CA   CT1    0.700000E-01   12.0110           0
    2534 A    159  LEU  HA   HB     0.900000E-01   1.00800           0
    2535 A    159  LEU  CB   CT2   -0.180000       12.0110           0
    2536 A    159  LEU  HB1  HA     0.900000E-01   1.00800           0
    2537 A    159  LEU  HB2  HA     0.900000E-01   1.00800           0
    2538 A    159  LEU  CG   CT1   -0.900000E-01   12.0110           0
    2539 A    159  LEU  HG   HA     0.900000E-01   1.00800           0
    2540 A    159  LEU  CD1  CT3   -0.270000       12.0110           0
    2541 A    159  LEU  HD11 HA     0.900000E-01   1.00800           0
    2542 A    159  LEU  HD12 HA     0.900000E-01   1.00800           0
    2543 A    159  LEU  HD13 HA     0.900000E-01   1.00800           0
    2544 A    159  LEU  CD2  CT3   -0.270000       12.0110           0
    2545 A    159  LEU  HD21 HA     0.900000E-01   1.00800           0
    2546 A    159  LEU  HD22 HA     0.900000E-01   1.00800           0
    2547 A    159  LEU  HD23 HA     0.900000E-01   1.00800           0
    2548 A    159  LEU  C    C      0.510000       12.0110           0
    2549 A    159  LEU  O    O     -0.510000       15.9990           0
    2550 A    160  ILE  N    NH1   -0.470000       14.0070           0
    2551 A    160  ILE  HN   H      0.310000       1.00800           0
    2552 A    160  ILE  CA   CT1    0.700000E-01   12.0110           0
    2553 A    160  ILE  HA   HB     0.900000E-01   1.00800           0
    2554 A    160  ILE  CB   CT1   -0.900000E-01   12.0110           0
    2555 A    160  ILE  HB   HA     0.900000E-01   1.00800           0
    2556 A    160  ILE  CG2  CT3   -0.270000       12.0110           0
    2557 A    160  ILE  HG21 HA     0.900000E-01   1.00800           0
    2558 A    160  ILE  HG22 HA     0.900000E-01   1.00800           0
    2559 A    160  ILE  HG23 HA     0.900000E-01   1.00800           0
    2560 A    160  ILE  CG1  CT2   -0.180000       12.0110           0
    2561 A    160  ILE  HG11 HA     0.900000E-01   1.00800           0
    2562 A    160  ILE  HG12 HA     0.900000E-01   1.00800           0
    2563 A    160  ILE  CD1  CT3   -0.270000       12.0110           0
    2564 A    160  ILE  HD1  HA     0.900000E-01   1.00800           0
    2565 A    160  ILE  HD2  HA     0.900000E-01   1.00800           0
    2566 A    160  ILE  HD3  HA     0.900000E-01   1.00800           0
    2567 A    160  ILE  C    C      0.510000       12.0110           0
    2568 A    160  ILE  O    O     -0.510000       15.9990           0
    2569 A    161  LYS  N    NH1   -0.470000       14.0070           0
    2570 A    161  LYS  HN   H      0.310000       1.00800           0
    2571 A    161  LYS  CA   CT1    0.700000E-01   12.0110           0
    2572 A    161  LYS  HA   HB     0.900000E-01   1.00800           0
    2573 A    161  LYS  CB   CT2   -0.180000       12.0110           0
    2574 A    161  LYS  HB1  HA     0.900000E-01   1.00800           0
    2575 A    161  LYS  HB2  HA     0.900000E-01   1.00800           0
    2576 A    161  LYS  CG   CT2   -0.180000       12.0110           0
    2577 A    161  LYS  HG1  HA     0.900000E-01   1.00800           0
    2578 A    161  LYS  HG2  HA     0.900000E-01   1.00800           0
    2579 A    161  LYS  CD   CT2   -0.180000       12.0110           0
    2580 A    161  LYS  HD1  HA     0.900000E-01   1.00800           0
    2581 A    161  LYS  HD2  HA     0.900000E-01   1.00800           0
    2582 A    161  LYS  CE   CT2    0.210000       12.0110           0
    2583 A    161  LYS  HE1  HA     0.500000E-01   1.00800           0
    2584 A    161  LYS  HE2  HA     0.500000E-01   1.00800           0
    2585 A    161  LYS  NZ   NH3   -0.300000       14.0070           0
    2586 A    161  LYS  HZ1  HC     0.330000       1.00800           0
    2587 A    161  LYS  HZ2  HC     0.330000       1.00800           0
    2588 A    161  LYS  HZ3  HC     0.330000       1.00800           0
    2589 A    161  LYS  C    C      0.510000       12.0110           0
    2590 A    161  LYS  O    O     -0.510000       15.9990           0
    2591 A    162  ASP  N    NH1   -0.470000       14.0070           0
    2592 A    162  ASP  HN   H      0.310000       1.00800           0
    2593 A    162  ASP  CA   CT1    0.700000E-01   12.0110           0
    2594 A    162  ASP  HA   HB     0.900000E-01   1.00800           0
    2595 A    162  ASP  CB   CT2   -0.280000       12.0110           0
    2596 A    162  ASP  HB1  HA     0.900000E-01   1.00800           0
    2597 A    162  ASP  HB2  HA     0.900000E-01   1.00800           0
    2598 A    162  ASP  CG   CC     0.620000       12.0110           0
    2599 A    162  ASP  OD1  OC    -0.760000       15.9990           0
    2600 A    162  ASP  OD2  OC    -0.760000       15.9990           0
    2601 A    162  ASP  C    C      0.510000       12.0110           0
    2602 A    162  ASP  O    O     -0.510000       15.9990           0
    2603 A    163  LYS  N    NH1   -0.470000       14.0070           0
    2604 A    163  LYS  HN   H      0.310000       1.00800           0
    2605 A    163  LYS  CA   CT1    0.700000E-01   12.0110           0
    2606 A    163  LYS  HA   HB     0.900000E-01   1.00800           0
    2607 A    163  LYS  CB   CT2   -0.180000       12.0110           0
    2608 A    163  LYS  HB1  HA     0.900000E-01   1.00800           0
    2609 A    163  LYS  HB2  HA     0.900000E-01   1.00800           0
    2610 A    163  LYS  CG   CT2   -0.180000       12.0110           0
    2611 A    163  LYS  HG1  HA     0.900000E-01   1.00800           0
    2612 A    163  LYS  HG2  HA     0.900000E-01   1.00800           0
    2613 A    163  LYS  CD   CT2   -0.180000       12.0110           0
    2614 A    163  LYS  HD1  HA     0.900000E-01   1.00800           0
    2615 A    163  LYS  HD2  HA     0.900000E-01   1.00800           0
    2616 A    163  LYS  CE   CT2    0.210000       12.0110           0
    2617 A    163  LYS  HE1  HA     0.500000E-01   1.00800           0
    2618 A    163  LYS  HE2  HA     0.500000E-01   1.00800           0
    2619 A    163  LYS  NZ   NH3   -0.300000       14.0070           0
    2620 A    163  LYS  HZ1  HC     0.330000       1.00800           0
    2621 A    163  LYS  HZ2  HC     0.330000       1.00800           0
    2622 A    163  LYS  HZ3  HC     0.330000       1.00800           0
    2623 A    163  LYS  C    C      0.510000       12.0110           0
    2624 A    163  LYS  O    O     -0.510000       15.9990           0
    2625 A    164  ARG  N    NH1   -0.470000       14.0070           0
    2626 A    164  ARG  HN   H      0.310000       1.00800           0
    2627 A    164  ARG  CA   CT1    0.700000E-01   12.0110           0
    2628 A    164  ARG  HA   HB     0.900000E-01   1.00800           0
    2629 A    164  ARG  CB   CT2   -0.180000       12.0110           0
    2630 A    164  ARG  HB1  HA     0.900000E-01   1.00800           0
    2631 A    164  ARG  HB2  HA     0.900000E-01   1.00800           0
    2632 A    164  ARG  CG   CT2   -0.180000       12.0110           0
    2633 A    164  ARG  HG1  HA     0.900000E-01   1.00800           0
    2634 A    164  ARG  HG2  HA     0.900000E-01   1.00800           0
    2635 A    164  ARG  CD   CT2    0.200000       12.0110           0
    2636 A    164  ARG  HD1  HA     0.900000E-01   1.00800           0
    2637 A    164  ARG  HD2  HA     0.900000E-01   1.00800           0
    2638 A    164  ARG  NE   NC2   -0.700000       14.0070           0
    2639 A    164  ARG  HE   HC     0.440000       1.00800           0
    2640 A    164  ARG  CZ   C      0.640000       12.0110           0
    2641 A    164  ARG  NH1  NC2   -0.800000       14.0070           0
    2642 A    164  ARG  HH11 HC     0.460000       1.00800           0
    2643 A    164  ARG  HH12 HC     0.460000       1.00800           0
    2644 A    164  ARG  NH2  NC2   -0.800000       14.0070           0
    2645 A    164  ARG  HH21 HC     0.460000       1.00800           0
    2646 A    164  ARG  HH22 HC     0.460000       1.00800           0
    2647 A    164  ARG  C    C      0.510000       12.0110           0
    2648 A    164  ARG  O    O     -0.510000       15.9990           0
    2649 A    165  SER  N    NH1   -0.470000       14.0070           0
    2650 A    165  SER  HN   H      0.310000       1.00800           0
    2651 A    165  SER  CA   CT1    0.700000E-01   12.0110           0
    2652 A    165  SER  HA   HB     0.900000E-01   1.00800           0
    2653 A    165  SER  CB   CT2    0.500000E-01   12.0110           0
    2654 A    165  SER  HB1  HA     0.900000E-01   1.00800           0
    2655 A    165  SER  HB2  HA     0.900000E-01   1.00800           0
    2656 A    165  SER  OG   OH1   -0.660000       15.9990           0
    2657 A    165  SER  HG1  H      0.430000       1.00800           0
    2658 A    165  SER  C    C      0.510000       12.0110           0
    2659 A    165  SER  O    O     -0.510000       15.9990           0
    2660 A    166  PRO  N    N     -0.290000       14.0070           0
    2661 A    166  PRO  CA   CP1    0.200000E-01   12.0110           0
    2662 A    166  PRO  HA   HB     0.900000E-01   1.00800           0
    2663 A    166  PRO  CD   CP3     0.00000       12.0110           0
    2664 A    166  PRO  HD1  HA     0.900000E-01   1.00800           0
    2665 A    166  PRO  HD2  HA     0.900000E-01   1.00800           0
    2666 A    166  PRO  CB   CP2   -0.180000       12.0110           0
    2667 A    166  PRO  HB1  HA     0.900000E-01   1.00800           0
    2668 A    166  PRO  HB2  HA     0.900000E-01   1.00800           0
    2669 A    166  PRO  CG   CP2   -0.180000       12.0110           0
    2670 A    166  PRO  HG1  HA     0.900000E-01   1.00800           0
    2671 A    166  PRO  HG2  HA     0.900000E-01   1.00800           0
    2672 A    166  PRO  C    C      0.510000       12.0110           0
    2673 A    166  PRO  O    O     -0.510000       15.9990           0
    2674 A    167  GLU  N    NH1   -0.470000       14.0070           0
    2675 A    167  GLU  HN   H      0.310000       1.00800           0
    2676 A    167  GLU  CA   CT1    0.700000E-01   12.0110           0
    2677 A    167  GLU  HA   HB     0.900000E-01   1.00800           0
    2678 A    167  GLU  CB   CT2   -0.180000       12.0110           0
    2679 A    167  GLU  HB1  HA     0.900000E-01   1.00800           0
    2680 A    167  GLU  HB2  HA     0.900000E-01   1.00800           0
    2681 A    167  GLU  CG   CT2   -0.280000       12.0110           0
    2682 A    167  GLU  HG1  HA     0.900000E-01   1.00800           0
    2683 A    167  GLU  HG2  HA     0.900000E-01   1.00800           0
    2684 A    167  GLU  CD   CC     0.620000       12.0110           0
    2685 A    167  GLU  OE1  OC    -0.760000       15.9990           0
    2686 A    167  GLU  OE2  OC    -0.760000       15.9990           0
    2687 A    167  GLU  C    C      0.510000       12.0110           0
    2688 A    167  GLU  O    O     -0.510000       15.9990           0
    2689 A    168  GLY  N    NH1   -0.470000       14.0070           0
    2690 A    168  GLY  HN   H      0.310000       1.00800           0
    2691 A    168  GLY  CA   CT2   -0.200000E-01   12.0110           0
    2692 A    168  GLY  HA1  HB     0.900000E-01   1.00800           0
    2693 A    168  GLY  HA2  HB     0.900000E-01   1.00800           0
    2694 A    168  GLY  C    C      0.510000       12.0110           0
    2695 A    168  GLY  O    O     -0.510000       15.9990           0
    2696 A    169  LYS  N    NH1   -0.470000       14.0070           0
    2697 A    169  LYS  HN   H      0.310000       1.00800           0
    2698 A    169  LYS  CA   CT1    0.700000E-01   12.0110           0
    2699 A    169  LYS  HA   HB     0.900000E-01   1.00800           0
    2700 A    169  LYS  CB   CT2   -0.180000       12.0110           0
    2701 A    169  LYS  HB1  HA     0.900000E-01   1.00800           0
    2702 A    169  LYS  HB2  HA     0.900000E-01   1.00800           0
    2703 A    169  LYS  CG   CT2   -0.180000       12.0110           0
    2704 A    169  LYS  HG1  HA     0.900000E-01   1.00800           0
    2705 A    169  LYS  HG2  HA     0.900000E-01   1.00800           0
    2706 A    169  LYS  CD   CT2   -0.180000       12.0110           0
    2707 A    169  LYS  HD1  HA     0.900000E-01   1.00800           0
    2708 A    169  LYS  HD2  HA     0.900000E-01   1.00800           0
    2709 A    169  LYS  CE   CT2    0.210000       12.0110           0
    2710 A    169  LYS  HE1  HA     0.500000E-01   1.00800           0
    2711 A    169  LYS  HE2  HA     0.500000E-01   1.00800           0
    2712 A    169  LYS  NZ   NH3   -0.300000       14.0070           0
    2713 A    169  LYS  HZ1  HC     0.330000       1.00800           0
    2714 A    169  LYS  HZ2  HC     0.330000       1.00800           0
    2715 A    169  LYS  HZ3  HC     0.330000       1.00800           0
    2716 A    169  LYS  C    C      0.510000       12.0110           0
    2717 A    169  LYS  O    O     -0.510000       15.9990           0
    2718 A    170  LYS  N    NH1   -0.470000       14.0070           0
    2719 A    170  LYS  HN   H      0.310000       1.00800           0
    2720 A    170  LYS  CA   CT1    0.700000E-01   12.0110           0
    2721 A    170  LYS  HA   HB     0.900000E-01   1.00800           0
    2722 A    170  LYS  CB   CT2   -0.180000       12.0110           0
    2723 A    170  LYS  HB1  HA     0.900000E-01   1.00800           0
    2724 A    170  LYS  HB2  HA     0.900000E-01   1.00800           0
    2725 A    170  LYS  CG   CT2   -0.180000       12.0110           0
    2726 A    170  LYS  HG1  HA     0.900000E-01   1.00800           0
    2727 A    170  LYS  HG2  HA     0.900000E-01   1.00800           0
    2728 A    170  LYS  CD   CT2   -0.180000       12.0110           0
    2729 A    170  LYS  HD1  HA     0.900000E-01   1.00800           0
    2730 A    170  LYS  HD2  HA     0.900000E-01   1.00800           0
    2731 A    170  LYS  CE   CT2    0.210000       12.0110           0
    2732 A    170  LYS  HE1  HA     0.500000E-01   1.00800           0
    2733 A    170  LYS  HE2  HA     0.500000E-01   1.00800           0
    2734 A    170  LYS  NZ   NH3   -0.300000       14.0070           0
    2735 A    170  LYS  HZ1  HC     0.330000       1.00800           0
    2736 A    170  LYS  HZ2  HC     0.330000       1.00800           0
    2737 A    170  LYS  HZ3  HC     0.330000       1.00800           0
    2738 A    170  LYS  C    C      0.510000       12.0110           0
    2739 A    170  LYS  O    O     -0.510000       15.9990           0
    2740 A    171  LYS  N    NH1   -0.470000       14.0070           0
    2741 A    171  LYS  HN   H      0.310000       1.00800           0
    2742 A    171  LYS  CA   CT1    0.700000E-01   12.0110           0
    2743 A    171  LYS  HA   HB     0.900000E-01   1.00800           0
    2744 A    171  LYS  CB   CT2   -0.180000       12.0110           0
    2745 A    171  LYS  HB1  HA     0.900000E-01   1.00800           0
    2746 A    171  LYS  HB2  HA     0.900000E-01   1.00800           0
    2747 A    171  LYS  CG   CT2   -0.180000       12.0110           0
    2748 A    171  LYS  HG1  HA     0.900000E-01   1.00800           0
    2749 A    171  LYS  HG2  HA     0.900000E-01   1.00800           0
    2750 A    171  LYS  CD   CT2   -0.180000       12.0110           0
    2751 A    171  LYS  HD1  HA     0.900000E-01   1.00800           0
    2752 A    171  LYS  HD2  HA     0.900000E-01   1.00800           0
    2753 A    171  LYS  CE   CT2    0.210000       12.0110           0
    2754 A    171  LYS  HE1  HA     0.500000E-01   1.00800           0
    2755 A    171  LYS  HE2  HA     0.500000E-01   1.00800           0
    2756 A    171  LYS  NZ   NH3   -0.300000       14.0070           0
    2757 A    171  LYS  HZ1  HC     0.330000       1.00800           0
    2758 A    171  LYS  HZ2  HC     0.330000       1.00800           0
    2759 A    171  LYS  HZ3  HC     0.330000       1.00800           0
    2760 A    171  LYS  C    C      0.510000       12.0110           0
    2761 A    171  LYS  O    O     -0.510000       15.9990           0
    2762 A    172  TYR  N    NH1   -0.470000       14.0070           0
    2763 A    172  TYR  HN   H      0.310000       1.00800           0
    2764 A    172  TYR  CA   CT1    0.700000E-01   12.0110           0
    2765 A    172  TYR  HA   HB     0.900000E-01   1.00800           0
    2766 A    172  TYR  CB   CT2   -0.180000       12.0110           0
    2767 A    172  TYR  HB1  HA     0.900000E-01   1.00800           0
    2768 A    172  TYR  HB2  HA     0.900000E-01   1.00800           0
    2769 A    172  TYR  CG   CA      0.00000       12.0110           0
    2770 A    172  TYR  CD1  CA    -0.115000       12.0110           0
    2771 A    172  TYR  HD1  HP     0.115000       1.00800           0
    2772 A    172  TYR  CD2  CA    -0.115000       12.0110           0
    2773 A    172  TYR  HD2  HP     0.115000       1.00800           0
    2774 A    172  TYR  CE1  CA    -0.115000       12.0110           0
    2775 A    172  TYR  HE1  HP     0.115000       1.00800           0
    2776 A    172  TYR  CE2  CA    -0.115000       12.0110           0
    2777 A    172  TYR  HE2  HP     0.115000       1.00800           0
    2778 A    172  TYR  CZ   CA     0.110000       12.0110           0
    2779 A    172  TYR  OH   OH1   -0.540000       15.9990           0
    2780 A    172  TYR  HH   H      0.430000       1.00800           0
    2781 A    172  TYR  C    C      0.510000       12.0110           0
    2782 A    172  TYR  O    O     -0.510000       15.9990           0
    2783 A    173  ARG  N    NH1   -0.470000       14.0070           0
    2784 A    173  ARG  HN   H      0.310000       1.00800           0
    2785 A    173  ARG  CA   CT1    0.700000E-01   12.0110           0
    2786 A    173  ARG  HA   HB     0.900000E-01   1.00800           0
    2787 A    173  ARG  CB   CT2   -0.180000       12.0110           0
    2788 A    173  ARG  HB1  HA     0.900000E-01   1.00800           0
    2789 A    173  ARG  HB2  HA     0.900000E-01   1.00800           0
    2790 A    173  ARG  CG   CT2   -0.180000       12.0110           0
    2791 A    173  ARG  HG1  HA     0.900000E-01   1.00800           0
    2792 A    173  ARG  HG2  HA     0.900000E-01   1.00800           0
    2793 A    173  ARG  CD   CT2    0.200000       12.0110           0
    2794 A    173  ARG  HD1  HA     0.900000E-01   1.00800           0
    2795 A    173  ARG  HD2  HA     0.900000E-01   1.00800           0
    2796 A    173  ARG  NE   NC2   -0.700000       14.0070           0
    2797 A    173  ARG  HE   HC     0.440000       1.00800           0
    2798 A    173  ARG  CZ   C      0.640000       12.0110           0
    2799 A    173  ARG  NH1  NC2   -0.800000       14.0070           0
    2800 A    173  ARG  HH11 HC     0.460000       1.00800           0
    2801 A    173  ARG  HH12 HC     0.460000       1.00800           0
    2802 A    173  ARG  NH2  NC2   -0.800000       14.0070           0
    2803 A    173  ARG  HH21 HC     0.460000       1.00800           0
    2804 A    173  ARG  HH22 HC     0.460000       1.00800           0
    2805 A    173  ARG  C    C      0.510000       12.0110           0
    2806 A    173  ARG  O    O     -0.510000       15.9990           0
    2807 A    174  GLN  N    NH1   -0.470000       14.0070           0
    2808 A    174  GLN  HN   H      0.310000       1.00800           0
    2809 A    174  GLN  CA   CT1    0.700000E-01   12.0110           0
    2810 A    174  GLN  HA   HB     0.900000E-01   1.00800           0
    2811 A    174  GLN  CB   CT2   -0.180000       12.0110           0
    2812 A    174  GLN  HB1  HA     0.900000E-01   1.00800           0
    2813 A    174  GLN  HB2  HA     0.900000E-01   1.00800           0
    2814 A    174  GLN  CG   CT2   -0.180000       12.0110           0
    2815 A    174  GLN  HG1  HA     0.900000E-01   1.00800           0
    2816 A    174  GLN  HG2  HA     0.900000E-01   1.00800           0
    2817 A    174  GLN  CD   CC     0.550000       12.0110           0
    2818 A    174  GLN  OE1  O     -0.550000       15.9990           0
    2819 A    174  GLN  NE2  NH2   -0.620000       14.0070           0
    2820 A    174  GLN  HE21 H      0.320000       1.00800           0
    2821 A    174  GLN  HE22 H      0.300000       1.00800           0
    2822 A    174  GLN  C    C      0.510000       12.0110           0
    2823 A    174  GLN  O    O     -0.510000       15.9990           0
    2824 A    175  GLY  N    NH1   -0.470000       14.0070           0
    2825 A    175  GLY  HN   H      0.310000       1.00800           0
    2826 A    175  GLY  CA   CT2   -0.200000E-01   12.0110           0
    2827 A    175  GLY  HA1  HB     0.900000E-01   1.00800           0
    2828 A    175  GLY  HA2  HB     0.900000E-01   1.00800           0
    2829 A    175  GLY  C    C      0.510000       12.0110           0
    2830 A    175  GLY  O    O     -0.510000       15.9990           0
    2831 A    176  MET  N    NH1   -0.470000       14.0070           0
    2832 A    176  MET  HN   H      0.310000       1.00800           0
    2833 A    176  MET  CA   CT1    0.700000E-01   12.0110           0
    2834 A    176  MET  HA   HB     0.900000E-01   1.00800           0
    2835 A    176  MET  CB   CT2   -0.180000       12.0110           0
    2836 A    176  MET  HB1  HA     0.900000E-01   1.00800           0
    2837 A    176  MET  HB2  HA     0.900000E-01   1.00800           0
    2838 A    176  MET  CG   CT2   -0.140000       12.0110           0
    2839 A    176  MET  HG1  HA     0.900000E-01   1.00800           0
    2840 A    176  MET  HG2  HA     0.900000E-01   1.00800           0
    2841 A    176  MET  SD   S     -0.900000E-01   32.0600           0
    2842 A    176  MET  CE   CT3   -0.220000       12.0110           0
    2843 A    176  MET  HE1  HA     0.900000E-01   1.00800           0
    2844 A    176  MET  HE2  HA     0.900000E-01   1.00800           0
    2845 A    176  MET  HE3  HA     0.900000E-01   1.00800           0
    2846 A    176  MET  C    C      0.510000       12.0110           0
    2847 A    176  MET  O    O     -0.510000       15.9990           0
    2848 A    177  LYS  N    NH1   -0.470000       14.0070           0
    2849 A    177  LYS  HN   H      0.310000       1.00800           0
    2850 A    177  LYS  CA   CT1    0.700000E-01   12.0110           0
    2851 A    177  LYS  HA   HB     0.900000E-01   1.00800           0
    2852 A    177  LYS  CB   CT2   -0.180000       12.0110           0
    2853 A    177  LYS  HB1  HA     0.900000E-01   1.00800           0
    2854 A    177  LYS  HB2  HA     0.900000E-01   1.00800           0
    2855 A    177  LYS  CG   CT2   -0.180000       12.0110           0
    2856 A    177  LYS  HG1  HA     0.900000E-01   1.00800           0
    2857 A    177  LYS  HG2  HA     0.900000E-01   1.00800           0
    2858 A    177  LYS  CD   CT2   -0.180000       12.0110           0
    2859 A    177  LYS  HD1  HA     0.900000E-01   1.00800           0
    2860 A    177  LYS  HD2  HA     0.900000E-01   1.00800           0
    2861 A    177  LYS  CE   CT2    0.210000       12.0110           0
    2862 A    177  LYS  HE1  HA     0.500000E-01   1.00800           0
    2863 A    177  LYS  HE2  HA     0.500000E-01   1.00800           0
    2864 A    177  LYS  NZ   NH3   -0.300000       14.0070           0
    2865 A    177  LYS  HZ1  HC     0.330000       1.00800           0
    2866 A    177  LYS  HZ2  HC     0.330000       1.00800           0
    2867 A    177  LYS  HZ3  HC     0.330000       1.00800           0
    2868 A    177  LYS  C    C      0.510000       12.0110           0
    2869 A    177  LYS  O    O     -0.510000       15.9990           0
    2870 A    178  THR  N    NH1   -0.470000       14.0070           0
    2871 A    178  THR  HN   H      0.310000       1.00800           0
    2872 A    178  THR  CA   CT1    0.700000E-01   12.0110           0
    2873 A    178  THR  HA   HB     0.900000E-01   1.00800           0
    2874 A    178  THR  CB   CT1    0.140000       12.0110           0
    2875 A    178  THR  HB   HA     0.900000E-01   1.00800           0
    2876 A    178  THR  OG1  OH1   -0.660000       15.9990           0
    2877 A    178  THR  HG1  H      0.430000       1.00800           0
    2878 A    178  THR  CG2  CT3   -0.270000       12.0110           0
    2879 A    178  THR  HG21 HA     0.900000E-01   1.00800           0
    2880 A    178  THR  HG22 HA     0.900000E-01   1.00800           0
    2881 A    178  THR  HG23 HA     0.900000E-01   1.00800           0
    2882 A    178  THR  C    C      0.510000       12.0110           0
    2883 A    178  THR  O    O     -0.510000       15.9990           0
    2884 A    179  ILE  N    NH1   -0.470000       14.0070           0
    2885 A    179  ILE  HN   H      0.310000       1.00800           0
    2886 A    179  ILE  CA   CT1    0.700000E-01   12.0110           0
    2887 A    179  ILE  HA   HB     0.900000E-01   1.00800           0
    2888 A    179  ILE  CB   CT1   -0.900000E-01   12.0110           0
    2889 A    179  ILE  HB   HA     0.900000E-01   1.00800           0
    2890 A    179  ILE  CG2  CT3   -0.270000       12.0110           0
    2891 A    179  ILE  HG21 HA     0.900000E-01   1.00800           0
    2892 A    179  ILE  HG22 HA     0.900000E-01   1.00800           0
    2893 A    179  ILE  HG23 HA     0.900000E-01   1.00800           0
    2894 A    179  ILE  CG1  CT2   -0.180000       12.0110           0
    2895 A    179  ILE  HG11 HA     0.900000E-01   1.00800           0
    2896 A    179  ILE  HG12 HA     0.900000E-01   1.00800           0
    2897 A    179  ILE  CD1  CT3   -0.270000       12.0110           0
    2898 A    179  ILE  HD1  HA     0.900000E-01   1.00800           0
    2899 A    179  ILE  HD2  HA     0.900000E-01   1.00800           0
    2900 A    179  ILE  HD3  HA     0.900000E-01   1.00800           0
    2901 A    179  ILE  C    C      0.510000       12.0110           0
    2902 A    179  ILE  O    O     -0.510000       15.9990           0
    2903 A    180  PHE  N    NH1   -0.470000       14.0070           0
    2904 A    180  PHE  HN   H      0.310000       1.00800           0
    2905 A    180  PHE  CA   CT1    0.700000E-01   12.0110           0
    2906 A    180  PHE  HA   HB     0.900000E-01   1.00800           0
    2907 A    180  PHE  CB   CT2   -0.180000       12.0110           0
    2908 A    180  PHE  HB1  HA     0.900000E-01   1.00800           0
    2909 A    180  PHE  HB2  HA     0.900000E-01   1.00800           0
    2910 A    180  PHE  CG   CA      0.00000       12.0110           0
    2911 A    180  PHE  CD1  CA    -0.115000       12.0110           0
    2912 A    180  PHE  HD1  HP     0.115000       1.00800           0
    2913 A    180  PHE  CD2  CA    -0.115000       12.0110           0
    2914 A    180  PHE  HD2  HP     0.115000       1.00800           0
    2915 A    180  PHE  CE1  CA    -0.115000       12.0110           0
    2916 A    180  PHE  HE1  HP     0.115000       1.00800           0
    2917 A    180  PHE  CE2  CA    -0.115000       12.0110           0
    2918 A    180  PHE  HE2  HP     0.115000       1.00800           0
    2919 A    180  PHE  CZ   CA    -0.115000       12.0110           0
    2920 A    180  PHE  HZ   HP     0.115000       1.00800           0
    2921 A    180  PHE  C    C      0.510000       12.0110           0
    2922 A    180  PHE  O    O     -0.510000       15.9990           0
    2923 A    181  GLY  N    NH1   -0.470000       14.0070           0
    2924 A    181  GLY  HN   H      0.310000       1.00800           0
    2925 A    181  GLY  CA   CT2   -0.200000E-01   12.0110           0
    2926 A    181  GLY  HA1  HB     0.900000E-01   1.00800           0
    2927 A    181  GLY  HA2  HB     0.900000E-01   1.00800           0
    2928 A    181  GLY  C    C      0.510000       12.0110           0
    2929 A    181  GLY  O    O     -0.510000       15.9990           0
    2930 A    182  TRP  N    NH1   -0.470000       14.0070           0
    2931 A    182  TRP  HN   H      0.310000       1.00800           0
    2932 A    182  TRP  CA   CT1    0.700000E-01   12.0110           0
    2933 A    182  TRP  HA   HB     0.900000E-01   1.00800           0
    2934 A    182  TRP  CB   CT2   -0.180000       12.0110           0
    2935 A    182  TRP  HB1  HA     0.900000E-01   1.00800           0
    2936 A    182  TRP  HB2  HA     0.900000E-01   1.00800           0
    2937 A    182  TRP  CG   CY    -0.300000E-01   12.0110           0
    2938 A    182  TRP  CD2  CPT   -0.200000E-01   12.0110           0
    2939 A    182  TRP  CD1  CA     0.350000E-01   12.0110           0
    2940 A    182  TRP  HD1  HP     0.115000       1.00800           0
    2941 A    182  TRP  NE1  NY    -0.610000       14.0070           0
    2942 A    182  TRP  HE1  H      0.380000       1.00800           0
    2943 A    182  TRP  CE2  CPT    0.130000       12.0110           0
    2944 A    182  TRP  CE3  CA    -0.115000       12.0110           0
    2945 A    182  TRP  HE3  HP     0.115000       1.00800           0
    2946 A    182  TRP  CZ2  CA    -0.115000       12.0110           0
    2947 A    182  TRP  HZ2  HP     0.115000       1.00800           0
    2948 A    182  TRP  CZ3  CA    -0.115000       12.0110           0
    2949 A    182  TRP  HZ3  HP     0.115000       1.00800           0
    2950 A    182  TRP  CH2  CA    -0.115000       12.0110           0
    2951 A    182  TRP  HH2  HP     0.115000       1.00800           0
    2952 A    182  TRP  C    C      0.510000       12.0110           0
    2953 A    182  TRP  O    O     -0.510000       15.9990           0
    2954 A    183  PHE  N    NH1   -0.470000       14.0070           0
    2955 A    183  PHE  HN   H      0.310000       1.00800           0
    2956 A    183  PHE  CA   CT1    0.700000E-01   12.0110           0
    2957 A    183  PHE  HA   HB     0.900000E-01   1.00800           0
    2958 A    183  PHE  CB   CT2   -0.180000       12.0110           0
    2959 A    183  PHE  HB1  HA     0.900000E-01   1.00800           0
    2960 A    183  PHE  HB2  HA     0.900000E-01   1.00800           0
    2961 A    183  PHE  CG   CA      0.00000       12.0110           0
    2962 A    183  PHE  CD1  CA    -0.115000       12.0110           0
    2963 A    183  PHE  HD1  HP     0.115000       1.00800           0
    2964 A    183  PHE  CD2  CA    -0.115000       12.0110           0
    2965 A    183  PHE  HD2  HP     0.115000       1.00800           0
    2966 A    183  PHE  CE1  CA    -0.115000       12.0110           0
    2967 A    183  PHE  HE1  HP     0.115000       1.00800           0
    2968 A    183  PHE  CE2  CA    -0.115000       12.0110           0
    2969 A    183  PHE  HE2  HP     0.115000       1.00800           0
    2970 A    183  PHE  CZ   CA    -0.115000       12.0110           0
    2971 A    183  PHE  HZ   HP     0.115000       1.00800           0
    2972 A    183  PHE  C    C      0.510000       12.0110           0
    2973 A    183  PHE  O    O     -0.510000       15.9990           0
    2974 A    184  ARG  N    NH1   -0.470000       14.0070           0
    2975 A    184  ARG  HN   H      0.310000       1.00800           0
    2976 A    184  ARG  CA   CT1    0.700000E-01   12.0110           0
    2977 A    184  ARG  HA   HB     0.900000E-01   1.00800           0
    2978 A    184  ARG  CB   CT2   -0.180000       12.0110           0
    2979 A    184  ARG  HB1  HA     0.900000E-01   1.00800           0
    2980 A    184  ARG  HB2  HA     0.900000E-01   1.00800           0
    2981 A    184  ARG  CG   CT2   -0.180000       12.0110           0
    2982 A    184  ARG  HG1  HA     0.900000E-01   1.00800           0
    2983 A    184  ARG  HG2  HA     0.900000E-01   1.00800           0
    2984 A    184  ARG  CD   CT2    0.200000       12.0110           0
    2985 A    184  ARG  HD1  HA     0.900000E-01   1.00800           0
    2986 A    184  ARG  HD2  HA     0.900000E-01   1.00800           0
    2987 A    184  ARG  NE   NC2   -0.700000       14.0070           0
    2988 A    184  ARG  HE   HC     0.440000       1.00800           0
    2989 A    184  ARG  CZ   C      0.640000       12.0110           0
    2990 A    184  ARG  NH1  NC2   -0.800000       14.0070           0
    2991 A    184  ARG  HH11 HC     0.460000       1.00800           0
    2992 A    184  ARG  HH12 HC     0.460000       1.00800           0
    2993 A    184  ARG  NH2  NC2   -0.800000       14.0070           0
    2994 A    184  ARG  HH21 HC     0.460000       1.00800           0
    2995 A    184  ARG  HH22 HC     0.460000       1.00800           0
    2996 A    184  ARG  C    C      0.510000       12.0110           0
    2997 A    184  ARG  O    O     -0.510000       15.9990           0
    2998 A    185  TRP  N    NH1   -0.470000       14.0070           0
    2999 A    185  TRP  HN   H      0.310000       1.00800           0
    3000 A    185  TRP  CA   CT1    0.700000E-01   12.0110           0
    3001 A    185  TRP  HA   HB     0.900000E-01   1.00800           0
    3002 A    185  TRP  CB   CT2   -0.180000       12.0110           0
    3003 A    185  TRP  HB1  HA     0.900000E-01   1.00800           0
    3004 A    185  TRP  HB2  HA     0.900000E-01   1.00800           0
    3005 A    185  TRP  CG   CY    -0.300000E-01   12.0110           0
    3006 A    185  TRP  CD2  CPT   -0.200000E-01   12.0110           0
    3007 A    185  TRP  CD1  CA     0.350000E-01   12.0110           0
    3008 A    185  TRP  HD1  HP     0.115000       1.00800           0
    3009 A    185  TRP  NE1  NY    -0.610000       14.0070           0
    3010 A    185  TRP  HE1  H      0.380000       1.00800           0
    3011 A    185  TRP  CE2  CPT    0.130000       12.0110           0
    3012 A    185  TRP  CE3  CA    -0.115000       12.0110           0
    3013 A    185  TRP  HE3  HP     0.115000       1.00800           0
    3014 A    185  TRP  CZ2  CA    -0.115000       12.0110           0
    3015 A    185  TRP  HZ2  HP     0.115000       1.00800           0
    3016 A    185  TRP  CZ3  CA    -0.115000       12.0110           0
    3017 A    185  TRP  HZ3  HP     0.115000       1.00800           0
    3018 A    185  TRP  CH2  CA    -0.115000       12.0110           0
    3019 A    185  TRP  HH2  HP     0.115000       1.00800           0
    3020 A    185  TRP  C    C      0.510000       12.0110           0
    3021 A    185  TRP  O    O     -0.510000       15.9990           0
    3022 A    186  THR  N    NH1   -0.470000       14.0070           0
    3023 A    186  THR  HN   H      0.310000       1.00800           0
    3024 A    186  THR  CA   CT1    0.700000E-01   12.0110           0
    3025 A    186  THR  HA   HB     0.900000E-01   1.00800           0
    3026 A    186  THR  CB   CT1    0.140000       12.0110           0
    3027 A    186  THR  HB   HA     0.900000E-01   1.00800           0
    3028 A    186  THR  OG1  OH1   -0.660000       15.9990           0
    3029 A    186  THR  HG1  H      0.430000       1.00800           0
    3030 A    186  THR  CG2  CT3   -0.270000       12.0110           0
    3031 A    186  THR  HG21 HA     0.900000E-01   1.00800           0
    3032 A    186  THR  HG22 HA     0.900000E-01   1.00800           0
    3033 A    186  THR  HG23 HA     0.900000E-01   1.00800           0
    3034 A    186  THR  C    C      0.510000       12.0110           0
    3035 A    186  THR  O    O     -0.510000       15.9990           0
    3036 A    187  GLY  N    NH1   -0.470000       14.0070           0
    3037 A    187  GLY  HN   H      0.310000       1.00800           0
    3038 A    187  GLY  CA   CT2   -0.200000E-01   12.0110           0
    3039 A    187  GLY  HA1  HB     0.900000E-01   1.00800           0
    3040 A    187  GLY  HA2  HB     0.900000E-01   1.00800           0
    3041 A    187  GLY  C    C      0.510000       12.0110           0
    3042 A    187  GLY  O    O     -0.510000       15.9990           0
    3043 A    188  LEU  N    NH1   -0.470000       14.0070           0
    3044 A    188  LEU  HN   H      0.310000       1.00800           0
    3045 A    188  LEU  CA   CT1    0.700000E-01   12.0110           0
    3046 A    188  LEU  HA   HB     0.900000E-01   1.00800           0
    3047 A    188  LEU  CB   CT2   -0.180000       12.0110           0
    3048 A    188  LEU  HB1  HA     0.900000E-01   1.00800           0
    3049 A    188  LEU  HB2  HA     0.900000E-01   1.00800           0
    3050 A    188  LEU  CG   CT1   -0.900000E-01   12.0110           0
    3051 A    188  LEU  HG   HA     0.900000E-01   1.00800           0
    3052 A    188  LEU  CD1  CT3   -0.270000       12.0110           0
    3053 A    188  LEU  HD11 HA     0.900000E-01   1.00800           0
    3054 A    188  LEU  HD12 HA     0.900000E-01   1.00800           0
    3055 A    188  LEU  HD13 HA     0.900000E-01   1.00800           0
    3056 A    188  LEU  CD2  CT3   -0.270000       12.0110           0
    3057 A    188  LEU  HD21 HA     0.900000E-01   1.00800           0
    3058 A    188  LEU  HD22 HA     0.900000E-01   1.00800           0
    3059 A    188  LEU  HD23 HA     0.900000E-01   1.00800           0
    3060 A    188  LEU  C    C      0.510000       12.0110           0
    3061 A    188  LEU  O    O     -0.510000       15.9990           0
    3062 A    189  LYS  N    NH1   -0.470000       14.0070           0
    3063 A    189  LYS  HN   H      0.310000       1.00800           0
    3064 A    189  LYS  CA   CT1    0.700000E-01   12.0110           0
    3065 A    189  LYS  HA   HB     0.900000E-01   1.00800           0
    3066 A    189  LYS  CB   CT2   -0.180000       12.0110           0
    3067 A    189  LYS  HB1  HA     0.900000E-01   1.00800           0
    3068 A    189  LYS  HB2  HA     0.900000E-01   1.00800           0
    3069 A    189  LYS  CG   CT2   -0.180000       12.0110           0
    3070 A    189  LYS  HG1  HA     0.900000E-01   1.00800           0
    3071 A    189  LYS  HG2  HA     0.900000E-01   1.00800           0
    3072 A    189  LYS  CD   CT2   -0.180000       12.0110           0
    3073 A    189  LYS  HD1  HA     0.900000E-01   1.00800           0
    3074 A    189  LYS  HD2  HA     0.900000E-01   1.00800           0
    3075 A    189  LYS  CE   CT2    0.210000       12.0110           0
    3076 A    189  LYS  HE1  HA     0.500000E-01   1.00800           0
    3077 A    189  LYS  HE2  HA     0.500000E-01   1.00800           0
    3078 A    189  LYS  NZ   NH3   -0.300000       14.0070           0
    3079 A    189  LYS  HZ1  HC     0.330000       1.00800           0
    3080 A    189  LYS  HZ2  HC     0.330000       1.00800           0
    3081 A    189  LYS  HZ3  HC     0.330000       1.00800           0
    3082 A    189  LYS  C    C      0.510000       12.0110           0
    3083 A    189  LYS  O    O     -0.510000       15.9990           0
    3084 A    190  PRO  N    N     -0.290000       14.0070           0
    3085 A    190  PRO  CA   CP1    0.200000E-01   12.0110           0
    3086 A    190  PRO  HA   HB     0.900000E-01   1.00800           0
    3087 A    190  PRO  CD   CP3     0.00000       12.0110           0
    3088 A    190  PRO  HD1  HA     0.900000E-01   1.00800           0
    3089 A    190  PRO  HD2  HA     0.900000E-01   1.00800           0
    3090 A    190  PRO  CB   CP2   -0.180000       12.0110           0
    3091 A    190  PRO  HB1  HA     0.900000E-01   1.00800           0
    3092 A    190  PRO  HB2  HA     0.900000E-01   1.00800           0
    3093 A    190  PRO  CG   CP2   -0.180000       12.0110           0
    3094 A    190  PRO  HG1  HA     0.900000E-01   1.00800           0
    3095 A    190  PRO  HG2  HA     0.900000E-01   1.00800           0
    3096 A    190  PRO  C    C      0.510000       12.0110           0
    3097 A    190  PRO  O    O     -0.510000       15.9990           0
    3098 A    191  GLY  N    NH1   -0.470000       14.0070           0
    3099 A    191  GLY  HN   H      0.310000       1.00800           0
    3100 A    191  GLY  CA   CT2   -0.200000E-01   12.0110           0
    3101 A    191  GLY  HA1  HB     0.900000E-01   1.00800           0
    3102 A    191  GLY  HA2  HB     0.900000E-01   1.00800           0
    3103 A    191  GLY  C    C      0.510000       12.0110           0
    3104 A    191  GLY  O    O     -0.510000       15.9990           0
    3105 A    192  LYS  N    NH1   -0.470000       14.0070           0
    3106 A    192  LYS  HN   H      0.310000       1.00800           0
    3107 A    192  LYS  CA   CT1    0.700000E-01   12.0110           0
    3108 A    192  LYS  HA   HB     0.900000E-01   1.00800           0
    3109 A    192  LYS  CB   CT2   -0.180000       12.0110           0
    3110 A    192  LYS  HB1  HA     0.900000E-01   1.00800           0
    3111 A    192  LYS  HB2  HA     0.900000E-01   1.00800           0
    3112 A    192  LYS  CG   CT2   -0.180000       12.0110           0
    3113 A    192  LYS  HG1  HA     0.900000E-01   1.00800           0
    3114 A    192  LYS  HG2  HA     0.900000E-01   1.00800           0
    3115 A    192  LYS  CD   CT2   -0.180000       12.0110           0
    3116 A    192  LYS  HD1  HA     0.900000E-01   1.00800           0
    3117 A    192  LYS  HD2  HA     0.900000E-01   1.00800           0
    3118 A    192  LYS  CE   CT2    0.210000       12.0110           0
    3119 A    192  LYS  HE1  HA     0.500000E-01   1.00800           0
    3120 A    192  LYS  HE2  HA     0.500000E-01   1.00800           0
    3121 A    192  LYS  NZ   NH3   -0.300000       14.0070           0
    3122 A    192  LYS  HZ1  HC     0.330000       1.00800           0
    3123 A    192  LYS  HZ2  HC     0.330000       1.00800           0
    3124 A    192  LYS  HZ3  HC     0.330000       1.00800           0
    3125 A    192  LYS  C    C      0.510000       12.0110           0
    3126 A    192  LYS  O    O     -0.510000       15.9990           0
    3127 A    193  GLU  N    NH1   -0.470000       14.0070           0
    3128 A    193  GLU  HN   H      0.310000       1.00800           0
    3129 A    193  GLU  CA   CT1    0.700000E-01   12.0110           0
    3130 A    193  GLU  HA   HB     0.900000E-01   1.00800           0
    3131 A    193  GLU  CB   CT2   -0.180000       12.0110           0
    3132 A    193  GLU  HB1  HA     0.900000E-01   1.00800           0
    3133 A    193  GLU  HB2  HA     0.900000E-01   1.00800           0
    3134 A    193  GLU  CG   CT2   -0.280000       12.0110           0
    3135 A    193  GLU  HG1  HA     0.900000E-01   1.00800           0
    3136 A    193  GLU  HG2  HA     0.900000E-01   1.00800           0
    3137 A    193  GLU  CD   CC     0.620000       12.0110           0
    3138 A    193  GLU  OE1  OC    -0.760000       15.9990           0
    3139 A    193  GLU  OE2  OC    -0.760000       15.9990           0
    3140 A    193  GLU  C    C      0.510000       12.0110           0
    3141 A    193  GLU  O    O     -0.510000       15.9990           0
    3142 A    194  PHE  N    NH1   -0.470000       14.0070           0
    3143 A    194  PHE  HN   H      0.310000       1.00800           0
    3144 A    194  PHE  CA   CT1    0.700000E-01   12.0110           0
    3145 A    194  PHE  HA   HB     0.900000E-01   1.00800           0
    3146 A    194  PHE  CB   CT2   -0.180000       12.0110           0
    3147 A    194  PHE  HB1  HA     0.900000E-01   1.00800           0
    3148 A    194  PHE  HB2  HA     0.900000E-01   1.00800           0
    3149 A    194  PHE  CG   CA      0.00000       12.0110           0
    3150 A    194  PHE  CD1  CA    -0.115000       12.0110           0
    3151 A    194  PHE  HD1  HP     0.115000       1.00800           0
    3152 A    194  PHE  CD2  CA    -0.115000       12.0110           0
    3153 A    194  PHE  HD2  HP     0.115000       1.00800           0
    3154 A    194  PHE  CE1  CA    -0.115000       12.0110           0
    3155 A    194  PHE  HE1  HP     0.115000       1.00800           0
    3156 A    194  PHE  CE2  CA    -0.115000       12.0110           0
    3157 A    194  PHE  HE2  HP     0.115000       1.00800           0
    3158 A    194  PHE  CZ   CA    -0.115000       12.0110           0
    3159 A    194  PHE  HZ   HP     0.115000       1.00800           0
    3160 A    194  PHE  C    C      0.510000       12.0110           0
    3161 A    194  PHE  O    O     -0.510000       15.9990           0
    3162 A    195  PRO  N    N     -0.290000       14.0070           0
    3163 A    195  PRO  CA   CP1    0.200000E-01   12.0110           0
    3164 A    195  PRO  HA   HB     0.900000E-01   1.00800           0
    3165 A    195  PRO  CD   CP3     0.00000       12.0110           0
    3166 A    195  PRO  HD1  HA     0.900000E-01   1.00800           0
    3167 A    195  PRO  HD2  HA     0.900000E-01   1.00800           0
    3168 A    195  PRO  CB   CP2   -0.180000       12.0110           0
    3169 A    195  PRO  HB1  HA     0.900000E-01   1.00800           0
    3170 A    195  PRO  HB2  HA     0.900000E-01   1.00800           0
    3171 A    195  PRO  CG   CP2   -0.180000       12.0110           0
    3172 A    195  PRO  HG1  HA     0.900000E-01   1.00800           0
    3173 A    195  PRO  HG2  HA     0.900000E-01   1.00800           0
    3174 A    195  PRO  C    C      0.510000       12.0110           0
    3175 A    195  PRO  O    O     -0.510000       15.9990           0
    3176 A    196  HIS  N    NH1   -0.470000       14.0070           0
    3177 A    196  HIS  HN   H      0.310000       1.00800           0
    3178 A    196  HIS  CA   CT1    0.700000E-01   12.0110           0
    3179 A    196  HIS  HA   HB     0.900000E-01   1.00800           0
    3180 A    196  HIS  ND1  NR3   -0.510000       14.0070           0
    3181 A    196  HIS  HD1  H      0.440000       1.00800           0
    3182 A    196  HIS  NE2  NR3   -0.510000       14.0070           0
    3183 A    196  HIS  HE2  H      0.440000       1.00800           0
    3184 A    196  HIS  CE1  CPH2   0.320000       12.0110           0
    3185 A    196  HIS  HE1  HR2    0.180000       1.00800           0
    3186 A    196  HIS  CD2  CPH1   0.190000       12.0110           0
    3187 A    196  HIS  HD2  HR1    0.130000       1.00800           0
    3188 A    196  HIS  CG   CPH1   0.190000       12.0110           0
    3189 A    196  HIS  CB   CT2   -0.500000E-01   12.0110           0
    3190 A    196  HIS  HB1  HA     0.900000E-01   1.00800           0
    3191 A    196  HIS  HB2  HA     0.900000E-01   1.00800           0
    3192 A    196  HIS  C    C      0.510000       12.0110           0
    3193 A    196  HIS  O    O     -0.510000       15.9990           0
    3194 A    197  GLY  N    NH1   -0.470000       14.0070           0
    3195 A    197  GLY  HN   H      0.310000       1.00800           0
    3196 A    197  GLY  CA   CT2   -0.200000E-01   12.0110           0
    3197 A    197  GLY  HA1  HB     0.900000E-01   1.00800           0
    3198 A    197  GLY  HA2  HB     0.900000E-01   1.00800           0
    3199 A    197  GLY  C    C      0.510000       12.0110           0
    3200 A    197  GLY  O    O     -0.510000       15.9990           0
    3201 A    198  ASP  N    NH1   -0.470000       14.0070           0
    3202 A    198  ASP  HN   H      0.310000       1.00800           0
    3203 A    198  ASP  CA   CT1    0.700000E-01   12.0110           0
    3204 A    198  ASP  HA   HB     0.900000E-01   1.00800           0
    3205 A    198  ASP  CB   CT2   -0.280000       12.0110           0
    3206 A    198  ASP  HB1  HA     0.900000E-01   1.00800           0
    3207 A    198  ASP  HB2  HA     0.900000E-01   1.00800           0
    3208 A    198  ASP  CG   CC     0.620000       12.0110           0
    3209 A    198  ASP  OD1  OC    -0.760000       15.9990           0
    3210 A    198  ASP  OD2  OC    -0.760000       15.9990           0
    3211 A    198  ASP  C    C      0.510000       12.0110           0
    3212 A    198  ASP  O    O     -0.510000       15.9990           0
    3213 A    199  SER  N    NH1   -0.470000       14.0070           0
    3214 A    199  SER  HN   H      0.310000       1.00800           0
    3215 A    199  SER  CA   CT1    0.700000E-01   12.0110           0
    3216 A    199  SER  HA   HB     0.900000E-01   1.00800           0
    3217 A    199  SER  CB   CT2    0.500000E-01   12.0110           0
    3218 A    199  SER  HB1  HA     0.900000E-01   1.00800           0
    3219 A    199  SER  HB2  HA     0.900000E-01   1.00800           0
    3220 A    199  SER  OG   OH1   -0.660000       15.9990           0
    3221 A    199  SER  HG1  H      0.430000       1.00800           0
    3222 A    199  SER  C    C      0.510000       12.0110           0
    3223 A    199  SER  O    O     -0.510000       15.9990           0
    3224 A    200  LEU  N    NH1   -0.470000       14.0070           0
    3225 A    200  LEU  HN   H      0.310000       1.00800           0
    3226 A    200  LEU  CA   CT1    0.700000E-01   12.0110           0
    3227 A    200  LEU  HA   HB     0.900000E-01   1.00800           0
    3228 A    200  LEU  CB   CT2   -0.180000       12.0110           0
    3229 A    200  LEU  HB1  HA     0.900000E-01   1.00800           0
    3230 A    200  LEU  HB2  HA     0.900000E-01   1.00800           0
    3231 A    200  LEU  CG   CT1   -0.900000E-01   12.0110           0
    3232 A    200  LEU  HG   HA     0.900000E-01   1.00800           0
    3233 A    200  LEU  CD1  CT3   -0.270000       12.0110           0
    3234 A    200  LEU  HD11 HA     0.900000E-01   1.00800           0
    3235 A    200  LEU  HD12 HA     0.900000E-01   1.00800           0
    3236 A    200  LEU  HD13 HA     0.900000E-01   1.00800           0
    3237 A    200  LEU  CD2  CT3   -0.270000       12.0110           0
    3238 A    200  LEU  HD21 HA     0.900000E-01   1.00800           0
    3239 A    200  LEU  HD22 HA     0.900000E-01   1.00800           0
    3240 A    200  LEU  HD23 HA     0.900000E-01   1.00800           0
    3241 A    200  LEU  C    C      0.510000       12.0110           0
    3242 A    200  LEU  O    O     -0.510000       15.9990           0
    3243 A    201  ALA  N    NH1   -0.470000       14.0070           0
    3244 A    201  ALA  HN   H      0.310000       1.00800           0
    3245 A    201  ALA  CA   CT1    0.700000E-01   12.0110           0
    3246 A    201  ALA  HA   HB     0.900000E-01   1.00800           0
    3247 A    201  ALA  CB   CT3   -0.270000       12.0110           0
    3248 A    201  ALA  HB1  HA     0.900000E-01   1.00800           0
    3249 A    201  ALA  HB2  HA     0.900000E-01   1.00800           0
    3250 A    201  ALA  HB3  HA     0.900000E-01   1.00800           0
    3251 A    201  ALA  C    C      0.510000       12.0110           0
    3252 A    201  ALA  O    O     -0.510000       15.9990           0
    3253 A    202  SER  N    NH1   -0.470000       14.0070           0
    3254 A    202  SER  HN   H      0.310000       1.00800           0
    3255 A    202  SER  CA   CT1    0.700000E-01   12.0110           0
    3256 A    202  SER  HA   HB     0.900000E-01   1.00800           0
    3257 A    202  SER  CB   CT2    0.500000E-01   12.0110           0
    3258 A    202  SER  HB1  HA     0.900000E-01   1.00800           0
    3259 A    202  SER  HB2  HA     0.900000E-01   1.00800           0
    3260 A    202  SER  OG   OH1   -0.660000       15.9990           0
    3261 A    202  SER  HG1  H      0.430000       1.00800           0
    3262 A    202  SER  C    C      0.510000       12.0110           0
    3263 A    202  SER  O    O     -0.510000       15.9990           0
    3264 A    203  LEU  N    NH1   -0.470000       14.0070           0
    3265 A    203  LEU  HN   H      0.310000       1.00800           0
    3266 A    203  LEU  CA   CT1    0.700000E-01   12.0110           0
    3267 A    203  LEU  HA   HB     0.900000E-01   1.00800           0
    3268 A    203  LEU  CB   CT2   -0.180000       12.0110           0
    3269 A    203  LEU  HB1  HA     0.900000E-01   1.00800           0
    3270 A    203  LEU  HB2  HA     0.900000E-01   1.00800           0
    3271 A    203  LEU  CG   CT1   -0.900000E-01   12.0110           0
    3272 A    203  LEU  HG   HA     0.900000E-01   1.00800           0
    3273 A    203  LEU  CD1  CT3   -0.270000       12.0110           0
    3274 A    203  LEU  HD11 HA     0.900000E-01   1.00800           0
    3275 A    203  LEU  HD12 HA     0.900000E-01   1.00800           0
    3276 A    203  LEU  HD13 HA     0.900000E-01   1.00800           0
    3277 A    203  LEU  CD2  CT3   -0.270000       12.0110           0
    3278 A    203  LEU  HD21 HA     0.900000E-01   1.00800           0
    3279 A    203  LEU  HD22 HA     0.900000E-01   1.00800           0
    3280 A    203  LEU  HD23 HA     0.900000E-01   1.00800           0
    3281 A    203  LEU  C    C      0.510000       12.0110           0
    3282 A    203  LEU  O    O     -0.510000       15.9990           0
    3283 A    204  PHE  N    NH1   -0.470000       14.0070           0
    3284 A    204  PHE  HN   H      0.310000       1.00800           0
    3285 A    204  PHE  CA   CT1    0.700000E-01   12.0110           0
    3286 A    204  PHE  HA   HB     0.900000E-01   1.00800           0
    3287 A    204  PHE  CB   CT2   -0.180000       12.0110           0
    3288 A    204  PHE  HB1  HA     0.900000E-01   1.00800           0
    3289 A    204  PHE  HB2  HA     0.900000E-01   1.00800           0
    3290 A    204  PHE  CG   CA      0.00000       12.0110           0
    3291 A    204  PHE  CD1  CA    -0.115000       12.0110           0
    3292 A    204  PHE  HD1  HP     0.115000       1.00800           0
    3293 A    204  PHE  CD2  CA    -0.115000       12.0110           0
    3294 A    204  PHE  HD2  HP     0.115000       1.00800           0
    3295 A    204  PHE  CE1  CA    -0.115000       12.0110           0
    3296 A    204  PHE  HE1  HP     0.115000       1.00800           0
    3297 A    204  PHE  CE2  CA    -0.115000       12.0110           0
    3298 A    204  PHE  HE2  HP     0.115000       1.00800           0
    3299 A    204  PHE  CZ   CA    -0.115000       12.0110           0
    3300 A    204  PHE  HZ   HP     0.115000       1.00800           0
    3301 A    204  PHE  C    C      0.510000       12.0110           0
    3302 A    204  PHE  O    O     -0.510000       15.9990           0
    3303 A    205  SER  N    NH1   -0.470000       14.0070           0
    3304 A    205  SER  HN   H      0.310000       1.00800           0
    3305 A    205  SER  CA   CT1    0.700000E-01   12.0110           0
    3306 A    205  SER  HA   HB     0.900000E-01   1.00800           0
    3307 A    205  SER  CB   CT2    0.500000E-01   12.0110           0
    3308 A    205  SER  HB1  HA     0.900000E-01   1.00800           0
    3309 A    205  SER  HB2  HA     0.900000E-01   1.00800           0
    3310 A    205  SER  OG   OH1   -0.660000       15.9990           0
    3311 A    205  SER  HG1  H      0.430000       1.00800           0
    3312 A    205  SER  C    C      0.510000       12.0110           0
    3313 A    205  SER  O    O     -0.510000       15.9990           0
    3314 A    206  GLU  N    NH1   -0.470000       14.0070           0
    3315 A    206  GLU  HN   H      0.310000       1.00800           0
    3316 A    206  GLU  CA   CT1    0.700000E-01   12.0110           0
    3317 A    206  GLU  HA   HB     0.900000E-01   1.00800           0
    3318 A    206  GLU  CB   CT2   -0.180000       12.0110           0
    3319 A    206  GLU  HB1  HA     0.900000E-01   1.00800           0
    3320 A    206  GLU  HB2  HA     0.900000E-01   1.00800           0
    3321 A    206  GLU  CG   CT2   -0.280000       12.0110           0
    3322 A    206  GLU  HG1  HA     0.900000E-01   1.00800           0
    3323 A    206  GLU  HG2  HA     0.900000E-01   1.00800           0
    3324 A    206  GLU  CD   CC     0.620000       12.0110           0
    3325 A    206  GLU  OE1  OC    -0.760000       15.9990           0
    3326 A    206  GLU  OE2  OC    -0.760000       15.9990           0
    3327 A    206  GLU  C    C      0.510000       12.0110           0
    3328 A    206  GLU  O    O     -0.510000       15.9990           0
    3329 A    207  GLU  N    NH1   -0.470000       14.0070           0
    3330 A    207  GLU  HN   H      0.310000       1.00800           0
    3331 A    207  GLU  CA   CT1    0.700000E-01   12.0110           0
    3332 A    207  GLU  HA   HB     0.900000E-01   1.00800           0
    3333 A    207  GLU  CB   CT2   -0.180000       12.0110           0
    3334 A    207  GLU  HB1  HA     0.900000E-01   1.00800           0
    3335 A    207  GLU  HB2  HA     0.900000E-01   1.00800           0
    3336 A    207  GLU  CG   CT2   -0.280000       12.0110           0
    3337 A    207  GLU  HG1  HA     0.900000E-01   1.00800           0
    3338 A    207  GLU  HG2  HA     0.900000E-01   1.00800           0
    3339 A    207  GLU  CD   CC     0.620000       12.0110           0
    3340 A    207  GLU  OE1  OC    -0.760000       15.9990           0
    3341 A    207  GLU  OE2  OC    -0.760000       15.9990           0
    3342 A    207  GLU  C    C      0.510000       12.0110           0
    3343 A    207  GLU  O    O     -0.510000       15.9990           0
    3344 A    208  ILE  N    NH1   -0.470000       14.0070           0
    3345 A    208  ILE  HN   H      0.310000       1.00800           0
    3346 A    208  ILE  CA   CT1    0.700000E-01   12.0110           0
    3347 A    208  ILE  HA   HB     0.900000E-01   1.00800           0
    3348 A    208  ILE  CB   CT1   -0.900000E-01   12.0110           0
    3349 A    208  ILE  HB   HA     0.900000E-01   1.00800           0
    3350 A    208  ILE  CG2  CT3   -0.270000       12.0110           0
    3351 A    208  ILE  HG21 HA     0.900000E-01   1.00800           0
    3352 A    208  ILE  HG22 HA     0.900000E-01   1.00800           0
    3353 A    208  ILE  HG23 HA     0.900000E-01   1.00800           0
    3354 A    208  ILE  CG1  CT2   -0.180000       12.0110           0
    3355 A    208  ILE  HG11 HA     0.900000E-01   1.00800           0
    3356 A    208  ILE  HG12 HA     0.900000E-01   1.00800           0
    3357 A    208  ILE  CD1  CT3   -0.270000       12.0110           0
    3358 A    208  ILE  HD1  HA     0.900000E-01   1.00800           0
    3359 A    208  ILE  HD2  HA     0.900000E-01   1.00800           0
    3360 A    208  ILE  HD3  HA     0.900000E-01   1.00800           0
    3361 A    208  ILE  C    C      0.510000       12.0110           0
    3362 A    208  ILE  O    O     -0.510000       15.9990           0
    3363 A    209  TYR  N    NH1   -0.470000       14.0070           0
    3364 A    209  TYR  HN   H      0.310000       1.00800           0
    3365 A    209  TYR  CA   CT1    0.700000E-01   12.0110           0
    3366 A    209  TYR  HA   HB     0.900000E-01   1.00800           0
    3367 A    209  TYR  CB   CT2   -0.180000       12.0110           0
    3368 A    209  TYR  HB1  HA     0.900000E-01   1.00800           0
    3369 A    209  TYR  HB2  HA     0.900000E-01   1.00800           0
    3370 A    209  TYR  CG   CA      0.00000       12.0110           0
    3371 A    209  TYR  CD1  CA    -0.115000       12.0110           0
    3372 A    209  TYR  HD1  HP     0.115000       1.00800           0
    3373 A    209  TYR  CD2  CA    -0.115000       12.0110           0
    3374 A    209  TYR  HD2  HP     0.115000       1.00800           0
    3375 A    209  TYR  CE1  CA    -0.115000       12.0110           0
    3376 A    209  TYR  HE1  HP     0.115000       1.00800           0
    3377 A    209  TYR  CE2  CA    -0.115000       12.0110           0
    3378 A    209  TYR  HE2  HP     0.115000       1.00800           0
    3379 A    209  TYR  CZ   CA     0.110000       12.0110           0
    3380 A    209  TYR  OH   OH1   -0.540000       15.9990           0
    3381 A    209  TYR  HH   H      0.430000       1.00800           0
    3382 A    209  TYR  C    C      0.510000       12.0110           0
    3383 A    209  TYR  O    O     -0.510000       15.9990           0
    3384 A    210  PRO  N    N     -0.290000       14.0070           0
    3385 A    210  PRO  CA   CP1    0.200000E-01   12.0110           0
    3386 A    210  PRO  HA   HB     0.900000E-01   1.00800           0
    3387 A    210  PRO  CD   CP3     0.00000       12.0110           0
    3388 A    210  PRO  HD1  HA     0.900000E-01   1.00800           0
    3389 A    210  PRO  HD2  HA     0.900000E-01   1.00800           0
    3390 A    210  PRO  CB   CP2   -0.180000       12.0110           0
    3391 A    210  PRO  HB1  HA     0.900000E-01   1.00800           0
    3392 A    210  PRO  HB2  HA     0.900000E-01   1.00800           0
    3393 A    210  PRO  CG   CP2   -0.180000       12.0110           0
    3394 A    210  PRO  HG1  HA     0.900000E-01   1.00800           0
    3395 A    210  PRO  HG2  HA     0.900000E-01   1.00800           0
    3396 A    210  PRO  C    C      0.510000       12.0110           0
    3397 A    210  PRO  O    O     -0.510000       15.9990           0
    3398 A    211  PHE  N    NH1   -0.470000       14.0070           0
    3399 A    211  PHE  HN   H      0.310000       1.00800           0
    3400 A    211  PHE  CA   CT1    0.700000E-01   12.0110           0
    3401 A    211  PHE  HA   HB     0.900000E-01   1.00800           0
    3402 A    211  PHE  CB   CT2   -0.180000       12.0110           0
    3403 A    211  PHE  HB1  HA     0.900000E-01   1.00800           0
    3404 A    211  PHE  HB2  HA     0.900000E-01   1.00800           0
    3405 A    211  PHE  CG   CA      0.00000       12.0110           0
    3406 A    211  PHE  CD1  CA    -0.115000       12.0110           0
    3407 A    211  PHE  HD1  HP     0.115000       1.00800           0
    3408 A    211  PHE  CD2  CA    -0.115000       12.0110           0
    3409 A    211  PHE  HD2  HP     0.115000       1.00800           0
    3410 A    211  PHE  CE1  CA    -0.115000       12.0110           0
    3411 A    211  PHE  HE1  HP     0.115000       1.00800           0
    3412 A    211  PHE  CE2  CA    -0.115000       12.0110           0
    3413 A    211  PHE  HE2  HP     0.115000       1.00800           0
    3414 A    211  PHE  CZ   CA    -0.115000       12.0110           0
    3415 A    211  PHE  HZ   HP     0.115000       1.00800           0
    3416 A    211  PHE  C    C      0.510000       12.0110           0
    3417 A    211  PHE  O    O     -0.510000       15.9990           0
    3418 A    212  CYS  N    NH1   -0.470000       14.0070           0
    3419 A    212  CYS  HN   H      0.310000       1.00800           0
    3420 A    212  CYS  CA   CT1    0.700000E-01   12.0110           0
    3421 A    212  CYS  HA   HB     0.900000E-01   1.00800           0
    3422 A    212  CYS  CB   CT2   -0.110000       12.0110           0
    3423 A    212  CYS  HB1  HA     0.900000E-01   1.00800           0
    3424 A    212  CYS  HB2  HA     0.900000E-01   1.00800           0
    3425 A    212  CYS  SG   S     -0.230000       32.0600           0
    3426 A    212  CYS  HG1  HS     0.160000       1.00800           0
    3427 A    212  CYS  C    C      0.510000       12.0110           0
    3428 A    212  CYS  O    O     -0.510000       15.9990           0
    3429 A    213  VAL  N    NH1   -0.470000       14.0070           0
    3430 A    213  VAL  HN   H      0.310000       1.00800           0
    3431 A    213  VAL  CA   CT1    0.700000E-01   12.0110           0
    3432 A    213  VAL  HA   HB     0.900000E-01   1.00800           0
    3433 A    213  VAL  CB   CT1   -0.900000E-01   12.0110           0
    3434 A    213  VAL  HB   HA     0.900000E-01   1.00800           0
    3435 A    213  VAL  CG1  CT3   -0.270000       12.0110           0
    3436 A    213  VAL  HG11 HA     0.900000E-01   1.00800           0
    3437 A    213  VAL  HG12 HA     0.900000E-01   1.00800           0
    3438 A    213  VAL  HG13 HA     0.900000E-01   1.00800           0
    3439 A    213  VAL  CG2  CT3   -0.270000       12.0110           0
    3440 A    213  VAL  HG21 HA     0.900000E-01   1.00800           0
    3441 A    213  VAL  HG22 HA     0.900000E-01   1.00800           0
    3442 A    213  VAL  HG23 HA     0.900000E-01   1.00800           0
    3443 A    213  VAL  C    C      0.510000       12.0110           0
    3444 A    213  VAL  O    O     -0.510000       15.9990           0
    3445 A    214  LYS  N    NH1   -0.470000       14.0070           0
    3446 A    214  LYS  HN   H      0.310000       1.00800           0
    3447 A    214  LYS  CA   CT1    0.700000E-01   12.0110           0
    3448 A    214  LYS  HA   HB     0.900000E-01   1.00800           0
    3449 A    214  LYS  CB   CT2   -0.180000       12.0110           0
    3450 A    214  LYS  HB1  HA     0.900000E-01   1.00800           0
    3451 A    214  LYS  HB2  HA     0.900000E-01   1.00800           0
    3452 A    214  LYS  CG   CT2   -0.180000       12.0110           0
    3453 A    214  LYS  HG1  HA     0.900000E-01   1.00800           0
    3454 A    214  LYS  HG2  HA     0.900000E-01   1.00800           0
    3455 A    214  LYS  CD   CT2   -0.180000       12.0110           0
    3456 A    214  LYS  HD1  HA     0.900000E-01   1.00800           0
    3457 A    214  LYS  HD2  HA     0.900000E-01   1.00800           0
    3458 A    214  LYS  CE   CT2    0.210000       12.0110           0
    3459 A    214  LYS  HE1  HA     0.500000E-01   1.00800           0
    3460 A    214  LYS  HE2  HA     0.500000E-01   1.00800           0
    3461 A    214  LYS  NZ   NH3   -0.300000       14.0070           0
    3462 A    214  LYS  HZ1  HC     0.330000       1.00800           0
    3463 A    214  LYS  HZ2  HC     0.330000       1.00800           0
    3464 A    214  LYS  HZ3  HC     0.330000       1.00800           0
    3465 A    214  LYS  C    C      0.510000       12.0110           0
    3466 A    214  LYS  O    O     -0.510000       15.9990           0
    3467 A    215  TYR  N    NH1   -0.470000       14.0070           0
    3468 A    215  TYR  HN   H      0.310000       1.00800           0
    3469 A    215  TYR  CA   CT1    0.700000E-01   12.0110           0
    3470 A    215  TYR  HA   HB     0.900000E-01   1.00800           0
    3471 A    215  TYR  CB   CT2   -0.180000       12.0110           0
    3472 A    215  TYR  HB1  HA     0.900000E-01   1.00800           0
    3473 A    215  TYR  HB2  HA     0.900000E-01   1.00800           0
    3474 A    215  TYR  CG   CA      0.00000       12.0110           0
    3475 A    215  TYR  CD1  CA    -0.115000       12.0110           0
    3476 A    215  TYR  HD1  HP     0.115000       1.00800           0
    3477 A    215  TYR  CD2  CA    -0.115000       12.0110           0
    3478 A    215  TYR  HD2  HP     0.115000       1.00800           0
    3479 A    215  TYR  CE1  CA    -0.115000       12.0110           0
    3480 A    215  TYR  HE1  HP     0.115000       1.00800           0
    3481 A    215  TYR  CE2  CA    -0.115000       12.0110           0
    3482 A    215  TYR  HE2  HP     0.115000       1.00800           0
    3483 A    215  TYR  CZ   CA     0.110000       12.0110           0
    3484 A    215  TYR  OH   OH1   -0.540000       15.9990           0
    3485 A    215  TYR  HH   H      0.430000       1.00800           0
    3486 A    215  TYR  C    C      0.510000       12.0110           0
    3487 A    215  TYR  O    O     -0.510000       15.9990           0
    3488 A    216  TYR  N    NH1   -0.470000       14.0070           0
    3489 A    216  TYR  HN   H      0.310000       1.00800           0
    3490 A    216  TYR  CA   CT1    0.700000E-01   12.0110           0
    3491 A    216  TYR  HA   HB     0.900000E-01   1.00800           0
    3492 A    216  TYR  CB   CT2   -0.180000       12.0110           0
    3493 A    216  TYR  HB1  HA     0.900000E-01   1.00800           0
    3494 A    216  TYR  HB2  HA     0.900000E-01   1.00800           0
    3495 A    216  TYR  CG   CA      0.00000       12.0110           0
    3496 A    216  TYR  CD1  CA    -0.115000       12.0110           0
    3497 A    216  TYR  HD1  HP     0.115000       1.00800           0
    3498 A    216  TYR  CD2  CA    -0.115000       12.0110           0
    3499 A    216  TYR  HD2  HP     0.115000       1.00800           0
    3500 A    216  TYR  CE1  CA    -0.115000       12.0110           0
    3501 A    216  TYR  HE1  HP     0.115000       1.00800           0
    3502 A    216  TYR  CE2  CA    -0.115000       12.0110           0
    3503 A    216  TYR  HE2  HP     0.115000       1.00800           0
    3504 A    216  TYR  CZ   CA     0.110000       12.0110           0
    3505 A    216  TYR  OH   OH1   -0.540000       15.9990           0
    3506 A    216  TYR  HH   H      0.430000       1.00800           0
    3507 A    216  TYR  C    C      0.510000       12.0110           0
    3508 A    216  TYR  O    O     -0.510000       15.9990           0
    3509 A    217  ALA  N    NH1   -0.470000       14.0070           0
    3510 A    217  ALA  HN   H      0.310000       1.00800           0
    3511 A    217  ALA  CA   CT1    0.700000E-01   12.0110           0
    3512 A    217  ALA  HA   HB     0.900000E-01   1.00800           0
    3513 A    217  ALA  CB   CT3   -0.270000       12.0110           0
    3514 A    217  ALA  HB1  HA     0.900000E-01   1.00800           0
    3515 A    217  ALA  HB2  HA     0.900000E-01   1.00800           0
    3516 A    217  ALA  HB3  HA     0.900000E-01   1.00800           0
    3517 A    217  ALA  C    C      0.510000       12.0110           0
    3518 A    217  ALA  O    O     -0.510000       15.9990           0
    3519 A    218  GLU  N    NH1   -0.470000       14.0070           0
    3520 A    218  GLU  HN   H      0.310000       1.00800           0
    3521 A    218  GLU  CA   CT1    0.700000E-01   12.0110           0
    3522 A    218  GLU  HA   HB     0.900000E-01   1.00800           0
    3523 A    218  GLU  CB   CT2   -0.180000       12.0110           0
    3524 A    218  GLU  HB1  HA     0.900000E-01   1.00800           0
    3525 A    218  GLU  HB2  HA     0.900000E-01   1.00800           0
    3526 A    218  GLU  CG   CT2   -0.280000       12.0110           0
    3527 A    218  GLU  HG1  HA     0.900000E-01   1.00800           0
    3528 A    218  GLU  HG2  HA     0.900000E-01   1.00800           0
    3529 A    218  GLU  CD   CC     0.620000       12.0110           0
    3530 A    218  GLU  OE1  OC    -0.760000       15.9990           0
    3531 A    218  GLU  OE2  OC    -0.760000       15.9990           0
    3532 A    218  GLU  C    C      0.510000       12.0110           0
    3533 A    218  GLU  O    O     -0.510000       15.9990           0
    3534 A    219  ALA  N    NH1   -0.470000       14.0070           0
    3535 A    219  ALA  HN   H      0.310000       1.00800           0
    3536 A    219  ALA  CA   CT1    0.700000E-01   12.0110           0
    3537 A    219  ALA  HA   HB     0.900000E-01   1.00800           0
    3538 A    219  ALA  CB   CT3   -0.270000       12.0110           0
    3539 A    219  ALA  HB1  HA     0.900000E-01   1.00800           0
    3540 A    219  ALA  HB2  HA     0.900000E-01   1.00800           0
    3541 A    219  ALA  HB3  HA     0.900000E-01   1.00800           0
    3542 A    219  ALA  C    C      0.510000       12.0110           0
    3543 A    219  ALA  O    O     -0.510000       15.9990           0
    3544 A    220  GLN  N    NH1   -0.470000       14.0070           0
    3545 A    220  GLN  HN   H      0.310000       1.00800           0
    3546 A    220  GLN  CA   CT1    0.700000E-01   12.0110           0
    3547 A    220  GLN  HA   HB     0.900000E-01   1.00800           0
    3548 A    220  GLN  CB   CT2   -0.180000       12.0110           0
    3549 A    220  GLN  HB1  HA     0.900000E-01   1.00800           0
    3550 A    220  GLN  HB2  HA     0.900000E-01   1.00800           0
    3551 A    220  GLN  CG   CT2   -0.180000       12.0110           0
    3552 A    220  GLN  HG1  HA     0.900000E-01   1.00800           0
    3553 A    220  GLN  HG2  HA     0.900000E-01   1.00800           0
    3554 A    220  GLN  CD   CC     0.550000       12.0110           0
    3555 A    220  GLN  OE1  O     -0.550000       15.9990           0
    3556 A    220  GLN  NE2  NH2   -0.620000       14.0070           0
    3557 A    220  GLN  HE21 H      0.320000       1.00800           0
    3558 A    220  GLN  HE22 H      0.300000       1.00800           0
    3559 A    220  GLN  C    C      0.510000       12.0110           0
    3560 A    220  GLN  O    O     -0.510000       15.9990           0
    3561 A    221  ARG  N    NH1   -0.470000       14.0070           0
    3562 A    221  ARG  HN   H      0.310000       1.00800           0
    3563 A    221  ARG  CA   CT1    0.700000E-01   12.0110           0
    3564 A    221  ARG  HA   HB     0.900000E-01   1.00800           0
    3565 A    221  ARG  CB   CT2   -0.180000       12.0110           0
    3566 A    221  ARG  HB1  HA     0.900000E-01   1.00800           0
    3567 A    221  ARG  HB2  HA     0.900000E-01   1.00800           0
    3568 A    221  ARG  CG   CT2   -0.180000       12.0110           0
    3569 A    221  ARG  HG1  HA     0.900000E-01   1.00800           0
    3570 A    221  ARG  HG2  HA     0.900000E-01   1.00800           0
    3571 A    221  ARG  CD   CT2    0.200000       12.0110           0
    3572 A    221  ARG  HD1  HA     0.900000E-01   1.00800           0
    3573 A    221  ARG  HD2  HA     0.900000E-01   1.00800           0
    3574 A    221  ARG  NE   NC2   -0.700000       14.0070           0
    3575 A    221  ARG  HE   HC     0.440000       1.00800           0
    3576 A    221  ARG  CZ   C      0.640000       12.0110           0
    3577 A    221  ARG  NH1  NC2   -0.800000       14.0070           0
    3578 A    221  ARG  HH11 HC     0.460000       1.00800           0
    3579 A    221  ARG  HH12 HC     0.460000       1.00800           0
    3580 A    221  ARG  NH2  NC2   -0.800000       14.0070           0
    3581 A    221  ARG  HH21 HC     0.460000       1.00800           0
    3582 A    221  ARG  HH22 HC     0.460000       1.00800           0
    3583 A    221  ARG  C    C      0.510000       12.0110           0
    3584 A    221  ARG  O    O     -0.510000       15.9990           0
    3585 A    222  ASP  N    NH1   -0.470000       14.0070           0
    3586 A    222  ASP  HN   H      0.310000       1.00800           0
    3587 A    222  ASP  CA   CT1    0.700000E-01   12.0110           0
    3588 A    222  ASP  HA   HB     0.900000E-01   1.00800           0
    3589 A    222  ASP  CB   CT2   -0.280000       12.0110           0
    3590 A    222  ASP  HB1  HA     0.900000E-01   1.00800           0
    3591 A    222  ASP  HB2  HA     0.900000E-01   1.00800           0
    3592 A    222  ASP  CG   CC     0.620000       12.0110           0
    3593 A    222  ASP  OD1  OC    -0.760000       15.9990           0
    3594 A    222  ASP  OD2  OC    -0.760000       15.9990           0
    3595 A    222  ASP  C    C      0.510000       12.0110           0
    3596 A    222  ASP  O    O     -0.510000       15.9990           0
    3597 A    223  LEU  N    NH1   -0.470000       14.0070           0
    3598 A    223  LEU  HN   H      0.310000       1.00800           0
    3599 A    223  LEU  CA   CT1    0.700000E-01   12.0110           0
    3600 A    223  LEU  HA   HB     0.900000E-01   1.00800           0
    3601 A    223  LEU  CB   CT2   -0.180000       12.0110           0
    3602 A    223  LEU  HB1  HA     0.900000E-01   1.00800           0
    3603 A    223  LEU  HB2  HA     0.900000E-01   1.00800           0
    3604 A    223  LEU  CG   CT1   -0.900000E-01   12.0110           0
    3605 A    223  LEU  HG   HA     0.900000E-01   1.00800           0
    3606 A    223  LEU  CD1  CT3   -0.270000       12.0110           0
    3607 A    223  LEU  HD11 HA     0.900000E-01   1.00800           0
    3608 A    223  LEU  HD12 HA     0.900000E-01   1.00800           0
    3609 A    223  LEU  HD13 HA     0.900000E-01   1.00800           0
    3610 A    223  LEU  CD2  CT3   -0.270000       12.0110           0
    3611 A    223  LEU  HD21 HA     0.900000E-01   1.00800           0
    3612 A    223  LEU  HD22 HA     0.900000E-01   1.00800           0
    3613 A    223  LEU  HD23 HA     0.900000E-01   1.00800           0
    3614 A    223  LEU  C    C      0.510000       12.0110           0
    3615 A    223  LEU  O    O     -0.510000       15.9990           0
    3616 A    224  GLU  N    NH1   -0.470000       14.0070           0
    3617 A    224  GLU  HN   H      0.310000       1.00800           0
    3618 A    224  GLU  CA   CT1    0.700000E-01   12.0110           0
    3619 A    224  GLU  HA   HB     0.900000E-01   1.00800           0
    3620 A    224  GLU  CB   CT2   -0.180000       12.0110           0
    3621 A    224  GLU  HB1  HA     0.900000E-01   1.00800           0
    3622 A    224  GLU  HB2  HA     0.900000E-01   1.00800           0
    3623 A    224  GLU  CG   CT2   -0.280000       12.0110           0
    3624 A    224  GLU  HG1  HA     0.900000E-01   1.00800           0
    3625 A    224  GLU  HG2  HA     0.900000E-01   1.00800           0
    3626 A    224  GLU  CD   CC     0.620000       12.0110           0
    3627 A    224  GLU  OE1  OC    -0.760000       15.9990           0
    3628 A    224  GLU  OE2  OC    -0.760000       15.9990           0
    3629 A    224  GLU  C    C      0.510000       12.0110           0
    3630 A    224  GLU  O    O     -0.510000       15.9990           0
    3631 A    225  ASP  N    NH1   -0.470000       14.0070           0
    3632 A    225  ASP  HN   H      0.310000       1.00800           0
    3633 A    225  ASP  CA   CT1    0.700000E-01   12.0110           0
    3634 A    225  ASP  HA   HB     0.900000E-01   1.00800           0
    3635 A    225  ASP  CB   CT2   -0.280000       12.0110           0
    3636 A    225  ASP  HB1  HA     0.900000E-01   1.00800           0
    3637 A    225  ASP  HB2  HA     0.900000E-01   1.00800           0
    3638 A    225  ASP  CG   CC     0.620000       12.0110           0
    3639 A    225  ASP  OD1  OC    -0.760000       15.9990           0
    3640 A    225  ASP  OD2  OC    -0.760000       15.9990           0
    3641 A    225  ASP  C    CC     0.340000       12.0110           0
    3642 A    225  ASP  O    OC    -0.670000       15.9990           0
    3643 B    10   GLU  N    NH3   -0.300000       14.0070           0
    3644 B    10   GLU  HT1  HC     0.330000       1.00800           0
    3645 B    10   GLU  HT2  HC     0.330000       1.00800           0
    3646 B    10   GLU  HT3  HC     0.330000       1.00800           0
    3647 B    10   GLU  CA   CT1    0.210000       12.0110           0
    3648 B    10   GLU  HA   HB     0.100000       1.00800           0
    3649 B    10   GLU  CB   CT2   -0.180000       12.0110           0
    3650 B    10   GLU  HB1  HA     0.900000E-01   1.00800           0
    3651 B    10   GLU  HB2  HA     0.900000E-01   1.00800           0
    3652 B    10   GLU  CG   CT2   -0.280000       12.0110           0
    3653 B    10   GLU  HG1  HA     0.900000E-01   1.00800           0
    3654 B    10   GLU  HG2  HA     0.900000E-01   1.00800           0
    3655 B    10   GLU  CD   CC     0.620000       12.0110           0
    3656 B    10   GLU  OE1  OC    -0.760000       15.9990           0
    3657 B    10   GLU  OE2  OC    -0.760000       15.9990           0
    3658 B    10   GLU  C    C      0.510000       12.0110           0
    3659 B    10   GLU  O    O     -0.510000       15.9990           0
    3660 B    11   HIS  N    NH1   -0.470000       14.0070           0
    3661 B    11   HIS  HN   H      0.310000       1.00800           0
    3662 B    11   HIS  CA   CT1    0.700000E-01   12.0110           0
    3663 B    11   HIS  HA   HB     0.900000E-01   1.00800           0
    3664 B    11   HIS  ND1  NR3   -0.510000       14.0070           0
    3665 B    11   HIS  HD1  H      0.440000       1.00800           0
    3666 B    11   HIS  NE2  NR3   -0.510000       14.0070           0
    3667 B    11   HIS  HE2  H      0.440000       1.00800           0
    3668 B    11   HIS  CE1  CPH2   0.320000       12.0110           0
    3669 B    11   HIS  HE1  HR2    0.180000       1.00800           0
    3670 B    11   HIS  CD2  CPH1   0.190000       12.0110           0
    3671 B    11   HIS  HD2  HR1    0.130000       1.00800           0
    3672 B    11   HIS  CG   CPH1   0.190000       12.0110           0
    3673 B    11   HIS  CB   CT2   -0.500000E-01   12.0110           0
    3674 B    11   HIS  HB1  HA     0.900000E-01   1.00800           0
    3675 B    11   HIS  HB2  HA     0.900000E-01   1.00800           0
    3676 B    11   HIS  C    C      0.510000       12.0110           0
    3677 B    11   HIS  O    O     -0.510000       15.9990           0
    3678 B    12   ALA  N    NH1   -0.470000       14.0070           0
    3679 B    12   ALA  HN   H      0.310000       1.00800           0
    3680 B    12   ALA  CA   CT1    0.700000E-01   12.0110           0
    3681 B    12   ALA  HA   HB     0.900000E-01   1.00800           0
    3682 B    12   ALA  CB   CT3   -0.270000       12.0110           0
    3683 B    12   ALA  HB1  HA     0.900000E-01   1.00800           0
    3684 B    12   ALA  HB2  HA     0.900000E-01   1.00800           0
    3685 B    12   ALA  HB3  HA     0.900000E-01   1.00800           0
    3686 B    12   ALA  C    C      0.510000       12.0110           0
    3687 B    12   ALA  O    O     -0.510000       15.9990           0
    3688 B    13   LYS  N    NH1   -0.470000       14.0070           0
    3689 B    13   LYS  HN   H      0.310000       1.00800           0
    3690 B    13   LYS  CA   CT1    0.700000E-01   12.0110           0
    3691 B    13   LYS  HA   HB     0.900000E-01   1.00800           0
    3692 B    13   LYS  CB   CT2   -0.180000       12.0110           0
    3693 B    13   LYS  HB1  HA     0.900000E-01   1.00800           0
    3694 B    13   LYS  HB2  HA     0.900000E-01   1.00800           0
    3695 B    13   LYS  CG   CT2   -0.180000       12.0110           0
    3696 B    13   LYS  HG1  HA     0.900000E-01   1.00800           0
    3697 B    13   LYS  HG2  HA     0.900000E-01   1.00800           0
    3698 B    13   LYS  CD   CT2   -0.180000       12.0110           0
    3699 B    13   LYS  HD1  HA     0.900000E-01   1.00800           0
    3700 B    13   LYS  HD2  HA     0.900000E-01   1.00800           0
    3701 B    13   LYS  CE   CT2    0.210000       12.0110           0
    3702 B    13   LYS  HE1  HA     0.500000E-01   1.00800           0
    3703 B    13   LYS  HE2  HA     0.500000E-01   1.00800           0
    3704 B    13   LYS  NZ   NH3   -0.300000       14.0070           0
    3705 B    13   LYS  HZ1  HC     0.330000       1.00800           0
    3706 B    13   LYS  HZ2  HC     0.330000       1.00800           0
    3707 B    13   LYS  HZ3  HC     0.330000       1.00800           0
    3708 B    13   LYS  C    C      0.510000       12.0110           0
    3709 B    13   LYS  O    O     -0.510000       15.9990           0
    3710 B    14   ALA  N    NH1   -0.470000       14.0070           0
    3711 B    14   ALA  HN   H      0.310000       1.00800           0
    3712 B    14   ALA  CA   CT1    0.700000E-01   12.0110           0
    3713 B    14   ALA  HA   HB     0.900000E-01   1.00800           0
    3714 B    14   ALA  CB   CT3   -0.270000       12.0110           0
    3715 B    14   ALA  HB1  HA     0.900000E-01   1.00800           0
    3716 B    14   ALA  HB2  HA     0.900000E-01   1.00800           0
    3717 B    14   ALA  HB3  HA     0.900000E-01   1.00800           0
    3718 B    14   ALA  C    C      0.510000       12.0110           0
    3719 B    14   ALA  O    O     -0.510000       15.9990           0
    3720 B    15   PHE  N    NH1   -0.470000       14.0070           0
    3721 B    15   PHE  HN   H      0.310000       1.00800           0
    3722 B    15   PHE  CA   CT1    0.700000E-01   12.0110           0
    3723 B    15   PHE  HA   HB     0.900000E-01   1.00800           0
    3724 B    15   PHE  CB   CT2   -0.180000       12.0110           0
    3725 B    15   PHE  HB1  HA     0.900000E-01   1.00800           0
    3726 B    15   PHE  HB2  HA     0.900000E-01   1.00800           0
    3727 B    15   PHE  CG   CA      0.00000       12.0110           0
    3728 B    15   PHE  CD1  CA    -0.115000       12.0110           0
    3729 B    15   PHE  HD1  HP     0.115000       1.00800           0
    3730 B    15   PHE  CD2  CA    -0.115000       12.0110           0
    3731 B    15   PHE  HD2  HP     0.115000       1.00800           0
    3732 B    15   PHE  CE1  CA    -0.115000       12.0110           0
    3733 B    15   PHE  HE1  HP     0.115000       1.00800           0
    3734 B    15   PHE  CE2  CA    -0.115000       12.0110           0
    3735 B    15   PHE  HE2  HP     0.115000       1.00800           0
    3736 B    15   PHE  CZ   CA    -0.115000       12.0110           0
    3737 B    15   PHE  HZ   HP     0.115000       1.00800           0
    3738 B    15   PHE  C    C      0.510000       12.0110           0
    3739 B    15   PHE  O    O     -0.510000       15.9990           0
    3740 B    16   LEU  N    NH1   -0.470000       14.0070           0
    3741 B    16   LEU  HN   H      0.310000       1.00800           0
    3742 B    16   LEU  CA   CT1    0.700000E-01   12.0110           0
    3743 B    16   LEU  HA   HB     0.900000E-01   1.00800           0
    3744 B    16   LEU  CB   CT2   -0.180000       12.0110           0
    3745 B    16   LEU  HB1  HA     0.900000E-01   1.00800           0
    3746 B    16   LEU  HB2  HA     0.900000E-01   1.00800           0
    3747 B    16   LEU  CG   CT1   -0.900000E-01   12.0110           0
    3748 B    16   LEU  HG   HA     0.900000E-01   1.00800           0
    3749 B    16   LEU  CD1  CT3   -0.270000       12.0110           0
    3750 B    16   LEU  HD11 HA     0.900000E-01   1.00800           0
    3751 B    16   LEU  HD12 HA     0.900000E-01   1.00800           0
    3752 B    16   LEU  HD13 HA     0.900000E-01   1.00800           0
    3753 B    16   LEU  CD2  CT3   -0.270000       12.0110           0
    3754 B    16   LEU  HD21 HA     0.900000E-01   1.00800           0
    3755 B    16   LEU  HD22 HA     0.900000E-01   1.00800           0
    3756 B    16   LEU  HD23 HA     0.900000E-01   1.00800           0
    3757 B    16   LEU  C    C      0.510000       12.0110           0
    3758 B    16   LEU  O    O     -0.510000       15.9990           0
    3759 B    17   GLY  N    NH1   -0.470000       14.0070           0
    3760 B    17   GLY  HN   H      0.310000       1.00800           0
    3761 B    17   GLY  CA   CT2   -0.200000E-01   12.0110           0
    3762 B    17   GLY  HA1  HB     0.900000E-01   1.00800           0
    3763 B    17   GLY  HA2  HB     0.900000E-01   1.00800           0
    3764 B    17   GLY  C    C      0.510000       12.0110           0
    3765 B    17   GLY  O    O     -0.510000       15.9990           0
    3766 B    18   LEU  N    NH1   -0.470000       14.0070           0
    3767 B    18   LEU  HN   H      0.310000       1.00800           0
    3768 B    18   LEU  CA   CT1    0.700000E-01   12.0110           0
    3769 B    18   LEU  HA   HB     0.900000E-01   1.00800           0
    3770 B    18   LEU  CB   CT2   -0.180000       12.0110           0
    3771 B    18   LEU  HB1  HA     0.900000E-01   1.00800           0
    3772 B    18   LEU  HB2  HA     0.900000E-01   1.00800           0
    3773 B    18   LEU  CG   CT1   -0.900000E-01   12.0110           0
    3774 B    18   LEU  HG   HA     0.900000E-01   1.00800           0
    3775 B    18   LEU  CD1  CT3   -0.270000       12.0110           0
    3776 B    18   LEU  HD11 HA     0.900000E-01   1.00800           0
    3777 B    18   LEU  HD12 HA     0.900000E-01   1.00800           0
    3778 B    18   LEU  HD13 HA     0.900000E-01   1.00800           0
    3779 B    18   LEU  CD2  CT3   -0.270000       12.0110           0
    3780 B    18   LEU  HD21 HA     0.900000E-01   1.00800           0
    3781 B    18   LEU  HD22 HA     0.900000E-01   1.00800           0
    3782 B    18   LEU  HD23 HA     0.900000E-01   1.00800           0
    3783 B    18   LEU  C    C      0.510000       12.0110           0
    3784 B    18   LEU  O    O     -0.510000       15.9990           0
    3785 B    19   ALA  N    NH1   -0.470000       14.0070           0
    3786 B    19   ALA  HN   H      0.310000       1.00800           0
    3787 B    19   ALA  CA   CT1    0.700000E-01   12.0110           0
    3788 B    19   ALA  HA   HB     0.900000E-01   1.00800           0
    3789 B    19   ALA  CB   CT3   -0.270000       12.0110           0
    3790 B    19   ALA  HB1  HA     0.900000E-01   1.00800           0
    3791 B    19   ALA  HB2  HA     0.900000E-01   1.00800           0
    3792 B    19   ALA  HB3  HA     0.900000E-01   1.00800           0
    3793 B    19   ALA  C    C      0.510000       12.0110           0
    3794 B    19   ALA  O    O     -0.510000       15.9990           0
    3795 B    20   LYS  N    NH1   -0.470000       14.0070           0
    3796 B    20   LYS  HN   H      0.310000       1.00800           0
    3797 B    20   LYS  CA   CT1    0.700000E-01   12.0110           0
    3798 B    20   LYS  HA   HB     0.900000E-01   1.00800           0
    3799 B    20   LYS  CB   CT2   -0.180000       12.0110           0
    3800 B    20   LYS  HB1  HA     0.900000E-01   1.00800           0
    3801 B    20   LYS  HB2  HA     0.900000E-01   1.00800           0
    3802 B    20   LYS  CG   CT2   -0.180000       12.0110           0
    3803 B    20   LYS  HG1  HA     0.900000E-01   1.00800           0
    3804 B    20   LYS  HG2  HA     0.900000E-01   1.00800           0
    3805 B    20   LYS  CD   CT2   -0.180000       12.0110           0
    3806 B    20   LYS  HD1  HA     0.900000E-01   1.00800           0
    3807 B    20   LYS  HD2  HA     0.900000E-01   1.00800           0
    3808 B    20   LYS  CE   CT2    0.210000       12.0110           0
    3809 B    20   LYS  HE1  HA     0.500000E-01   1.00800           0
    3810 B    20   LYS  HE2  HA     0.500000E-01   1.00800           0
    3811 B    20   LYS  NZ   NH3   -0.300000       14.0070           0
    3812 B    20   LYS  HZ1  HC     0.330000       1.00800           0
    3813 B    20   LYS  HZ2  HC     0.330000       1.00800           0
    3814 B    20   LYS  HZ3  HC     0.330000       1.00800           0
    3815 B    20   LYS  C    C      0.510000       12.0110           0
    3816 B    20   LYS  O    O     -0.510000       15.9990           0
    3817 B    21   CYS  N    NH1   -0.470000       14.0070           0
    3818 B    21   CYS  HN   H      0.310000       1.00800           0
    3819 B    21   CYS  CA   CT1    0.700000E-01   12.0110           0
    3820 B    21   CYS  HA   HB     0.900000E-01   1.00800           0
    3821 B    21   CYS  CB   CT2   -0.110000       12.0110           0
    3822 B    21   CYS  HB1  HA     0.900000E-01   1.00800           0
    3823 B    21   CYS  HB2  HA     0.900000E-01   1.00800           0
    3824 B    21   CYS  SG   S     -0.230000       32.0600           0
    3825 B    21   CYS  HG1  HS     0.160000       1.00800           0
    3826 B    21   CYS  C    C      0.510000       12.0110           0
    3827 B    21   CYS  O    O     -0.510000       15.9990           0
    3828 B    22   GLU  N    NH1   -0.470000       14.0070           0
    3829 B    22   GLU  HN   H      0.310000       1.00800           0
    3830 B    22   GLU  CA   CT1    0.700000E-01   12.0110           0
    3831 B    22   GLU  HA   HB     0.900000E-01   1.00800           0
    3832 B    22   GLU  CB   CT2   -0.180000       12.0110           0
    3833 B    22   GLU  HB1  HA     0.900000E-01   1.00800           0
    3834 B    22   GLU  HB2  HA     0.900000E-01   1.00800           0
    3835 B    22   GLU  CG   CT2   -0.280000       12.0110           0
    3836 B    22   GLU  HG1  HA     0.900000E-01   1.00800           0
    3837 B    22   GLU  HG2  HA     0.900000E-01   1.00800           0
    3838 B    22   GLU  CD   CC     0.620000       12.0110           0
    3839 B    22   GLU  OE1  OC    -0.760000       15.9990           0
    3840 B    22   GLU  OE2  OC    -0.760000       15.9990           0
    3841 B    22   GLU  C    C      0.510000       12.0110           0
    3842 B    22   GLU  O    O     -0.510000       15.9990           0
    3843 B    23   GLU  N    NH1   -0.470000       14.0070           0
    3844 B    23   GLU  HN   H      0.310000       1.00800           0
    3845 B    23   GLU  CA   CT1    0.700000E-01   12.0110           0
    3846 B    23   GLU  HA   HB     0.900000E-01   1.00800           0
    3847 B    23   GLU  CB   CT2   -0.180000       12.0110           0
    3848 B    23   GLU  HB1  HA     0.900000E-01   1.00800           0
    3849 B    23   GLU  HB2  HA     0.900000E-01   1.00800           0
    3850 B    23   GLU  CG   CT2   -0.280000       12.0110           0
    3851 B    23   GLU  HG1  HA     0.900000E-01   1.00800           0
    3852 B    23   GLU  HG2  HA     0.900000E-01   1.00800           0
    3853 B    23   GLU  CD   CC     0.620000       12.0110           0
    3854 B    23   GLU  OE1  OC    -0.760000       15.9990           0
    3855 B    23   GLU  OE2  OC    -0.760000       15.9990           0
    3856 B    23   GLU  C    C      0.510000       12.0110           0
    3857 B    23   GLU  O    O     -0.510000       15.9990           0
    3858 B    24   GLU  N    NH1   -0.470000       14.0070           0
    3859 B    24   GLU  HN   H      0.310000       1.00800           0
    3860 B    24   GLU  CA   CT1    0.700000E-01   12.0110           0
    3861 B    24   GLU  HA   HB     0.900000E-01   1.00800           0
    3862 B    24   GLU  CB   CT2   -0.180000       12.0110           0
    3863 B    24   GLU  HB1  HA     0.900000E-01   1.00800           0
    3864 B    24   GLU  HB2  HA     0.900000E-01   1.00800           0
    3865 B    24   GLU  CG   CT2   -0.280000       12.0110           0
    3866 B    24   GLU  HG1  HA     0.900000E-01   1.00800           0
    3867 B    24   GLU  HG2  HA     0.900000E-01   1.00800           0
    3868 B    24   GLU  CD   CC     0.620000       12.0110           0
    3869 B    24   GLU  OE1  OC    -0.760000       15.9990           0
    3870 B    24   GLU  OE2  OC    -0.760000       15.9990           0
    3871 B    24   GLU  C    C      0.510000       12.0110           0
    3872 B    24   GLU  O    O     -0.510000       15.9990           0
    3873 B    25   VAL  N    NH1   -0.470000       14.0070           0
    3874 B    25   VAL  HN   H      0.310000       1.00800           0
    3875 B    25   VAL  CA   CT1    0.700000E-01   12.0110           0
    3876 B    25   VAL  HA   HB     0.900000E-01   1.00800           0
    3877 B    25   VAL  CB   CT1   -0.900000E-01   12.0110           0
    3878 B    25   VAL  HB   HA     0.900000E-01   1.00800           0
    3879 B    25   VAL  CG1  CT3   -0.270000       12.0110           0
    3880 B    25   VAL  HG11 HA     0.900000E-01   1.00800           0
    3881 B    25   VAL  HG12 HA     0.900000E-01   1.00800           0
    3882 B    25   VAL  HG13 HA     0.900000E-01   1.00800           0
    3883 B    25   VAL  CG2  CT3   -0.270000       12.0110           0
    3884 B    25   VAL  HG21 HA     0.900000E-01   1.00800           0
    3885 B    25   VAL  HG22 HA     0.900000E-01   1.00800           0
    3886 B    25   VAL  HG23 HA     0.900000E-01   1.00800           0
    3887 B    25   VAL  C    C      0.510000       12.0110           0
    3888 B    25   VAL  O    O     -0.510000       15.9990           0
    3889 B    26   ASP  N    NH1   -0.470000       14.0070           0
    3890 B    26   ASP  HN   H      0.310000       1.00800           0
    3891 B    26   ASP  CA   CT1    0.700000E-01   12.0110           0
    3892 B    26   ASP  HA   HB     0.900000E-01   1.00800           0
    3893 B    26   ASP  CB   CT2   -0.280000       12.0110           0
    3894 B    26   ASP  HB1  HA     0.900000E-01   1.00800           0
    3895 B    26   ASP  HB2  HA     0.900000E-01   1.00800           0
    3896 B    26   ASP  CG   CC     0.620000       12.0110           0
    3897 B    26   ASP  OD1  OC    -0.760000       15.9990           0
    3898 B    26   ASP  OD2  OC    -0.760000       15.9990           0
    3899 B    26   ASP  C    C      0.510000       12.0110           0
    3900 B    26   ASP  O    O     -0.510000       15.9990           0
    3901 B    27   ALA  N    NH1   -0.470000       14.0070           0
    3902 B    27   ALA  HN   H      0.310000       1.00800           0
    3903 B    27   ALA  CA   CT1    0.700000E-01   12.0110           0
    3904 B    27   ALA  HA   HB     0.900000E-01   1.00800           0
    3905 B    27   ALA  CB   CT3   -0.270000       12.0110           0
    3906 B    27   ALA  HB1  HA     0.900000E-01   1.00800           0
    3907 B    27   ALA  HB2  HA     0.900000E-01   1.00800           0
    3908 B    27   ALA  HB3  HA     0.900000E-01   1.00800           0
    3909 B    27   ALA  C    C      0.510000       12.0110           0
    3910 B    27   ALA  O    O     -0.510000       15.9990           0
    3911 B    28   ILE  N    NH1   -0.470000       14.0070           0
    3912 B    28   ILE  HN   H      0.310000       1.00800           0
    3913 B    28   ILE  CA   CT1    0.700000E-01   12.0110           0
    3914 B    28   ILE  HA   HB     0.900000E-01   1.00800           0
    3915 B    28   ILE  CB   CT1   -0.900000E-01   12.0110           0
    3916 B    28   ILE  HB   HA     0.900000E-01   1.00800           0
    3917 B    28   ILE  CG2  CT3   -0.270000       12.0110           0
    3918 B    28   ILE  HG21 HA     0.900000E-01   1.00800           0
    3919 B    28   ILE  HG22 HA     0.900000E-01   1.00800           0
    3920 B    28   ILE  HG23 HA     0.900000E-01   1.00800           0
    3921 B    28   ILE  CG1  CT2   -0.180000       12.0110           0
    3922 B    28   ILE  HG11 HA     0.900000E-01   1.00800           0
    3923 B    28   ILE  HG12 HA     0.900000E-01   1.00800           0
    3924 B    28   ILE  CD1  CT3   -0.270000       12.0110           0
    3925 B    28   ILE  HD1  HA     0.900000E-01   1.00800           0
    3926 B    28   ILE  HD2  HA     0.900000E-01   1.00800           0
    3927 B    28   ILE  HD3  HA     0.900000E-01   1.00800           0
    3928 B    28   ILE  C    C      0.510000       12.0110           0
    3929 B    28   ILE  O    O     -0.510000       15.9990           0
    3930 B    29   GLU  N    NH1   -0.470000       14.0070           0
    3931 B    29   GLU  HN   H      0.310000       1.00800           0
    3932 B    29   GLU  CA   CT1    0.700000E-01   12.0110           0
    3933 B    29   GLU  HA   HB     0.900000E-01   1.00800           0
    3934 B    29   GLU  CB   CT2   -0.180000       12.0110           0
    3935 B    29   GLU  HB1  HA     0.900000E-01   1.00800           0
    3936 B    29   GLU  HB2  HA     0.900000E-01   1.00800           0
    3937 B    29   GLU  CG   CT2   -0.280000       12.0110           0
    3938 B    29   GLU  HG1  HA     0.900000E-01   1.00800           0
    3939 B    29   GLU  HG2  HA     0.900000E-01   1.00800           0
    3940 B    29   GLU  CD   CC     0.620000       12.0110           0
    3941 B    29   GLU  OE1  OC    -0.760000       15.9990           0
    3942 B    29   GLU  OE2  OC    -0.760000       15.9990           0
    3943 B    29   GLU  C    C      0.510000       12.0110           0
    3944 B    29   GLU  O    O     -0.510000       15.9990           0
    3945 B    30   ARG  N    NH1   -0.470000       14.0070           0
    3946 B    30   ARG  HN   H      0.310000       1.00800           0
    3947 B    30   ARG  CA   CT1    0.700000E-01   12.0110           0
    3948 B    30   ARG  HA   HB     0.900000E-01   1.00800           0
    3949 B    30   ARG  CB   CT2   -0.180000       12.0110           0
    3950 B    30   ARG  HB1  HA     0.900000E-01   1.00800           0
    3951 B    30   ARG  HB2  HA     0.900000E-01   1.00800           0
    3952 B    30   ARG  CG   CT2   -0.180000       12.0110           0
    3953 B    30   ARG  HG1  HA     0.900000E-01   1.00800           0
    3954 B    30   ARG  HG2  HA     0.900000E-01   1.00800           0
    3955 B    30   ARG  CD   CT2    0.200000       12.0110           0
    3956 B    30   ARG  HD1  HA     0.900000E-01   1.00800           0
    3957 B    30   ARG  HD2  HA     0.900000E-01   1.00800           0
    3958 B    30   ARG  NE   NC2   -0.700000       14.0070           0
    3959 B    30   ARG  HE   HC     0.440000       1.00800           0
    3960 B    30   ARG  CZ   C      0.640000       12.0110           0
    3961 B    30   ARG  NH1  NC2   -0.800000       14.0070           0
    3962 B    30   ARG  HH11 HC     0.460000       1.00800           0
    3963 B    30   ARG  HH12 HC     0.460000       1.00800           0
    3964 B    30   ARG  NH2  NC2   -0.800000       14.0070           0
    3965 B    30   ARG  HH21 HC     0.460000       1.00800           0
    3966 B    30   ARG  HH22 HC     0.460000       1.00800           0
    3967 B    30   ARG  C    C      0.510000       12.0110           0
    3968 B    30   ARG  O    O     -0.510000       15.9990           0
    3969 B    31   GLU  N    NH1   -0.470000       14.0070           0
    3970 B    31   GLU  HN   H      0.310000       1.00800           0
    3971 B    31   GLU  CA   CT1    0.700000E-01   12.0110           0
    3972 B    31   GLU  HA   HB     0.900000E-01   1.00800           0
    3973 B    31   GLU  CB   CT2   -0.180000       12.0110           0
    3974 B    31   GLU  HB1  HA     0.900000E-01   1.00800           0
    3975 B    31   GLU  HB2  HA     0.900000E-01   1.00800           0
    3976 B    31   GLU  CG   CT2   -0.280000       12.0110           0
    3977 B    31   GLU  HG1  HA     0.900000E-01   1.00800           0
    3978 B    31   GLU  HG2  HA     0.900000E-01   1.00800           0
    3979 B    31   GLU  CD   CC     0.620000       12.0110           0
    3980 B    31   GLU  OE1  OC    -0.760000       15.9990           0
    3981 B    31   GLU  OE2  OC    -0.760000       15.9990           0
    3982 B    31   GLU  C    C      0.510000       12.0110           0
    3983 B    31   GLU  O    O     -0.510000       15.9990           0
    3984 B    32   VAL  N    NH1   -0.470000       14.0070           0
    3985 B    32   VAL  HN   H      0.310000       1.00800           0
    3986 B    32   VAL  CA   CT1    0.700000E-01   12.0110           0
    3987 B    32   VAL  HA   HB     0.900000E-01   1.00800           0
    3988 B    32   VAL  CB   CT1   -0.900000E-01   12.0110           0
    3989 B    32   VAL  HB   HA     0.900000E-01   1.00800           0
    3990 B    32   VAL  CG1  CT3   -0.270000       12.0110           0
    3991 B    32   VAL  HG11 HA     0.900000E-01   1.00800           0
    3992 B    32   VAL  HG12 HA     0.900000E-01   1.00800           0
    3993 B    32   VAL  HG13 HA     0.900000E-01   1.00800           0
    3994 B    32   VAL  CG2  CT3   -0.270000       12.0110           0
    3995 B    32   VAL  HG21 HA     0.900000E-01   1.00800           0
    3996 B    32   VAL  HG22 HA     0.900000E-01   1.00800           0
    3997 B    32   VAL  HG23 HA     0.900000E-01   1.00800           0
    3998 B    32   VAL  C    C      0.510000       12.0110           0
    3999 B    32   VAL  O    O     -0.510000       15.9990           0
    4000 B    33   GLU  N    NH1   -0.470000       14.0070           0
    4001 B    33   GLU  HN   H      0.310000       1.00800           0
    4002 B    33   GLU  CA   CT1    0.700000E-01   12.0110           0
    4003 B    33   GLU  HA   HB     0.900000E-01   1.00800           0
    4004 B    33   GLU  CB   CT2   -0.180000       12.0110           0
    4005 B    33   GLU  HB1  HA     0.900000E-01   1.00800           0
    4006 B    33   GLU  HB2  HA     0.900000E-01   1.00800           0
    4007 B    33   GLU  CG   CT2   -0.280000       12.0110           0
    4008 B    33   GLU  HG1  HA     0.900000E-01   1.00800           0
    4009 B    33   GLU  HG2  HA     0.900000E-01   1.00800           0
    4010 B    33   GLU  CD   CC     0.620000       12.0110           0
    4011 B    33   GLU  OE1  OC    -0.760000       15.9990           0
    4012 B    33   GLU  OE2  OC    -0.760000       15.9990           0
    4013 B    33   GLU  C    C      0.510000       12.0110           0
    4014 B    33   GLU  O    O     -0.510000       15.9990           0
    4015 B    34   LEU  N    NH1   -0.470000       14.0070           0
    4016 B    34   LEU  HN   H      0.310000       1.00800           0
    4017 B    34   LEU  CA   CT1    0.700000E-01   12.0110           0
    4018 B    34   LEU  HA   HB     0.900000E-01   1.00800           0
    4019 B    34   LEU  CB   CT2   -0.180000       12.0110           0
    4020 B    34   LEU  HB1  HA     0.900000E-01   1.00800           0
    4021 B    34   LEU  HB2  HA     0.900000E-01   1.00800           0
    4022 B    34   LEU  CG   CT1   -0.900000E-01   12.0110           0
    4023 B    34   LEU  HG   HA     0.900000E-01   1.00800           0
    4024 B    34   LEU  CD1  CT3   -0.270000       12.0110           0
    4025 B    34   LEU  HD11 HA     0.900000E-01   1.00800           0
    4026 B    34   LEU  HD12 HA     0.900000E-01   1.00800           0
    4027 B    34   LEU  HD13 HA     0.900000E-01   1.00800           0
    4028 B    34   LEU  CD2  CT3   -0.270000       12.0110           0
    4029 B    34   LEU  HD21 HA     0.900000E-01   1.00800           0
    4030 B    34   LEU  HD22 HA     0.900000E-01   1.00800           0
    4031 B    34   LEU  HD23 HA     0.900000E-01   1.00800           0
    4032 B    34   LEU  C    C      0.510000       12.0110           0
    4033 B    34   LEU  O    O     -0.510000       15.9990           0
    4034 B    35   TYR  N    NH1   -0.470000       14.0070           0
    4035 B    35   TYR  HN   H      0.310000       1.00800           0
    4036 B    35   TYR  CA   CT1    0.700000E-01   12.0110           0
    4037 B    35   TYR  HA   HB     0.900000E-01   1.00800           0
    4038 B    35   TYR  CB   CT2   -0.180000       12.0110           0
    4039 B    35   TYR  HB1  HA     0.900000E-01   1.00800           0
    4040 B    35   TYR  HB2  HA     0.900000E-01   1.00800           0
    4041 B    35   TYR  CG   CA      0.00000       12.0110           0
    4042 B    35   TYR  CD1  CA    -0.115000       12.0110           0
    4043 B    35   TYR  HD1  HP     0.115000       1.00800           0
    4044 B    35   TYR  CD2  CA    -0.115000       12.0110           0
    4045 B    35   TYR  HD2  HP     0.115000       1.00800           0
    4046 B    35   TYR  CE1  CA    -0.115000       12.0110           0
    4047 B    35   TYR  HE1  HP     0.115000       1.00800           0
    4048 B    35   TYR  CE2  CA    -0.115000       12.0110           0
    4049 B    35   TYR  HE2  HP     0.115000       1.00800           0
    4050 B    35   TYR  CZ   CA     0.110000       12.0110           0
    4051 B    35   TYR  OH   OH1   -0.540000       15.9990           0
    4052 B    35   TYR  HH   H      0.430000       1.00800           0
    4053 B    35   TYR  C    C      0.510000       12.0110           0
    4054 B    35   TYR  O    O     -0.510000       15.9990           0
    4055 B    36   ARG  N    NH1   -0.470000       14.0070           0
    4056 B    36   ARG  HN   H      0.310000       1.00800           0
    4057 B    36   ARG  CA   CT1    0.700000E-01   12.0110           0
    4058 B    36   ARG  HA   HB     0.900000E-01   1.00800           0
    4059 B    36   ARG  CB   CT2   -0.180000       12.0110           0
    4060 B    36   ARG  HB1  HA     0.900000E-01   1.00800           0
    4061 B    36   ARG  HB2  HA     0.900000E-01   1.00800           0
    4062 B    36   ARG  CG   CT2   -0.180000       12.0110           0
    4063 B    36   ARG  HG1  HA     0.900000E-01   1.00800           0
    4064 B    36   ARG  HG2  HA     0.900000E-01   1.00800           0
    4065 B    36   ARG  CD   CT2    0.200000       12.0110           0
    4066 B    36   ARG  HD1  HA     0.900000E-01   1.00800           0
    4067 B    36   ARG  HD2  HA     0.900000E-01   1.00800           0
    4068 B    36   ARG  NE   NC2   -0.700000       14.0070           0
    4069 B    36   ARG  HE   HC     0.440000       1.00800           0
    4070 B    36   ARG  CZ   C      0.640000       12.0110           0
    4071 B    36   ARG  NH1  NC2   -0.800000       14.0070           0
    4072 B    36   ARG  HH11 HC     0.460000       1.00800           0
    4073 B    36   ARG  HH12 HC     0.460000       1.00800           0
    4074 B    36   ARG  NH2  NC2   -0.800000       14.0070           0
    4075 B    36   ARG  HH21 HC     0.460000       1.00800           0
    4076 B    36   ARG  HH22 HC     0.460000       1.00800           0
    4077 B    36   ARG  C    C      0.510000       12.0110           0
    4078 B    36   ARG  O    O     -0.510000       15.9990           0
    4079 B    37   LEU  N    NH1   -0.470000       14.0070           0
    4080 B    37   LEU  HN   H      0.310000       1.00800           0
    4081 B    37   LEU  CA   CT1    0.700000E-01   12.0110           0
    4082 B    37   LEU  HA   HB     0.900000E-01   1.00800           0
    4083 B    37   LEU  CB   CT2   -0.180000       12.0110           0
    4084 B    37   LEU  HB1  HA     0.900000E-01   1.00800           0
    4085 B    37   LEU  HB2  HA     0.900000E-01   1.00800           0
    4086 B    37   LEU  CG   CT1   -0.900000E-01   12.0110           0
    4087 B    37   LEU  HG   HA     0.900000E-01   1.00800           0
    4088 B    37   LEU  CD1  CT3   -0.270000       12.0110           0
    4089 B    37   LEU  HD11 HA     0.900000E-01   1.00800           0
    4090 B    37   LEU  HD12 HA     0.900000E-01   1.00800           0
    4091 B    37   LEU  HD13 HA     0.900000E-01   1.00800           0
    4092 B    37   LEU  CD2  CT3   -0.270000       12.0110           0
    4093 B    37   LEU  HD21 HA     0.900000E-01   1.00800           0
    4094 B    37   LEU  HD22 HA     0.900000E-01   1.00800           0
    4095 B    37   LEU  HD23 HA     0.900000E-01   1.00800           0
    4096 B    37   LEU  C    C      0.510000       12.0110           0
    4097 B    37   LEU  O    O     -0.510000       15.9990           0
    4098 B    38   ASN  N    NH1   -0.470000       14.0070           0
    4099 B    38   ASN  HN   H      0.310000       1.00800           0
    4100 B    38   ASN  CA   CT1    0.700000E-01   12.0110           0
    4101 B    38   ASN  HA   HB     0.900000E-01   1.00800           0
    4102 B    38   ASN  CB   CT2   -0.180000       12.0110           0
    4103 B    38   ASN  HB1  HA     0.900000E-01   1.00800           0
    4104 B    38   ASN  HB2  HA     0.900000E-01   1.00800           0
    4105 B    38   ASN  CG   CC     0.550000       12.0110           0
    4106 B    38   ASN  OD1  O     -0.550000       15.9990           0
    4107 B    38   ASN  ND2  NH2   -0.620000       14.0070           0
    4108 B    38   ASN  HD21 H      0.320000       1.00800           0
    4109 B    38   ASN  HD22 H      0.300000       1.00800           0
    4110 B    38   ASN  C    C      0.510000       12.0110           0
    4111 B    38   ASN  O    O     -0.510000       15.9990           0
    4112 B    39   LYS  N    NH1   -0.470000       14.0070           0
    4113 B    39   LYS  HN   H      0.310000       1.00800           0
    4114 B    39   LYS  CA   CT1    0.700000E-01   12.0110           0
    4115 B    39   LYS  HA   HB     0.900000E-01   1.00800           0
    4116 B    39   LYS  CB   CT2   -0.180000       12.0110           0
    4117 B    39   LYS  HB1  HA     0.900000E-01   1.00800           0
    4118 B    39   LYS  HB2  HA     0.900000E-01   1.00800           0
    4119 B    39   LYS  CG   CT2   -0.180000       12.0110           0
    4120 B    39   LYS  HG1  HA     0.900000E-01   1.00800           0
    4121 B    39   LYS  HG2  HA     0.900000E-01   1.00800           0
    4122 B    39   LYS  CD   CT2   -0.180000       12.0110           0
    4123 B    39   LYS  HD1  HA     0.900000E-01   1.00800           0
    4124 B    39   LYS  HD2  HA     0.900000E-01   1.00800           0
    4125 B    39   LYS  CE   CT2    0.210000       12.0110           0
    4126 B    39   LYS  HE1  HA     0.500000E-01   1.00800           0
    4127 B    39   LYS  HE2  HA     0.500000E-01   1.00800           0
    4128 B    39   LYS  NZ   NH3   -0.300000       14.0070           0
    4129 B    39   LYS  HZ1  HC     0.330000       1.00800           0
    4130 B    39   LYS  HZ2  HC     0.330000       1.00800           0
    4131 B    39   LYS  HZ3  HC     0.330000       1.00800           0
    4132 B    39   LYS  C    C      0.510000       12.0110           0
    4133 B    39   LYS  O    O     -0.510000       15.9990           0
    4134 B    40   MET  N    NH1   -0.470000       14.0070           0
    4135 B    40   MET  HN   H      0.310000       1.00800           0
    4136 B    40   MET  CA   CT1    0.700000E-01   12.0110           0
    4137 B    40   MET  HA   HB     0.900000E-01   1.00800           0
    4138 B    40   MET  CB   CT2   -0.180000       12.0110           0
    4139 B    40   MET  HB1  HA     0.900000E-01   1.00800           0
    4140 B    40   MET  HB2  HA     0.900000E-01   1.00800           0
    4141 B    40   MET  CG   CT2   -0.140000       12.0110           0
    4142 B    40   MET  HG1  HA     0.900000E-01   1.00800           0
    4143 B    40   MET  HG2  HA     0.900000E-01   1.00800           0
    4144 B    40   MET  SD   S     -0.900000E-01   32.0600           0
    4145 B    40   MET  CE   CT3   -0.220000       12.0110           0
    4146 B    40   MET  HE1  HA     0.900000E-01   1.00800           0
    4147 B    40   MET  HE2  HA     0.900000E-01   1.00800           0
    4148 B    40   MET  HE3  HA     0.900000E-01   1.00800           0
    4149 B    40   MET  C    C      0.510000       12.0110           0
    4150 B    40   MET  O    O     -0.510000       15.9990           0
    4151 B    41   LYS  N    NH1   -0.470000       14.0070           0
    4152 B    41   LYS  HN   H      0.310000       1.00800           0
    4153 B    41   LYS  CA   CT1    0.700000E-01   12.0110           0
    4154 B    41   LYS  HA   HB     0.900000E-01   1.00800           0
    4155 B    41   LYS  CB   CT2   -0.180000       12.0110           0
    4156 B    41   LYS  HB1  HA     0.900000E-01   1.00800           0
    4157 B    41   LYS  HB2  HA     0.900000E-01   1.00800           0
    4158 B    41   LYS  CG   CT2   -0.180000       12.0110           0
    4159 B    41   LYS  HG1  HA     0.900000E-01   1.00800           0
    4160 B    41   LYS  HG2  HA     0.900000E-01   1.00800           0
    4161 B    41   LYS  CD   CT2   -0.180000       12.0110           0
    4162 B    41   LYS  HD1  HA     0.900000E-01   1.00800           0
    4163 B    41   LYS  HD2  HA     0.900000E-01   1.00800           0
    4164 B    41   LYS  CE   CT2    0.210000       12.0110           0
    4165 B    41   LYS  HE1  HA     0.500000E-01   1.00800           0
    4166 B    41   LYS  HE2  HA     0.500000E-01   1.00800           0
    4167 B    41   LYS  NZ   NH3   -0.300000       14.0070           0
    4168 B    41   LYS  HZ1  HC     0.330000       1.00800           0
    4169 B    41   LYS  HZ2  HC     0.330000       1.00800           0
    4170 B    41   LYS  HZ3  HC     0.330000       1.00800           0
    4171 B    41   LYS  C    C      0.510000       12.0110           0
    4172 B    41   LYS  O    O     -0.510000       15.9990           0
    4173 B    42   PRO  N    N     -0.290000       14.0070           0
    4174 B    42   PRO  CA   CP1    0.200000E-01   12.0110           0
    4175 B    42   PRO  HA   HB     0.900000E-01   1.00800           0
    4176 B    42   PRO  CD   CP3     0.00000       12.0110           0
    4177 B    42   PRO  HD1  HA     0.900000E-01   1.00800           0
    4178 B    42   PRO  HD2  HA     0.900000E-01   1.00800           0
    4179 B    42   PRO  CB   CP2   -0.180000       12.0110           0
    4180 B    42   PRO  HB1  HA     0.900000E-01   1.00800           0
    4181 B    42   PRO  HB2  HA     0.900000E-01   1.00800           0
    4182 B    42   PRO  CG   CP2   -0.180000       12.0110           0
    4183 B    42   PRO  HG1  HA     0.900000E-01   1.00800           0
    4184 B    42   PRO  HG2  HA     0.900000E-01   1.00800           0
    4185 B    42   PRO  C    C      0.510000       12.0110           0
    4186 B    42   PRO  O    O     -0.510000       15.9990           0
    4187 B    43   VAL  N    NH1   -0.470000       14.0070           0
    4188 B    43   VAL  HN   H      0.310000       1.00800           0
    4189 B    43   VAL  CA   CT1    0.700000E-01   12.0110           0
    4190 B    43   VAL  HA   HB     0.900000E-01   1.00800           0
    4191 B    43   VAL  CB   CT1   -0.900000E-01   12.0110           0
    4192 B    43   VAL  HB   HA     0.900000E-01   1.00800           0
    4193 B    43   VAL  CG1  CT3   -0.270000       12.0110           0
    4194 B    43   VAL  HG11 HA     0.900000E-01   1.00800           0
    4195 B    43   VAL  HG12 HA     0.900000E-01   1.00800           0
    4196 B    43   VAL  HG13 HA     0.900000E-01   1.00800           0
    4197 B    43   VAL  CG2  CT3   -0.270000       12.0110           0
    4198 B    43   VAL  HG21 HA     0.900000E-01   1.00800           0
    4199 B    43   VAL  HG22 HA     0.900000E-01   1.00800           0
    4200 B    43   VAL  HG23 HA     0.900000E-01   1.00800           0
    4201 B    43   VAL  C    C      0.510000       12.0110           0
    4202 B    43   VAL  O    O     -0.510000       15.9990           0
    4203 B    44   TYR  N    NH1   -0.470000       14.0070           0
    4204 B    44   TYR  HN   H      0.310000       1.00800           0
    4205 B    44   TYR  CA   CT1    0.700000E-01   12.0110           0
    4206 B    44   TYR  HA   HB     0.900000E-01   1.00800           0
    4207 B    44   TYR  CB   CT2   -0.180000       12.0110           0
    4208 B    44   TYR  HB1  HA     0.900000E-01   1.00800           0
    4209 B    44   TYR  HB2  HA     0.900000E-01   1.00800           0
    4210 B    44   TYR  CG   CA      0.00000       12.0110           0
    4211 B    44   TYR  CD1  CA    -0.115000       12.0110           0
    4212 B    44   TYR  HD1  HP     0.115000       1.00800           0
    4213 B    44   TYR  CD2  CA    -0.115000       12.0110           0
    4214 B    44   TYR  HD2  HP     0.115000       1.00800           0
    4215 B    44   TYR  CE1  CA    -0.115000       12.0110           0
    4216 B    44   TYR  HE1  HP     0.115000       1.00800           0
    4217 B    44   TYR  CE2  CA    -0.115000       12.0110           0
    4218 B    44   TYR  HE2  HP     0.115000       1.00800           0
    4219 B    44   TYR  CZ   CA     0.110000       12.0110           0
    4220 B    44   TYR  OH   OH1   -0.540000       15.9990           0
    4221 B    44   TYR  HH   H      0.430000       1.00800           0
    4222 B    44   TYR  C    C      0.510000       12.0110           0
    4223 B    44   TYR  O    O     -0.510000       15.9990           0
    4224 B    45   GLU  N    NH1   -0.470000       14.0070           0
    4225 B    45   GLU  HN   H      0.310000       1.00800           0
    4226 B    45   GLU  CA   CT1    0.700000E-01   12.0110           0
    4227 B    45   GLU  HA   HB     0.900000E-01   1.00800           0
    4228 B    45   GLU  CB   CT2   -0.180000       12.0110           0
    4229 B    45   GLU  HB1  HA     0.900000E-01   1.00800           0
    4230 B    45   GLU  HB2  HA     0.900000E-01   1.00800           0
    4231 B    45   GLU  CG   CT2   -0.280000       12.0110           0
    4232 B    45   GLU  HG1  HA     0.900000E-01   1.00800           0
    4233 B    45   GLU  HG2  HA     0.900000E-01   1.00800           0
    4234 B    45   GLU  CD   CC     0.620000       12.0110           0
    4235 B    45   GLU  OE1  OC    -0.760000       15.9990           0
    4236 B    45   GLU  OE2  OC    -0.760000       15.9990           0
    4237 B    45   GLU  C    C      0.510000       12.0110           0
    4238 B    45   GLU  O    O     -0.510000       15.9990           0
    4239 B    46   LYS  N    NH1   -0.470000       14.0070           0
    4240 B    46   LYS  HN   H      0.310000       1.00800           0
    4241 B    46   LYS  CA   CT1    0.700000E-01   12.0110           0
    4242 B    46   LYS  HA   HB     0.900000E-01   1.00800           0
    4243 B    46   LYS  CB   CT2   -0.180000       12.0110           0
    4244 B    46   LYS  HB1  HA     0.900000E-01   1.00800           0
    4245 B    46   LYS  HB2  HA     0.900000E-01   1.00800           0
    4246 B    46   LYS  CG   CT2   -0.180000       12.0110           0
    4247 B    46   LYS  HG1  HA     0.900000E-01   1.00800           0
    4248 B    46   LYS  HG2  HA     0.900000E-01   1.00800           0
    4249 B    46   LYS  CD   CT2   -0.180000       12.0110           0
    4250 B    46   LYS  HD1  HA     0.900000E-01   1.00800           0
    4251 B    46   LYS  HD2  HA     0.900000E-01   1.00800           0
    4252 B    46   LYS  CE   CT2    0.210000       12.0110           0
    4253 B    46   LYS  HE1  HA     0.500000E-01   1.00800           0
    4254 B    46   LYS  HE2  HA     0.500000E-01   1.00800           0
    4255 B    46   LYS  NZ   NH3   -0.300000       14.0070           0
    4256 B    46   LYS  HZ1  HC     0.330000       1.00800           0
    4257 B    46   LYS  HZ2  HC     0.330000       1.00800           0
    4258 B    46   LYS  HZ3  HC     0.330000       1.00800           0
    4259 B    46   LYS  C    C      0.510000       12.0110           0
    4260 B    46   LYS  O    O     -0.510000       15.9990           0
    4261 B    47   ARG  N    NH1   -0.470000       14.0070           0
    4262 B    47   ARG  HN   H      0.310000       1.00800           0
    4263 B    47   ARG  CA   CT1    0.700000E-01   12.0110           0
    4264 B    47   ARG  HA   HB     0.900000E-01   1.00800           0
    4265 B    47   ARG  CB   CT2   -0.180000       12.0110           0
    4266 B    47   ARG  HB1  HA     0.900000E-01   1.00800           0
    4267 B    47   ARG  HB2  HA     0.900000E-01   1.00800           0
    4268 B    47   ARG  CG   CT2   -0.180000       12.0110           0
    4269 B    47   ARG  HG1  HA     0.900000E-01   1.00800           0
    4270 B    47   ARG  HG2  HA     0.900000E-01   1.00800           0
    4271 B    47   ARG  CD   CT2    0.200000       12.0110           0
    4272 B    47   ARG  HD1  HA     0.900000E-01   1.00800           0
    4273 B    47   ARG  HD2  HA     0.900000E-01   1.00800           0
    4274 B    47   ARG  NE   NC2   -0.700000       14.0070           0
    4275 B    47   ARG  HE   HC     0.440000       1.00800           0
    4276 B    47   ARG  CZ   C      0.640000       12.0110           0
    4277 B    47   ARG  NH1  NC2   -0.800000       14.0070           0
    4278 B    47   ARG  HH11 HC     0.460000       1.00800           0
    4279 B    47   ARG  HH12 HC     0.460000       1.00800           0
    4280 B    47   ARG  NH2  NC2   -0.800000       14.0070           0
    4281 B    47   ARG  HH21 HC     0.460000       1.00800           0
    4282 B    47   ARG  HH22 HC     0.460000       1.00800           0
    4283 B    47   ARG  C    C      0.510000       12.0110           0
    4284 B    47   ARG  O    O     -0.510000       15.9990           0
    4285 B    48   ASP  N    NH1   -0.470000       14.0070           0
    4286 B    48   ASP  HN   H      0.310000       1.00800           0
    4287 B    48   ASP  CA   CT1    0.700000E-01   12.0110           0
    4288 B    48   ASP  HA   HB     0.900000E-01   1.00800           0
    4289 B    48   ASP  CB   CT2   -0.280000       12.0110           0
    4290 B    48   ASP  HB1  HA     0.900000E-01   1.00800           0
    4291 B    48   ASP  HB2  HA     0.900000E-01   1.00800           0
    4292 B    48   ASP  CG   CC     0.620000       12.0110           0
    4293 B    48   ASP  OD1  OC    -0.760000       15.9990           0
    4294 B    48   ASP  OD2  OC    -0.760000       15.9990           0
    4295 B    48   ASP  C    C      0.510000       12.0110           0
    4296 B    48   ASP  O    O     -0.510000       15.9990           0
    4297 B    49   ALA  N    NH1   -0.470000       14.0070           0
    4298 B    49   ALA  HN   H      0.310000       1.00800           0
    4299 B    49   ALA  CA   CT1    0.700000E-01   12.0110           0
    4300 B    49   ALA  HA   HB     0.900000E-01   1.00800           0
    4301 B    49   ALA  CB   CT3   -0.270000       12.0110           0
    4302 B    49   ALA  HB1  HA     0.900000E-01   1.00800           0
    4303 B    49   ALA  HB2  HA     0.900000E-01   1.00800           0
    4304 B    49   ALA  HB3  HA     0.900000E-01   1.00800           0
    4305 B    49   ALA  C    C      0.510000       12.0110           0
    4306 B    49   ALA  O    O     -0.510000       15.9990           0
    4307 B    50   TYR  N    NH1   -0.470000       14.0070           0
    4308 B    50   TYR  HN   H      0.310000       1.00800           0
    4309 B    50   TYR  CA   CT1    0.700000E-01   12.0110           0
    4310 B    50   TYR  HA   HB     0.900000E-01   1.00800           0
    4311 B    50   TYR  CB   CT2   -0.180000       12.0110           0
    4312 B    50   TYR  HB1  HA     0.900000E-01   1.00800           0
    4313 B    50   TYR  HB2  HA     0.900000E-01   1.00800           0
    4314 B    50   TYR  CG   CA      0.00000       12.0110           0
    4315 B    50   TYR  CD1  CA    -0.115000       12.0110           0
    4316 B    50   TYR  HD1  HP     0.115000       1.00800           0
    4317 B    50   TYR  CD2  CA    -0.115000       12.0110           0
    4318 B    50   TYR  HD2  HP     0.115000       1.00800           0
    4319 B    50   TYR  CE1  CA    -0.115000       12.0110           0
    4320 B    50   TYR  HE1  HP     0.115000       1.00800           0
    4321 B    50   TYR  CE2  CA    -0.115000       12.0110           0
    4322 B    50   TYR  HE2  HP     0.115000       1.00800           0
    4323 B    50   TYR  CZ   CA     0.110000       12.0110           0
    4324 B    50   TYR  OH   OH1   -0.540000       15.9990           0
    4325 B    50   TYR  HH   H      0.430000       1.00800           0
    4326 B    50   TYR  C    C      0.510000       12.0110           0
    4327 B    50   TYR  O    O     -0.510000       15.9990           0
    4328 B    51   ILE  N    NH1   -0.470000       14.0070           0
    4329 B    51   ILE  HN   H      0.310000       1.00800           0
    4330 B    51   ILE  CA   CT1    0.700000E-01   12.0110           0
    4331 B    51   ILE  HA   HB     0.900000E-01   1.00800           0
    4332 B    51   ILE  CB   CT1   -0.900000E-01   12.0110           0
    4333 B    51   ILE  HB   HA     0.900000E-01   1.00800           0
    4334 B    51   ILE  CG2  CT3   -0.270000       12.0110           0
    4335 B    51   ILE  HG21 HA     0.900000E-01   1.00800           0
    4336 B    51   ILE  HG22 HA     0.900000E-01   1.00800           0
    4337 B    51   ILE  HG23 HA     0.900000E-01   1.00800           0
    4338 B    51   ILE  CG1  CT2   -0.180000       12.0110           0
    4339 B    51   ILE  HG11 HA     0.900000E-01   1.00800           0
    4340 B    51   ILE  HG12 HA     0.900000E-01   1.00800           0
    4341 B    51   ILE  CD1  CT3   -0.270000       12.0110           0
    4342 B    51   ILE  HD1  HA     0.900000E-01   1.00800           0
    4343 B    51   ILE  HD2  HA     0.900000E-01   1.00800           0
    4344 B    51   ILE  HD3  HA     0.900000E-01   1.00800           0
    4345 B    51   ILE  C    C      0.510000       12.0110           0
    4346 B    51   ILE  O    O     -0.510000       15.9990           0
    4347 B    52   ASP  N    NH1   -0.470000       14.0070           0
    4348 B    52   ASP  HN   H      0.310000       1.00800           0
    4349 B    52   ASP  CA   CT1    0.700000E-01   12.0110           0
    4350 B    52   ASP  HA   HB     0.900000E-01   1.00800           0
    4351 B    52   ASP  CB   CT2   -0.280000       12.0110           0
    4352 B    52   ASP  HB1  HA     0.900000E-01   1.00800           0
    4353 B    52   ASP  HB2  HA     0.900000E-01   1.00800           0
    4354 B    52   ASP  CG   CC     0.620000       12.0110           0
    4355 B    52   ASP  OD1  OC    -0.760000       15.9990           0
    4356 B    52   ASP  OD2  OC    -0.760000       15.9990           0
    4357 B    52   ASP  C    C      0.510000       12.0110           0
    4358 B    52   ASP  O    O     -0.510000       15.9990           0
    4359 B    53   GLU  N    NH1   -0.470000       14.0070           0
    4360 B    53   GLU  HN   H      0.310000       1.00800           0
    4361 B    53   GLU  CA   CT1    0.700000E-01   12.0110           0
    4362 B    53   GLU  HA   HB     0.900000E-01   1.00800           0
    4363 B    53   GLU  CB   CT2   -0.180000       12.0110           0
    4364 B    53   GLU  HB1  HA     0.900000E-01   1.00800           0
    4365 B    53   GLU  HB2  HA     0.900000E-01   1.00800           0
    4366 B    53   GLU  CG   CT2   -0.280000       12.0110           0
    4367 B    53   GLU  HG1  HA     0.900000E-01   1.00800           0
    4368 B    53   GLU  HG2  HA     0.900000E-01   1.00800           0
    4369 B    53   GLU  CD   CC     0.620000       12.0110           0
    4370 B    53   GLU  OE1  OC    -0.760000       15.9990           0
    4371 B    53   GLU  OE2  OC    -0.760000       15.9990           0
    4372 B    53   GLU  C    C      0.510000       12.0110           0
    4373 B    53   GLU  O    O     -0.510000       15.9990           0
    4374 B    54   ILE  N    NH1   -0.470000       14.0070           0
    4375 B    54   ILE  HN   H      0.310000       1.00800           0
    4376 B    54   ILE  CA   CT1    0.700000E-01   12.0110           0
    4377 B    54   ILE  HA   HB     0.900000E-01   1.00800           0
    4378 B    54   ILE  CB   CT1   -0.900000E-01   12.0110           0
    4379 B    54   ILE  HB   HA     0.900000E-01   1.00800           0
    4380 B    54   ILE  CG2  CT3   -0.270000       12.0110           0
    4381 B    54   ILE  HG21 HA     0.900000E-01   1.00800           0
    4382 B    54   ILE  HG22 HA     0.900000E-01   1.00800           0
    4383 B    54   ILE  HG23 HA     0.900000E-01   1.00800           0
    4384 B    54   ILE  CG1  CT2   -0.180000       12.0110           0
    4385 B    54   ILE  HG11 HA     0.900000E-01   1.00800           0
    4386 B    54   ILE  HG12 HA     0.900000E-01   1.00800           0
    4387 B    54   ILE  CD1  CT3   -0.270000       12.0110           0
    4388 B    54   ILE  HD1  HA     0.900000E-01   1.00800           0
    4389 B    54   ILE  HD2  HA     0.900000E-01   1.00800           0
    4390 B    54   ILE  HD3  HA     0.900000E-01   1.00800           0
    4391 B    54   ILE  C    C      0.510000       12.0110           0
    4392 B    54   ILE  O    O     -0.510000       15.9990           0
    4393 B    55   ALA  N    NH1   -0.470000       14.0070           0
    4394 B    55   ALA  HN   H      0.310000       1.00800           0
    4395 B    55   ALA  CA   CT1    0.700000E-01   12.0110           0
    4396 B    55   ALA  HA   HB     0.900000E-01   1.00800           0
    4397 B    55   ALA  CB   CT3   -0.270000       12.0110           0
    4398 B    55   ALA  HB1  HA     0.900000E-01   1.00800           0
    4399 B    55   ALA  HB2  HA     0.900000E-01   1.00800           0
    4400 B    55   ALA  HB3  HA     0.900000E-01   1.00800           0
    4401 B    55   ALA  C    C      0.510000       12.0110           0
    4402 B    55   ALA  O    O     -0.510000       15.9990           0
    4403 B    56   GLU  N    NH1   -0.470000       14.0070           0
    4404 B    56   GLU  HN   H      0.310000       1.00800           0
    4405 B    56   GLU  CA   CT1    0.700000E-01   12.0110           0
    4406 B    56   GLU  HA   HB     0.900000E-01   1.00800           0
    4407 B    56   GLU  CB   CT2   -0.180000       12.0110           0
    4408 B    56   GLU  HB1  HA     0.900000E-01   1.00800           0
    4409 B    56   GLU  HB2  HA     0.900000E-01   1.00800           0
    4410 B    56   GLU  CG   CT2   -0.280000       12.0110           0
    4411 B    56   GLU  HG1  HA     0.900000E-01   1.00800           0
    4412 B    56   GLU  HG2  HA     0.900000E-01   1.00800           0
    4413 B    56   GLU  CD   CC     0.620000       12.0110           0
    4414 B    56   GLU  OE1  OC    -0.760000       15.9990           0
    4415 B    56   GLU  OE2  OC    -0.760000       15.9990           0
    4416 B    56   GLU  C    C      0.510000       12.0110           0
    4417 B    56   GLU  O    O     -0.510000       15.9990           0
    4418 B    57   PHE  N    NH1   -0.470000       14.0070           0
    4419 B    57   PHE  HN   H      0.310000       1.00800           0
    4420 B    57   PHE  CA   CT1    0.700000E-01   12.0110           0
    4421 B    57   PHE  HA   HB     0.900000E-01   1.00800           0
    4422 B    57   PHE  CB   CT2   -0.180000       12.0110           0
    4423 B    57   PHE  HB1  HA     0.900000E-01   1.00800           0
    4424 B    57   PHE  HB2  HA     0.900000E-01   1.00800           0
    4425 B    57   PHE  CG   CA      0.00000       12.0110           0
    4426 B    57   PHE  CD1  CA    -0.115000       12.0110           0
    4427 B    57   PHE  HD1  HP     0.115000       1.00800           0
    4428 B    57   PHE  CD2  CA    -0.115000       12.0110           0
    4429 B    57   PHE  HD2  HP     0.115000       1.00800           0
    4430 B    57   PHE  CE1  CA    -0.115000       12.0110           0
    4431 B    57   PHE  HE1  HP     0.115000       1.00800           0
    4432 B    57   PHE  CE2  CA    -0.115000       12.0110           0
    4433 B    57   PHE  HE2  HP     0.115000       1.00800           0
    4434 B    57   PHE  CZ   CA    -0.115000       12.0110           0
    4435 B    57   PHE  HZ   HP     0.115000       1.00800           0
    4436 B    57   PHE  C    C      0.510000       12.0110           0
    4437 B    57   PHE  O    O     -0.510000       15.9990           0
    4438 B    58   TRP  N    NH1   -0.470000       14.0070           0
    4439 B    58   TRP  HN   H      0.310000       1.00800           0
    4440 B    58   TRP  CA   CT1    0.700000E-01   12.0110           0
    4441 B    58   TRP  HA   HB     0.900000E-01   1.00800           0
    4442 B    58   TRP  CB   CT2   -0.180000       12.0110           0
    4443 B    58   TRP  HB1  HA     0.900000E-01   1.00800           0
    4444 B    58   TRP  HB2  HA     0.900000E-01   1.00800           0
    4445 B    58   TRP  CG   CY    -0.300000E-01   12.0110           0
    4446 B    58   TRP  CD2  CPT   -0.200000E-01   12.0110           0
    4447 B    58   TRP  CD1  CA     0.350000E-01   12.0110           0
    4448 B    58   TRP  HD1  HP     0.115000       1.00800           0
    4449 B    58   TRP  NE1  NY    -0.610000       14.0070           0
    4450 B    58   TRP  HE1  H      0.380000       1.00800           0
    4451 B    58   TRP  CE2  CPT    0.130000       12.0110           0
    4452 B    58   TRP  CE3  CA    -0.115000       12.0110           0
    4453 B    58   TRP  HE3  HP     0.115000       1.00800           0
    4454 B    58   TRP  CZ2  CA    -0.115000       12.0110           0
    4455 B    58   TRP  HZ2  HP     0.115000       1.00800           0
    4456 B    58   TRP  CZ3  CA    -0.115000       12.0110           0
    4457 B    58   TRP  HZ3  HP     0.115000       1.00800           0
    4458 B    58   TRP  CH2  CA    -0.115000       12.0110           0
    4459 B    58   TRP  HH2  HP     0.115000       1.00800           0
    4460 B    58   TRP  C    C      0.510000       12.0110           0
    4461 B    58   TRP  O    O     -0.510000       15.9990           0
    4462 B    59   LYS  N    NH1   -0.470000       14.0070           0
    4463 B    59   LYS  HN   H      0.310000       1.00800           0
    4464 B    59   LYS  CA   CT1    0.700000E-01   12.0110           0
    4465 B    59   LYS  HA   HB     0.900000E-01   1.00800           0
    4466 B    59   LYS  CB   CT2   -0.180000       12.0110           0
    4467 B    59   LYS  HB1  HA     0.900000E-01   1.00800           0
    4468 B    59   LYS  HB2  HA     0.900000E-01   1.00800           0
    4469 B    59   LYS  CG   CT2   -0.180000       12.0110           0
    4470 B    59   LYS  HG1  HA     0.900000E-01   1.00800           0
    4471 B    59   LYS  HG2  HA     0.900000E-01   1.00800           0
    4472 B    59   LYS  CD   CT2   -0.180000       12.0110           0
    4473 B    59   LYS  HD1  HA     0.900000E-01   1.00800           0
    4474 B    59   LYS  HD2  HA     0.900000E-01   1.00800           0
    4475 B    59   LYS  CE   CT2    0.210000       12.0110           0
    4476 B    59   LYS  HE1  HA     0.500000E-01   1.00800           0
    4477 B    59   LYS  HE2  HA     0.500000E-01   1.00800           0
    4478 B    59   LYS  NZ   NH3   -0.300000       14.0070           0
    4479 B    59   LYS  HZ1  HC     0.330000       1.00800           0
    4480 B    59   LYS  HZ2  HC     0.330000       1.00800           0
    4481 B    59   LYS  HZ3  HC     0.330000       1.00800           0
    4482 B    59   LYS  C    C      0.510000       12.0110           0
    4483 B    59   LYS  O    O     -0.510000       15.9990           0
    4484 B    60   ILE  N    NH1   -0.470000       14.0070           0
    4485 B    60   ILE  HN   H      0.310000       1.00800           0
    4486 B    60   ILE  CA   CT1    0.700000E-01   12.0110           0
    4487 B    60   ILE  HA   HB     0.900000E-01   1.00800           0
    4488 B    60   ILE  CB   CT1   -0.900000E-01   12.0110           0
    4489 B    60   ILE  HB   HA     0.900000E-01   1.00800           0
    4490 B    60   ILE  CG2  CT3   -0.270000       12.0110           0
    4491 B    60   ILE  HG21 HA     0.900000E-01   1.00800           0
    4492 B    60   ILE  HG22 HA     0.900000E-01   1.00800           0
    4493 B    60   ILE  HG23 HA     0.900000E-01   1.00800           0
    4494 B    60   ILE  CG1  CT2   -0.180000       12.0110           0
    4495 B    60   ILE  HG11 HA     0.900000E-01   1.00800           0
    4496 B    60   ILE  HG12 HA     0.900000E-01   1.00800           0
    4497 B    60   ILE  CD1  CT3   -0.270000       12.0110           0
    4498 B    60   ILE  HD1  HA     0.900000E-01   1.00800           0
    4499 B    60   ILE  HD2  HA     0.900000E-01   1.00800           0
    4500 B    60   ILE  HD3  HA     0.900000E-01   1.00800           0
    4501 B    60   ILE  C    C      0.510000       12.0110           0
    4502 B    60   ILE  O    O     -0.510000       15.9990           0
    4503 B    61   VAL  N    NH1   -0.470000       14.0070           0
    4504 B    61   VAL  HN   H      0.310000       1.00800           0
    4505 B    61   VAL  CA   CT1    0.700000E-01   12.0110           0
    4506 B    61   VAL  HA   HB     0.900000E-01   1.00800           0
    4507 B    61   VAL  CB   CT1   -0.900000E-01   12.0110           0
    4508 B    61   VAL  HB   HA     0.900000E-01   1.00800           0
    4509 B    61   VAL  CG1  CT3   -0.270000       12.0110           0
    4510 B    61   VAL  HG11 HA     0.900000E-01   1.00800           0
    4511 B    61   VAL  HG12 HA     0.900000E-01   1.00800           0
    4512 B    61   VAL  HG13 HA     0.900000E-01   1.00800           0
    4513 B    61   VAL  CG2  CT3   -0.270000       12.0110           0
    4514 B    61   VAL  HG21 HA     0.900000E-01   1.00800           0
    4515 B    61   VAL  HG22 HA     0.900000E-01   1.00800           0
    4516 B    61   VAL  HG23 HA     0.900000E-01   1.00800           0
    4517 B    61   VAL  C    C      0.510000       12.0110           0
    4518 B    61   VAL  O    O     -0.510000       15.9990           0
    4519 B    62   LEU  N    NH1   -0.470000       14.0070           0
    4520 B    62   LEU  HN   H      0.310000       1.00800           0
    4521 B    62   LEU  CA   CT1    0.700000E-01   12.0110           0
    4522 B    62   LEU  HA   HB     0.900000E-01   1.00800           0
    4523 B    62   LEU  CB   CT2   -0.180000       12.0110           0
    4524 B    62   LEU  HB1  HA     0.900000E-01   1.00800           0
    4525 B    62   LEU  HB2  HA     0.900000E-01   1.00800           0
    4526 B    62   LEU  CG   CT1   -0.900000E-01   12.0110           0
    4527 B    62   LEU  HG   HA     0.900000E-01   1.00800           0
    4528 B    62   LEU  CD1  CT3   -0.270000       12.0110           0
    4529 B    62   LEU  HD11 HA     0.900000E-01   1.00800           0
    4530 B    62   LEU  HD12 HA     0.900000E-01   1.00800           0
    4531 B    62   LEU  HD13 HA     0.900000E-01   1.00800           0
    4532 B    62   LEU  CD2  CT3   -0.270000       12.0110           0
    4533 B    62   LEU  HD21 HA     0.900000E-01   1.00800           0
    4534 B    62   LEU  HD22 HA     0.900000E-01   1.00800           0
    4535 B    62   LEU  HD23 HA     0.900000E-01   1.00800           0
    4536 B    62   LEU  C    C      0.510000       12.0110           0
    4537 B    62   LEU  O    O     -0.510000       15.9990           0
    4538 B    63   SER  N    NH1   -0.470000       14.0070           0
    4539 B    63   SER  HN   H      0.310000       1.00800           0
    4540 B    63   SER  CA   CT1    0.700000E-01   12.0110           0
    4541 B    63   SER  HA   HB     0.900000E-01   1.00800           0
    4542 B    63   SER  CB   CT2    0.500000E-01   12.0110           0
    4543 B    63   SER  HB1  HA     0.900000E-01   1.00800           0
    4544 B    63   SER  HB2  HA     0.900000E-01   1.00800           0
    4545 B    63   SER  OG   OH1   -0.660000       15.9990           0
    4546 B    63   SER  HG1  H      0.430000       1.00800           0
    4547 B    63   SER  C    C      0.510000       12.0110           0
    4548 B    63   SER  O    O     -0.510000       15.9990           0
    4549 B    64   GLN  N    NH1   -0.470000       14.0070           0
    4550 B    64   GLN  HN   H      0.310000       1.00800           0
    4551 B    64   GLN  CA   CT1    0.700000E-01   12.0110           0
    4552 B    64   GLN  HA   HB     0.900000E-01   1.00800           0
    4553 B    64   GLN  CB   CT2   -0.180000       12.0110           0
    4554 B    64   GLN  HB1  HA     0.900000E-01   1.00800           0
    4555 B    64   GLN  HB2  HA     0.900000E-01   1.00800           0
    4556 B    64   GLN  CG   CT2   -0.180000       12.0110           0
    4557 B    64   GLN  HG1  HA     0.900000E-01   1.00800           0
    4558 B    64   GLN  HG2  HA     0.900000E-01   1.00800           0
    4559 B    64   GLN  CD   CC     0.550000       12.0110           0
    4560 B    64   GLN  OE1  O     -0.550000       15.9990           0
    4561 B    64   GLN  NE2  NH2   -0.620000       14.0070           0
    4562 B    64   GLN  HE21 H      0.320000       1.00800           0
    4563 B    64   GLN  HE22 H      0.300000       1.00800           0
    4564 B    64   GLN  C    C      0.510000       12.0110           0
    4565 B    64   GLN  O    O     -0.510000       15.9990           0
    4566 B    65   HIS  N    NH1   -0.470000       14.0070           0
    4567 B    65   HIS  HN   H      0.310000       1.00800           0
    4568 B    65   HIS  CA   CT1    0.700000E-01   12.0110           0
    4569 B    65   HIS  HA   HB     0.900000E-01   1.00800           0
    4570 B    65   HIS  ND1  NR3   -0.510000       14.0070           0
    4571 B    65   HIS  HD1  H      0.440000       1.00800           0
    4572 B    65   HIS  NE2  NR3   -0.510000       14.0070           0
    4573 B    65   HIS  HE2  H      0.440000       1.00800           0
    4574 B    65   HIS  CE1  CPH2   0.320000       12.0110           0
    4575 B    65   HIS  HE1  HR2    0.180000       1.00800           0
    4576 B    65   HIS  CD2  CPH1   0.190000       12.0110           0
    4577 B    65   HIS  HD2  HR1    0.130000       1.00800           0
    4578 B    65   HIS  CG   CPH1   0.190000       12.0110           0
    4579 B    65   HIS  CB   CT2   -0.500000E-01   12.0110           0
    4580 B    65   HIS  HB1  HA     0.900000E-01   1.00800           0
    4581 B    65   HIS  HB2  HA     0.900000E-01   1.00800           0
    4582 B    65   HIS  C    C      0.510000       12.0110           0
    4583 B    65   HIS  O    O     -0.510000       15.9990           0
    4584 B    66   VAL  N    NH1   -0.470000       14.0070           0
    4585 B    66   VAL  HN   H      0.310000       1.00800           0
    4586 B    66   VAL  CA   CT1    0.700000E-01   12.0110           0
    4587 B    66   VAL  HA   HB     0.900000E-01   1.00800           0
    4588 B    66   VAL  CB   CT1   -0.900000E-01   12.0110           0
    4589 B    66   VAL  HB   HA     0.900000E-01   1.00800           0
    4590 B    66   VAL  CG1  CT3   -0.270000       12.0110           0
    4591 B    66   VAL  HG11 HA     0.900000E-01   1.00800           0
    4592 B    66   VAL  HG12 HA     0.900000E-01   1.00800           0
    4593 B    66   VAL  HG13 HA     0.900000E-01   1.00800           0
    4594 B    66   VAL  CG2  CT3   -0.270000       12.0110           0
    4595 B    66   VAL  HG21 HA     0.900000E-01   1.00800           0
    4596 B    66   VAL  HG22 HA     0.900000E-01   1.00800           0
    4597 B    66   VAL  HG23 HA     0.900000E-01   1.00800           0
    4598 B    66   VAL  C    C      0.510000       12.0110           0
    4599 B    66   VAL  O    O     -0.510000       15.9990           0
    4600 B    67   SER  N    NH1   -0.470000       14.0070           0
    4601 B    67   SER  HN   H      0.310000       1.00800           0
    4602 B    67   SER  CA   CT1    0.700000E-01   12.0110           0
    4603 B    67   SER  HA   HB     0.900000E-01   1.00800           0
    4604 B    67   SER  CB   CT2    0.500000E-01   12.0110           0
    4605 B    67   SER  HB1  HA     0.900000E-01   1.00800           0
    4606 B    67   SER  HB2  HA     0.900000E-01   1.00800           0
    4607 B    67   SER  OG   OH1   -0.660000       15.9990           0
    4608 B    67   SER  HG1  H      0.430000       1.00800           0
    4609 B    67   SER  C    C      0.510000       12.0110           0
    4610 B    67   SER  O    O     -0.510000       15.9990           0
    4611 B    68   PHE  N    NH1   -0.470000       14.0070           0
    4612 B    68   PHE  HN   H      0.310000       1.00800           0
    4613 B    68   PHE  CA   CT1    0.700000E-01   12.0110           0
    4614 B    68   PHE  HA   HB     0.900000E-01   1.00800           0
    4615 B    68   PHE  CB   CT2   -0.180000       12.0110           0
    4616 B    68   PHE  HB1  HA     0.900000E-01   1.00800           0
    4617 B    68   PHE  HB2  HA     0.900000E-01   1.00800           0
    4618 B    68   PHE  CG   CA      0.00000       12.0110           0
    4619 B    68   PHE  CD1  CA    -0.115000       12.0110           0
    4620 B    68   PHE  HD1  HP     0.115000       1.00800           0
    4621 B    68   PHE  CD2  CA    -0.115000       12.0110           0
    4622 B    68   PHE  HD2  HP     0.115000       1.00800           0
    4623 B    68   PHE  CE1  CA    -0.115000       12.0110           0
    4624 B    68   PHE  HE1  HP     0.115000       1.00800           0
    4625 B    68   PHE  CE2  CA    -0.115000       12.0110           0
    4626 B    68   PHE  HE2  HP     0.115000       1.00800           0
    4627 B    68   PHE  CZ   CA    -0.115000       12.0110           0
    4628 B    68   PHE  HZ   HP     0.115000       1.00800           0
    4629 B    68   PHE  C    C      0.510000       12.0110           0
    4630 B    68   PHE  O    O     -0.510000       15.9990           0
    4631 B    69   ALA  N    NH1   -0.470000       14.0070           0
    4632 B    69   ALA  HN   H      0.310000       1.00800           0
    4633 B    69   ALA  CA   CT1    0.700000E-01   12.0110           0
    4634 B    69   ALA  HA   HB     0.900000E-01   1.00800           0
    4635 B    69   ALA  CB   CT3   -0.270000       12.0110           0
    4636 B    69   ALA  HB1  HA     0.900000E-01   1.00800           0
    4637 B    69   ALA  HB2  HA     0.900000E-01   1.00800           0
    4638 B    69   ALA  HB3  HA     0.900000E-01   1.00800           0
    4639 B    69   ALA  C    C      0.510000       12.0110           0
    4640 B    69   ALA  O    O     -0.510000       15.9990           0
    4641 B    70   ASN  N    NH1   -0.470000       14.0070           0
    4642 B    70   ASN  HN   H      0.310000       1.00800           0
    4643 B    70   ASN  CA   CT1    0.700000E-01   12.0110           0
    4644 B    70   ASN  HA   HB     0.900000E-01   1.00800           0
    4645 B    70   ASN  CB   CT2   -0.180000       12.0110           0
    4646 B    70   ASN  HB1  HA     0.900000E-01   1.00800           0
    4647 B    70   ASN  HB2  HA     0.900000E-01   1.00800           0
    4648 B    70   ASN  CG   CC     0.550000       12.0110           0
    4649 B    70   ASN  OD1  O     -0.550000       15.9990           0
    4650 B    70   ASN  ND2  NH2   -0.620000       14.0070           0
    4651 B    70   ASN  HD21 H      0.320000       1.00800           0
    4652 B    70   ASN  HD22 H      0.300000       1.00800           0
    4653 B    70   ASN  C    C      0.510000       12.0110           0
    4654 B    70   ASN  O    O     -0.510000       15.9990           0
    4655 B    71   TYR  N    NH1   -0.470000       14.0070           0
    4656 B    71   TYR  HN   H      0.310000       1.00800           0
    4657 B    71   TYR  CA   CT1    0.700000E-01   12.0110           0
    4658 B    71   TYR  HA   HB     0.900000E-01   1.00800           0
    4659 B    71   TYR  CB   CT2   -0.180000       12.0110           0
    4660 B    71   TYR  HB1  HA     0.900000E-01   1.00800           0
    4661 B    71   TYR  HB2  HA     0.900000E-01   1.00800           0
    4662 B    71   TYR  CG   CA      0.00000       12.0110           0
    4663 B    71   TYR  CD1  CA    -0.115000       12.0110           0
    4664 B    71   TYR  HD1  HP     0.115000       1.00800           0
    4665 B    71   TYR  CD2  CA    -0.115000       12.0110           0
    4666 B    71   TYR  HD2  HP     0.115000       1.00800           0
    4667 B    71   TYR  CE1  CA    -0.115000       12.0110           0
    4668 B    71   TYR  HE1  HP     0.115000       1.00800           0
    4669 B    71   TYR  CE2  CA    -0.115000       12.0110           0
    4670 B    71   TYR  HE2  HP     0.115000       1.00800           0
    4671 B    71   TYR  CZ   CA     0.110000       12.0110           0
    4672 B    71   TYR  OH   OH1   -0.540000       15.9990           0
    4673 B    71   TYR  HH   H      0.430000       1.00800           0
    4674 B    71   TYR  C    C      0.510000       12.0110           0
    4675 B    71   TYR  O    O     -0.510000       15.9990           0
    4676 B    72   ILE  N    NH1   -0.470000       14.0070           0
    4677 B    72   ILE  HN   H      0.310000       1.00800           0
    4678 B    72   ILE  CA   CT1    0.700000E-01   12.0110           0
    4679 B    72   ILE  HA   HB     0.900000E-01   1.00800           0
    4680 B    72   ILE  CB   CT1   -0.900000E-01   12.0110           0
    4681 B    72   ILE  HB   HA     0.900000E-01   1.00800           0
    4682 B    72   ILE  CG2  CT3   -0.270000       12.0110           0
    4683 B    72   ILE  HG21 HA     0.900000E-01   1.00800           0
    4684 B    72   ILE  HG22 HA     0.900000E-01   1.00800           0
    4685 B    72   ILE  HG23 HA     0.900000E-01   1.00800           0
    4686 B    72   ILE  CG1  CT2   -0.180000       12.0110           0
    4687 B    72   ILE  HG11 HA     0.900000E-01   1.00800           0
    4688 B    72   ILE  HG12 HA     0.900000E-01   1.00800           0
    4689 B    72   ILE  CD1  CT3   -0.270000       12.0110           0
    4690 B    72   ILE  HD1  HA     0.900000E-01   1.00800           0
    4691 B    72   ILE  HD2  HA     0.900000E-01   1.00800           0
    4692 B    72   ILE  HD3  HA     0.900000E-01   1.00800           0
    4693 B    72   ILE  C    C      0.510000       12.0110           0
    4694 B    72   ILE  O    O     -0.510000       15.9990           0
    4695 B    73   ARG  N    NH1   -0.470000       14.0070           0
    4696 B    73   ARG  HN   H      0.310000       1.00800           0
    4697 B    73   ARG  CA   CT1    0.700000E-01   12.0110           0
    4698 B    73   ARG  HA   HB     0.900000E-01   1.00800           0
    4699 B    73   ARG  CB   CT2   -0.180000       12.0110           0
    4700 B    73   ARG  HB1  HA     0.900000E-01   1.00800           0
    4701 B    73   ARG  HB2  HA     0.900000E-01   1.00800           0
    4702 B    73   ARG  CG   CT2   -0.180000       12.0110           0
    4703 B    73   ARG  HG1  HA     0.900000E-01   1.00800           0
    4704 B    73   ARG  HG2  HA     0.900000E-01   1.00800           0
    4705 B    73   ARG  CD   CT2    0.200000       12.0110           0
    4706 B    73   ARG  HD1  HA     0.900000E-01   1.00800           0
    4707 B    73   ARG  HD2  HA     0.900000E-01   1.00800           0
    4708 B    73   ARG  NE   NC2   -0.700000       14.0070           0
    4709 B    73   ARG  HE   HC     0.440000       1.00800           0
    4710 B    73   ARG  CZ   C      0.640000       12.0110           0
    4711 B    73   ARG  NH1  NC2   -0.800000       14.0070           0
    4712 B    73   ARG  HH11 HC     0.460000       1.00800           0
    4713 B    73   ARG  HH12 HC     0.460000       1.00800           0
    4714 B    73   ARG  NH2  NC2   -0.800000       14.0070           0
    4715 B    73   ARG  HH21 HC     0.460000       1.00800           0
    4716 B    73   ARG  HH22 HC     0.460000       1.00800           0
    4717 B    73   ARG  C    C      0.510000       12.0110           0
    4718 B    73   ARG  O    O     -0.510000       15.9990           0
    4719 B    74   ALA  N    NH1   -0.470000       14.0070           0
    4720 B    74   ALA  HN   H      0.310000       1.00800           0
    4721 B    74   ALA  CA   CT1    0.700000E-01   12.0110           0
    4722 B    74   ALA  HA   HB     0.900000E-01   1.00800           0
    4723 B    74   ALA  CB   CT3   -0.270000       12.0110           0
    4724 B    74   ALA  HB1  HA     0.900000E-01   1.00800           0
    4725 B    74   ALA  HB2  HA     0.900000E-01   1.00800           0
    4726 B    74   ALA  HB3  HA     0.900000E-01   1.00800           0
    4727 B    74   ALA  C    C      0.510000       12.0110           0
    4728 B    74   ALA  O    O     -0.510000       15.9990           0
    4729 B    75   SER  N    NH1   -0.470000       14.0070           0
    4730 B    75   SER  HN   H      0.310000       1.00800           0
    4731 B    75   SER  CA   CT1    0.700000E-01   12.0110           0
    4732 B    75   SER  HA   HB     0.900000E-01   1.00800           0
    4733 B    75   SER  CB   CT2    0.500000E-01   12.0110           0
    4734 B    75   SER  HB1  HA     0.900000E-01   1.00800           0
    4735 B    75   SER  HB2  HA     0.900000E-01   1.00800           0
    4736 B    75   SER  OG   OH1   -0.660000       15.9990           0
    4737 B    75   SER  HG1  H      0.430000       1.00800           0
    4738 B    75   SER  C    C      0.510000       12.0110           0
    4739 B    75   SER  O    O     -0.510000       15.9990           0
    4740 B    76   ASP  N    NH1   -0.470000       14.0070           0
    4741 B    76   ASP  HN   H      0.310000       1.00800           0
    4742 B    76   ASP  CA   CT1    0.700000E-01   12.0110           0
    4743 B    76   ASP  HA   HB     0.900000E-01   1.00800           0
    4744 B    76   ASP  CB   CT2   -0.280000       12.0110           0
    4745 B    76   ASP  HB1  HA     0.900000E-01   1.00800           0
    4746 B    76   ASP  HB2  HA     0.900000E-01   1.00800           0
    4747 B    76   ASP  CG   CC     0.620000       12.0110           0
    4748 B    76   ASP  OD1  OC    -0.760000       15.9990           0
    4749 B    76   ASP  OD2  OC    -0.760000       15.9990           0
    4750 B    76   ASP  C    C      0.510000       12.0110           0
    4751 B    76   ASP  O    O     -0.510000       15.9990           0
    4752 B    77   PHE  N    NH1   -0.470000       14.0070           0
    4753 B    77   PHE  HN   H      0.310000       1.00800           0
    4754 B    77   PHE  CA   CT1    0.700000E-01   12.0110           0
    4755 B    77   PHE  HA   HB     0.900000E-01   1.00800           0
    4756 B    77   PHE  CB   CT2   -0.180000       12.0110           0
    4757 B    77   PHE  HB1  HA     0.900000E-01   1.00800           0
    4758 B    77   PHE  HB2  HA     0.900000E-01   1.00800           0
    4759 B    77   PHE  CG   CA      0.00000       12.0110           0
    4760 B    77   PHE  CD1  CA    -0.115000       12.0110           0
    4761 B    77   PHE  HD1  HP     0.115000       1.00800           0
    4762 B    77   PHE  CD2  CA    -0.115000       12.0110           0
    4763 B    77   PHE  HD2  HP     0.115000       1.00800           0
    4764 B    77   PHE  CE1  CA    -0.115000       12.0110           0
    4765 B    77   PHE  HE1  HP     0.115000       1.00800           0
    4766 B    77   PHE  CE2  CA    -0.115000       12.0110           0
    4767 B    77   PHE  HE2  HP     0.115000       1.00800           0
    4768 B    77   PHE  CZ   CA    -0.115000       12.0110           0
    4769 B    77   PHE  HZ   HP     0.115000       1.00800           0
    4770 B    77   PHE  C    C      0.510000       12.0110           0
    4771 B    77   PHE  O    O     -0.510000       15.9990           0
    4772 B    78   LYS  N    NH1   -0.470000       14.0070           0
    4773 B    78   LYS  HN   H      0.310000       1.00800           0
    4774 B    78   LYS  CA   CT1    0.700000E-01   12.0110           0
    4775 B    78   LYS  HA   HB     0.900000E-01   1.00800           0
    4776 B    78   LYS  CB   CT2   -0.180000       12.0110           0
    4777 B    78   LYS  HB1  HA     0.900000E-01   1.00800           0
    4778 B    78   LYS  HB2  HA     0.900000E-01   1.00800           0
    4779 B    78   LYS  CG   CT2   -0.180000       12.0110           0
    4780 B    78   LYS  HG1  HA     0.900000E-01   1.00800           0
    4781 B    78   LYS  HG2  HA     0.900000E-01   1.00800           0
    4782 B    78   LYS  CD   CT2   -0.180000       12.0110           0
    4783 B    78   LYS  HD1  HA     0.900000E-01   1.00800           0
    4784 B    78   LYS  HD2  HA     0.900000E-01   1.00800           0
    4785 B    78   LYS  CE   CT2    0.210000       12.0110           0
    4786 B    78   LYS  HE1  HA     0.500000E-01   1.00800           0
    4787 B    78   LYS  HE2  HA     0.500000E-01   1.00800           0
    4788 B    78   LYS  NZ   NH3   -0.300000       14.0070           0
    4789 B    78   LYS  HZ1  HC     0.330000       1.00800           0
    4790 B    78   LYS  HZ2  HC     0.330000       1.00800           0
    4791 B    78   LYS  HZ3  HC     0.330000       1.00800           0
    4792 B    78   LYS  C    C      0.510000       12.0110           0
    4793 B    78   LYS  O    O     -0.510000       15.9990           0
    4794 B    79   TYR  N    NH1   -0.470000       14.0070           0
    4795 B    79   TYR  HN   H      0.310000       1.00800           0
    4796 B    79   TYR  CA   CT1    0.700000E-01   12.0110           0
    4797 B    79   TYR  HA   HB     0.900000E-01   1.00800           0
    4798 B    79   TYR  CB   CT2   -0.180000       12.0110           0
    4799 B    79   TYR  HB1  HA     0.900000E-01   1.00800           0
    4800 B    79   TYR  HB2  HA     0.900000E-01   1.00800           0
    4801 B    79   TYR  CG   CA      0.00000       12.0110           0
    4802 B    79   TYR  CD1  CA    -0.115000       12.0110           0
    4803 B    79   TYR  HD1  HP     0.115000       1.00800           0
    4804 B    79   TYR  CD2  CA    -0.115000       12.0110           0
    4805 B    79   TYR  HD2  HP     0.115000       1.00800           0
    4806 B    79   TYR  CE1  CA    -0.115000       12.0110           0
    4807 B    79   TYR  HE1  HP     0.115000       1.00800           0
    4808 B    79   TYR  CE2  CA    -0.115000       12.0110           0
    4809 B    79   TYR  HE2  HP     0.115000       1.00800           0
    4810 B    79   TYR  CZ   CA     0.110000       12.0110           0
    4811 B    79   TYR  OH   OH1   -0.540000       15.9990           0
    4812 B    79   TYR  HH   H      0.430000       1.00800           0
    4813 B    79   TYR  C    C      0.510000       12.0110           0
    4814 B    79   TYR  O    O     -0.510000       15.9990           0
    4815 B    80   ILE  N    NH1   -0.470000       14.0070           0
    4816 B    80   ILE  HN   H      0.310000       1.00800           0
    4817 B    80   ILE  CA   CT1    0.700000E-01   12.0110           0
    4818 B    80   ILE  HA   HB     0.900000E-01   1.00800           0
    4819 B    80   ILE  CB   CT1   -0.900000E-01   12.0110           0
    4820 B    80   ILE  HB   HA     0.900000E-01   1.00800           0
    4821 B    80   ILE  CG2  CT3   -0.270000       12.0110           0
    4822 B    80   ILE  HG21 HA     0.900000E-01   1.00800           0
    4823 B    80   ILE  HG22 HA     0.900000E-01   1.00800           0
    4824 B    80   ILE  HG23 HA     0.900000E-01   1.00800           0
    4825 B    80   ILE  CG1  CT2   -0.180000       12.0110           0
    4826 B    80   ILE  HG11 HA     0.900000E-01   1.00800           0
    4827 B    80   ILE  HG12 HA     0.900000E-01   1.00800           0
    4828 B    80   ILE  CD1  CT3   -0.270000       12.0110           0
    4829 B    80   ILE  HD1  HA     0.900000E-01   1.00800           0
    4830 B    80   ILE  HD2  HA     0.900000E-01   1.00800           0
    4831 B    80   ILE  HD3  HA     0.900000E-01   1.00800           0
    4832 B    80   ILE  C    C      0.510000       12.0110           0
    4833 B    80   ILE  O    O     -0.510000       15.9990           0
    4834 B    81   ASP  N    NH1   -0.470000       14.0070           0
    4835 B    81   ASP  HN   H      0.310000       1.00800           0
    4836 B    81   ASP  CA   CT1    0.700000E-01   12.0110           0
    4837 B    81   ASP  HA   HB     0.900000E-01   1.00800           0
    4838 B    81   ASP  CB   CT2   -0.280000       12.0110           0
    4839 B    81   ASP  HB1  HA     0.900000E-01   1.00800           0
    4840 B    81   ASP  HB2  HA     0.900000E-01   1.00800           0
    4841 B    81   ASP  CG   CC     0.620000       12.0110           0
    4842 B    81   ASP  OD1  OC    -0.760000       15.9990           0
    4843 B    81   ASP  OD2  OC    -0.760000       15.9990           0
    4844 B    81   ASP  C    C      0.510000       12.0110           0
    4845 B    81   ASP  O    O     -0.510000       15.9990           0
    4846 B    82   THR  N    NH1   -0.470000       14.0070           0
    4847 B    82   THR  HN   H      0.310000       1.00800           0
    4848 B    82   THR  CA   CT1    0.700000E-01   12.0110           0
    4849 B    82   THR  HA   HB     0.900000E-01   1.00800           0
    4850 B    82   THR  CB   CT1    0.140000       12.0110           0
    4851 B    82   THR  HB   HA     0.900000E-01   1.00800           0
    4852 B    82   THR  OG1  OH1   -0.660000       15.9990           0
    4853 B    82   THR  HG1  H      0.430000       1.00800           0
    4854 B    82   THR  CG2  CT3   -0.270000       12.0110           0
    4855 B    82   THR  HG21 HA     0.900000E-01   1.00800           0
    4856 B    82   THR  HG22 HA     0.900000E-01   1.00800           0
    4857 B    82   THR  HG23 HA     0.900000E-01   1.00800           0
    4858 B    82   THR  C    C      0.510000       12.0110           0
    4859 B    82   THR  O    O     -0.510000       15.9990           0
    4860 B    83   ILE  N    NH1   -0.470000       14.0070           0
    4861 B    83   ILE  HN   H      0.310000       1.00800           0
    4862 B    83   ILE  CA   CT1    0.700000E-01   12.0110           0
    4863 B    83   ILE  HA   HB     0.900000E-01   1.00800           0
    4864 B    83   ILE  CB   CT1   -0.900000E-01   12.0110           0
    4865 B    83   ILE  HB   HA     0.900000E-01   1.00800           0
    4866 B    83   ILE  CG2  CT3   -0.270000       12.0110           0
    4867 B    83   ILE  HG21 HA     0.900000E-01   1.00800           0
    4868 B    83   ILE  HG22 HA     0.900000E-01   1.00800           0
    4869 B    83   ILE  HG23 HA     0.900000E-01   1.00800           0
    4870 B    83   ILE  CG1  CT2   -0.180000       12.0110           0
    4871 B    83   ILE  HG11 HA     0.900000E-01   1.00800           0
    4872 B    83   ILE  HG12 HA     0.900000E-01   1.00800           0
    4873 B    83   ILE  CD1  CT3   -0.270000       12.0110           0
    4874 B    83   ILE  HD1  HA     0.900000E-01   1.00800           0
    4875 B    83   ILE  HD2  HA     0.900000E-01   1.00800           0
    4876 B    83   ILE  HD3  HA     0.900000E-01   1.00800           0
    4877 B    83   ILE  C    C      0.510000       12.0110           0
    4878 B    83   ILE  O    O     -0.510000       15.9990           0
    4879 B    84   ASP  N    NH1   -0.470000       14.0070           0
    4880 B    84   ASP  HN   H      0.310000       1.00800           0
    4881 B    84   ASP  CA   CT1    0.700000E-01   12.0110           0
    4882 B    84   ASP  HA   HB     0.900000E-01   1.00800           0
    4883 B    84   ASP  CB   CT2   -0.280000       12.0110           0
    4884 B    84   ASP  HB1  HA     0.900000E-01   1.00800           0
    4885 B    84   ASP  HB2  HA     0.900000E-01   1.00800           0
    4886 B    84   ASP  CG   CC     0.620000       12.0110           0
    4887 B    84   ASP  OD1  OC    -0.760000       15.9990           0
    4888 B    84   ASP  OD2  OC    -0.760000       15.9990           0
    4889 B    84   ASP  C    C      0.510000       12.0110           0
    4890 B    84   ASP  O    O     -0.510000       15.9990           0
    4891 B    85   LYS  N    NH1   -0.470000       14.0070           0
    4892 B    85   LYS  HN   H      0.310000       1.00800           0
    4893 B    85   LYS  CA   CT1    0.700000E-01   12.0110           0
    4894 B    85   LYS  HA   HB     0.900000E-01   1.00800           0
    4895 B    85   LYS  CB   CT2   -0.180000       12.0110           0
    4896 B    85   LYS  HB1  HA     0.900000E-01   1.00800           0
    4897 B    85   LYS  HB2  HA     0.900000E-01   1.00800           0
    4898 B    85   LYS  CG   CT2   -0.180000       12.0110           0
    4899 B    85   LYS  HG1  HA     0.900000E-01   1.00800           0
    4900 B    85   LYS  HG2  HA     0.900000E-01   1.00800           0
    4901 B    85   LYS  CD   CT2   -0.180000       12.0110           0
    4902 B    85   LYS  HD1  HA     0.900000E-01   1.00800           0
    4903 B    85   LYS  HD2  HA     0.900000E-01   1.00800           0
    4904 B    85   LYS  CE   CT2    0.210000       12.0110           0
    4905 B    85   LYS  HE1  HA     0.500000E-01   1.00800           0
    4906 B    85   LYS  HE2  HA     0.500000E-01   1.00800           0
    4907 B    85   LYS  NZ   NH3   -0.300000       14.0070           0
    4908 B    85   LYS  HZ1  HC     0.330000       1.00800           0
    4909 B    85   LYS  HZ2  HC     0.330000       1.00800           0
    4910 B    85   LYS  HZ3  HC     0.330000       1.00800           0
    4911 B    85   LYS  C    C      0.510000       12.0110           0
    4912 B    85   LYS  O    O     -0.510000       15.9990           0
    4913 B    86   ILE  N    NH1   -0.470000       14.0070           0
    4914 B    86   ILE  HN   H      0.310000       1.00800           0
    4915 B    86   ILE  CA   CT1    0.700000E-01   12.0110           0
    4916 B    86   ILE  HA   HB     0.900000E-01   1.00800           0
    4917 B    86   ILE  CB   CT1   -0.900000E-01   12.0110           0
    4918 B    86   ILE  HB   HA     0.900000E-01   1.00800           0
    4919 B    86   ILE  CG2  CT3   -0.270000       12.0110           0
    4920 B    86   ILE  HG21 HA     0.900000E-01   1.00800           0
    4921 B    86   ILE  HG22 HA     0.900000E-01   1.00800           0
    4922 B    86   ILE  HG23 HA     0.900000E-01   1.00800           0
    4923 B    86   ILE  CG1  CT2   -0.180000       12.0110           0
    4924 B    86   ILE  HG11 HA     0.900000E-01   1.00800           0
    4925 B    86   ILE  HG12 HA     0.900000E-01   1.00800           0
    4926 B    86   ILE  CD1  CT3   -0.270000       12.0110           0
    4927 B    86   ILE  HD1  HA     0.900000E-01   1.00800           0
    4928 B    86   ILE  HD2  HA     0.900000E-01   1.00800           0
    4929 B    86   ILE  HD3  HA     0.900000E-01   1.00800           0
    4930 B    86   ILE  C    C      0.510000       12.0110           0
    4931 B    86   ILE  O    O     -0.510000       15.9990           0
    4932 B    87   LYS  N    NH1   -0.470000       14.0070           0
    4933 B    87   LYS  HN   H      0.310000       1.00800           0
    4934 B    87   LYS  CA   CT1    0.700000E-01   12.0110           0
    4935 B    87   LYS  HA   HB     0.900000E-01   1.00800           0
    4936 B    87   LYS  CB   CT2   -0.180000       12.0110           0
    4937 B    87   LYS  HB1  HA     0.900000E-01   1.00800           0
    4938 B    87   LYS  HB2  HA     0.900000E-01   1.00800           0
    4939 B    87   LYS  CG   CT2   -0.180000       12.0110           0
    4940 B    87   LYS  HG1  HA     0.900000E-01   1.00800           0
    4941 B    87   LYS  HG2  HA     0.900000E-01   1.00800           0
    4942 B    87   LYS  CD   CT2   -0.180000       12.0110           0
    4943 B    87   LYS  HD1  HA     0.900000E-01   1.00800           0
    4944 B    87   LYS  HD2  HA     0.900000E-01   1.00800           0
    4945 B    87   LYS  CE   CT2    0.210000       12.0110           0
    4946 B    87   LYS  HE1  HA     0.500000E-01   1.00800           0
    4947 B    87   LYS  HE2  HA     0.500000E-01   1.00800           0
    4948 B    87   LYS  NZ   NH3   -0.300000       14.0070           0
    4949 B    87   LYS  HZ1  HC     0.330000       1.00800           0
    4950 B    87   LYS  HZ2  HC     0.330000       1.00800           0
    4951 B    87   LYS  HZ3  HC     0.330000       1.00800           0
    4952 B    87   LYS  C    C      0.510000       12.0110           0
    4953 B    87   LYS  O    O     -0.510000       15.9990           0
    4954 B    88   VAL  N    NH1   -0.470000       14.0070           0
    4955 B    88   VAL  HN   H      0.310000       1.00800           0
    4956 B    88   VAL  CA   CT1    0.700000E-01   12.0110           0
    4957 B    88   VAL  HA   HB     0.900000E-01   1.00800           0
    4958 B    88   VAL  CB   CT1   -0.900000E-01   12.0110           0
    4959 B    88   VAL  HB   HA     0.900000E-01   1.00800           0
    4960 B    88   VAL  CG1  CT3   -0.270000       12.0110           0
    4961 B    88   VAL  HG11 HA     0.900000E-01   1.00800           0
    4962 B    88   VAL  HG12 HA     0.900000E-01   1.00800           0
    4963 B    88   VAL  HG13 HA     0.900000E-01   1.00800           0
    4964 B    88   VAL  CG2  CT3   -0.270000       12.0110           0
    4965 B    88   VAL  HG21 HA     0.900000E-01   1.00800           0
    4966 B    88   VAL  HG22 HA     0.900000E-01   1.00800           0
    4967 B    88   VAL  HG23 HA     0.900000E-01   1.00800           0
    4968 B    88   VAL  C    C      0.510000       12.0110           0
    4969 B    88   VAL  O    O     -0.510000       15.9990           0
    4970 B    89   GLU  N    NH1   -0.470000       14.0070           0
    4971 B    89   GLU  HN   H      0.310000       1.00800           0
    4972 B    89   GLU  CA   CT1    0.700000E-01   12.0110           0
    4973 B    89   GLU  HA   HB     0.900000E-01   1.00800           0
    4974 B    89   GLU  CB   CT2   -0.180000       12.0110           0
    4975 B    89   GLU  HB1  HA     0.900000E-01   1.00800           0
    4976 B    89   GLU  HB2  HA     0.900000E-01   1.00800           0
    4977 B    89   GLU  CG   CT2   -0.280000       12.0110           0
    4978 B    89   GLU  HG1  HA     0.900000E-01   1.00800           0
    4979 B    89   GLU  HG2  HA     0.900000E-01   1.00800           0
    4980 B    89   GLU  CD   CC     0.620000       12.0110           0
    4981 B    89   GLU  OE1  OC    -0.760000       15.9990           0
    4982 B    89   GLU  OE2  OC    -0.760000       15.9990           0
    4983 B    89   GLU  C    C      0.510000       12.0110           0
    4984 B    89   GLU  O    O     -0.510000       15.9990           0
    4985 B    90   TRP  N    NH1   -0.470000       14.0070           0
    4986 B    90   TRP  HN   H      0.310000       1.00800           0
    4987 B    90   TRP  CA   CT1    0.700000E-01   12.0110           0
    4988 B    90   TRP  HA   HB     0.900000E-01   1.00800           0
    4989 B    90   TRP  CB   CT2   -0.180000       12.0110           0
    4990 B    90   TRP  HB1  HA     0.900000E-01   1.00800           0
    4991 B    90   TRP  HB2  HA     0.900000E-01   1.00800           0
    4992 B    90   TRP  CG   CY    -0.300000E-01   12.0110           0
    4993 B    90   TRP  CD2  CPT   -0.200000E-01   12.0110           0
    4994 B    90   TRP  CD1  CA     0.350000E-01   12.0110           0
    4995 B    90   TRP  HD1  HP     0.115000       1.00800           0
    4996 B    90   TRP  NE1  NY    -0.610000       14.0070           0
    4997 B    90   TRP  HE1  H      0.380000       1.00800           0
    4998 B    90   TRP  CE2  CPT    0.130000       12.0110           0
    4999 B    90   TRP  CE3  CA    -0.115000       12.0110           0
    5000 B    90   TRP  HE3  HP     0.115000       1.00800           0
    5001 B    90   TRP  CZ2  CA    -0.115000       12.0110           0
    5002 B    90   TRP  HZ2  HP     0.115000       1.00800           0
    5003 B    90   TRP  CZ3  CA    -0.115000       12.0110           0
    5004 B    90   TRP  HZ3  HP     0.115000       1.00800           0
    5005 B    90   TRP  CH2  CA    -0.115000       12.0110           0
    5006 B    90   TRP  HH2  HP     0.115000       1.00800           0
    5007 B    90   TRP  C    C      0.510000       12.0110           0
    5008 B    90   TRP  O    O     -0.510000       15.9990           0
    5009 B    91   LEU  N    NH1   -0.470000       14.0070           0
    5010 B    91   LEU  HN   H      0.310000       1.00800           0
    5011 B    91   LEU  CA   CT1    0.700000E-01   12.0110           0
    5012 B    91   LEU  HA   HB     0.900000E-01   1.00800           0
    5013 B    91   LEU  CB   CT2   -0.180000       12.0110           0
    5014 B    91   LEU  HB1  HA     0.900000E-01   1.00800           0
    5015 B    91   LEU  HB2  HA     0.900000E-01   1.00800           0
    5016 B    91   LEU  CG   CT1   -0.900000E-01   12.0110           0
    5017 B    91   LEU  HG   HA     0.900000E-01   1.00800           0
    5018 B    91   LEU  CD1  CT3   -0.270000       12.0110           0
    5019 B    91   LEU  HD11 HA     0.900000E-01   1.00800           0
    5020 B    91   LEU  HD12 HA     0.900000E-01   1.00800           0
    5021 B    91   LEU  HD13 HA     0.900000E-01   1.00800           0
    5022 B    91   LEU  CD2  CT3   -0.270000       12.0110           0
    5023 B    91   LEU  HD21 HA     0.900000E-01   1.00800           0
    5024 B    91   LEU  HD22 HA     0.900000E-01   1.00800           0
    5025 B    91   LEU  HD23 HA     0.900000E-01   1.00800           0
    5026 B    91   LEU  C    C      0.510000       12.0110           0
    5027 B    91   LEU  O    O     -0.510000       15.9990           0
    5028 B    92   ALA  N    NH1   -0.470000       14.0070           0
    5029 B    92   ALA  HN   H      0.310000       1.00800           0
    5030 B    92   ALA  CA   CT1    0.700000E-01   12.0110           0
    5031 B    92   ALA  HA   HB     0.900000E-01   1.00800           0
    5032 B    92   ALA  CB   CT3   -0.270000       12.0110           0
    5033 B    92   ALA  HB1  HA     0.900000E-01   1.00800           0
    5034 B    92   ALA  HB2  HA     0.900000E-01   1.00800           0
    5035 B    92   ALA  HB3  HA     0.900000E-01   1.00800           0
    5036 B    92   ALA  C    C      0.510000       12.0110           0
    5037 B    92   ALA  O    O     -0.510000       15.9990           0
    5038 B    93   LEU  N    NH1   -0.470000       14.0070           0
    5039 B    93   LEU  HN   H      0.310000       1.00800           0
    5040 B    93   LEU  CA   CT1    0.700000E-01   12.0110           0
    5041 B    93   LEU  HA   HB     0.900000E-01   1.00800           0
    5042 B    93   LEU  CB   CT2   -0.180000       12.0110           0
    5043 B    93   LEU  HB1  HA     0.900000E-01   1.00800           0
    5044 B    93   LEU  HB2  HA     0.900000E-01   1.00800           0
    5045 B    93   LEU  CG   CT1   -0.900000E-01   12.0110           0
    5046 B    93   LEU  HG   HA     0.900000E-01   1.00800           0
    5047 B    93   LEU  CD1  CT3   -0.270000       12.0110           0
    5048 B    93   LEU  HD11 HA     0.900000E-01   1.00800           0
    5049 B    93   LEU  HD12 HA     0.900000E-01   1.00800           0
    5050 B    93   LEU  HD13 HA     0.900000E-01   1.00800           0
    5051 B    93   LEU  CD2  CT3   -0.270000       12.0110           0
    5052 B    93   LEU  HD21 HA     0.900000E-01   1.00800           0
    5053 B    93   LEU  HD22 HA     0.900000E-01   1.00800           0
    5054 B    93   LEU  HD23 HA     0.900000E-01   1.00800           0
    5055 B    93   LEU  C    C      0.510000       12.0110           0
    5056 B    93   LEU  O    O     -0.510000       15.9990           0
    5057 B    94   GLU  N    NH1   -0.470000       14.0070           0
    5058 B    94   GLU  HN   H      0.310000       1.00800           0
    5059 B    94   GLU  CA   CT1    0.700000E-01   12.0110           0
    5060 B    94   GLU  HA   HB     0.900000E-01   1.00800           0
    5061 B    94   GLU  CB   CT2   -0.180000       12.0110           0
    5062 B    94   GLU  HB1  HA     0.900000E-01   1.00800           0
    5063 B    94   GLU  HB2  HA     0.900000E-01   1.00800           0
    5064 B    94   GLU  CG   CT2   -0.280000       12.0110           0
    5065 B    94   GLU  HG1  HA     0.900000E-01   1.00800           0
    5066 B    94   GLU  HG2  HA     0.900000E-01   1.00800           0
    5067 B    94   GLU  CD   CC     0.620000       12.0110           0
    5068 B    94   GLU  OE1  OC    -0.760000       15.9990           0
    5069 B    94   GLU  OE2  OC    -0.760000       15.9990           0
    5070 B    94   GLU  C    C      0.510000       12.0110           0
    5071 B    94   GLU  O    O     -0.510000       15.9990           0
    5072 B    95   SER  N    NH1   -0.470000       14.0070           0
    5073 B    95   SER  HN   H      0.310000       1.00800           0
    5074 B    95   SER  CA   CT1    0.700000E-01   12.0110           0
    5075 B    95   SER  HA   HB     0.900000E-01   1.00800           0
    5076 B    95   SER  CB   CT2    0.500000E-01   12.0110           0
    5077 B    95   SER  HB1  HA     0.900000E-01   1.00800           0
    5078 B    95   SER  HB2  HA     0.900000E-01   1.00800           0
    5079 B    95   SER  OG   OH1   -0.660000       15.9990           0
    5080 B    95   SER  HG1  H      0.430000       1.00800           0
    5081 B    95   SER  C    C      0.510000       12.0110           0
    5082 B    95   SER  O    O     -0.510000       15.9990           0
    5083 B    96   GLU  N    NH1   -0.470000       14.0070           0
    5084 B    96   GLU  HN   H      0.310000       1.00800           0
    5085 B    96   GLU  CA   CT1    0.700000E-01   12.0110           0
    5086 B    96   GLU  HA   HB     0.900000E-01   1.00800           0
    5087 B    96   GLU  CB   CT2   -0.180000       12.0110           0
    5088 B    96   GLU  HB1  HA     0.900000E-01   1.00800           0
    5089 B    96   GLU  HB2  HA     0.900000E-01   1.00800           0
    5090 B    96   GLU  CG   CT2   -0.280000       12.0110           0
    5091 B    96   GLU  HG1  HA     0.900000E-01   1.00800           0
    5092 B    96   GLU  HG2  HA     0.900000E-01   1.00800           0
    5093 B    96   GLU  CD   CC     0.620000       12.0110           0
    5094 B    96   GLU  OE1  OC    -0.760000       15.9990           0
    5095 B    96   GLU  OE2  OC    -0.760000       15.9990           0
    5096 B    96   GLU  C    C      0.510000       12.0110           0
    5097 B    96   GLU  O    O     -0.510000       15.9990           0
    5098 B    97   MET  N    NH1   -0.470000       14.0070           0
    5099 B    97   MET  HN   H      0.310000       1.00800           0
    5100 B    97   MET  CA   CT1    0.700000E-01   12.0110           0
    5101 B    97   MET  HA   HB     0.900000E-01   1.00800           0
    5102 B    97   MET  CB   CT2   -0.180000       12.0110           0
    5103 B    97   MET  HB1  HA     0.900000E-01   1.00800           0
    5104 B    97   MET  HB2  HA     0.900000E-01   1.00800           0
    5105 B    97   MET  CG   CT2   -0.140000       12.0110           0
    5106 B    97   MET  HG1  HA     0.900000E-01   1.00800           0
    5107 B    97   MET  HG2  HA     0.900000E-01   1.00800           0
    5108 B    97   MET  SD   S     -0.900000E-01   32.0600           0
    5109 B    97   MET  CE   CT3   -0.220000       12.0110           0
    5110 B    97   MET  HE1  HA     0.900000E-01   1.00800           0
    5111 B    97   MET  HE2  HA     0.900000E-01   1.00800           0
    5112 B    97   MET  HE3  HA     0.900000E-01   1.00800           0
    5113 B    97   MET  C    C      0.510000       12.0110           0
    5114 B    97   MET  O    O     -0.510000       15.9990           0
    5115 B    98   TYR  N    NH1   -0.470000       14.0070           0
    5116 B    98   TYR  HN   H      0.310000       1.00800           0
    5117 B    98   TYR  CA   CT1    0.700000E-01   12.0110           0
    5118 B    98   TYR  HA   HB     0.900000E-01   1.00800           0
    5119 B    98   TYR  CB   CT2   -0.180000       12.0110           0
    5120 B    98   TYR  HB1  HA     0.900000E-01   1.00800           0
    5121 B    98   TYR  HB2  HA     0.900000E-01   1.00800           0
    5122 B    98   TYR  CG   CA      0.00000       12.0110           0
    5123 B    98   TYR  CD1  CA    -0.115000       12.0110           0
    5124 B    98   TYR  HD1  HP     0.115000       1.00800           0
    5125 B    98   TYR  CD2  CA    -0.115000       12.0110           0
    5126 B    98   TYR  HD2  HP     0.115000       1.00800           0
    5127 B    98   TYR  CE1  CA    -0.115000       12.0110           0
    5128 B    98   TYR  HE1  HP     0.115000       1.00800           0
    5129 B    98   TYR  CE2  CA    -0.115000       12.0110           0
    5130 B    98   TYR  HE2  HP     0.115000       1.00800           0
    5131 B    98   TYR  CZ   CA     0.110000       12.0110           0
    5132 B    98   TYR  OH   OH1   -0.540000       15.9990           0
    5133 B    98   TYR  HH   H      0.430000       1.00800           0
    5134 B    98   TYR  C    C      0.510000       12.0110           0
    5135 B    98   TYR  O    O     -0.510000       15.9990           0
    5136 B    99   ASP  N    NH1   -0.470000       14.0070           0
    5137 B    99   ASP  HN   H      0.310000       1.00800           0
    5138 B    99   ASP  CA   CT1    0.700000E-01   12.0110           0
    5139 B    99   ASP  HA   HB     0.900000E-01   1.00800           0
    5140 B    99   ASP  CB   CT2   -0.280000       12.0110           0
    5141 B    99   ASP  HB1  HA     0.900000E-01   1.00800           0
    5142 B    99   ASP  HB2  HA     0.900000E-01   1.00800           0
    5143 B    99   ASP  CG   CC     0.620000       12.0110           0
    5144 B    99   ASP  OD1  OC    -0.760000       15.9990           0
    5145 B    99   ASP  OD2  OC    -0.760000       15.9990           0
    5146 B    99   ASP  C    C      0.510000       12.0110           0
    5147 B    99   ASP  O    O     -0.510000       15.9990           0
    5148 B    100  THR  N    NH1   -0.470000       14.0070           0
    5149 B    100  THR  HN   H      0.310000       1.00800           0
    5150 B    100  THR  CA   CT1    0.700000E-01   12.0110           0
    5151 B    100  THR  HA   HB     0.900000E-01   1.00800           0
    5152 B    100  THR  CB   CT1    0.140000       12.0110           0
    5153 B    100  THR  HB   HA     0.900000E-01   1.00800           0
    5154 B    100  THR  OG1  OH1   -0.660000       15.9990           0
    5155 B    100  THR  HG1  H      0.430000       1.00800           0
    5156 B    100  THR  CG2  CT3   -0.270000       12.0110           0
    5157 B    100  THR  HG21 HA     0.900000E-01   1.00800           0
    5158 B    100  THR  HG22 HA     0.900000E-01   1.00800           0
    5159 B    100  THR  HG23 HA     0.900000E-01   1.00800           0
    5160 B    100  THR  C    C      0.510000       12.0110           0
    5161 B    100  THR  O    O     -0.510000       15.9990           0
    5162 B    101  ARG  N    NH1   -0.470000       14.0070           0
    5163 B    101  ARG  HN   H      0.310000       1.00800           0
    5164 B    101  ARG  CA   CT1    0.700000E-01   12.0110           0
    5165 B    101  ARG  HA   HB     0.900000E-01   1.00800           0
    5166 B    101  ARG  CB   CT2   -0.180000       12.0110           0
    5167 B    101  ARG  HB1  HA     0.900000E-01   1.00800           0
    5168 B    101  ARG  HB2  HA     0.900000E-01   1.00800           0
    5169 B    101  ARG  CG   CT2   -0.180000       12.0110           0
    5170 B    101  ARG  HG1  HA     0.900000E-01   1.00800           0
    5171 B    101  ARG  HG2  HA     0.900000E-01   1.00800           0
    5172 B    101  ARG  CD   CT2    0.200000       12.0110           0
    5173 B    101  ARG  HD1  HA     0.900000E-01   1.00800           0
    5174 B    101  ARG  HD2  HA     0.900000E-01   1.00800           0
    5175 B    101  ARG  NE   NC2   -0.700000       14.0070           0
    5176 B    101  ARG  HE   HC     0.440000       1.00800           0
    5177 B    101  ARG  CZ   C      0.640000       12.0110           0
    5178 B    101  ARG  NH1  NC2   -0.800000       14.0070           0
    5179 B    101  ARG  HH11 HC     0.460000       1.00800           0
    5180 B    101  ARG  HH12 HC     0.460000       1.00800           0
    5181 B    101  ARG  NH2  NC2   -0.800000       14.0070           0
    5182 B    101  ARG  HH21 HC     0.460000       1.00800           0
    5183 B    101  ARG  HH22 HC     0.460000       1.00800           0
    5184 B    101  ARG  C    C      0.510000       12.0110           0
    5185 B    101  ARG  O    O     -0.510000       15.9990           0
    5186 B    102  ASP  N    NH1   -0.470000       14.0070           0
    5187 B    102  ASP  HN   H      0.310000       1.00800           0
    5188 B    102  ASP  CA   CT1    0.700000E-01   12.0110           0
    5189 B    102  ASP  HA   HB     0.900000E-01   1.00800           0
    5190 B    102  ASP  CB   CT2   -0.280000       12.0110           0
    5191 B    102  ASP  HB1  HA     0.900000E-01   1.00800           0
    5192 B    102  ASP  HB2  HA     0.900000E-01   1.00800           0
    5193 B    102  ASP  CG   CC     0.620000       12.0110           0
    5194 B    102  ASP  OD1  OC    -0.760000       15.9990           0
    5195 B    102  ASP  OD2  OC    -0.760000       15.9990           0
    5196 B    102  ASP  C    C      0.510000       12.0110           0
    5197 B    102  ASP  O    O     -0.510000       15.9990           0
    5198 B    103  PHE  N    NH1   -0.470000       14.0070           0
    5199 B    103  PHE  HN   H      0.310000       1.00800           0
    5200 B    103  PHE  CA   CT1    0.700000E-01   12.0110           0
    5201 B    103  PHE  HA   HB     0.900000E-01   1.00800           0
    5202 B    103  PHE  CB   CT2   -0.180000       12.0110           0
    5203 B    103  PHE  HB1  HA     0.900000E-01   1.00800           0
    5204 B    103  PHE  HB2  HA     0.900000E-01   1.00800           0
    5205 B    103  PHE  CG   CA      0.00000       12.0110           0
    5206 B    103  PHE  CD1  CA    -0.115000       12.0110           0
    5207 B    103  PHE  HD1  HP     0.115000       1.00800           0
    5208 B    103  PHE  CD2  CA    -0.115000       12.0110           0
    5209 B    103  PHE  HD2  HP     0.115000       1.00800           0
    5210 B    103  PHE  CE1  CA    -0.115000       12.0110           0
    5211 B    103  PHE  HE1  HP     0.115000       1.00800           0
    5212 B    103  PHE  CE2  CA    -0.115000       12.0110           0
    5213 B    103  PHE  HE2  HP     0.115000       1.00800           0
    5214 B    103  PHE  CZ   CA    -0.115000       12.0110           0
    5215 B    103  PHE  HZ   HP     0.115000       1.00800           0
    5216 B    103  PHE  C    C      0.510000       12.0110           0
    5217 B    103  PHE  O    O     -0.510000       15.9990           0
    5218 B    104  SER  N    NH1   -0.470000       14.0070           0
    5219 B    104  SER  HN   H      0.310000       1.00800           0
    5220 B    104  SER  CA   CT1    0.700000E-01   12.0110           0
    5221 B    104  SER  HA   HB     0.900000E-01   1.00800           0
    5222 B    104  SER  CB   CT2    0.500000E-01   12.0110           0
    5223 B    104  SER  HB1  HA     0.900000E-01   1.00800           0
    5224 B    104  SER  HB2  HA     0.900000E-01   1.00800           0
    5225 B    104  SER  OG   OH1   -0.660000       15.9990           0
    5226 B    104  SER  HG1  H      0.430000       1.00800           0
    5227 B    104  SER  C    C      0.510000       12.0110           0
    5228 B    104  SER  O    O     -0.510000       15.9990           0
    5229 B    105  ILE  N    NH1   -0.470000       14.0070           0
    5230 B    105  ILE  HN   H      0.310000       1.00800           0
    5231 B    105  ILE  CA   CT1    0.700000E-01   12.0110           0
    5232 B    105  ILE  HA   HB     0.900000E-01   1.00800           0
    5233 B    105  ILE  CB   CT1   -0.900000E-01   12.0110           0
    5234 B    105  ILE  HB   HA     0.900000E-01   1.00800           0
    5235 B    105  ILE  CG2  CT3   -0.270000       12.0110           0
    5236 B    105  ILE  HG21 HA     0.900000E-01   1.00800           0
    5237 B    105  ILE  HG22 HA     0.900000E-01   1.00800           0
    5238 B    105  ILE  HG23 HA     0.900000E-01   1.00800           0
    5239 B    105  ILE  CG1  CT2   -0.180000       12.0110           0
    5240 B    105  ILE  HG11 HA     0.900000E-01   1.00800           0
    5241 B    105  ILE  HG12 HA     0.900000E-01   1.00800           0
    5242 B    105  ILE  CD1  CT3   -0.270000       12.0110           0
    5243 B    105  ILE  HD1  HA     0.900000E-01   1.00800           0
    5244 B    105  ILE  HD2  HA     0.900000E-01   1.00800           0
    5245 B    105  ILE  HD3  HA     0.900000E-01   1.00800           0
    5246 B    105  ILE  C    C      0.510000       12.0110           0
    5247 B    105  ILE  O    O     -0.510000       15.9990           0
    5248 B    106  THR  N    NH1   -0.470000       14.0070           0
    5249 B    106  THR  HN   H      0.310000       1.00800           0
    5250 B    106  THR  CA   CT1    0.700000E-01   12.0110           0
    5251 B    106  THR  HA   HB     0.900000E-01   1.00800           0
    5252 B    106  THR  CB   CT1    0.140000       12.0110           0
    5253 B    106  THR  HB   HA     0.900000E-01   1.00800           0
    5254 B    106  THR  OG1  OH1   -0.660000       15.9990           0
    5255 B    106  THR  HG1  H      0.430000       1.00800           0
    5256 B    106  THR  CG2  CT3   -0.270000       12.0110           0
    5257 B    106  THR  HG21 HA     0.900000E-01   1.00800           0
    5258 B    106  THR  HG22 HA     0.900000E-01   1.00800           0
    5259 B    106  THR  HG23 HA     0.900000E-01   1.00800           0
    5260 B    106  THR  C    C      0.510000       12.0110           0
    5261 B    106  THR  O    O     -0.510000       15.9990           0
    5262 B    107  PHE  N    NH1   -0.470000       14.0070           0
    5263 B    107  PHE  HN   H      0.310000       1.00800           0
    5264 B    107  PHE  CA   CT1    0.700000E-01   12.0110           0
    5265 B    107  PHE  HA   HB     0.900000E-01   1.00800           0
    5266 B    107  PHE  CB   CT2   -0.180000       12.0110           0
    5267 B    107  PHE  HB1  HA     0.900000E-01   1.00800           0
    5268 B    107  PHE  HB2  HA     0.900000E-01   1.00800           0
    5269 B    107  PHE  CG   CA      0.00000       12.0110           0
    5270 B    107  PHE  CD1  CA    -0.115000       12.0110           0
    5271 B    107  PHE  HD1  HP     0.115000       1.00800           0
    5272 B    107  PHE  CD2  CA    -0.115000       12.0110           0
    5273 B    107  PHE  HD2  HP     0.115000       1.00800           0
    5274 B    107  PHE  CE1  CA    -0.115000       12.0110           0
    5275 B    107  PHE  HE1  HP     0.115000       1.00800           0
    5276 B    107  PHE  CE2  CA    -0.115000       12.0110           0
    5277 B    107  PHE  HE2  HP     0.115000       1.00800           0
    5278 B    107  PHE  CZ   CA    -0.115000       12.0110           0
    5279 B    107  PHE  HZ   HP     0.115000       1.00800           0
    5280 B    107  PHE  C    C      0.510000       12.0110           0
    5281 B    107  PHE  O    O     -0.510000       15.9990           0
    5282 B    108  HIS  N    NH1   -0.470000       14.0070           0
    5283 B    108  HIS  HN   H      0.310000       1.00800           0
    5284 B    108  HIS  CA   CT1    0.700000E-01   12.0110           0
    5285 B    108  HIS  HA   HB     0.900000E-01   1.00800           0
    5286 B    108  HIS  ND1  NR3   -0.510000       14.0070           0
    5287 B    108  HIS  HD1  H      0.440000       1.00800           0
    5288 B    108  HIS  NE2  NR3   -0.510000       14.0070           0
    5289 B    108  HIS  HE2  H      0.440000       1.00800           0
    5290 B    108  HIS  CE1  CPH2   0.320000       12.0110           0
    5291 B    108  HIS  HE1  HR2    0.180000       1.00800           0
    5292 B    108  HIS  CD2  CPH1   0.190000       12.0110           0
    5293 B    108  HIS  HD2  HR1    0.130000       1.00800           0
    5294 B    108  HIS  CG   CPH1   0.190000       12.0110           0
    5295 B    108  HIS  CB   CT2   -0.500000E-01   12.0110           0
    5296 B    108  HIS  HB1  HA     0.900000E-01   1.00800           0
    5297 B    108  HIS  HB2  HA     0.900000E-01   1.00800           0
    5298 B    108  HIS  C    C      0.510000       12.0110           0
    5299 B    108  HIS  O    O     -0.510000       15.9990           0
    5300 B    109  PHE  N    NH1   -0.470000       14.0070           0
    5301 B    109  PHE  HN   H      0.310000       1.00800           0
    5302 B    109  PHE  CA   CT1    0.700000E-01   12.0110           0
    5303 B    109  PHE  HA   HB     0.900000E-01   1.00800           0
    5304 B    109  PHE  CB   CT2   -0.180000       12.0110           0
    5305 B    109  PHE  HB1  HA     0.900000E-01   1.00800           0
    5306 B    109  PHE  HB2  HA     0.900000E-01   1.00800           0
    5307 B    109  PHE  CG   CA      0.00000       12.0110           0
    5308 B    109  PHE  CD1  CA    -0.115000       12.0110           0
    5309 B    109  PHE  HD1  HP     0.115000       1.00800           0
    5310 B    109  PHE  CD2  CA    -0.115000       12.0110           0
    5311 B    109  PHE  HD2  HP     0.115000       1.00800           0
    5312 B    109  PHE  CE1  CA    -0.115000       12.0110           0
    5313 B    109  PHE  HE1  HP     0.115000       1.00800           0
    5314 B    109  PHE  CE2  CA    -0.115000       12.0110           0
    5315 B    109  PHE  HE2  HP     0.115000       1.00800           0
    5316 B    109  PHE  CZ   CA    -0.115000       12.0110           0
    5317 B    109  PHE  HZ   HP     0.115000       1.00800           0
    5318 B    109  PHE  C    C      0.510000       12.0110           0
    5319 B    109  PHE  O    O     -0.510000       15.9990           0
    5320 B    110  HIS  N    NH1   -0.470000       14.0070           0
    5321 B    110  HIS  HN   H      0.310000       1.00800           0
    5322 B    110  HIS  CA   CT1    0.700000E-01   12.0110           0
    5323 B    110  HIS  HA   HB     0.900000E-01   1.00800           0
    5324 B    110  HIS  ND1  NR3   -0.510000       14.0070           0
    5325 B    110  HIS  HD1  H      0.440000       1.00800           0
    5326 B    110  HIS  NE2  NR3   -0.510000       14.0070           0
    5327 B    110  HIS  HE2  H      0.440000       1.00800           0
    5328 B    110  HIS  CE1  CPH2   0.320000       12.0110           0
    5329 B    110  HIS  HE1  HR2    0.180000       1.00800           0
    5330 B    110  HIS  CD2  CPH1   0.190000       12.0110           0
    5331 B    110  HIS  HD2  HR1    0.130000       1.00800           0
    5332 B    110  HIS  CG   CPH1   0.190000       12.0110           0
    5333 B    110  HIS  CB   CT2   -0.500000E-01   12.0110           0
    5334 B    110  HIS  HB1  HA     0.900000E-01   1.00800           0
    5335 B    110  HIS  HB2  HA     0.900000E-01   1.00800           0
    5336 B    110  HIS  C    C      0.510000       12.0110           0
    5337 B    110  HIS  O    O     -0.510000       15.9990           0
    5338 B    111  GLY  N    NH1   -0.470000       14.0070           0
    5339 B    111  GLY  HN   H      0.310000       1.00800           0
    5340 B    111  GLY  CA   CT2   -0.200000E-01   12.0110           0
    5341 B    111  GLY  HA1  HB     0.900000E-01   1.00800           0
    5342 B    111  GLY  HA2  HB     0.900000E-01   1.00800           0
    5343 B    111  GLY  C    C      0.510000       12.0110           0
    5344 B    111  GLY  O    O     -0.510000       15.9990           0
    5345 B    112  ILE  N    NH1   -0.470000       14.0070           0
    5346 B    112  ILE  HN   H      0.310000       1.00800           0
    5347 B    112  ILE  CA   CT1    0.700000E-01   12.0110           0
    5348 B    112  ILE  HA   HB     0.900000E-01   1.00800           0
    5349 B    112  ILE  CB   CT1   -0.900000E-01   12.0110           0
    5350 B    112  ILE  HB   HA     0.900000E-01   1.00800           0
    5351 B    112  ILE  CG2  CT3   -0.270000       12.0110           0
    5352 B    112  ILE  HG21 HA     0.900000E-01   1.00800           0
    5353 B    112  ILE  HG22 HA     0.900000E-01   1.00800           0
    5354 B    112  ILE  HG23 HA     0.900000E-01   1.00800           0
    5355 B    112  ILE  CG1  CT2   -0.180000       12.0110           0
    5356 B    112  ILE  HG11 HA     0.900000E-01   1.00800           0
    5357 B    112  ILE  HG12 HA     0.900000E-01   1.00800           0
    5358 B    112  ILE  CD1  CT3   -0.270000       12.0110           0
    5359 B    112  ILE  HD1  HA     0.900000E-01   1.00800           0
    5360 B    112  ILE  HD2  HA     0.900000E-01   1.00800           0
    5361 B    112  ILE  HD3  HA     0.900000E-01   1.00800           0
    5362 B    112  ILE  C    C      0.510000       12.0110           0
    5363 B    112  ILE  O    O     -0.510000       15.9990           0
    5364 B    113  GLU  N    NH1   -0.470000       14.0070           0
    5365 B    113  GLU  HN   H      0.310000       1.00800           0
    5366 B    113  GLU  CA   CT1    0.700000E-01   12.0110           0
    5367 B    113  GLU  HA   HB     0.900000E-01   1.00800           0
    5368 B    113  GLU  CB   CT2   -0.180000       12.0110           0
    5369 B    113  GLU  HB1  HA     0.900000E-01   1.00800           0
    5370 B    113  GLU  HB2  HA     0.900000E-01   1.00800           0
    5371 B    113  GLU  CG   CT2   -0.280000       12.0110           0
    5372 B    113  GLU  HG1  HA     0.900000E-01   1.00800           0
    5373 B    113  GLU  HG2  HA     0.900000E-01   1.00800           0
    5374 B    113  GLU  CD   CC     0.620000       12.0110           0
    5375 B    113  GLU  OE1  OC    -0.760000       15.9990           0
    5376 B    113  GLU  OE2  OC    -0.760000       15.9990           0
    5377 B    113  GLU  C    C      0.510000       12.0110           0
    5378 B    113  GLU  O    O     -0.510000       15.9990           0
    5379 B    114  GLY  N    NH1   -0.470000       14.0070           0
    5380 B    114  GLY  HN   H      0.310000       1.00800           0
    5381 B    114  GLY  CA   CT2   -0.200000E-01   12.0110           0
    5382 B    114  GLY  HA1  HB     0.900000E-01   1.00800           0
    5383 B    114  GLY  HA2  HB     0.900000E-01   1.00800           0
    5384 B    114  GLY  C    C      0.510000       12.0110           0
    5385 B    114  GLY  O    O     -0.510000       15.9990           0
    5386 B    115  ASP  N    NH1   -0.470000       14.0070           0
    5387 B    115  ASP  HN   H      0.310000       1.00800           0
    5388 B    115  ASP  CA   CT1    0.700000E-01   12.0110           0
    5389 B    115  ASP  HA   HB     0.900000E-01   1.00800           0
    5390 B    115  ASP  CB   CT2   -0.280000       12.0110           0
    5391 B    115  ASP  HB1  HA     0.900000E-01   1.00800           0
    5392 B    115  ASP  HB2  HA     0.900000E-01   1.00800           0
    5393 B    115  ASP  CG   CC     0.620000       12.0110           0
    5394 B    115  ASP  OD1  OC    -0.760000       15.9990           0
    5395 B    115  ASP  OD2  OC    -0.760000       15.9990           0
    5396 B    115  ASP  C    C      0.510000       12.0110           0
    5397 B    115  ASP  O    O     -0.510000       15.9990           0
    5398 B    116  PHE  N    NH1   -0.470000       14.0070           0
    5399 B    116  PHE  HN   H      0.310000       1.00800           0
    5400 B    116  PHE  CA   CT1    0.700000E-01   12.0110           0
    5401 B    116  PHE  HA   HB     0.900000E-01   1.00800           0
    5402 B    116  PHE  CB   CT2   -0.180000       12.0110           0
    5403 B    116  PHE  HB1  HA     0.900000E-01   1.00800           0
    5404 B    116  PHE  HB2  HA     0.900000E-01   1.00800           0
    5405 B    116  PHE  CG   CA      0.00000       12.0110           0
    5406 B    116  PHE  CD1  CA    -0.115000       12.0110           0
    5407 B    116  PHE  HD1  HP     0.115000       1.00800           0
    5408 B    116  PHE  CD2  CA    -0.115000       12.0110           0
    5409 B    116  PHE  HD2  HP     0.115000       1.00800           0
    5410 B    116  PHE  CE1  CA    -0.115000       12.0110           0
    5411 B    116  PHE  HE1  HP     0.115000       1.00800           0
    5412 B    116  PHE  CE2  CA    -0.115000       12.0110           0
    5413 B    116  PHE  HE2  HP     0.115000       1.00800           0
    5414 B    116  PHE  CZ   CA    -0.115000       12.0110           0
    5415 B    116  PHE  HZ   HP     0.115000       1.00800           0
    5416 B    116  PHE  C    C      0.510000       12.0110           0
    5417 B    116  PHE  O    O     -0.510000       15.9990           0
    5418 B    117  LYS  N    NH1   -0.470000       14.0070           0
    5419 B    117  LYS  HN   H      0.310000       1.00800           0
    5420 B    117  LYS  CA   CT1    0.700000E-01   12.0110           0
    5421 B    117  LYS  HA   HB     0.900000E-01   1.00800           0
    5422 B    117  LYS  CB   CT2   -0.180000       12.0110           0
    5423 B    117  LYS  HB1  HA     0.900000E-01   1.00800           0
    5424 B    117  LYS  HB2  HA     0.900000E-01   1.00800           0
    5425 B    117  LYS  CG   CT2   -0.180000       12.0110           0
    5426 B    117  LYS  HG1  HA     0.900000E-01   1.00800           0
    5427 B    117  LYS  HG2  HA     0.900000E-01   1.00800           0
    5428 B    117  LYS  CD   CT2   -0.180000       12.0110           0
    5429 B    117  LYS  HD1  HA     0.900000E-01   1.00800           0
    5430 B    117  LYS  HD2  HA     0.900000E-01   1.00800           0
    5431 B    117  LYS  CE   CT2    0.210000       12.0110           0
    5432 B    117  LYS  HE1  HA     0.500000E-01   1.00800           0
    5433 B    117  LYS  HE2  HA     0.500000E-01   1.00800           0
    5434 B    117  LYS  NZ   NH3   -0.300000       14.0070           0
    5435 B    117  LYS  HZ1  HC     0.330000       1.00800           0
    5436 B    117  LYS  HZ2  HC     0.330000       1.00800           0
    5437 B    117  LYS  HZ3  HC     0.330000       1.00800           0
    5438 B    117  LYS  C    C      0.510000       12.0110           0
    5439 B    117  LYS  O    O     -0.510000       15.9990           0
    5440 B    118  GLU  N    NH1   -0.470000       14.0070           0
    5441 B    118  GLU  HN   H      0.310000       1.00800           0
    5442 B    118  GLU  CA   CT1    0.700000E-01   12.0110           0
    5443 B    118  GLU  HA   HB     0.900000E-01   1.00800           0
    5444 B    118  GLU  CB   CT2   -0.180000       12.0110           0
    5445 B    118  GLU  HB1  HA     0.900000E-01   1.00800           0
    5446 B    118  GLU  HB2  HA     0.900000E-01   1.00800           0
    5447 B    118  GLU  CG   CT2   -0.280000       12.0110           0
    5448 B    118  GLU  HG1  HA     0.900000E-01   1.00800           0
    5449 B    118  GLU  HG2  HA     0.900000E-01   1.00800           0
    5450 B    118  GLU  CD   CC     0.620000       12.0110           0
    5451 B    118  GLU  OE1  OC    -0.760000       15.9990           0
    5452 B    118  GLU  OE2  OC    -0.760000       15.9990           0
    5453 B    118  GLU  C    C      0.510000       12.0110           0
    5454 B    118  GLU  O    O     -0.510000       15.9990           0
    5455 B    119  GLN  N    NH1   -0.470000       14.0070           0
    5456 B    119  GLN  HN   H      0.310000       1.00800           0
    5457 B    119  GLN  CA   CT1    0.700000E-01   12.0110           0
    5458 B    119  GLN  HA   HB     0.900000E-01   1.00800           0
    5459 B    119  GLN  CB   CT2   -0.180000       12.0110           0
    5460 B    119  GLN  HB1  HA     0.900000E-01   1.00800           0
    5461 B    119  GLN  HB2  HA     0.900000E-01   1.00800           0
    5462 B    119  GLN  CG   CT2   -0.180000       12.0110           0
    5463 B    119  GLN  HG1  HA     0.900000E-01   1.00800           0
    5464 B    119  GLN  HG2  HA     0.900000E-01   1.00800           0
    5465 B    119  GLN  CD   CC     0.550000       12.0110           0
    5466 B    119  GLN  OE1  O     -0.550000       15.9990           0
    5467 B    119  GLN  NE2  NH2   -0.620000       14.0070           0
    5468 B    119  GLN  HE21 H      0.320000       1.00800           0
    5469 B    119  GLN  HE22 H      0.300000       1.00800           0
    5470 B    119  GLN  C    C      0.510000       12.0110           0
    5471 B    119  GLN  O    O     -0.510000       15.9990           0
    5472 B    120  GLN  N    NH1   -0.470000       14.0070           0
    5473 B    120  GLN  HN   H      0.310000       1.00800           0
    5474 B    120  GLN  CA   CT1    0.700000E-01   12.0110           0
    5475 B    120  GLN  HA   HB     0.900000E-01   1.00800           0
    5476 B    120  GLN  CB   CT2   -0.180000       12.0110           0
    5477 B    120  GLN  HB1  HA     0.900000E-01   1.00800           0
    5478 B    120  GLN  HB2  HA     0.900000E-01   1.00800           0
    5479 B    120  GLN  CG   CT2   -0.180000       12.0110           0
    5480 B    120  GLN  HG1  HA     0.900000E-01   1.00800           0
    5481 B    120  GLN  HG2  HA     0.900000E-01   1.00800           0
    5482 B    120  GLN  CD   CC     0.550000       12.0110           0
    5483 B    120  GLN  OE1  O     -0.550000       15.9990           0
    5484 B    120  GLN  NE2  NH2   -0.620000       14.0070           0
    5485 B    120  GLN  HE21 H      0.320000       1.00800           0
    5486 B    120  GLN  HE22 H      0.300000       1.00800           0
    5487 B    120  GLN  C    C      0.510000       12.0110           0
    5488 B    120  GLN  O    O     -0.510000       15.9990           0
    5489 B    121  VAL  N    NH1   -0.470000       14.0070           0
    5490 B    121  VAL  HN   H      0.310000       1.00800           0
    5491 B    121  VAL  CA   CT1    0.700000E-01   12.0110           0
    5492 B    121  VAL  HA   HB     0.900000E-01   1.00800           0
    5493 B    121  VAL  CB   CT1   -0.900000E-01   12.0110           0
    5494 B    121  VAL  HB   HA     0.900000E-01   1.00800           0
    5495 B    121  VAL  CG1  CT3   -0.270000       12.0110           0
    5496 B    121  VAL  HG11 HA     0.900000E-01   1.00800           0
    5497 B    121  VAL  HG12 HA     0.900000E-01   1.00800           0
    5498 B    121  VAL  HG13 HA     0.900000E-01   1.00800           0
    5499 B    121  VAL  CG2  CT3   -0.270000       12.0110           0
    5500 B    121  VAL  HG21 HA     0.900000E-01   1.00800           0
    5501 B    121  VAL  HG22 HA     0.900000E-01   1.00800           0
    5502 B    121  VAL  HG23 HA     0.900000E-01   1.00800           0
    5503 B    121  VAL  C    C      0.510000       12.0110           0
    5504 B    121  VAL  O    O     -0.510000       15.9990           0
    5505 B    122  THR  N    NH1   -0.470000       14.0070           0
    5506 B    122  THR  HN   H      0.310000       1.00800           0
    5507 B    122  THR  CA   CT1    0.700000E-01   12.0110           0
    5508 B    122  THR  HA   HB     0.900000E-01   1.00800           0
    5509 B    122  THR  CB   CT1    0.140000       12.0110           0
    5510 B    122  THR  HB   HA     0.900000E-01   1.00800           0
    5511 B    122  THR  OG1  OH1   -0.660000       15.9990           0
    5512 B    122  THR  HG1  H      0.430000       1.00800           0
    5513 B    122  THR  CG2  CT3   -0.270000       12.0110           0
    5514 B    122  THR  HG21 HA     0.900000E-01   1.00800           0
    5515 B    122  THR  HG22 HA     0.900000E-01   1.00800           0
    5516 B    122  THR  HG23 HA     0.900000E-01   1.00800           0
    5517 B    122  THR  C    C      0.510000       12.0110           0
    5518 B    122  THR  O    O     -0.510000       15.9990           0
    5519 B    123  LYS  N    NH1   -0.470000       14.0070           0
    5520 B    123  LYS  HN   H      0.310000       1.00800           0
    5521 B    123  LYS  CA   CT1    0.700000E-01   12.0110           0
    5522 B    123  LYS  HA   HB     0.900000E-01   1.00800           0
    5523 B    123  LYS  CB   CT2   -0.180000       12.0110           0
    5524 B    123  LYS  HB1  HA     0.900000E-01   1.00800           0
    5525 B    123  LYS  HB2  HA     0.900000E-01   1.00800           0
    5526 B    123  LYS  CG   CT2   -0.180000       12.0110           0
    5527 B    123  LYS  HG1  HA     0.900000E-01   1.00800           0
    5528 B    123  LYS  HG2  HA     0.900000E-01   1.00800           0
    5529 B    123  LYS  CD   CT2   -0.180000       12.0110           0
    5530 B    123  LYS  HD1  HA     0.900000E-01   1.00800           0
    5531 B    123  LYS  HD2  HA     0.900000E-01   1.00800           0
    5532 B    123  LYS  CE   CT2    0.210000       12.0110           0
    5533 B    123  LYS  HE1  HA     0.500000E-01   1.00800           0
    5534 B    123  LYS  HE2  HA     0.500000E-01   1.00800           0
    5535 B    123  LYS  NZ   NH3   -0.300000       14.0070           0
    5536 B    123  LYS  HZ1  HC     0.330000       1.00800           0
    5537 B    123  LYS  HZ2  HC     0.330000       1.00800           0
    5538 B    123  LYS  HZ3  HC     0.330000       1.00800           0
    5539 B    123  LYS  C    C      0.510000       12.0110           0
    5540 B    123  LYS  O    O     -0.510000       15.9990           0
    5541 B    124  VAL  N    NH1   -0.470000       14.0070           0
    5542 B    124  VAL  HN   H      0.310000       1.00800           0
    5543 B    124  VAL  CA   CT1    0.700000E-01   12.0110           0
    5544 B    124  VAL  HA   HB     0.900000E-01   1.00800           0
    5545 B    124  VAL  CB   CT1   -0.900000E-01   12.0110           0
    5546 B    124  VAL  HB   HA     0.900000E-01   1.00800           0
    5547 B    124  VAL  CG1  CT3   -0.270000       12.0110           0
    5548 B    124  VAL  HG11 HA     0.900000E-01   1.00800           0
    5549 B    124  VAL  HG12 HA     0.900000E-01   1.00800           0
    5550 B    124  VAL  HG13 HA     0.900000E-01   1.00800           0
    5551 B    124  VAL  CG2  CT3   -0.270000       12.0110           0
    5552 B    124  VAL  HG21 HA     0.900000E-01   1.00800           0
    5553 B    124  VAL  HG22 HA     0.900000E-01   1.00800           0
    5554 B    124  VAL  HG23 HA     0.900000E-01   1.00800           0
    5555 B    124  VAL  C    C      0.510000       12.0110           0
    5556 B    124  VAL  O    O     -0.510000       15.9990           0
    5557 B    125  PHE  N    NH1   -0.470000       14.0070           0
    5558 B    125  PHE  HN   H      0.310000       1.00800           0
    5559 B    125  PHE  CA   CT1    0.700000E-01   12.0110           0
    5560 B    125  PHE  HA   HB     0.900000E-01   1.00800           0
    5561 B    125  PHE  CB   CT2   -0.180000       12.0110           0
    5562 B    125  PHE  HB1  HA     0.900000E-01   1.00800           0
    5563 B    125  PHE  HB2  HA     0.900000E-01   1.00800           0
    5564 B    125  PHE  CG   CA      0.00000       12.0110           0
    5565 B    125  PHE  CD1  CA    -0.115000       12.0110           0
    5566 B    125  PHE  HD1  HP     0.115000       1.00800           0
    5567 B    125  PHE  CD2  CA    -0.115000       12.0110           0
    5568 B    125  PHE  HD2  HP     0.115000       1.00800           0
    5569 B    125  PHE  CE1  CA    -0.115000       12.0110           0
    5570 B    125  PHE  HE1  HP     0.115000       1.00800           0
    5571 B    125  PHE  CE2  CA    -0.115000       12.0110           0
    5572 B    125  PHE  HE2  HP     0.115000       1.00800           0
    5573 B    125  PHE  CZ   CA    -0.115000       12.0110           0
    5574 B    125  PHE  HZ   HP     0.115000       1.00800           0
    5575 B    125  PHE  C    C      0.510000       12.0110           0
    5576 B    125  PHE  O    O     -0.510000       15.9990           0
    5577 B    126  GLN  N    NH1   -0.470000       14.0070           0
    5578 B    126  GLN  HN   H      0.310000       1.00800           0
    5579 B    126  GLN  CA   CT1    0.700000E-01   12.0110           0
    5580 B    126  GLN  HA   HB     0.900000E-01   1.00800           0
    5581 B    126  GLN  CB   CT2   -0.180000       12.0110           0
    5582 B    126  GLN  HB1  HA     0.900000E-01   1.00800           0
    5583 B    126  GLN  HB2  HA     0.900000E-01   1.00800           0
    5584 B    126  GLN  CG   CT2   -0.180000       12.0110           0
    5585 B    126  GLN  HG1  HA     0.900000E-01   1.00800           0
    5586 B    126  GLN  HG2  HA     0.900000E-01   1.00800           0
    5587 B    126  GLN  CD   CC     0.550000       12.0110           0
    5588 B    126  GLN  OE1  O     -0.550000       15.9990           0
    5589 B    126  GLN  NE2  NH2   -0.620000       14.0070           0
    5590 B    126  GLN  HE21 H      0.320000       1.00800           0
    5591 B    126  GLN  HE22 H      0.300000       1.00800           0
    5592 B    126  GLN  C    C      0.510000       12.0110           0
    5593 B    126  GLN  O    O     -0.510000       15.9990           0
    5594 B    127  ILE  N    NH1   -0.470000       14.0070           0
    5595 B    127  ILE  HN   H      0.310000       1.00800           0
    5596 B    127  ILE  CA   CT1    0.700000E-01   12.0110           0
    5597 B    127  ILE  HA   HB     0.900000E-01   1.00800           0
    5598 B    127  ILE  CB   CT1   -0.900000E-01   12.0110           0
    5599 B    127  ILE  HB   HA     0.900000E-01   1.00800           0
    5600 B    127  ILE  CG2  CT3   -0.270000       12.0110           0
    5601 B    127  ILE  HG21 HA     0.900000E-01   1.00800           0
    5602 B    127  ILE  HG22 HA     0.900000E-01   1.00800           0
    5603 B    127  ILE  HG23 HA     0.900000E-01   1.00800           0
    5604 B    127  ILE  CG1  CT2   -0.180000       12.0110           0
    5605 B    127  ILE  HG11 HA     0.900000E-01   1.00800           0
    5606 B    127  ILE  HG12 HA     0.900000E-01   1.00800           0
    5607 B    127  ILE  CD1  CT3   -0.270000       12.0110           0
    5608 B    127  ILE  HD1  HA     0.900000E-01   1.00800           0
    5609 B    127  ILE  HD2  HA     0.900000E-01   1.00800           0
    5610 B    127  ILE  HD3  HA     0.900000E-01   1.00800           0
    5611 B    127  ILE  C    C      0.510000       12.0110           0
    5612 B    127  ILE  O    O     -0.510000       15.9990           0
    5613 B    128  LYS  N    NH1   -0.470000       14.0070           0
    5614 B    128  LYS  HN   H      0.310000       1.00800           0
    5615 B    128  LYS  CA   CT1    0.700000E-01   12.0110           0
    5616 B    128  LYS  HA   HB     0.900000E-01   1.00800           0
    5617 B    128  LYS  CB   CT2   -0.180000       12.0110           0
    5618 B    128  LYS  HB1  HA     0.900000E-01   1.00800           0
    5619 B    128  LYS  HB2  HA     0.900000E-01   1.00800           0
    5620 B    128  LYS  CG   CT2   -0.180000       12.0110           0
    5621 B    128  LYS  HG1  HA     0.900000E-01   1.00800           0
    5622 B    128  LYS  HG2  HA     0.900000E-01   1.00800           0
    5623 B    128  LYS  CD   CT2   -0.180000       12.0110           0
    5624 B    128  LYS  HD1  HA     0.900000E-01   1.00800           0
    5625 B    128  LYS  HD2  HA     0.900000E-01   1.00800           0
    5626 B    128  LYS  CE   CT2    0.210000       12.0110           0
    5627 B    128  LYS  HE1  HA     0.500000E-01   1.00800           0
[truncated: 3,216,708 more chars]
