# Supplementary material for: Modelling multi-protein complexes using PELDOR distance measurements for rigid body minimisation experiments using XPLOR-NIH
Source: Methods. 2014 Dec;70(2-3):139–53. doi: 10.1016/j.ymeth.2014.10.028 (PMC4274318; doi:10.1016/j.ymeth.2014.10.028)
Supplement: Supplementary data 2 — This file contains supplementary data. [file mmc2.zip › xprep.inp]

 remarks  file  generate/generate.inp
 remarks  Generate structure file and hydrogens for a protein

 topology  @topallh22xedit.pro         
           @topallhdgspin.spn
 
 end                  {*Read topology file.*}
                     
 parameter 

@parallh22x.pro {*Read empirical potential*}
@parallhdg.spn   {*with modifications.     *}


   nbonds                                  {*This statement specifies the  *}
      atom cdie shift eps=1.0  e14fac=0.4  {*nonbonded interaction energy  *}
      cutnb=7.5 ctonnb=6.0 ctofnb=6.5      {*options.  Note the reduced    *}
      nbxmod=5 vswitch                     {*nonbonding cutoff to save some*}
   end                                     {*CPU time.   This statement    *}
                                           {*overwrites the defaults in    *}
                                           {*the parameter file.           *}
 end
            
structure  @Vps75tet.psf end
coor @Vps75tet.pdb


 
