# Supplementary material for: Modelling multi-protein complexes using PELDOR distance measurements for rigid body minimisation experiments using XPLOR-NIH
Source: Methods. 2014 Dec;70(2-3):139–53. doi: 10.1016/j.ymeth.2014.10.028 (PMC4274318; doi:10.1016/j.ymeth.2014.10.028)
Supplement: Supplementary data 2 — This file contains supplementary data. [file mmc2.zip › PDB/E56R1aN.pdb]

ATOM      9 N001 SPINA   1      41.375  68.539   1.322  1.00 20.00      S    N  
ATOM      9 N002 SPINA   1      44.945  63.262   1.768  1.00 20.00      S    N  
ATOM      9 N003 SPINA   1      45.459  67.166   3.249  1.00 20.00      S    N  
ATOM      9 N004 SPINA   1      41.967  62.933   0.662  1.00 20.00      S    N  
ATOM      9 N005 SPINA   1      47.500  67.697   6.006  1.00 20.00      S    N  
ATOM      9 N006 SPINA   1      43.542  67.173   0.901  1.00 20.00      S    N  
ATOM      9 N007 SPINA   1      41.388  69.255   3.728  1.00 20.00      S    N  
ATOM      9 N008 SPINA   1      45.324  68.702   3.194  1.00 20.00      S    N  
ATOM      9 N009 SPINA   1      42.162  71.012   4.181  1.00 20.00      S    N  
ATOM      9 N010 SPINA   1      43.853  65.089   1.351  1.00 20.00      S    N  
ATOM      9 N011 SPINA   1      45.432  67.826   2.494  1.00 20.00      S    N  
ATOM      9 N012 SPINA   1      41.759  70.970   4.042  1.00 20.00      S    N  
ATOM      9 N013 SPINA   1      41.691  68.565   1.150  1.00 20.00      S    N  
ATOM      9 N014 SPINA   1      46.082  69.693   5.096  1.00 20.00      S    N  
ATOM      9 N015 SPINA   1      44.409  68.815   4.372  1.00 20.00      S    N  
ATOM      9 N016 SPINA   1      43.402  65.580   0.030  1.00 20.00      S    N  
ATOM      9 N017 SPINA   1      43.360  65.430   0.384  1.00 20.00      S    N  
ATOM      9 N018 SPINA   1      46.950  69.583   7.852  1.00 20.00      S    N  
ATOM      9 N019 SPINA   1      41.968  69.198   3.731  1.00 20.00      S    N  
ATOM      9 N020 SPINA   1      43.299  65.241   0.913  1.00 20.00      S    N  
ATOM      9 N021 SPINA   1      43.420  70.087   3.082  1.00 20.00      S    N  
ATOM      9 N022 SPINA   1      45.060  64.093   1.968  1.00 20.00      S    N  
ATOM      9 N023 SPINA   1      46.339  66.695   3.169  1.00 20.00      S    N  
ATOM      9 N024 SPINA   1      45.951  65.268   1.851  1.00 20.00      S    N  
ATOM      9 N025 SPINA   1      44.556  69.881   8.830  1.00 20.00      S    N  
ATOM      9 N026 SPINA   1      42.011  71.850   4.951  1.00 20.00      S    N  
ATOM      9 N027 SPINA   1      42.299  65.687   1.505  1.00 20.00      S    N  
ATOM      9 N028 SPINA   1      44.946  69.172   3.257  1.00 20.00      S    N  
ATOM      9 N029 SPINA   1      42.204  66.080   1.131  1.00 20.00      S    N  
ATOM      9 N030 SPINA   1      47.125  67.461   7.048  1.00 20.00      S    N  
ATOM      9 N031 SPINA   1      42.291  65.755  -0.068  1.00 20.00      S    N  
ATOM      9 N032 SPINA   1      41.437  65.779   0.162  1.00 20.00      S    N  
ATOM      9 N033 SPINA   1      43.219  64.311   1.879  1.00 20.00      S    N  
ATOM      9 N034 SPINA   1      43.250  62.217   0.792  1.00 20.00      S    N  
ATOM      9 N035 SPINA   1      41.441  63.575   2.452  1.00 20.00      S    N  
ATOM      9 N036 SPINA   1      46.248  67.616   4.144  1.00 20.00      S    N  
ATOM      9 N037 SPINA   1      40.205  65.517   1.319  1.00 20.00      S    N  
ATOM      9 N038 SPINA   1      43.759  64.912   0.805  1.00 20.00      S    N  
ATOM      9 N039 SPINA   1      40.703  64.184   1.036  1.00 20.00      S    N  
ATOM      9 N040 SPINA   1      43.278  67.149   0.426  1.00 20.00      S    N  
ATOM      9 N041 SPINA   1      39.572  66.700   0.626  1.00 20.00      S    N  
ATOM      9 N042 SPINA   1      41.420  71.701   4.253  1.00 20.00      S    N  
ATOM      9 N043 SPINA   1      43.377  71.040   4.560  1.00 20.00      S    N  
ATOM      9 N044 SPINA   1      41.675  66.149   0.379  1.00 20.00      S    N  
ATOM      9 N045 SPINA   1      42.915  62.637   0.512  1.00 20.00      S    N  
ATOM      9 N046 SPINA   1      42.938  67.459   0.796  1.00 20.00      S    N  
ATOM      9 N047 SPINA   1      41.344  70.055   2.990  1.00 20.00      S    N  
ATOM      9 N048 SPINA   1      44.642  64.721   2.629  1.00 20.00      S    N  
ATOM      9 N049 SPINA   1      44.181  71.114   9.300  1.00 20.00      S    N  
ATOM      9 N050 SPINA   1      40.976  67.238   0.893  1.00 20.00      S    N  
ATOM      9 N051 SPINA   1      45.630  67.725   3.066  1.00 20.00      S    N  
ATOM      9 N052 SPINA   1      44.849  68.417   2.638  1.00 20.00      S    N  
ATOM      9 N053 SPINA   1      42.395  66.657  -0.077  1.00 20.00      S    N  
ATOM      9 N054 SPINA   1      44.572  70.069   5.921  1.00 20.00      S    N  
ATOM      9 N055 SPINA   1      44.711  64.332   0.934  1.00 20.00      S    N  
ATOM      9 N056 SPINA   1      42.198  64.954   0.195  1.00 20.00      S    N  
ATOM      9 N057 SPINA   1      43.999  69.736   4.267  1.00 20.00      S    N  
ATOM      9 N058 SPINA   1      44.186  65.980   1.432  1.00 20.00      S    N  
ATOM      9 N059 SPINA   1      42.163  66.129   0.226  1.00 20.00      S    N  
ATOM      9 N060 SPINA   1      42.771  66.406   0.382  1.00 20.00      S    N  
ATOM      9 N061 SPINA   1      43.773  64.764   2.313  1.00 20.00      S    N  
ATOM      9 N062 SPINA   1      44.253  64.416   1.747  1.00 20.00      S    N  
ATOM      9 N063 SPINA   1      42.986  69.378   1.433  1.00 20.00      S    N  
ATOM      9 N064 SPINA   1      38.588  69.719   2.291  1.00 20.00      S    N  
ATOM      9 N065 SPINA   1      45.346  68.859   5.540  1.00 20.00      S    N  
ATOM      9 N066 SPINA   1      41.216  70.646   2.883  1.00 20.00      S    N  
ATOM      9 N067 SPINA   1      38.928  68.072   1.303  1.00 20.00      S    N  
ATOM      9 N068 SPINA   1      45.361  67.648   2.216  1.00 20.00      S    N  
ATOM      9 N069 SPINA   1      41.243  64.357   1.350  1.00 20.00      S    N  
ATOM      9 N070 SPINA   1      41.348  69.034   1.327  1.00 20.00      S    N  
ATOM      9 N071 SPINA   1      41.840  68.217   1.991  1.00 20.00      S    N  
ATOM      9 N072 SPINA   1      42.832  63.708   1.099  1.00 20.00      S    N  
ATOM      9 N073 SPINA   1      41.839  70.725   4.590  1.00 20.00      S    N  
ATOM      9 N074 SPINA   1      45.080  67.480   5.685  1.00 20.00      S    N  
ATOM      9 N075 SPINA   1      45.289  63.534   1.472  1.00 20.00      S    N  
ATOM      9 N076 SPINA   1      40.740  68.799   2.885  1.00 20.00      S    N  
ATOM      9 N077 SPINA   1      43.627  63.398   0.770  1.00 20.00      S    N  
ATOM      9 N078 SPINA   1      42.725  62.333   0.716  1.00 20.00      S    N  
ATOM      9 N079 SPINA   1      43.546  68.434   1.384  1.00 20.00      S    N  
ATOM      9 N080 SPINA   1      43.194  68.904   1.966  1.00 20.00      S    N  
ATOM      9 N081 SPINA   1      41.090  62.853   1.025  1.00 20.00      S    N  
ATOM      9 N082 SPINA   1      44.129  71.428   4.359  1.00 20.00      S    N  
ATOM      9 N083 SPINA   1      45.421  67.827   2.531  1.00 20.00      S    N  
ATOM      9 N084 SPINA   1      41.050  70.522   3.100  1.00 20.00      S    N  
ATOM      9 N085 SPINA   1      45.416  69.071   3.687  1.00 20.00      S    N  
ATOM      9 N086 SPINA   1      42.667  66.338   0.745  1.00 20.00      S    N  
ATOM      9 N087 SPINA   1      45.471  70.558   7.096  1.00 20.00      S    N  
ATOM      9 N088 SPINA   1      44.984  70.344   6.671  1.00 20.00      S    N  
ATOM      9 N089 SPINA   1      44.131  63.886   2.481  1.00 20.00      S    N  
ATOM      9 N090 SPINA   1      44.412  68.795   1.691  1.00 20.00      S    N  
ATOM      9 N091 SPINA   1      40.896  66.516  -0.109  1.00 20.00      S    N  
ATOM      9 N092 SPINA   1      43.145  68.219   1.293  1.00 20.00      S    N  
ATOM      9 N093 SPINA   1      43.303  65.409   0.187  1.00 20.00      S    N  
ATOM      9 N094 SPINA   1      43.045  67.669   2.716  1.00 20.00      S    N  
ATOM      9 N095 SPINA   1      42.476  65.417   0.516  1.00 20.00      S    N  
ATOM      9 N096 SPINA   1      41.931  69.815   1.494  1.00 20.00      S    N  
ATOM      9 N097 SPINA   1      42.940  71.666   4.833  1.00 20.00      S    N  
ATOM      9 N098 SPINA   1      38.691  69.226   2.308  1.00 20.00      S    N  
ATOM      9 N099 SPINA   1      42.404  70.929   4.026  1.00 20.00      S    N  
ATOM      9 N100 SPINA   1      45.468  68.212   3.847  1.00 20.00      S    N  
ATOM      9 N101 SPINA   1      43.203  69.974   2.383  1.00 20.00      S    N  
ATOM      9 N102 SPINA   1      41.475  68.344   0.905  1.00 20.00      S    N  
ATOM      9 N103 SPINA   1      45.448  68.872   3.058  1.00 20.00      S    N  
ATOM      9 N104 SPINA   1      43.502  70.231   3.471  1.00 20.00      S    N  
ATOM      9 N105 SPINA   1      44.583  66.079   1.262  1.00 20.00      S    N  
ATOM      9 N106 SPINA   1      44.021  67.818   0.911  1.00 20.00      S    N  
ATOM      9 N107 SPINA   1      45.564  68.211   7.021  1.00 20.00      S    N  
ATOM      9 N108 SPINA   1      46.175  69.099   9.348  1.00 20.00      S    N  
ATOM      9 N109 SPINA   1      39.237  68.217   0.946  1.00 20.00      S    N  
ATOM      9 N110 SPINA   1      41.244  70.762   2.598  1.00 20.00      S    N  
ATOM      9 N111 SPINA   1      42.287  66.224   1.200  1.00 20.00      S    N  
ATOM      9 N112 SPINA   1      44.308  68.861   3.963  1.00 20.00      S    N  
ATOM      9 N113 SPINA   1      44.281  69.490   2.912  1.00 20.00      S    N  
ATOM      9 N114 SPINA   1      42.243  68.123   0.624  1.00 20.00      S    N  
ATOM      9 N115 SPINA   1      44.880  66.550   1.590  1.00 20.00      S    N  
ATOM      9 N116 SPINA   1      43.081  71.184   3.487  1.00 20.00      S    N  
ATOM      9 N117 SPINA   1      42.939  65.749   0.624  1.00 20.00      S    N  
ATOM      9 N118 SPINA   1      38.531  70.629   3.582  1.00 20.00      S    N  
ATOM      9 N119 SPINA   1      42.490  69.731   2.129  1.00 20.00      S    N  
ATOM      9 N120 SPINA   1      42.502  68.646   1.215  1.00 20.00      S    N  
ATOM      9 N121 SPINA   1      42.902  69.548   1.846  1.00 20.00      S    N  
ATOM      9 N122 SPINA   1      41.260  63.246   0.441  1.00 20.00      S    N  
ATOM      9 N123 SPINA   1      40.699  70.163   2.209  1.00 20.00      S    N  
ATOM      9 N124 SPINA   1      45.131  68.179   2.159  1.00 20.00      S    N  
ATOM      9 N125 SPINA   1      44.275  66.092   2.102  1.00 20.00      S    N  
ATOM      9 N126 SPINA   1      37.485  68.564   2.231  1.00 20.00      S    N  
ATOM      9 N127 SPINA   1      40.724  62.643   0.141  1.00 20.00      S    N  
ATOM      9 N128 SPINA   1      40.780  68.673   1.478  1.00 20.00      S    N  
ATOM      9 N129 SPINA   1      44.605  65.028   0.988  1.00 20.00      S    N  
ATOM      9 N130 SPINA   1      42.784  69.485   1.406  1.00 20.00      S    N  
ATOM      9 N131 SPINA   1      42.487  70.759   2.791  1.00 20.00      S    N  
ATOM      9 N132 SPINA   1      39.381  67.287   1.048  1.00 20.00      S    N  
ATOM      9 N133 SPINA   1      37.955  68.869   2.384  1.00 20.00      S    N  
ATOM      9 N134 SPINA   1      44.374  66.628   1.277  1.00 20.00      S    N  
ATOM      9 N135 SPINA   1      45.687  66.938   3.388  1.00 20.00      S    N  
ATOM      9 N136 SPINA   1      39.390  69.978   2.082  1.00 20.00      S    N  
ATOM      9 N137 SPINA   1      44.448  70.369   3.448  1.00 20.00      S    N  
ATOM      9 N138 SPINA   1      43.870  68.824   1.833  1.00 20.00      S    N  
ATOM      9 N139 SPINA   1      43.368  67.647   1.793  1.00 20.00      S    N  
ATOM      9 N140 SPINA   1      38.731  70.477   4.313  1.00 20.00      S    N  
ATOM      9 N141 SPINA   1      43.043  67.541   2.064  1.00 20.00      S    N  
ATOM      9 N142 SPINA   1      44.354  65.502   0.927  1.00 20.00      S    N  
ATOM      9 N143 SPINA   1      40.274  68.587   1.661  1.00 20.00      S    N  
ATOM      9 N144 SPINA   1      42.437  66.300   0.763  1.00 20.00      S    N  
ATOM      9 N145 SPINA   1      42.216  67.945   0.689  1.00 20.00      S    N  
ATOM      9 N146 SPINA   1      42.397  67.292   0.427  1.00 20.00      S    N  
ATOM      9 N147 SPINA   1      45.648  67.679   5.189  1.00 20.00      S    N  
ATOM      9 N148 SPINA   1      41.187  65.335   0.312  1.00 20.00      S    N  
ATOM      9 N149 SPINA   1      42.405  69.839   1.665  1.00 20.00      S    N  
ATOM      9 N150 SPINA   1      42.377  70.758   4.174  1.00 20.00      S    N  
ATOM      9 N151 SPINA   1      42.858  63.856   1.187  1.00 20.00      S    N  
ATOM      9 N152 SPINA   1      45.871  69.240   5.613  1.00 20.00      S    N  
ATOM      9 N153 SPINA   1      45.876  68.726   3.831  1.00 20.00      S    N  
ATOM      9 N154 SPINA   1      45.362  69.806   4.604  1.00 20.00      S    N  
ATOM      9 N155 SPINA   1      44.186  70.513   3.584  1.00 20.00      S    N  
ATOM      9 N156 SPINA   1      41.873  65.905   0.362  1.00 20.00      S    N  
ATOM      9 N157 SPINA   1      40.491  70.236   2.176  1.00 20.00      S    N  
ATOM      9 N158 SPINA   1      40.675  66.724  -0.307  1.00 20.00      S    N  
ATOM      9 N159 SPINA   1      43.178  67.035   0.542  1.00 20.00      S    N  
ATOM      9 N160 SPINA   1      44.862  69.736   4.595  1.00 20.00      S    N  
ATOM      9 N161 SPINA   1      46.887  66.968   3.997  1.00 20.00      S    N  
ATOM      9 N162 SPINA   1      41.189  69.732   1.910  1.00 20.00      S    N  
ATOM      9 N163 SPINA   1      47.011  69.163   9.090  1.00 20.00      S    N  
ATOM      9 N164 SPINA   1      40.894  70.012   2.006  1.00 20.00      S    N  
ATOM      9 N165 SPINA   1      47.150  67.820   4.511  1.00 20.00      S    N  
ATOM      9 N166 SPINA   1      41.425  68.583   0.648  1.00 20.00      S    N  
ATOM      9 N167 SPINA   1      40.437  65.694   0.059  1.00 20.00      S    N  
ATOM      9 N168 SPINA   1      44.163  70.312   9.369  1.00 20.00      S    N  
ATOM      9 N169 SPINA   1      45.565  68.005   3.486  1.00 20.00      S    N  
ATOM      9 N170 SPINA   1      40.387  67.273  -0.056  1.00 20.00      S    N  
ATOM      9 N171 SPINA   1      44.136  70.340   3.033  1.00 20.00      S    N  
ATOM      9 N172 SPINA   1      41.921  66.047   1.221  1.00 20.00      S    N  
ATOM      9 N173 SPINA   1      39.348  68.975   0.910  1.00 20.00      S    N  
ATOM      9 N174 SPINA   1      42.566  65.264   0.458  1.00 20.00      S    N  
ATOM      9 N175 SPINA   1      41.260  68.220   0.366  1.00 20.00      S    N  
ATOM      9 N176 SPINA   1      40.914  68.989   1.534  1.00 20.00      S    N  
ATOM      9 N177 SPINA   1      44.369  70.069   3.691  1.00 20.00      S    N  
ATOM      9 N178 SPINA   1      43.977  69.460   6.075  1.00 20.00      S    N  
ATOM      9 N179 SPINA   1      40.774  67.813   0.994  1.00 20.00      S    N  
ATOM      9 N180 SPINA   1      45.006  65.247   1.198  1.00 20.00      S    N  
ATOM      9 N181 SPINA   1      42.923  69.711   1.681  1.00 20.00      S    N  
ATOM      9 N182 SPINA   1      43.349  67.612   0.816  1.00 20.00      S    N  
ATOM      9 N183 SPINA   1      43.572  64.337   0.179  1.00 20.00      S    N  
ATOM      9 N184 SPINA   1      39.406  67.681   3.052  1.00 20.00      S    N  
ATOM      9 N185 SPINA   1      39.453  68.838   1.785  1.00 20.00      S    N  
ATOM      9 N186 SPINA   1      42.655  69.631   1.469  1.00 20.00      S    N  
ATOM      9 N187 SPINA   1      39.616  69.216   1.476  1.00 20.00      S    N  
ATOM      9 N188 SPINA   1      41.463  67.682   1.885  1.00 20.00      S    N  
ATOM      9 N189 SPINA   1      45.277  62.632   1.596  1.00 20.00      S    N  
ATOM      9 N190 SPINA   1      41.925  70.363   2.850  1.00 20.00      S    N  
END
