# Supplementary material for: Modelling multi-protein complexes using PELDOR distance measurements for rigid body minimisation experiments using XPLOR-NIH
Source: Methods. 2014 Dec;70(2-3):139–53. doi: 10.1016/j.ymeth.2014.10.028 (PMC4274318; doi:10.1016/j.ymeth.2014.10.028)
Supplement: Supplementary data 2 — This file contains supplementary data. [file mmc2.zip › PDB/E56R1bN.pdb]

ATOM      9 N001 SPINA   2     -16.182  36.682  25.419  1.00 20.00      S    N  
ATOM      9 N002 SPINA   2     -16.311  39.108  24.488  1.00 20.00      S    N  
ATOM      9 N003 SPINA   2     -16.789  40.284  26.492  1.00 20.00      S    N  
ATOM      9 N004 SPINA   2     -11.986  39.500  31.567  1.00 20.00      S    N  
ATOM      9 N005 SPINA   2     -15.374  41.219  29.539  1.00 20.00      S    N  
ATOM      9 N006 SPINA   2     -11.542  40.358  30.926  1.00 20.00      S    N  
ATOM      9 N007 SPINA   2     -12.433  44.184  31.185  1.00 20.00      S    N  
ATOM      9 N008 SPINA   2     -16.329  39.317  27.830  1.00 20.00      S    N  
ATOM      9 N009 SPINA   2     -13.241  44.130  29.732  1.00 20.00      S    N  
ATOM      9 N010 SPINA   2     -15.918  36.400  26.337  1.00 20.00      S    N  
ATOM      9 N011 SPINA   2     -13.746  34.203  23.780  1.00 20.00      S    N  
ATOM      9 N012 SPINA   2     -14.986  40.560  29.261  1.00 20.00      S    N  
ATOM      9 N013 SPINA   2     -15.552  39.094  27.070  1.00 20.00      S    N  
ATOM      9 N014 SPINA   2     -14.420  39.944  30.260  1.00 20.00      S    N  
ATOM      9 N015 SPINA   2     -15.978  37.919  24.981  1.00 20.00      S    N  
ATOM      9 N016 SPINA   2     -11.064  38.691  31.592  1.00 20.00      S    N  
ATOM      9 N017 SPINA   2     -12.406  42.197  31.695  1.00 20.00      S    N  
ATOM      9 N018 SPINA   2     -15.390  38.888  24.764  1.00 20.00      S    N  
ATOM      9 N019 SPINA   2     -11.086  40.779  31.590  1.00 20.00      S    N  
ATOM      9 N020 SPINA   2     -14.230  44.512  28.451  1.00 20.00      S    N  
ATOM      9 N021 SPINA   2     -10.239  43.243  32.030  1.00 20.00      S    N  
ATOM      9 N022 SPINA   2     -17.165  41.152  25.872  1.00 20.00      S    N  
ATOM      9 N023 SPINA   2     -16.106  38.328  24.778  1.00 20.00      S    N  
ATOM      9 N024 SPINA   2     -12.408  42.024  31.085  1.00 20.00      S    N  
ATOM      9 N025 SPINA   2     -13.917  42.043  29.349  1.00 20.00      S    N  
ATOM      9 N026 SPINA   2     -15.083  37.282  27.982  1.00 20.00      S    N  
ATOM      9 N027 SPINA   2     -16.525  41.809  28.150  1.00 20.00      S    N  
ATOM      9 N028 SPINA   2     -15.371  37.561  26.374  1.00 20.00      S    N  
ATOM      9 N029 SPINA   2     -13.087  41.362  31.963  1.00 20.00      S    N  
ATOM      9 N030 SPINA   2     -10.050  40.894  31.739  1.00 20.00      S    N  
ATOM      9 N031 SPINA   2     -16.310  37.790  28.110  1.00 20.00      S    N  
ATOM      9 N032 SPINA   2     -16.027  40.392  25.189  1.00 20.00      S    N  
ATOM      9 N033 SPINA   2     -15.935  40.477  29.472  1.00 20.00      S    N  
ATOM      9 N034 SPINA   2     -16.625  40.623  28.029  1.00 20.00      S    N  
ATOM      9 N035 SPINA   2     -15.788  43.155  28.339  1.00 20.00      S    N  
ATOM      9 N036 SPINA   2     -12.214  44.111  30.853  1.00 20.00      S    N  
ATOM      9 N037 SPINA   2     -13.540  40.385  31.369  1.00 20.00      S    N  
ATOM      9 N038 SPINA   2     -13.311  40.983  31.589  1.00 20.00      S    N  
ATOM      9 N039 SPINA   2     -12.749  44.489  29.495  1.00 20.00      S    N  
ATOM      9 N040 SPINA   2     -13.059  39.517  31.028  1.00 20.00      S    N  
ATOM      9 N041 SPINA   2     -15.981  39.776  28.795  1.00 20.00      S    N  
ATOM      9 N042 SPINA   2     -10.522  44.122  31.368  1.00 20.00      S    N  
ATOM      9 N043 SPINA   2     -15.704  40.940  26.288  1.00 20.00      S    N  
ATOM      9 N044 SPINA   2     -16.477  39.280  27.954  1.00 20.00      S    N  
ATOM      9 N045 SPINA   2     -15.445  41.455  29.171  1.00 20.00      S    N  
ATOM      9 N046 SPINA   2     -15.272  38.378  29.494  1.00 20.00      S    N  
ATOM      9 N047 SPINA   2     -13.472  41.605  31.517  1.00 20.00      S    N  
ATOM      9 N048 SPINA   2     -16.594  36.824  25.356  1.00 20.00      S    N  
ATOM      9 N049 SPINA   2     -16.115  36.993  27.040  1.00 20.00      S    N  
ATOM      9 N050 SPINA   2     -14.310  37.965  28.948  1.00 20.00      S    N  
ATOM      9 N051 SPINA   2     -14.467  36.539  25.912  1.00 20.00      S    N  
ATOM      9 N052 SPINA   2     -10.484  42.969  31.393  1.00 20.00      S    N  
ATOM      9 N053 SPINA   2     -12.010  40.189  31.617  1.00 20.00      S    N  
ATOM      9 N054 SPINA   2     -13.521  39.465  29.375  1.00 20.00      S    N  
ATOM      9 N055 SPINA   2     -15.524  40.590  29.819  1.00 20.00      S    N  
ATOM      9 N056 SPINA   2     -13.848  43.458  29.432  1.00 20.00      S    N  
ATOM      9 N057 SPINA   2     -11.404  40.355  32.588  1.00 20.00      S    N  
ATOM      9 N058 SPINA   2     -11.644  44.222  30.502  1.00 20.00      S    N  
ATOM      9 N059 SPINA   2     -15.493  40.477  29.995  1.00 20.00      S    N  
ATOM      9 N060 SPINA   2     -12.407  46.037  28.626  1.00 20.00      S    N  
ATOM      9 N061 SPINA   2     -11.144  43.574  29.532  1.00 20.00      S    N  
ATOM      9 N062 SPINA   2     -15.025  39.758  29.179  1.00 20.00      S    N  
ATOM      9 N063 SPINA   2     -17.207  39.717  26.413  1.00 20.00      S    N  
ATOM      9 N064 SPINA   2     -14.750  34.730  24.549  1.00 20.00      S    N  
ATOM      9 N065 SPINA   2     -15.296  36.520  26.247  1.00 20.00      S    N  
ATOM      9 N066 SPINA   2     -13.957  42.502  30.891  1.00 20.00      S    N  
ATOM      9 N067 SPINA   2     -12.996  39.186  30.994  1.00 20.00      S    N  
ATOM      9 N068 SPINA   2     -14.537  40.145  30.673  1.00 20.00      S    N  
ATOM      9 N069 SPINA   2     -11.537  45.581  29.003  1.00 20.00      S    N  
ATOM      9 N070 SPINA   2     -14.918  39.815  29.917  1.00 20.00      S    N  
ATOM      9 N071 SPINA   2     -14.213  39.466  31.048  1.00 20.00      S    N  
ATOM      9 N072 SPINA   2     -15.760  40.616  29.345  1.00 20.00      S    N  
ATOM      9 N073 SPINA   2     -14.712  37.290  27.175  1.00 20.00      S    N  
ATOM      9 N074 SPINA   2     -11.556  44.812  30.130  1.00 20.00      S    N  
ATOM      9 N075 SPINA   2     -13.433  40.391  30.651  1.00 20.00      S    N  
ATOM      9 N076 SPINA   2     -10.981  43.704  30.343  1.00 20.00      S    N  
ATOM      9 N077 SPINA   2     -14.052  38.913  29.938  1.00 20.00      S    N  
ATOM      9 N078 SPINA   2     -12.435  41.431  32.054  1.00 20.00      S    N  
ATOM      9 N079 SPINA   2     -15.198  37.927  28.020  1.00 20.00      S    N  
ATOM      9 N080 SPINA   2     -14.924  39.256  29.640  1.00 20.00      S    N  
ATOM      9 N081 SPINA   2     -15.091  38.869  28.227  1.00 20.00      S    N  
ATOM      9 N082 SPINA   2     -12.044  41.905  31.904  1.00 20.00      S    N  
ATOM      9 N083 SPINA   2     -12.787  42.868  30.985  1.00 20.00      S    N  
ATOM      9 N084 SPINA   2     -16.018  39.896  28.114  1.00 20.00      S    N  
ATOM      9 N085 SPINA   2     -16.598  38.902  22.703  1.00 20.00      S    N  
ATOM      9 N086 SPINA   2     -12.328  39.910  32.022  1.00 20.00      S    N  
ATOM      9 N087 SPINA   2     -13.446  44.623  28.902  1.00 20.00      S    N  
ATOM      9 N088 SPINA   2      -8.949  40.406  31.003  1.00 20.00      S    N  
ATOM      9 N089 SPINA   2     -15.363  38.362  22.225  1.00 20.00      S    N  
ATOM      9 N090 SPINA   2     -11.821  40.491  32.107  1.00 20.00      S    N  
ATOM      9 N091 SPINA   2     -16.945  40.006  27.219  1.00 20.00      S    N  
ATOM      9 N092 SPINA   2     -14.695  42.529  29.990  1.00 20.00      S    N  
ATOM      9 N093 SPINA   2     -16.669  40.440  26.732  1.00 20.00      S    N  
ATOM      9 N094 SPINA   2     -13.465  42.113  29.151  1.00 20.00      S    N  
ATOM      9 N095 SPINA   2     -13.826  40.041  30.905  1.00 20.00      S    N  
ATOM      9 N096 SPINA   2     -14.157  42.206  30.397  1.00 20.00      S    N  
ATOM      9 N097 SPINA   2     -14.028  41.709  30.885  1.00 20.00      S    N  
ATOM      9 N098 SPINA   2     -13.862  42.118  30.833  1.00 20.00      S    N  
ATOM      9 N099 SPINA   2     -12.275  44.549  29.594  1.00 20.00      S    N  
ATOM      9 N100 SPINA   2     -16.610  39.282  27.055  1.00 20.00      S    N  
ATOM      9 N101 SPINA   2     -13.838  43.290  30.306  1.00 20.00      S    N  
ATOM      9 N102 SPINA   2     -14.057  39.958  31.100  1.00 20.00      S    N  
ATOM      9 N103 SPINA   2     -14.955  43.770  28.999  1.00 20.00      S    N  
ATOM      9 N104 SPINA   2     -16.389  38.614  27.932  1.00 20.00      S    N  
ATOM      9 N105 SPINA   2     -15.625  38.102  26.528  1.00 20.00      S    N  
ATOM      9 N106 SPINA   2     -11.738  40.884  30.981  1.00 20.00      S    N  
ATOM      9 N107 SPINA   2     -13.961  39.807  30.503  1.00 20.00      S    N  
ATOM      9 N108 SPINA   2     -14.950  41.399  29.638  1.00 20.00      S    N  
ATOM      9 N109 SPINA   2     -14.483  37.250  29.168  1.00 20.00      S    N  
ATOM      9 N110 SPINA   2     -14.649  37.966  25.891  1.00 20.00      S    N  
ATOM      9 N111 SPINA   2     -16.163  38.498  23.147  1.00 20.00      S    N  
ATOM      9 N112 SPINA   2     -12.238  46.014  29.024  1.00 20.00      S    N  
ATOM      9 N113 SPINA   2     -12.173  40.300  32.051  1.00 20.00      S    N  
ATOM      9 N114 SPINA   2     -11.276  43.957  30.460  1.00 20.00      S    N  
ATOM      9 N115 SPINA   2     -14.790  44.074  28.561  1.00 20.00      S    N  
ATOM      9 N116 SPINA   2     -11.242  40.899  32.440  1.00 20.00      S    N  
ATOM      9 N117 SPINA   2     -14.778  42.757  29.990  1.00 20.00      S    N  
ATOM      9 N118 SPINA   2     -11.912  38.965  31.601  1.00 20.00      S    N  
ATOM      9 N119 SPINA   2     -12.812  42.938  30.937  1.00 20.00      S    N  
ATOM      9 N120 SPINA   2     -13.663  40.276  30.310  1.00 20.00      S    N  
ATOM      9 N121 SPINA   2     -15.990  37.466  24.657  1.00 20.00      S    N  
ATOM      9 N122 SPINA   2     -15.983  38.161  27.448  1.00 20.00      S    N  
ATOM      9 N123 SPINA   2     -15.380  37.489  26.737  1.00 20.00      S    N  
ATOM      9 N124 SPINA   2     -13.731  38.609  26.240  1.00 20.00      S    N  
ATOM      9 N125 SPINA   2     -14.936  43.201  29.316  1.00 20.00      S    N  
ATOM      9 N126 SPINA   2     -15.275  40.145  29.395  1.00 20.00      S    N  
ATOM      9 N127 SPINA   2     -15.419  38.043  23.830  1.00 20.00      S    N  
ATOM      9 N128 SPINA   2     -14.067  39.529  29.432  1.00 20.00      S    N  
ATOM      9 N129 SPINA   2     -15.417  37.811  28.587  1.00 20.00      S    N  
ATOM      9 N130 SPINA   2     -14.868  38.873  27.651  1.00 20.00      S    N  
ATOM      9 N131 SPINA   2     -16.144  36.874  26.328  1.00 20.00      S    N  
ATOM      9 N132 SPINA   2     -11.192  42.710  30.339  1.00 20.00      S    N  
ATOM      9 N133 SPINA   2     -12.636  40.858  31.927  1.00 20.00      S    N  
ATOM      9 N134 SPINA   2     -10.325  38.876  31.784  1.00 20.00      S    N  
ATOM      9 N135 SPINA   2     -15.137  35.810  27.081  1.00 20.00      S    N  
ATOM      9 N136 SPINA   2     -11.860  43.587  31.247  1.00 20.00      S    N  
ATOM      9 N137 SPINA   2     -16.507  41.996  27.698  1.00 20.00      S    N  
ATOM      9 N138 SPINA   2     -11.499  45.783  29.175  1.00 20.00      S    N  
ATOM      9 N139 SPINA   2     -16.227  36.763  25.446  1.00 20.00      S    N  
ATOM      9 N140 SPINA   2     -12.920  41.608  30.982  1.00 20.00      S    N  
ATOM      9 N141 SPINA   2     -15.183  41.952  29.373  1.00 20.00      S    N  
ATOM      9 N142 SPINA   2     -15.047  34.808  25.270  1.00 20.00      S    N  
ATOM      9 N143 SPINA   2     -16.035  40.104  28.647  1.00 20.00      S    N  
ATOM      9 N144 SPINA   2      -9.362  42.758  32.129  1.00 20.00      S    N  
ATOM      9 N145 SPINA   2     -16.554  39.760  25.139  1.00 20.00      S    N  
ATOM      9 N146 SPINA   2     -13.258  43.939  30.432  1.00 20.00      S    N  
ATOM      9 N147 SPINA   2     -13.915  42.136  30.090  1.00 20.00      S    N  
ATOM      9 N148 SPINA   2     -16.202  36.836  26.181  1.00 20.00      S    N  
ATOM      9 N149 SPINA   2     -11.280  46.071  29.012  1.00 20.00      S    N  
ATOM      9 N150 SPINA   2     -15.512  42.419  29.708  1.00 20.00      S    N  
ATOM      9 N151 SPINA   2     -10.814  43.736  30.599  1.00 20.00      S    N  
ATOM      9 N152 SPINA   2     -16.089  43.018  28.242  1.00 20.00      S    N  
ATOM      9 N153 SPINA   2     -13.069  43.526  31.222  1.00 20.00      S    N  
ATOM      9 N154 SPINA   2     -11.516  46.077  28.366  1.00 20.00      S    N  
ATOM      9 N155 SPINA   2     -16.060  37.441  22.993  1.00 20.00      S    N  
ATOM      9 N156 SPINA   2      -9.389  41.916  31.503  1.00 20.00      S    N  
ATOM      9 N157 SPINA   2     -10.860  39.018  30.988  1.00 20.00      S    N  
ATOM      9 N158 SPINA   2     -12.317  41.299  30.400  1.00 20.00      S    N  
ATOM      9 N159 SPINA   2      -9.906  40.526  31.766  1.00 20.00      S    N  
ATOM      9 N160 SPINA   2     -14.165  40.383  30.626  1.00 20.00      S    N  
ATOM      9 N161 SPINA   2     -16.088  38.379  22.373  1.00 20.00      S    N  
ATOM      9 N162 SPINA   2     -11.617  40.449  32.052  1.00 20.00      S    N  
ATOM      9 N163 SPINA   2     -16.373  41.641  27.358  1.00 20.00      S    N  
ATOM      9 N164 SPINA   2     -10.980  46.294  29.203  1.00 20.00      S    N  
ATOM      9 N165 SPINA   2     -15.554  42.911  29.045  1.00 20.00      S    N  
ATOM      9 N166 SPINA   2     -16.109  36.302  22.906  1.00 20.00      S    N  
ATOM      9 N167 SPINA   2     -11.238  45.467  27.887  1.00 20.00      S    N  
ATOM      9 N168 SPINA   2     -14.096  40.156  29.620  1.00 20.00      S    N  
ATOM      9 N169 SPINA   2     -15.911  38.144  27.490  1.00 20.00      S    N  
ATOM      9 N170 SPINA   2     -14.142  34.571  23.276  1.00 20.00      S    N  
ATOM      9 N171 SPINA   2     -13.308  43.598  30.915  1.00 20.00      S    N  
ATOM      9 N172 SPINA   2     -11.810  43.027  30.950  1.00 20.00      S    N  
ATOM      9 N173 SPINA   2     -10.337  44.678  30.433  1.00 20.00      S    N  
ATOM      9 N174 SPINA   2     -10.934  43.558  31.786  1.00 20.00      S    N  
ATOM      9 N175 SPINA   2     -15.485  37.671  26.912  1.00 20.00      S    N  
ATOM      9 N176 SPINA   2     -12.890  43.828  30.371  1.00 20.00      S    N  
ATOM      9 N177 SPINA   2     -16.712  38.883  24.230  1.00 20.00      S    N  
ATOM      9 N178 SPINA   2     -15.348  39.596  27.602  1.00 20.00      S    N  
ATOM      9 N179 SPINA   2     -16.445  37.885  22.646  1.00 20.00      S    N  
ATOM      9 N180 SPINA   2     -13.811  36.479  27.031  1.00 20.00      S    N  
ATOM      9 N181 SPINA   2     -13.673  42.978  30.704  1.00 20.00      S    N  
ATOM      9 N182 SPINA   2     -14.948  37.146  23.283  1.00 20.00      S    N  
ATOM      9 N183 SPINA   2     -17.102  39.403  25.156  1.00 20.00      S    N  
ATOM      9 N184 SPINA   2     -11.120  39.976  31.526  1.00 20.00      S    N  
ATOM      9 N185 SPINA   2     -15.144  37.403  27.785  1.00 20.00      S    N  
ATOM      9 N186 SPINA   2     -14.081  43.466  29.053  1.00 20.00      S    N  
ATOM      9 N187 SPINA   2     -11.580  40.168  31.766  1.00 20.00      S    N  
ATOM      9 N188 SPINA   2     -15.843  41.844  29.053  1.00 20.00      S    N  
ATOM      9 N189 SPINA   2     -10.357  43.246  31.013  1.00 20.00      S    N  
ATOM      9 N190 SPINA   2     -15.734  37.881  27.798  1.00 20.00      S    N  
END
