# Supplementary material for: Modelling multi-protein complexes using PELDOR distance measurements for rigid body minimisation experiments using XPLOR-NIH
Source: Methods. 2014 Dec;70(2-3):139–53. doi: 10.1016/j.ymeth.2014.10.028 (PMC4274318; doi:10.1016/j.ymeth.2014.10.028)
Supplement: Supplementary data 2 — This file contains supplementary data. [file mmc2.zip › PDB/E56R1c.pdb]

NUMMDL    200 
MODEL        1
ATOM      1  N   SPINA   1      41.801  63.144   7.857  1.00 20.00      T    N  
ATOM      2  CA  SPINA   1      40.691  63.977   8.404  1.00 20.00      T    C  
ATOM      3  C   SPINA   1      39.421  63.187   8.527  1.00 20.00      T    C  
ATOM      4  O   SPINA   1      38.317  63.774   8.690  1.00 20.00      T    O  
ATOM      5  CB  SPINA   1      40.459  65.191   7.510  1.00 20.00      T    C  
ATOM      6  SG  SPINA   1      41.343  65.007   5.996  1.00 20.00      T    S  
ATOM      7  SD  SPINA   1      40.053  64.938   4.470  1.00 20.00      T    S  
ATOM      8  CE  SPINA   1      39.580  66.582   4.040  1.00 20.00      T    C  
ATOM      9  N1  SPINA   1      41.375  68.539   1.322  1.00 20.00      T    N  
ATOM     10  O1  SPINA   1      41.863  69.500   0.751  1.00 20.00      T    O  
ATOM     11  C2  SPINA   1      40.749  68.617   2.636  1.00 20.00      T    C  
ATOM     12  C3  SPINA   1      40.316  67.183   2.854  1.00 20.00      T    C  
ATOM     13  C4  SPINA   1      40.657  66.424   1.809  1.00 20.00      T    C  
ATOM     14  C5  SPINA   1      41.366  67.207   0.742  1.00 20.00      T    C  
ATOM     15  C6  SPINA   1      42.760  66.646   0.505  1.00 20.00      T    C  
ATOM     16  C7  SPINA   1      40.543  67.168  -0.539  1.00 20.00      T    C  
ATOM     17  C8  SPINA   1      39.552  69.555   2.619  1.00 20.00      T    C  
ATOM     18  C9  SPINA   1      41.795  69.035   3.673  1.00 20.00      T    C  
ENDMDL
MODEL        2
ATOM      1  N   SPINA   1      41.801  63.144   7.857  1.00 20.00      T    N  
ATOM      2  CA  SPINA   1      40.691  63.977   8.404  1.00 20.00      T    C  
ATOM      3  C   SPINA   1      39.421  63.187   8.527  1.00 20.00      T    C  
ATOM      4  O   SPINA   1      38.317  63.774   8.690  1.00 20.00      T    O  
ATOM      5  CB  SPINA   1      40.459  65.191   7.510  1.00 20.00      T    C  
ATOM      6  SG  SPINA   1      40.293  64.684   5.830  1.00 20.00      T    S  
ATOM      7  SD  SPINA   1      41.919  63.664   5.273  1.00 20.00      T    S  
ATOM      8  CE  SPINA   1      43.163  64.801   4.750  1.00 20.00      T    C  
ATOM      9  N1  SPINA   1      44.945  63.262   1.768  1.00 20.00      T    N  
ATOM     10  O1  SPINA   1      45.232  62.430   0.925  1.00 20.00      T    O  
ATOM     11  C2  SPINA   1      43.908  63.066   2.773  1.00 20.00      T    C  
ATOM     12  C3  SPINA   1      43.979  64.365   3.545  1.00 20.00      T    C  
ATOM     13  C4  SPINA   1      44.922  65.164   3.038  1.00 20.00      T    C  
ATOM     14  C5  SPINA   1      45.619  64.546   1.859  1.00 20.00      T    C  
ATOM     15  C6  SPINA   1      45.439  65.409   0.619  1.00 20.00      T    C  
ATOM     16  C7  SPINA   1      47.097  64.373   2.186  1.00 20.00      T    C  
ATOM     17  C8  SPINA   1      44.227  61.878   3.667  1.00 20.00      T    C  
ATOM     18  C9  SPINA   1      42.551  62.917   2.079  1.00 20.00      T    C  
ENDMDL
MODEL        3
ATOM      1  N   SPINA   1      41.801  63.144   7.857  1.00 20.00      T    N  
ATOM      2  CA  SPINA   1      40.691  63.977   8.404  1.00 20.00      T    C  
ATOM      3  C   SPINA   1      39.421  63.187   8.527  1.00 20.00      T    C  
ATOM      4  O   SPINA   1      38.317  63.774   8.690  1.00 20.00      T    O  
ATOM      5  CB  SPINA   1      40.459  65.191   7.510  1.00 20.00      T    C  
ATOM      6  SG  SPINA   1      41.915  65.547   6.582  1.00 20.00      T    S  
ATOM      7  SD  SPINA   1      42.427  67.461   6.847  1.00 20.00      T    S  
ATOM      8  CE  SPINA   1      42.447  68.275   5.282  1.00 20.00      T    C  
ATOM      9  N1  SPINA   1      45.459  67.166   3.249  1.00 20.00      T    N  
ATOM     10  O1  SPINA   1      46.624  66.905   2.997  1.00 20.00      T    O  
ATOM     11  C2  SPINA   1      44.999  67.615   4.557  1.00 20.00      T    C  
ATOM     12  C3  SPINA   1      43.517  67.801   4.313  1.00 20.00      T    C  
ATOM     13  C4  SPINA   1      43.205  67.497   3.050  1.00 20.00      T    C  
ATOM     14  C5  SPINA   1      44.403  67.058   2.257  1.00 20.00      T    C  
ATOM     15  C6  SPINA   1      44.210  65.642   1.736  1.00 20.00      T    C  
ATOM     16  C7  SPINA   1      44.624  68.032   1.106  1.00 20.00      T    C  
ATOM     17  C8  SPINA   1      45.659  68.928   4.950  1.00 20.00      T    C  
ATOM     18  C9  SPINA   1      45.249  66.512   5.589  1.00 20.00      T    C  
ENDMDL
MODEL        4
ATOM      1  N   SPINA   1      41.801  63.144   7.857  1.00 20.00      T    N  
ATOM      2  CA  SPINA   1      40.691  63.977   8.404  1.00 20.00      T    C  
ATOM      3  C   SPINA   1      39.421  63.187   8.527  1.00 20.00      T    C  
ATOM      4  O   SPINA   1      38.317  63.774   8.690  1.00 20.00      T    O  
ATOM      5  CB  SPINA   1      40.459  65.191   7.510  1.00 20.00      T    C  
ATOM      6  SG  SPINA   1      41.911  65.541   6.574  1.00 20.00      T    S  
ATOM      7  SD  SPINA   1      42.289  64.024   5.329  1.00 20.00      T    S  
ATOM      8  CE  SPINA   1      43.057  64.652   3.870  1.00 20.00      T    C  
ATOM      9  N1  SPINA   1      41.967  62.933   0.662  1.00 20.00      T    N  
ATOM     10  O1  SPINA   1      41.271  62.674  -0.305  1.00 20.00      T    O  
ATOM     11  C2  SPINA   1      41.638  63.966   1.637  1.00 20.00      T    C  
ATOM     12  C3  SPINA   1      42.798  63.857   2.603  1.00 20.00      T    C  
ATOM     13  C4  SPINA   1      43.646  62.900   2.214  1.00 20.00      T    C  
ATOM     14  C5  SPINA   1      43.206  62.228   0.945  1.00 20.00      T    C  
ATOM     15  C6  SPINA   1      44.256  62.400  -0.142  1.00 20.00      T    C  
ATOM     16  C7  SPINA   1      42.951  60.752   1.222  1.00 20.00      T    C  
ATOM     17  C8  SPINA   1      40.318  63.666   2.329  1.00 20.00      T    C  
ATOM     18  C9  SPINA   1      41.630  65.332   0.946  1.00 20.00      T    C  
ENDMDL
MODEL        5
ATOM      1  N   SPINA   1      41.801  63.144   7.857  1.00 20.00      T    N  
ATOM      2  CA  SPINA   1      40.691  63.977   8.404  1.00 20.00      T    C  
ATOM      3  C   SPINA   1      39.421  63.187   8.527  1.00 20.00      T    C  
ATOM      4  O   SPINA   1      38.317  63.774   8.690  1.00 20.00      T    O  
ATOM      5  CB  SPINA   1      40.459  65.191   7.510  1.00 20.00      T    C  
ATOM      6  SG  SPINA   1      41.458  65.078   6.063  1.00 20.00      T    S  
ATOM      7  SD  SPINA   1      42.611  66.705   5.914  1.00 20.00      T    S  
ATOM      8  CE  SPINA   1      44.101  66.281   5.070  1.00 20.00      T    C  
ATOM      9  N1  SPINA   1      47.500  67.697   6.006  1.00 20.00      T    N  
ATOM     10  O1  SPINA   1      48.704  67.885   5.952  1.00 20.00      T    O  
ATOM     11  C2  SPINA   1      46.777  66.842   5.073  1.00 20.00      T    C  
ATOM     12  C3  SPINA   1      45.360  66.952   5.593  1.00 20.00      T    C  
ATOM     13  C4  SPINA   1      45.310  67.753   6.661  1.00 20.00      T    C  
ATOM     14  C5  SPINA   1      46.659  68.308   7.021  1.00 20.00      T    C  
ATOM     15  C6  SPINA   1      46.647  69.828   6.955  1.00 20.00      T    C  
ATOM     16  C7  SPINA   1      47.040  67.831   8.417  1.00 20.00      T    C  
ATOM     17  C8  SPINA   1      47.277  65.407   5.141  1.00 20.00      T    C  
ATOM     18  C9  SPINA   1      46.887  67.425   3.662  1.00 20.00      T    C  
ENDMDL
MODEL        6
ATOM      1  N   SPINA   1      41.801  63.144   7.857  1.00 20.00      T    N  
ATOM      2  CA  SPINA   1      40.691  63.977   8.404  1.00 20.00      T    C  
ATOM      3  C   SPINA   1      39.421  63.187   8.527  1.00 20.00      T    C  
ATOM      4  O   SPINA   1      38.317  63.774   8.690  1.00 20.00      T    O  
ATOM      5  CB  SPINA   1      40.459  65.191   7.510  1.00 20.00      T    C  
ATOM      6  SG  SPINA   1      41.789  65.365   6.366  1.00 20.00      T    S  
ATOM      7  SD  SPINA   1      41.074  65.351   4.499  1.00 20.00      T    S  
ATOM      8  CE  SPINA   1      41.144  66.987   3.843  1.00 20.00      T    C  
ATOM      9  N1  SPINA   1      43.542  67.173   0.901  1.00 20.00      T    N  
ATOM     10  O1  SPINA   1      44.581  67.048   0.277  1.00 20.00      T    O  
ATOM     11  C2  SPINA   1      43.380  66.750   2.287  1.00 20.00      T    C  
ATOM     12  C3  SPINA   1      41.943  67.141   2.560  1.00 20.00      T    C  
ATOM     13  C4  SPINA   1      41.393  67.699   1.478  1.00 20.00      T    C  
ATOM     14  C5  SPINA   1      42.349  67.766   0.322  1.00 20.00      T    C  
ATOM     15  C6  SPINA   1      41.806  66.985  -0.866  1.00 20.00      T    C  
ATOM     16  C7  SPINA   1      42.581  69.225  -0.051  1.00 20.00      T    C  
ATOM     17  C8  SPINA   1      44.335  67.498   3.204  1.00 20.00      T    C  
ATOM     18  C9  SPINA   1      43.560  65.233   2.379  1.00 20.00      T    C  
ENDMDL
MODEL        7
ATOM      1  N   SPINA   1      41.801  63.144   7.857  1.00 20.00      T    N  
ATOM      2  CA  SPINA   1      40.691  63.977   8.404  1.00 20.00      T    C  
ATOM      3  C   SPINA   1      39.421  63.187   8.527  1.00 20.00      T    C  
ATOM      4  O   SPINA   1      38.317  63.774   8.690  1.00 20.00      T    O  
ATOM      5  CB  SPINA   1      40.459  65.191   7.510  1.00 20.00      T    C  
ATOM      6  SG  SPINA   1      41.539  65.135   6.118  1.00 20.00      T    S  
ATOM      7  SD  SPINA   1      43.364  65.745   6.660  1.00 20.00      T    S  
ATOM      8  CE  SPINA   1      43.523  67.468   6.313  1.00 20.00      T    C  
ATOM      9  N1  SPINA   1      41.388  69.255   3.728  1.00 20.00      T    N  
ATOM     10  O1  SPINA   1      40.856  70.183   3.143  1.00 20.00      T    O  
ATOM     11  C2  SPINA   1      42.280  69.427   4.868  1.00 20.00      T    C  
ATOM     12  C3  SPINA   1      42.632  67.994   5.201  1.00 20.00      T    C  
ATOM     13  C4  SPINA   1      42.020  67.151   4.363  1.00 20.00      T    C  
ATOM     14  C5  SPINA   1      41.180  67.869   3.345  1.00 20.00      T    C  
ATOM     15  C6  SPINA   1      41.664  67.556   1.937  1.00 20.00      T    C  
ATOM     16  C7  SPINA   1      39.724  67.459   3.520  1.00 20.00      T    C  
ATOM     17  C8  SPINA   1      41.563  70.101   6.029  1.00 20.00      T    C  
ATOM     18  C9  SPINA   1      43.522  70.206   4.427  1.00 20.00      T    C  
ENDMDL
MODEL        8
ATOM      1  N   SPINA   1      41.801  63.144   7.857  1.00 20.00      T    N  
ATOM      2  CA  SPINA   1      40.691  63.977   8.404  1.00 20.00      T    C  
ATOM      3  C   SPINA   1      39.421  63.187   8.527  1.00 20.00      T    C  
ATOM      4  O   SPINA   1      38.317  63.774   8.690  1.00 20.00      T    O  
ATOM      5  CB  SPINA   1      40.459  65.191   7.510  1.00 20.00      T    C  
ATOM      6  SG  SPINA   1      41.437  65.064   6.049  1.00 20.00      T    S  
ATOM      7  SD  SPINA   1      41.119  66.660   4.888  1.00 20.00      T    S  
ATOM      8  CE  SPINA   1      42.188  66.577   3.487  1.00 20.00      T    C  
ATOM      9  N1  SPINA   1      45.324  68.702   3.194  1.00 20.00      T    N  
ATOM     10  O1  SPINA   1      46.218  69.336   2.659  1.00 20.00      T    O  
ATOM     11  C2  SPINA   1      44.242  68.059   2.458  1.00 20.00      T    C  
ATOM     12  C3  SPINA   1      43.447  67.421   3.577  1.00 20.00      T    C  
ATOM     13  C4  SPINA   1      44.012  67.677   4.761  1.00 20.00      T    C  
ATOM     14  C5  SPINA   1      45.250  68.518   4.633  1.00 20.00      T    C  
ATOM     15  C6  SPINA   1      45.090  69.823   5.398  1.00 20.00      T    C  
ATOM     16  C7  SPINA   1      46.446  67.730   5.152  1.00 20.00      T    C  
ATOM     17  C8  SPINA   1      44.778  67.009   1.498  1.00 20.00      T    C  
ATOM     18  C9  SPINA   1      43.412  69.127   1.740  1.00 20.00      T    C  
ENDMDL
MODEL        9
ATOM      1  N   SPINA   1      41.801  63.144   7.857  1.00 20.00      T    N  
ATOM      2  CA  SPINA   1      40.691  63.977   8.404  1.00 20.00      T    C  
ATOM      3  C   SPINA   1      39.421  63.187   8.527  1.00 20.00      T    C  
ATOM      4  O   SPINA   1      38.317  63.774   8.690  1.00 20.00      T    O  
ATOM      5  CB  SPINA   1      40.459  65.191   7.510  1.00 20.00      T    C  
ATOM      6  SG  SPINA   1      40.435  64.702   5.817  1.00 20.00      T    S  
ATOM      7  SD  SPINA   1      40.983  66.241   4.666  1.00 20.00      T    S  
ATOM      8  CE  SPINA   1      41.401  67.612   5.695  1.00 20.00      T    C  
ATOM      9  N1  SPINA   1      42.162  71.012   4.181  1.00 20.00      T    N  
ATOM     10  O1  SPINA   1      42.110  72.220   4.023  1.00 20.00      T    O  
ATOM     11  C2  SPINA   1      41.428  70.304   5.223  1.00 20.00      T    C  
ATOM     12  C3  SPINA   1      41.834  68.869   4.962  1.00 20.00      T    C  
ATOM     13  C4  SPINA   1      42.672  68.798   3.924  1.00 20.00      T    C  
ATOM     14  C5  SPINA   1      42.967  70.147   3.335  1.00 20.00      T    C  
ATOM     15  C6  SPINA   1      44.456  70.450   3.411  1.00 20.00      T    C  
ATOM     16  C7  SPINA   1      42.482  70.180   1.891  1.00 20.00      T    C  
ATOM     17  C8  SPINA   1      39.927  70.489   5.059  1.00 20.00      T    C  
ATOM     18  C9  SPINA   1      41.920  70.770   6.596  1.00 20.00      T    C  
ENDMDL
MODEL       10
ATOM      1  N   SPINA   1      41.801  63.144   7.857  1.00 20.00      T    N  
ATOM      2  CA  SPINA   1      40.691  63.977   8.404  1.00 20.00      T    C  
ATOM      3  C   SPINA   1      39.421  63.187   8.527  1.00 20.00      T    C  
ATOM      4  O   SPINA   1      38.317  63.774   8.690  1.00 20.00      T    O  
ATOM      5  CB  SPINA   1      40.459  65.191   7.510  1.00 20.00      T    C  
ATOM      6  SG  SPINA   1      41.255  64.959   5.954  1.00 20.00      T    S  
ATOM      7  SD  SPINA   1      42.543  66.454   5.630  1.00 20.00      T    S  
ATOM      8  CE  SPINA   1      42.201  67.180   4.059  1.00 20.00      T    C  
ATOM      9  N1  SPINA   1      43.853  65.089   1.351  1.00 20.00      T    N  
ATOM     10  O1  SPINA   1      44.270  64.094   0.783  1.00 20.00      T    O  
ATOM     11  C2  SPINA   1      43.164  65.054   2.635  1.00 20.00      T    C  
ATOM     12  C3  SPINA   1      42.887  66.523   2.874  1.00 20.00      T    C  
ATOM     13  C4  SPINA   1      43.357  67.262   1.865  1.00 20.00      T    C  
ATOM     14  C5  SPINA   1      44.006  66.425   0.800  1.00 20.00      T    C  
ATOM     15  C6  SPINA   1      43.296  66.610  -0.533  1.00 20.00      T    C  
ATOM     16  C7  SPINA   1      45.476  66.811   0.687  1.00 20.00      T    C  
ATOM     17  C8  SPINA   1      44.059  64.481   3.723  1.00 20.00      T    C  
ATOM     18  C9  SPINA   1      41.858  64.269   2.489  1.00 20.00      T    C  
ENDMDL
MODEL       11
ATOM      1  N   SPINA   1      41.801  63.144   7.857  1.00 20.00      T    N  
ATOM      2  CA  SPINA   1      40.691  63.977   8.404  1.00 20.00      T    C  
ATOM      3  C   SPINA   1      39.421  63.187   8.527  1.00 20.00      T    C  
ATOM      4  O   SPINA   1      38.317  63.774   8.690  1.00 20.00      T    O  
ATOM      5  CB  SPINA   1      40.459  65.191   7.510  1.00 20.00      T    C  
ATOM      6  SG  SPINA   1      41.964  65.658   6.719  1.00 20.00      T    S  
ATOM      7  SD  SPINA   1      41.557  66.531   4.967  1.00 20.00      T    S  
ATOM      8  CE  SPINA   1      42.461  68.041   4.852  1.00 20.00      T    C  
ATOM      9  N1  SPINA   1      45.432  67.826   2.494  1.00 20.00      T    N  
ATOM     10  O1  SPINA   1      46.532  67.494   2.082  1.00 20.00      T    O  
ATOM     11  C2  SPINA   1      44.879  67.373   3.764  1.00 20.00      T    C  
ATOM     12  C3  SPINA   1      43.539  68.076   3.782  1.00 20.00      T    C  
ATOM     13  C4  SPINA   1      43.377  68.811   2.677  1.00 20.00      T    C  
ATOM     14  C5  SPINA   1      44.557  68.717   1.752  1.00 20.00      T    C  
ATOM     15  C6  SPINA   1      44.134  68.158   0.402  1.00 20.00      T    C  
ATOM     16  C7  SPINA   1      45.180  70.098   1.594  1.00 20.00      T    C  
ATOM     17  C8  SPINA   1      45.747  67.818   4.931  1.00 20.00      T    C  
ATOM     18  C9  SPINA   1      44.698  65.854   3.726  1.00 20.00      T    C  
ENDMDL
MODEL       12
ATOM      1  N   SPINA   1      41.801  63.144   7.857  1.00 20.00      T    N  
ATOM      2  CA  SPINA   1      40.691  63.977   8.404  1.00 20.00      T    C  
ATOM      3  C   SPINA   1      39.421  63.187   8.527  1.00 20.00      T    C  
ATOM      4  O   SPINA   1      38.317  63.774   8.690  1.00 20.00      T    O  
ATOM      5  CB  SPINA   1      40.459  65.191   7.510  1.00 20.00      T    C  
ATOM      6  SG  SPINA   1      40.456  64.705   5.816  1.00 20.00      T    S  
ATOM      7  SD  SPINA   1      41.450  66.056   4.728  1.00 20.00      T    S  
ATOM      8  CE  SPINA   1      40.402  67.443   4.433  1.00 20.00      T    C  
ATOM      9  N1  SPINA   1      41.759  70.970   4.042  1.00 20.00      T    N  
ATOM     10  O1  SPINA   1      41.815  72.128   3.663  1.00 20.00      T    O  
ATOM     11  C2  SPINA   1      40.668  70.065   3.704  1.00 20.00      T    C  
ATOM     12  C3  SPINA   1      41.099  68.793   4.401  1.00 20.00      T    C  
ATOM     13  C4  SPINA   1      42.262  68.973   5.034  1.00 20.00      T    C  
ATOM     14  C5  SPINA   1      42.788  70.370   4.874  1.00 20.00      T    C  
ATOM     15  C6  SPINA   1      42.933  71.045   6.230  1.00 20.00      T    C  
ATOM     16  C7  SPINA   1      44.127  70.321   4.149  1.00 20.00      T    C  
ATOM     17  C8  SPINA   1      40.571  69.860   2.200  1.00 20.00      T    C  
ATOM     18  C9  SPINA   1      39.363  70.599   4.299  1.00 20.00      T    C  
ENDMDL
MODEL       13
ATOM      1  N   SPINA   1      41.801  63.144   7.857  1.00 20.00      T    N  
ATOM      2  CA  SPINA   1      40.691  63.977   8.404  1.00 20.00      T    C  
ATOM      3  C   SPINA   1      39.421  63.187   8.527  1.00 20.00      T    C  
ATOM      4  O   SPINA   1      38.317  63.774   8.690  1.00 20.00      T    O  
ATOM      5  CB  SPINA   1      40.459  65.191   7.510  1.00 20.00      T    C  
ATOM      6  SG  SPINA   1      40.011  64.672   5.886  1.00 20.00      T    S  
ATOM      7  SD  SPINA   1      41.528  65.013   4.630  1.00 20.00      T    S  
ATOM      8  CE  SPINA   1      41.780  66.753   4.488  1.00 20.00      T    C  
ATOM      9  N1  SPINA   1      41.691  68.565   1.150  1.00 20.00      T    N  
ATOM     10  O1  SPINA   1      41.935  69.424   0.319  1.00 20.00      T    O  
ATOM     11  C2  SPINA   1      42.246  68.569   2.498  1.00 20.00      T    C  
ATOM     12  C3  SPINA   1      41.622  67.322   3.089  1.00 20.00      T    C  
ATOM     13  C4  SPINA   1      40.837  66.718   2.192  1.00 20.00      T    C  
ATOM     14  C5  SPINA   1      40.810  67.442   0.877  1.00 20.00      T    C  
ATOM     15  C6  SPINA   1      41.316  66.540  -0.240  1.00 20.00      T    C  
ATOM     16  C7  SPINA   1      39.389  67.910   0.592  1.00 20.00      T    C  
ATOM     17  C8  SPINA   1      41.818  69.811   3.264  1.00 20.00      T    C  
ATOM     18  C9  SPINA   1      43.768  68.434   2.421  1.00 20.00      T    C  
ENDMDL
MODEL       14
ATOM      1  N   SPINA   1      41.801  63.144   7.857  1.00 20.00      T    N  
ATOM      2  CA  SPINA   1      40.691  63.977   8.404  1.00 20.00      T    C  
ATOM      3  C   SPINA   1      39.421  63.187   8.527  1.00 20.00      T    C  
ATOM      4  O   SPINA   1      38.317  63.774   8.690  1.00 20.00      T    O  
ATOM      5  CB  SPINA   1      40.459  65.191   7.510  1.00 20.00      T    C  
ATOM      6  SG  SPINA   1      41.947  65.615   6.665  1.00 20.00      T    S  
ATOM      7  SD  SPINA   1      41.750  67.417   5.822  1.00 20.00      T    S  
ATOM      8  CE  SPINA   1      42.961  67.596   4.552  1.00 20.00      T    C  
ATOM      9  N1  SPINA   1      46.082  69.693   5.096  1.00 20.00      T    N  
ATOM     10  O1  SPINA   1      46.955  70.510   4.855  1.00 20.00      T    O  
ATOM     11  C2  SPINA   1      44.974  69.410   4.192  1.00 20.00      T    C  
ATOM     12  C3  SPINA   1      44.222  68.341   4.955  1.00 20.00      T    C  
ATOM     13  C4  SPINA   1      44.829  68.074   6.115  1.00 20.00      T    C  
ATOM     14  C5  SPINA   1      46.061  68.910   6.319  1.00 20.00      T    C  
ATOM     15  C6  SPINA   1      45.927  69.760   7.574  1.00 20.00      T    C  
ATOM     16  C7  SPINA   1      47.276  67.996   6.412  1.00 20.00      T    C  
ATOM     17  C8  SPINA   1      45.477  68.880   2.857  1.00 20.00      T    C  
ATOM     18  C9  SPINA   1      44.118  70.668   4.027  1.00 20.00      T    C  
ENDMDL
MODEL       15
ATOM      1  N   SPINA   1      41.801  63.144   7.857  1.00 20.00      T    N  
ATOM      2  CA  SPINA   1      40.691  63.977   8.404  1.00 20.00      T    C  
ATOM      3  C   SPINA   1      39.421  63.187   8.527  1.00 20.00      T    C  
ATOM      4  O   SPINA   1      38.317  63.774   8.690  1.00 20.00      T    O  
ATOM      5  CB  SPINA   1      40.459  65.191   7.510  1.00 20.00      T    C  
ATOM      6  SG  SPINA   1      40.158  64.674   5.852  1.00 20.00      T    S  
ATOM      7  SD  SPINA   1      41.890  64.560   4.860  1.00 20.00      T    S  
ATOM      8  CE  SPINA   1      42.014  65.931   3.756  1.00 20.00      T    C  
ATOM      9  N1  SPINA   1      44.409  68.815   4.372  1.00 20.00      T    N  
ATOM     10  O1  SPINA   1      45.164  69.737   4.113  1.00 20.00      T    O  
ATOM     11  C2  SPINA   1      43.706  68.041   3.357  1.00 20.00      T    C  
ATOM     12  C3  SPINA   1      42.942  67.047   4.205  1.00 20.00      T    C  
ATOM     13  C4  SPINA   1      43.188  67.247   5.502  1.00 20.00      T    C  
ATOM     14  C5  SPINA   1      44.135  68.390   5.734  1.00 20.00      T    C  
ATOM     15  C6  SPINA   1      43.473  69.469   6.578  1.00 20.00      T    C  
ATOM     16  C7  SPINA   1      45.393  67.867   6.414  1.00 20.00      T    C  
ATOM     17  C8  SPINA   1      44.684  67.334   2.431  1.00 20.00      T    C  
ATOM     18  C9  SPINA   1      42.748  68.957   2.592  1.00 20.00      T    C  
ENDMDL
MODEL       16
ATOM      1  N   SPINA   1      41.801  63.144   7.857  1.00 20.00      T    N  
ATOM      2  CA  SPINA   1      40.691  63.977   8.404  1.00 20.00      T    C  
ATOM      3  C   SPINA   1      39.421  63.187   8.527  1.00 20.00      T    C  
ATOM      4  O   SPINA   1      38.317  63.774   8.690  1.00 20.00      T    O  
ATOM      5  CB  SPINA   1      40.459  65.191   7.510  1.00 20.00      T    C  
ATOM      6  SG  SPINA   1      40.158  64.674   5.852  1.00 20.00      T    S  
ATOM      7  SD  SPINA   1      41.708  65.188   4.698  1.00 20.00      T    S  
ATOM      8  CE  SPINA   1      41.124  65.539   3.071  1.00 20.00      T    C  
ATOM      9  N1  SPINA   1      43.402  65.580   0.030  1.00 20.00      T    N  
ATOM     10  O1  SPINA   1      43.724  65.548  -1.146  1.00 20.00      T    O  
ATOM     11  C2  SPINA   1      42.020  65.517   0.488  1.00 20.00      T    C  
ATOM     12  C3  SPINA   1      42.191  65.579   1.990  1.00 20.00      T    C  
ATOM     13  C4  SPINA   1      43.485  65.666   2.313  1.00 20.00      T    C  
ATOM     14  C5  SPINA   1      44.375  65.683   1.104  1.00 20.00      T    C  
ATOM     15  C6  SPINA   1      45.188  66.967   1.057  1.00 20.00      T    C  
ATOM     16  C7  SPINA   1      45.290  64.465   1.139  1.00 20.00      T    C  
ATOM     17  C8  SPINA   1      41.361  64.212   0.064  1.00 20.00      T    C  
ATOM     18  C9  SPINA   1      41.258  66.740  -0.027  1.00 20.00      T    C  
ENDMDL
MODEL       17
ATOM      1  N   SPINA   1      41.801  63.144   7.857  1.00 20.00      T    N  
ATOM      2  CA  SPINA   1      40.691  63.977   8.404  1.00 20.00      T    C  
ATOM      3  C   SPINA   1      39.421  63.187   8.527  1.00 20.00      T    C  
ATOM      4  O   SPINA   1      38.317  63.774   8.690  1.00 20.00      T    O  
ATOM      5  CB  SPINA   1      40.459  65.191   7.510  1.00 20.00      T    C  
ATOM      6  SG  SPINA   1      42.003  65.869   6.996  1.00 20.00      T    S  
ATOM      7  SD  SPINA   1      42.574  65.012   5.282  1.00 20.00      T    S  
ATOM      8  CE  SPINA   1      42.215  66.103   3.944  1.00 20.00      T    C  
ATOM      9  N1  SPINA   1      43.360  65.430   0.384  1.00 20.00      T    N  
ATOM     10  O1  SPINA   1      43.378  65.499  -0.833  1.00 20.00      T    O  
ATOM     11  C2  SPINA   1      42.418  66.166   1.218  1.00 20.00      T    C  
ATOM     12  C3  SPINA   1      42.820  65.715   2.606  1.00 20.00      T    C  
ATOM     13  C4  SPINA   1      43.839  64.853   2.544  1.00 20.00      T    C  
ATOM     14  C5  SPINA   1      44.284  64.596   1.133  1.00 20.00      T    C  
ATOM     15  C6  SPINA   1      45.740  64.998   0.950  1.00 20.00      T    C  
ATOM     16  C7  SPINA   1      44.086  63.121   0.807  1.00 20.00      T    C  
ATOM     17  C8  SPINA   1      40.983  65.770   0.906  1.00 20.00      T    C  
ATOM     18  C9  SPINA   1      42.652  67.669   1.044  1.00 20.00      T    C  
ENDMDL
MODEL       18
ATOM      1  N   SPINA   1      41.801  63.144   7.857  1.00 20.00      T    N  
ATOM      2  CA  SPINA   1      40.691  63.977   8.404  1.00 20.00      T    C  
ATOM      3  C   SPINA   1      39.421  63.187   8.527  1.00 20.00      T    C  
ATOM      4  O   SPINA   1      38.317  63.774   8.690  1.00 20.00      T    O  
ATOM      5  CB  SPINA   1      40.459  65.191   7.510  1.00 20.00      T    C  
ATOM      6  SG  SPINA   1      42.002  65.848   6.967  1.00 20.00      T    S  
ATOM      7  SD  SPINA   1      42.675  67.173   8.303  1.00 20.00      T    S  
ATOM      8  CE  SPINA   1      43.307  68.583   7.450  1.00 20.00      T    C  
ATOM      9  N1  SPINA   1      46.950  69.583   7.852  1.00 20.00      T    N  
ATOM     10  O1  SPINA   1      48.087  69.877   7.525  1.00 20.00      T    O  
ATOM     11  C2  SPINA   1      45.888  69.291   6.896  1.00 20.00      T    C  
ATOM     12  C3  SPINA   1      44.725  68.984   7.815  1.00 20.00      T    C  
ATOM     13  C4  SPINA   1      45.095  69.092   9.095  1.00 20.00      T    C  
ATOM     14  C5  SPINA   1      46.536  69.489   9.241  1.00 20.00      T    C  
ATOM     15  C6  SPINA   1      46.654  70.806   9.993  1.00 20.00      T    C  
ATOM     16  C7  SPINA   1      47.288  68.382   9.969  1.00 20.00      T    C  
ATOM     17  C8  SPINA   1      46.240  68.087   6.036  1.00 20.00      T    C  
ATOM     18  C9  SPINA   1      45.605  70.538   6.055  1.00 20.00      T    C  
ENDMDL
MODEL       19
ATOM      1  N   SPINA   1      41.801  63.144   7.857  1.00 20.00      T    N  
ATOM      2  CA  SPINA   1      40.691  63.977   8.404  1.00 20.00      T    C  
ATOM      3  C   SPINA   1      39.421  63.187   8.527  1.00 20.00      T    C  
ATOM      4  O   SPINA   1      38.317  63.774   8.690  1.00 20.00      T    O  
ATOM      5  CB  SPINA   1      40.459  65.191   7.510  1.00 20.00      T    C  
ATOM      6  SG  SPINA   1      40.322  64.687   5.827  1.00 20.00      T    S  
ATOM      7  SD  SPINA   1      42.147  64.492   5.034  1.00 20.00      T    S  
ATOM      8  CE  SPINA   1      42.225  65.413   3.531  1.00 20.00      T    C  
ATOM      9  N1  SPINA   1      41.968  69.198   3.731  1.00 20.00      T    N  
ATOM     10  O1  SPINA   1      41.477  70.308   3.617  1.00 20.00      T    O  
ATOM     11  C2  SPINA   1      41.269  67.969   3.375  1.00 20.00      T    C  
ATOM     12  C3  SPINA   1      42.313  66.920   3.694  1.00 20.00      T    C  
ATOM     13  C4  SPINA   1      43.427  67.491   4.160  1.00 20.00      T    C  
ATOM     14  C5  SPINA   1      43.314  68.987   4.236  1.00 20.00      T    C  
ATOM     15  C6  SPINA   1      43.500  69.465   5.668  1.00 20.00      T    C  
ATOM     16  C7  SPINA   1      44.354  69.615   3.317  1.00 20.00      T    C  
ATOM     17  C8  SPINA   1      40.908  67.952   1.897  1.00 20.00      T    C  
ATOM     18  C9  SPINA   1      40.039  67.806   4.271  1.00 20.00      T    C  
ENDMDL
MODEL       20
ATOM      1  N   SPINA   1      41.801  63.144   7.857  1.00 20.00      T    N  
ATOM      2  CA  SPINA   1      40.691  63.977   8.404  1.00 20.00      T    C  
ATOM      3  C   SPINA   1      39.421  63.187   8.527  1.00 20.00      T    C  
ATOM      4  O   SPINA   1      38.317  63.774   8.690  1.00 20.00      T    O  
ATOM      5  CB  SPINA   1      40.459  65.191   7.510  1.00 20.00      T    C  
ATOM      6  SG  SPINA   1      41.653  65.227   6.214  1.00 20.00      T    S  
ATOM      7  SD  SPINA   1      41.059  66.498   4.790  1.00 20.00      T    S  
ATOM      8  CE  SPINA   1      40.456  65.578   3.411  1.00 20.00      T    C  
ATOM      9  N1  SPINA   1      43.299  65.241   0.913  1.00 20.00      T    N  
ATOM     10  O1  SPINA   1      44.394  65.428   0.410  1.00 20.00      T    O  
ATOM     11  C2  SPINA   1      42.873  65.856   2.164  1.00 20.00      T    C  
ATOM     12  C3  SPINA   1      41.469  65.309   2.312  1.00 20.00      T    C  
ATOM     13  C4  SPINA   1      41.166  64.506   1.288  1.00 20.00      T    C  
ATOM     14  C5  SPINA   1      42.298  64.380   0.308  1.00 20.00      T    C  
ATOM     15  C6  SPINA   1      42.744  62.930   0.192  1.00 20.00      T    C  
ATOM     16  C7  SPINA   1      41.850  64.918  -1.045  1.00 20.00      T    C  
ATOM     17  C8  SPINA   1      42.861  67.373   2.054  1.00 20.00      T    C  
ATOM     18  C9  SPINA   1      43.772  65.368   3.302  1.00 20.00      T    C  
ENDMDL
MODEL       21
ATOM      1  N   SPINA   1      41.801  63.144   7.857  1.00 20.00      T    N  
ATOM      2  CA  SPINA   1      40.691  63.977   8.404  1.00 20.00      T    C  
ATOM      3  C   SPINA   1      39.421  63.187   8.527  1.00 20.00      T    C  
ATOM      4  O   SPINA   1      38.317  63.774   8.690  1.00 20.00      T    O  
ATOM      5  CB  SPINA   1      40.459  65.191   7.510  1.00 20.00      T    C  
ATOM      6  SG  SPINA   1      41.721  65.291   6.283  1.00 20.00      T    S  
ATOM      7  SD  SPINA   1      41.041  66.310   4.704  1.00 20.00      T    S  
ATOM      8  CE  SPINA   1      40.961  68.024   5.114  1.00 20.00      T    C  
ATOM      9  N1  SPINA   1      43.420  70.087   3.082  1.00 20.00      T    N  
ATOM     10  O1  SPINA   1      44.495  70.469   2.652  1.00 20.00      T    O  
ATOM     11  C2  SPINA   1      43.277  68.984   4.024  1.00 20.00      T    C  
ATOM     12  C3  SPINA   1      41.777  68.946   4.226  1.00 20.00      T    C  
ATOM     13  C4  SPINA   1      41.180  69.894   3.497  1.00 20.00      T    C  
ATOM     14  C5  SPINA   1      42.161  70.702   2.697  1.00 20.00      T    C  
ATOM     15  C6  SPINA   1      41.865  70.582   1.209  1.00 20.00      T    C  
ATOM     16  C7  SPINA   1      42.096  72.156   3.146  1.00 20.00      T    C  
ATOM     17  C8  SPINA   1      43.998  69.281   5.330  1.00 20.00      T    C  
ATOM     18  C9  SPINA   1      43.773  67.691   3.373  1.00 20.00      T    C  
ENDMDL
MODEL       22
ATOM      1  N   SPINA   1      41.801  63.144   7.857  1.00 20.00      T    N  
ATOM      2  CA  SPINA   1      40.691  63.977   8.404  1.00 20.00      T    C  
ATOM      3  C   SPINA   1      39.421  63.187   8.527  1.00 20.00      T    C  
ATOM      4  O   SPINA   1      38.317  63.774   8.690  1.00 20.00      T    O  
ATOM      5  CB  SPINA   1      40.459  65.191   7.510  1.00 20.00      T    C  
ATOM      6  SG  SPINA   1      40.028  64.672   5.882  1.00 20.00      T    S  
ATOM      7  SD  SPINA   1      41.411  63.402   5.195  1.00 20.00      T    S  
ATOM      8  CE  SPINA   1      42.971  64.223   5.139  1.00 20.00      T    C  
ATOM      9  N1  SPINA   1      45.060  64.093   1.968  1.00 20.00      T    N  
ATOM     10  O1  SPINA   1      45.687  64.504   1.006  1.00 20.00      T    O  
ATOM     11  C2  SPINA   1      44.436  64.967   2.954  1.00 20.00      T    C  
ATOM     12  C3  SPINA   1      43.799  63.965   3.892  1.00 20.00      T    C  
ATOM     13  C4  SPINA   1      44.040  62.716   3.481  1.00 20.00      T    C  
ATOM     14  C5  SPINA   1      44.867  62.677   2.228  1.00 20.00      T    C  
ATOM     15  C6  SPINA   1      46.169  61.928   2.470  1.00 20.00      T    C  
ATOM     16  C7  SPINA   1      44.062  62.015   1.117  1.00 20.00      T    C  
ATOM     17  C8  SPINA   1      43.386  65.859   2.310  1.00 20.00      T    C  
ATOM     18  C9  SPINA   1      45.518  65.777   3.672  1.00 20.00      T    C  
ENDMDL
MODEL       23
ATOM      1  N   SPINA   1      41.801  63.144   7.857  1.00 20.00      T    N  
ATOM      2  CA  SPINA   1      40.691  63.977   8.404  1.00 20.00      T    C  
ATOM      3  C   SPINA   1      39.421  63.187   8.527  1.00 20.00      T    C  
ATOM      4  O   SPINA   1      38.317  63.774   8.690  1.00 20.00      T    O  
ATOM      5  CB  SPINA   1      40.459  65.191   7.510  1.00 20.00      T    C  
ATOM      6  SG  SPINA   1      40.640  64.740   5.816  1.00 20.00      T    S  
ATOM      7  SD  SPINA   1      42.552  64.940   5.268  1.00 20.00      T    S  
ATOM      8  CE  SPINA   1      42.680  66.245   4.088  1.00 20.00      T    C  
ATOM      9  N1  SPINA   1      46.339  66.695   3.169  1.00 20.00      T    N  
ATOM     10  O1  SPINA   1      47.504  66.392   2.969  1.00 20.00      T    O  
ATOM     11  C2  SPINA   1      45.315  65.736   3.564  1.00 20.00      T    C  
ATOM     12  C3  SPINA   1      44.096  66.624   3.687  1.00 20.00      T    C  
ATOM     13  C4  SPINA   1      44.405  67.892   3.400  1.00 20.00      T    C  
ATOM     14  C5  SPINA   1      45.853  68.058   3.037  1.00 20.00      T    C  
ATOM     15  C6  SPINA   1      45.990  68.610   1.626  1.00 20.00      T    C  
ATOM     16  C7  SPINA   1      46.519  68.984   4.047  1.00 20.00      T    C  
ATOM     17  C8  SPINA   1      45.657  65.086   4.897  1.00 20.00      T    C  
ATOM     18  C9  SPINA   1      45.129  64.704   2.450  1.00 20.00      T    C  
ENDMDL
MODEL       24
ATOM      1  N   SPINA   1      41.801  63.144   7.857  1.00 20.00      T    N  
ATOM      2  CA  SPINA   1      40.691  63.977   8.404  1.00 20.00      T    C  
ATOM      3  C   SPINA   1      39.421  63.187   8.527  1.00 20.00      T    C  
ATOM      4  O   SPINA   1      38.317  63.774   8.690  1.00 20.00      T    O  
ATOM      5  CB  SPINA   1      40.459  65.191   7.510  1.00 20.00      T    C  
ATOM      6  SG  SPINA   1      40.729  64.762   5.822  1.00 20.00      T    S  
ATOM      7  SD  SPINA   1      42.305  65.769   5.117  1.00 20.00      T    S  
ATOM      8  CE  SPINA   1      42.483  65.430   3.395  1.00 20.00      T    C  
ATOM      9  N1  SPINA   1      45.951  65.268   1.851  1.00 20.00      T    N  
ATOM     10  O1  SPINA   1      46.902  64.803   1.245  1.00 20.00      T    O  
ATOM     11  C2  SPINA   1      44.692  64.558   2.040  1.00 20.00      T    C  
ATOM     12  C3  SPINA   1      43.895  65.559   2.848  1.00 20.00      T    C  
ATOM     13  C4  SPINA   1      44.613  66.663   3.072  1.00 20.00      T    C  
ATOM     14  C5  SPINA   1      45.981  66.588   2.456  1.00 20.00      T    C  
ATOM     15  C6  SPINA   1      46.173  67.708   1.444  1.00 20.00      T    C  
ATOM     16  C7  SPINA   1      47.030  66.669   3.558  1.00 20.00      T    C  
ATOM     17  C8  SPINA   1      44.901  63.267   2.817  1.00 20.00      T    C  
ATOM     18  C9  SPINA   1      44.039  64.312   0.678  1.00 20.00      T    C  
ENDMDL
MODEL       25
ATOM      1  N   SPINA   1      41.801  63.144   7.857  1.00 20.00      T    N  
ATOM      2  CA  SPINA   1      40.691  63.977   8.404  1.00 20.00      T    C  
ATOM      3  C   SPINA   1      39.421  63.187   8.527  1.00 20.00      T    C  
ATOM      4  O   SPINA   1      38.317  63.774   8.690  1.00 20.00      T    O  
ATOM      5  CB  SPINA   1      40.459  65.191   7.510  1.00 20.00      T    C  
ATOM      6  SG  SPINA   1      41.382  65.030   6.017  1.00 20.00      T    S  
ATOM      7  SD  SPINA   1      43.151  65.939   6.220  1.00 20.00      T    S  
ATOM      8  CE  SPINA   1      43.378  66.387   7.911  1.00 20.00      T    C  
ATOM      9  N1  SPINA   1      44.556  69.881   8.830  1.00 20.00      T    N  
ATOM     10  O1  SPINA   1      45.242  70.747   9.346  1.00 20.00      T    O  
ATOM     11  C2  SPINA   1      44.824  68.455   8.965  1.00 20.00      T    C  
ATOM     12  C3  SPINA   1      43.692  67.852   8.161  1.00 20.00      T    C  
ATOM     13  C4  SPINA   1      42.912  68.811   7.654  1.00 20.00      T    C  
ATOM     14  C5  SPINA   1      43.387  70.188   8.022  1.00 20.00      T    C  
ATOM     15  C6  SPINA   1      43.715  70.992   6.773  1.00 20.00      T    C  
ATOM     16  C7  SPINA   1      42.313  70.885   8.847  1.00 20.00      T    C  
ATOM     17  C8  SPINA   1      44.755  68.019  10.421  1.00 20.00      T    C  
ATOM     18  C9  SPINA   1      46.178  68.130   8.329  1.00 20.00      T    C  
ENDMDL
MODEL       26
ATOM      1  N   SPINA   1      41.801  63.144   7.857  1.00 20.00      T    N  
ATOM      2  CA  SPINA   1      40.691  63.977   8.404  1.00 20.00      T    C  
ATOM      3  C   SPINA   1      39.421  63.187   8.527  1.00 20.00      T    C  
ATOM      4  O   SPINA   1      38.317  63.774   8.690  1.00 20.00      T    O  
ATOM      5  CB  SPINA   1      40.459  65.191   7.510  1.00 20.00      T    C  
ATOM      6  SG  SPINA   1      41.735  65.305   6.299  1.00 20.00      T    S  
ATOM      7  SD  SPINA   1      41.446  66.930   5.171  1.00 20.00      T    S  
ATOM      8  CE  SPINA   1      42.628  68.161   5.618  1.00 20.00      T    C  
ATOM      9  N1  SPINA   1      42.011  71.850   4.951  1.00 20.00      T    N  
ATOM     10  O1  SPINA   1      42.020  73.054   5.145  1.00 20.00      T    O  
ATOM     11  C2  SPINA   1      42.591  70.882   5.874  1.00 20.00      T    C  
ATOM     12  C3  SPINA   1      42.298  69.574   5.171  1.00 20.00      T    C  
ATOM     13  C4  SPINA   1      41.649  69.792   4.023  1.00 20.00      T    C  
ATOM     14  C5  SPINA   1      41.412  71.253   3.770  1.00 20.00      T    C  
ATOM     15  C6  SPINA   1      42.080  71.686   2.474  1.00 20.00      T    C  
ATOM     16  C7  SPINA   1      39.912  71.515   3.718  1.00 20.00      T    C  
ATOM     17  C8  SPINA   1      41.907  70.940   7.232  1.00 20.00      T    C  
ATOM     18  C9  SPINA   1      44.099  71.120   5.978  1.00 20.00      T    C  
ENDMDL
MODEL       27
ATOM      1  N   SPINA   1      41.801  63.144   7.857  1.00 20.00      T    N  
ATOM      2  CA  SPINA   1      40.691  63.977   8.404  1.00 20.00      T    C  
ATOM      3  C   SPINA   1      39.421  63.187   8.527  1.00 20.00      T    C  
ATOM      4  O   SPINA   1      38.317  63.774   8.690  1.00 20.00      T    O  
ATOM      5  CB  SPINA   1      40.459  65.191   7.510  1.00 20.00      T    C  
ATOM      6  SG  SPINA   1      40.907  64.815   5.848  1.00 20.00      T    S  
ATOM      7  SD  SPINA   1      39.524  63.623   5.033  1.00 20.00      T    S  
ATOM      8  CE  SPINA   1      39.448  63.929   3.298  1.00 20.00      T    C  
ATOM      9  N1  SPINA   1      42.299  65.687   1.505  1.00 20.00      T    N  
ATOM     10  O1  SPINA   1      42.856  66.491   0.776  1.00 20.00      T    O  
ATOM     11  C2  SPINA   1      40.860  65.671   1.733  1.00 20.00      T    C  
ATOM     12  C3  SPINA   1      40.713  64.499   2.680  1.00 20.00      T    C  
ATOM     13  C4  SPINA   1      41.904  63.950   2.938  1.00 20.00      T    C  
ATOM     14  C5  SPINA   1      43.023  64.653   2.225  1.00 20.00      T    C  
ATOM     15  C6  SPINA   1      44.027  65.208   3.224  1.00 20.00      T    C  
ATOM     16  C7  SPINA   1      43.696  63.680   1.266  1.00 20.00      T    C  
ATOM     17  C8  SPINA   1      40.102  65.426   0.437  1.00 20.00      T    C  
ATOM     18  C9  SPINA   1      40.437  66.977   2.410  1.00 20.00      T    C  
ENDMDL
MODEL       28
ATOM      1  N   SPINA   1      41.801  63.144   7.857  1.00 20.00      T    N  
ATOM      2  CA  SPINA   1      40.691  63.977   8.404  1.00 20.00      T    C  
ATOM      3  C   SPINA   1      39.421  63.187   8.527  1.00 20.00      T    C  
ATOM      4  O   SPINA   1      38.317  63.774   8.690  1.00 20.00      T    O  
ATOM      5  CB  SPINA   1      40.459  65.191   7.510  1.00 20.00      T    C  
ATOM      6  SG  SPINA   1      41.811  65.392   6.397  1.00 20.00      T    S  
ATOM      7  SD  SPINA   1      42.859  67.018   6.901  1.00 20.00      T    S  
ATOM      8  CE  SPINA   1      44.493  66.876   6.250  1.00 20.00      T    C  
ATOM      9  N1  SPINA   1      44.946  69.172   3.257  1.00 20.00      T    N  
ATOM     10  O1  SPINA   1      44.929  70.204   2.606  1.00 20.00      T    O  
ATOM     11  C2  SPINA   1      44.550  69.098   4.658  1.00 20.00      T    C  
ATOM     12  C3  SPINA   1      44.745  67.627   4.954  1.00 20.00      T    C  
ATOM     13  C4  SPINA   1      45.186  66.982   3.869  1.00 20.00      T    C  
ATOM     14  C5  SPINA   1      45.363  67.900   2.693  1.00 20.00      T    C  
ATOM     15  C6  SPINA   1      46.811  67.896   2.225  1.00 20.00      T    C  
ATOM     16  C7  SPINA   1      44.431  67.460   1.571  1.00 20.00      T    C  
ATOM     17  C8  SPINA   1      43.096  69.506   4.840  1.00 20.00      T    C  
ATOM     18  C9  SPINA   1      45.499  69.955   5.499  1.00 20.00      T    C  
ENDMDL
MODEL       29
ATOM      1  N   SPINA   1      41.801  63.144   7.857  1.00 20.00      T    N  
ATOM      2  CA  SPINA   1      40.691  63.977   8.404  1.00 20.00      T    C  
ATOM      3  C   SPINA   1      39.421  63.187   8.527  1.00 20.00      T    C  
ATOM      4  O   SPINA   1      38.317  63.774   8.690  1.00 20.00      T    O  
ATOM      5  CB  SPINA   1      40.459  65.191   7.510  1.00 20.00      T    C  
ATOM      6  SG  SPINA   1      41.902  65.524   6.553  1.00 20.00      T    S  
ATOM      7  SD  SPINA   1      42.250  63.997   5.311  1.00 20.00      T    S  
ATOM      8  CE  SPINA   1      41.007  63.976   4.059  1.00 20.00      T    C  
ATOM      9  N1  SPINA   1      42.204  66.080   1.131  1.00 20.00      T    N  
ATOM     10  O1  SPINA   1      42.987  66.609   0.360  1.00 20.00      T    O  
ATOM     11  C2  SPINA   1      42.616  65.208   2.224  1.00 20.00      T    C  
ATOM     12  C3  SPINA   1      41.285  64.853   2.851  1.00 20.00      T    C  
ATOM     13  C4  SPINA   1      40.282  65.445   2.195  1.00 20.00      T    C  
ATOM     14  C5  SPINA   1      40.767  66.273   1.039  1.00 20.00      T    C  
ATOM     15  C6  SPINA   1      40.176  65.764  -0.267  1.00 20.00      T    C  
ATOM     16  C7  SPINA   1      40.387  67.729   1.273  1.00 20.00      T    C  
ATOM     17  C8  SPINA   1      43.506  65.948   3.211  1.00 20.00      T    C  
ATOM     18  C9  SPINA   1      43.299  63.964   1.651  1.00 20.00      T    C  
ENDMDL
MODEL       30
ATOM      1  N   SPINA   1      41.801  63.144   7.857  1.00 20.00      T    N  
ATOM      2  CA  SPINA   1      40.691  63.977   8.404  1.00 20.00      T    C  
ATOM      3  C   SPINA   1      39.421  63.187   8.527  1.00 20.00      T    C  
ATOM      4  O   SPINA   1      38.317  63.774   8.690  1.00 20.00      T    O  
ATOM      5  CB  SPINA   1      40.459  65.191   7.510  1.00 20.00      T    C  
ATOM      6  SG  SPINA   1      41.730  65.300   6.294  1.00 20.00      T    S  
ATOM      7  SD  SPINA   1      42.247  67.214   6.033  1.00 20.00      T    S  
ATOM      8  CE  SPINA   1      43.343  67.697   7.328  1.00 20.00      T    C  
ATOM      9  N1  SPINA   1      47.125  67.461   7.048  1.00 20.00      T    N  
ATOM     10  O1  SPINA   1      48.292  67.492   7.400  1.00 20.00      T    O  
ATOM     11  C2  SPINA   1      46.005  67.693   7.952  1.00 20.00      T    C  
ATOM     12  C3  SPINA   1      44.823  67.554   7.017  1.00 20.00      T    C  
ATOM     13  C4  SPINA   1      45.234  67.283   5.775  1.00 20.00      T    C  
ATOM     14  C5  SPINA   1      46.730  67.190   5.676  1.00 20.00      T    C  
ATOM     15  C6  SPINA   1      47.149  65.811   5.191  1.00 20.00      T    C  
ATOM     16  C7  SPINA   1      47.237  68.272   4.731  1.00 20.00      T    C  
ATOM     17  C8  SPINA   1      46.066  69.088   8.554  1.00 20.00      T    C  
ATOM     18  C9  SPINA   1      45.984  66.602   9.025  1.00 20.00      T    C  
ENDMDL
MODEL       31
ATOM      1  N   SPINA   1      41.801  63.144   7.857  1.00 20.00      T    N  
ATOM      2  CA  SPINA   1      40.691  63.977   8.404  1.00 20.00      T    C  
ATOM      3  C   SPINA   1      39.421  63.187   8.527  1.00 20.00      T    C  
ATOM      4  O   SPINA   1      38.317  63.774   8.690  1.00 20.00      T    O  
ATOM      5  CB  SPINA   1      40.459  65.191   7.510  1.00 20.00      T    C  
ATOM      6  SG  SPINA   1      39.787  64.684   5.962  1.00 20.00      T    S  
ATOM      7  SD  SPINA   1      40.921  65.391   4.475  1.00 20.00      T    S  
ATOM      8  CE  SPINA   1      40.048  65.219   2.951  1.00 20.00      T    C  
ATOM      9  N1  SPINA   1      42.291  65.755  -0.068  1.00 20.00      T    N  
ATOM     10  O1  SPINA   1      43.190  65.544  -0.864  1.00 20.00      T    O  
ATOM     11  C2  SPINA   1      41.991  64.880   1.059  1.00 20.00      T    C  
ATOM     12  C3  SPINA   1      40.828  65.601   1.706  1.00 20.00      T    C  
ATOM     13  C4  SPINA   1      40.530  66.715   1.030  1.00 20.00      T    C  
ATOM     14  C5  SPINA   1      41.422  66.916  -0.161  1.00 20.00      T    C  
ATOM     15  C6  SPINA   1      40.603  66.951  -1.442  1.00 20.00      T    C  
ATOM     16  C7  SPINA   1      42.207  68.210   0.014  1.00 20.00      T    C  
ATOM     17  C8  SPINA   1      43.174  64.784   2.010  1.00 20.00      T    C  
ATOM     18  C9  SPINA   1      41.560  63.508   0.535  1.00 20.00      T    C  
ENDMDL
MODEL       32
ATOM      1  N   SPINA   1      41.801  63.144   7.857  1.00 20.00      T    N  
ATOM      2  CA  SPINA   1      40.691  63.977   8.404  1.00 20.00      T    C  
ATOM      3  C   SPINA   1      39.421  63.187   8.527  1.00 20.00      T    C  
ATOM      4  O   SPINA   1      38.317  63.774   8.690  1.00 20.00      T    O  
ATOM      5  CB  SPINA   1      40.459  65.191   7.510  1.00 20.00      T    C  
ATOM      6  SG  SPINA   1      40.584  64.728   5.814  1.00 20.00      T    S  
ATOM      7  SD  SPINA   1      40.198  66.311   4.656  1.00 20.00      T    S  
ATOM      8  CE  SPINA   1      39.245  65.791   3.266  1.00 20.00      T    C  
ATOM      9  N1  SPINA   1      41.437  65.779   0.162  1.00 20.00      T    N  
ATOM     10  O1  SPINA   1      42.293  66.152  -0.622  1.00 20.00      T    O  
ATOM     11  C2  SPINA   1      41.143  66.462   1.416  1.00 20.00      T    C  
ATOM     12  C3  SPINA   1      40.022  65.611   1.973  1.00 20.00      T    C  
ATOM     13  C4  SPINA   1      39.739  64.603   1.143  1.00 20.00      T    C  
ATOM     14  C5  SPINA   1      40.612  64.608  -0.079  1.00 20.00      T    C  
ATOM     15  C6  SPINA   1      41.414  63.318  -0.168  1.00 20.00      T    C  
ATOM     16  C7  SPINA   1      39.741  64.789  -1.315  1.00 20.00      T    C  
ATOM     17  C8  SPINA   1      40.678  67.889   1.169  1.00 20.00      T    C  
ATOM     18  C9  SPINA   1      42.374  66.406   2.325  1.00 20.00      T    C  
ENDMDL
MODEL       33
ATOM      1  N   SPINA   1      41.801  63.144   7.857  1.00 20.00      T    N  
ATOM      2  CA  SPINA   1      40.691  63.977   8.404  1.00 20.00      T    C  
ATOM      3  C   SPINA   1      39.421  63.187   8.527  1.00 20.00      T    C  
ATOM      4  O   SPINA   1      38.317  63.774   8.690  1.00 20.00      T    O  
ATOM      5  CB  SPINA   1      40.459  65.191   7.510  1.00 20.00      T    C  
ATOM      6  SG  SPINA   1      41.480  65.093   6.077  1.00 20.00      T    S  
ATOM      7  SD  SPINA   1      42.870  66.529   6.143  1.00 20.00      T    S  
ATOM      8  CE  SPINA   1      44.213  66.081   5.090  1.00 20.00      T    C  
ATOM      9  N1  SPINA   1      43.219  64.311   1.879  1.00 20.00      T    N  
ATOM     10  O1  SPINA   1      42.914  63.390   1.140  1.00 20.00      T    O  
ATOM     11  C2  SPINA   1      43.485  64.145   3.303  1.00 20.00      T    C  
ATOM     12  C3  SPINA   1      43.820  65.561   3.718  1.00 20.00      T    C  
ATOM     13  C4  SPINA   1      43.748  66.389   2.672  1.00 20.00      T    C  
ATOM     14  C5  SPINA   1      43.354  65.679   1.408  1.00 20.00      T    C  
ATOM     15  C6  SPINA   1      42.059  66.253   0.854  1.00 20.00      T    C  
ATOM     16  C7  SPINA   1      44.480  65.805   0.391  1.00 20.00      T    C  
ATOM     17  C8  SPINA   1      44.663  63.212   3.536  1.00 20.00      T    C  
ATOM     18  C9  SPINA   1      42.214  63.657   4.003  1.00 20.00      T    C  
ENDMDL
MODEL       34
ATOM      1  N   SPINA   1      41.801  63.144   7.857  1.00 20.00      T    N  
ATOM      2  CA  SPINA   1      40.691  63.977   8.404  1.00 20.00      T    C  
ATOM      3  C   SPINA   1      39.421  63.187   8.527  1.00 20.00      T    C  
ATOM      4  O   SPINA   1      38.317  63.774   8.690  1.00 20.00      T    O  
ATOM      5  CB  SPINA   1      40.459  65.191   7.510  1.00 20.00      T    C  
ATOM      6  SG  SPINA   1      39.729  64.691   5.986  1.00 20.00      T    S  
ATOM      7  SD  SPINA   1      41.000  63.513   4.988  1.00 20.00      T    S  
ATOM      8  CE  SPINA   1      41.209  64.143   3.354  1.00 20.00      T    C  
ATOM      9  N1  SPINA   1      43.250  62.217   0.792  1.00 20.00      T    N  
ATOM     10  O1  SPINA   1      44.103  62.011  -0.055  1.00 20.00      T    O  
ATOM     11  C2  SPINA   1      43.080  63.498   1.468  1.00 20.00      T    C  
ATOM     12  C3  SPINA   1      41.907  63.210   2.380  1.00 20.00      T    C  
ATOM     13  C4  SPINA   1      41.491  61.949   2.228  1.00 20.00      T    C  
ATOM     14  C5  SPINA   1      42.305  61.197   1.215  1.00 20.00      T    C  
ATOM     15  C6  SPINA   1      42.973  59.989   1.855  1.00 20.00      T    C  
ATOM     16  C7  SPINA   1      41.402  60.770   0.065  1.00 20.00      T    C  
ATOM     17  C8  SPINA   1      42.745  64.601   0.476  1.00 20.00      T    C  
ATOM     18  C9  SPINA   1      44.339  63.814   2.280  1.00 20.00      T    C  
ENDMDL
MODEL       35
ATOM      1  N   SPINA   1      41.801  63.144   7.857  1.00 20.00      T    N  
ATOM      2  CA  SPINA   1      40.691  63.977   8.404  1.00 20.00      T    C  
ATOM      3  C   SPINA   1      39.421  63.187   8.527  1.00 20.00      T    C  
ATOM      4  O   SPINA   1      38.317  63.774   8.690  1.00 20.00      T    O  
ATOM      5  CB  SPINA   1      40.459  65.191   7.510  1.00 20.00      T    C  
ATOM      6  SG  SPINA   1      41.975  65.694   6.765  1.00 20.00      T    S  
ATOM      7  SD  SPINA   1      41.635  67.211   5.509  1.00 20.00      T    S  
ATOM      8  CE  SPINA   1      42.465  66.897   3.985  1.00 20.00      T    C  
ATOM      9  N1  SPINA   1      41.441  63.575   2.452  1.00 20.00      T    N  
ATOM     10  O1  SPINA   1      40.717  62.738   1.938  1.00 20.00      T    O  
ATOM     11  C2  SPINA   1      40.996  64.918   2.801  1.00 20.00      T    C  
ATOM     12  C3  SPINA   1      42.253  65.511   3.401  1.00 20.00      T    C  
ATOM     13  C4  SPINA   1      43.249  64.620   3.383  1.00 20.00      T    C  
ATOM     14  C5  SPINA   1      42.833  63.312   2.774  1.00 20.00      T    C  
ATOM     15  C6  SPINA   1      43.683  62.997   1.552  1.00 20.00      T    C  
ATOM     16  C7  SPINA   1      42.960  62.210   3.819  1.00 20.00      T    C  
ATOM     17  C8  SPINA   1      39.869  64.875   3.822  1.00 20.00      T    C  
ATOM     18  C9  SPINA   1      40.593  65.667   1.528  1.00 20.00      T    C  
ENDMDL
MODEL       36
ATOM      1  N   SPINA   1      41.801  63.144   7.857  1.00 20.00      T    N  
ATOM      2  CA  SPINA   1      40.691  63.977   8.404  1.00 20.00      T    C  
ATOM      3  C   SPINA   1      39.421  63.187   8.527  1.00 20.00      T    C  
ATOM      4  O   SPINA   1      38.317  63.774   8.690  1.00 20.00      T    O  
ATOM      5  CB  SPINA   1      40.459  65.191   7.510  1.00 20.00      T    C  
ATOM      6  SG  SPINA   1      40.533  64.718   5.814  1.00 20.00      T    S  
ATOM      7  SD  SPINA   1      42.438  64.690   5.207  1.00 20.00      T    S  
ATOM      8  CE  SPINA   1      42.754  66.126   4.232  1.00 20.00      T    C  
ATOM      9  N1  SPINA   1      46.248  67.616   4.144  1.00 20.00      T    N  
ATOM     10  O1  SPINA   1      47.298  68.017   3.671  1.00 20.00      T    O  
ATOM     11  C2  SPINA   1      45.150  67.095   3.340  1.00 20.00      T    C  
ATOM     12  C3  SPINA   1      44.133  66.739   4.403  1.00 20.00      T    C  
ATOM     13  C4  SPINA   1      44.605  67.024   5.620  1.00 20.00      T    C  
ATOM     14  C5  SPINA   1      45.986  67.613   5.573  1.00 20.00      T    C  
ATOM     15  C6  SPINA   1      45.994  69.005   6.188  1.00 20.00      T    C  
ATOM     16  C7  SPINA   1      46.949  66.692   6.311  1.00 20.00      T    C  
ATOM     17  C8  SPINA   1      45.579  65.863   2.557  1.00 20.00      T    C  
ATOM     18  C9  SPINA   1      44.619  68.203   2.427  1.00 20.00      T    C  
ENDMDL
MODEL       37
ATOM      1  N   SPINA   1      41.801  63.144   7.857  1.00 20.00      T    N  
ATOM      2  CA  SPINA   1      40.691  63.977   8.404  1.00 20.00      T    C  
ATOM      3  C   SPINA   1      39.421  63.187   8.527  1.00 20.00      T    C  
ATOM      4  O   SPINA   1      38.317  63.774   8.690  1.00 20.00      T    O  
ATOM      5  CB  SPINA   1      40.459  65.191   7.510  1.00 20.00      T    C  
ATOM      6  SG  SPINA   1      40.690  64.752   5.819  1.00 20.00      T    S  
ATOM      7  SD  SPINA   1      42.605  65.019   5.312  1.00 20.00      T    S  
ATOM      8  CE  SPINA   1      42.886  64.305   3.723  1.00 20.00      T    C  
ATOM      9  N1  SPINA   1      40.205  65.517   1.319  1.00 20.00      T    N  
ATOM     10  O1  SPINA   1      39.104  65.874   0.936  1.00 20.00      T    O  
ATOM     11  C2  SPINA   1      40.498  65.157   2.701  1.00 20.00      T    C  
ATOM     12  C3  SPINA   1      41.964  64.791   2.618  1.00 20.00      T    C  
ATOM     13  C4  SPINA   1      42.414  64.931   1.368  1.00 20.00      T    C  
ATOM     14  C5  SPINA   1      41.347  65.411   0.427  1.00 20.00      T    C  
ATOM     15  C6  SPINA   1      41.744  66.739  -0.199  1.00 20.00      T    C  
ATOM     16  C7  SPINA   1      41.113  64.356  -0.646  1.00 20.00      T    C  
ATOM     17  C8  SPINA   1      39.660  63.968   3.147  1.00 20.00      T    C  
ATOM     18  C9  SPINA   1      40.290  66.379   3.600  1.00 20.00      T    C  
ENDMDL
MODEL       38
ATOM      1  N   SPINA   1      41.801  63.144   7.857  1.00 20.00      T    N  
ATOM      2  CA  SPINA   1      40.691  63.977   8.404  1.00 20.00      T    C  
ATOM      3  C   SPINA   1      39.421  63.187   8.527  1.00 20.00      T    C  
ATOM      4  O   SPINA   1      38.317  63.774   8.690  1.00 20.00      T    O  
ATOM      5  CB  SPINA   1      40.459  65.191   7.510  1.00 20.00      T    C  
ATOM      6  SG  SPINA   1      41.541  65.136   6.120  1.00 20.00      T    S  
ATOM      7  SD  SPINA   1      40.665  66.015   4.553  1.00 20.00      T    S  
ATOM      8  CE  SPINA   1      40.774  64.944   3.155  1.00 20.00      T    C  
ATOM      9  N1  SPINA   1      43.759  64.912   0.805  1.00 20.00      T    N  
ATOM     10  O1  SPINA   1      44.402  64.693  -0.208  1.00 20.00      T    O  
ATOM     11  C2  SPINA   1      42.352  64.562   0.955  1.00 20.00      T    C  
ATOM     12  C3  SPINA   1      42.069  65.031   2.366  1.00 20.00      T    C  
ATOM     13  C4  SPINA   1      43.165  65.564   2.914  1.00 20.00      T    C  
ATOM     14  C5  SPINA   1      44.338  65.547   1.976  1.00 20.00      T    C  
ATOM     15  C6  SPINA   1      44.830  66.962   1.710  1.00 20.00      T    C  
ATOM     16  C7  SPINA   1      45.447  64.693   2.577  1.00 20.00      T    C  
ATOM     17  C8  SPINA   1      42.142  63.061   0.824  1.00 20.00      T    C  
ATOM     18  C9  SPINA   1      41.521  65.351  -0.059  1.00 20.00      T    C  
ENDMDL
MODEL       39
ATOM      1  N   SPINA   1      41.801  63.144   7.857  1.00 20.00      T    N  
ATOM      2  CA  SPINA   1      40.691  63.977   8.404  1.00 20.00      T    C  
ATOM      3  C   SPINA   1      39.421  63.187   8.527  1.00 20.00      T    C  
ATOM      4  O   SPINA   1      38.317  63.774   8.690  1.00 20.00      T    O  
ATOM      5  CB  SPINA   1      40.459  65.191   7.510  1.00 20.00      T    C  
ATOM      6  SG  SPINA   1      42.003  65.865   6.991  1.00 20.00      T    S  
ATOM      7  SD  SPINA   1      42.515  65.084   5.223  1.00 20.00      T    S  
ATOM      8  CE  SPINA   1      42.070  66.213   3.943  1.00 20.00      T    C  
ATOM      9  N1  SPINA   1      40.703  64.184   1.036  1.00 20.00      T    N  
ATOM     10  O1  SPINA   1      40.431  63.200   0.369  1.00 20.00      T    O  
ATOM     11  C2  SPINA   1      41.357  64.119   2.337  1.00 20.00      T    C  
ATOM     12  C3  SPINA   1      41.463  65.584   2.701  1.00 20.00      T    C  
ATOM     13  C4  SPINA   1      40.940  66.348   1.738  1.00 20.00      T    C  
ATOM     14  C5  SPINA   1      40.401  65.535   0.595  1.00 20.00      T    C  
ATOM     15  C6  SPINA   1      38.912  65.790   0.413  1.00 20.00      T    C  
ATOM     16  C7  SPINA   1      41.168  65.886  -0.674  1.00 20.00      T    C  
ATOM     17  C8  SPINA   1      42.734  63.480   2.227  1.00 20.00      T    C  
ATOM     18  C9  SPINA   1      40.454  63.375   3.323  1.00 20.00      T    C  
ENDMDL
MODEL       40
ATOM      1  N   SPINA   1      41.801  63.144   7.857  1.00 20.00      T    N  
ATOM      2  CA  SPINA   1      40.691  63.977   8.404  1.00 20.00      T    C  
ATOM      3  C   SPINA   1      39.421  63.187   8.527  1.00 20.00      T    C  
ATOM      4  O   SPINA   1      38.317  63.774   8.690  1.00 20.00      T    O  
ATOM      5  CB  SPINA   1      40.459  65.191   7.510  1.00 20.00      T    C  
ATOM      6  SG  SPINA   1      41.988  65.743   6.829  1.00 20.00      T    S  
ATOM      7  SD  SPINA   1      41.646  66.724   5.121  1.00 20.00      T    S  
ATOM      8  CE  SPINA   1      42.165  65.720   3.766  1.00 20.00      T    C  
ATOM      9  N1  SPINA   1      43.278  67.149   0.426  1.00 20.00      T    N  
ATOM     10  O1  SPINA   1      43.741  67.166  -0.702  1.00 20.00      T    O  
ATOM     11  C2  SPINA   1      43.142  65.935   1.222  1.00 20.00      T    C  
ATOM     12  C3  SPINA   1      42.542  66.474   2.502  1.00 20.00      T    C  
ATOM     13  C4  SPINA   1      42.371  67.796   2.423  1.00 20.00      T    C  
ATOM     14  C5  SPINA   1      42.813  68.350   1.098  1.00 20.00      T    C  
ATOM     15  C6  SPINA   1      41.650  69.025   0.386  1.00 20.00      T    C  
ATOM     16  C7  SPINA   1      43.954  69.334   1.323  1.00 20.00      T    C  
ATOM     17  C8  SPINA   1      44.497  65.292   1.479  1.00 20.00      T    C  
ATOM     18  C9  SPINA   1      42.172  64.977   0.525  1.00 20.00      T    C  
ENDMDL
MODEL       41
ATOM      1  N   SPINA   1      41.801  63.144   7.857  1.00 20.00      T    N  
ATOM      2  CA  SPINA   1      40.691  63.977   8.404  1.00 20.00      T    C  
ATOM      3  C   SPINA   1      39.421  63.187   8.527  1.00 20.00      T    C  
ATOM      4  O   SPINA   1      38.317  63.774   8.690  1.00 20.00      T    O  
ATOM      5  CB  SPINA   1      40.459  65.191   7.510  1.00 20.00      T    C  
ATOM      6  SG  SPINA   1      39.755  64.688   5.975  1.00 20.00      T    S  
ATOM      7  SD  SPINA   1      41.168  64.672   4.561  1.00 20.00      T    S  
ATOM      8  CE  SPINA   1      41.384  66.310   3.943  1.00 20.00      T    C  
ATOM      9  N1  SPINA   1      39.572  66.700   0.626  1.00 20.00      T    N  
ATOM     10  O1  SPINA   1      38.669  66.618  -0.189  1.00 20.00      T    O  
ATOM     11  C2  SPINA   1      39.458  66.238   2.004  1.00 20.00      T    C  
ATOM     12  C3  SPINA   1      40.833  66.559   2.549  1.00 20.00      T    C  
ATOM     13  C4  SPINA   1      41.595  67.119   1.606  1.00 20.00      T    C  
ATOM     14  C5  SPINA   1      40.869  67.269   0.300  1.00 20.00      T    C  
ATOM     15  C6  SPINA   1      40.797  68.733  -0.106  1.00 20.00      T    C  
ATOM     16  C7  SPINA   1      41.581  66.447  -0.766  1.00 20.00      T    C  
ATOM     17  C8  SPINA   1      39.180  64.744   2.060  1.00 20.00      T    C  
ATOM     18  C9  SPINA   1      38.381  67.053   2.724  1.00 20.00      T    C  
ENDMDL
MODEL       42
ATOM      1  N   SPINA   1      41.801  63.144   7.857  1.00 20.00      T    N  
ATOM      2  CA  SPINA   1      40.691  63.977   8.404  1.00 20.00      T    C  
ATOM      3  C   SPINA   1      39.421  63.187   8.527  1.00 20.00      T    C  
ATOM      4  O   SPINA   1      38.317  63.774   8.690  1.00 20.00      T    O  
ATOM      5  CB  SPINA   1      40.459  65.191   7.510  1.00 20.00      T    C  
ATOM      6  SG  SPINA   1      42.002  65.914   7.058  1.00 20.00      T    S  
ATOM      7  SD  SPINA   1      41.748  67.094   5.464  1.00 20.00      T    S  
ATOM      8  CE  SPINA   1      42.877  68.446   5.561  1.00 20.00      T    C  
ATOM      9  N1  SPINA   1      41.420  71.701   4.253  1.00 20.00      T    N  
ATOM     10  O1  SPINA   1      40.996  72.509   3.443  1.00 20.00      T    O  
ATOM     11  C2  SPINA   1      41.869  70.362   3.892  1.00 20.00      T    C  
ATOM     12  C3  SPINA   1      42.292  69.809   5.236  1.00 20.00      T    C  
ATOM     13  C4  SPINA   1      42.101  70.715   6.200  1.00 20.00      T    C  
ATOM     14  C5  SPINA   1      41.524  71.997   5.671  1.00 20.00      T    C  
ATOM     15  C6  SPINA   1      40.181  72.288   6.324  1.00 20.00      T    C  
ATOM     16  C7  SPINA   1      42.507  73.133   5.928  1.00 20.00      T    C  
ATOM     17  C8  SPINA   1      43.044  70.419   2.928  1.00 20.00      T    C  
ATOM     18  C9  SPINA   1      40.692  69.568   3.321  1.00 20.00      T    C  
ENDMDL
MODEL       43
ATOM      1  N   SPINA   1      41.801  63.144   7.857  1.00 20.00      T    N  
ATOM      2  CA  SPINA   1      40.691  63.977   8.404  1.00 20.00      T    C  
ATOM      3  C   SPINA   1      39.421  63.187   8.527  1.00 20.00      T    C  
ATOM      4  O   SPINA   1      38.317  63.774   8.690  1.00 20.00      T    O  
ATOM      5  CB  SPINA   1      40.459  65.191   7.510  1.00 20.00      T    C  
ATOM      6  SG  SPINA   1      41.041  64.863   5.879  1.00 20.00      T    S  
ATOM      7  SD  SPINA   1      41.282  66.586   4.894  1.00 20.00      T    S  
ATOM      8  CE  SPINA   1      42.093  67.745   5.948  1.00 20.00      T    C  
ATOM      9  N1  SPINA   1      43.377  71.040   4.560  1.00 20.00      T    N  
ATOM     10  O1  SPINA   1      44.166  71.940   4.321  1.00 20.00      T    O  
ATOM     11  C2  SPINA   1      43.733  69.833   5.295  1.00 20.00      T    C  
ATOM     12  C3  SPINA   1      42.416  69.088   5.314  1.00 20.00      T    C  
ATOM     13  C4  SPINA   1      41.470  69.785   4.679  1.00 20.00      T    C  
ATOM     14  C5  SPINA   1      41.989  71.085   4.133  1.00 20.00      T    C  
ATOM     15  C6  SPINA   1      41.827  71.133   2.621  1.00 20.00      T    C  
ATOM     16  C7  SPINA   1      41.245  72.238   4.794  1.00 20.00      T    C  
ATOM     17  C8  SPINA   1      44.195  70.166   6.706  1.00 20.00      T    C  
ATOM     18  C9  SPINA   1      44.790  69.053   4.511  1.00 20.00      T    C  
ENDMDL
MODEL       44
ATOM      1  N   SPINA   1      41.801  63.144   7.857  1.00 20.00      T    N  
ATOM      2  CA  SPINA   1      40.691  63.977   8.404  1.00 20.00      T    C  
ATOM      3  C   SPINA   1      39.421  63.187   8.527  1.00 20.00      T    C  
ATOM      4  O   SPINA   1      38.317  63.774   8.690  1.00 20.00      T    O  
ATOM      5  CB  SPINA   1      40.459  65.191   7.510  1.00 20.00      T    C  
ATOM      6  SG  SPINA   1      40.781  64.776   5.828  1.00 20.00      T    S  
ATOM      7  SD  SPINA   1      42.500  65.614   5.247  1.00 20.00      T    S  
ATOM      8  CE  SPINA   1      42.154  66.887   4.075  1.00 20.00      T    C  
ATOM      9  N1  SPINA   1      41.675  66.149   0.379  1.00 20.00      T    N  
ATOM     10  O1  SPINA   1      41.726  66.321  -0.827  1.00 20.00      T    O  
ATOM     11  C2  SPINA   1      42.213  67.094   1.350  1.00 20.00      T    C  
ATOM     12  C3  SPINA   1      41.878  66.413   2.659  1.00 20.00      T    C  
ATOM     13  C4  SPINA   1      41.247  65.256   2.440  1.00 20.00      T    C  
ATOM     14  C5  SPINA   1      41.064  64.974   0.976  1.00 20.00      T    C  
ATOM     15  C6  SPINA   1      41.758  63.676   0.591  1.00 20.00      T    C  
ATOM     16  C7  SPINA   1      39.575  64.905   0.661  1.00 20.00      T    C  
ATOM     17  C8  SPINA   1      41.521  68.445   1.242  1.00 20.00      T    C  
ATOM     18  C9  SPINA   1      43.728  67.206   1.164  1.00 20.00      T    C  
ENDMDL
MODEL       45
ATOM      1  N   SPINA   1      41.801  63.144   7.857  1.00 20.00      T    N  
ATOM      2  CA  SPINA   1      40.691  63.977   8.404  1.00 20.00      T    C  
ATOM      3  C   SPINA   1      39.421  63.187   8.527  1.00 20.00      T    C  
ATOM      4  O   SPINA   1      38.317  63.774   8.690  1.00 20.00      T    O  
ATOM      5  CB  SPINA   1      40.459  65.191   7.510  1.00 20.00      T    C  
ATOM      6  SG  SPINA   1      41.896  65.514   6.541  1.00 20.00      T    S  
ATOM      7  SD  SPINA   1      41.540  65.031   4.634  1.00 20.00      T    S  
ATOM      8  CE  SPINA   1      42.714  63.819   4.117  1.00 20.00      T    C  
ATOM      9  N1  SPINA   1      42.915  62.637   0.512  1.00 20.00      T    N  
ATOM     10  O1  SPINA   1      43.059  61.867  -0.422  1.00 20.00      T    O  
ATOM     11  C2  SPINA   1      42.975  62.228   1.909  1.00 20.00      T    C  
ATOM     12  C3  SPINA   1      42.752  63.543   2.624  1.00 20.00      T    C  
ATOM     13  C4  SPINA   1      42.591  64.536   1.744  1.00 20.00      T    C  
ATOM     14  C5  SPINA   1      42.671  64.057   0.323  1.00 20.00      T    C  
ATOM     15  C6  SPINA   1      41.372  64.350  -0.414  1.00 20.00      T    C  
ATOM     16  C7  SPINA   1      43.848  64.734  -0.367  1.00 20.00      T    C  
ATOM     17  C8  SPINA   1      44.337  61.642   2.251  1.00 20.00      T    C  
ATOM     18  C9  SPINA   1      41.837  61.248   2.201  1.00 20.00      T    C  
ENDMDL
MODEL       46
ATOM      1  N   SPINA   1      41.801  63.144   7.857  1.00 20.00      T    N  
ATOM      2  CA  SPINA   1      40.691  63.977   8.404  1.00 20.00      T    C  
ATOM      3  C   SPINA   1      39.421  63.187   8.527  1.00 20.00      T    C  
ATOM      4  O   SPINA   1      38.317  63.774   8.690  1.00 20.00      T    O  
ATOM      5  CB  SPINA   1      40.459  65.191   7.510  1.00 20.00      T    C  
ATOM      6  SG  SPINA   1      40.934  64.824   5.853  1.00 20.00      T    S  
ATOM      7  SD  SPINA   1      40.056  66.112   4.602  1.00 20.00      T    S  
ATOM      8  CE  SPINA   1      40.395  65.625   2.940  1.00 20.00      T    C  
ATOM      9  N1  SPINA   1      42.938  67.459   0.796  1.00 20.00      T    N  
ATOM     10  O1  SPINA   1      43.819  67.618  -0.032  1.00 20.00      T    O  
ATOM     11  C2  SPINA   1      42.342  66.164   1.099  1.00 20.00      T    C  
ATOM     12  C3  SPINA   1      41.344  66.531   2.176  1.00 20.00      T    C  
ATOM     13  C4  SPINA   1      41.384  67.842   2.429  1.00 20.00      T    C  
ATOM     14  C5  SPINA   1      42.392  68.557   1.575  1.00 20.00      T    C  
ATOM     15  C6  SPINA   1      41.713  69.619   0.723  1.00 20.00      T    C  
ATOM     16  C7  SPINA   1      43.454  69.182   2.471  1.00 20.00      T    C  
ATOM     17  C8  SPINA   1      43.384  65.190   1.626  1.00 20.00      T    C  
ATOM     18  C9  SPINA   1      41.630  65.629  -0.146  1.00 20.00      T    C  
ENDMDL
MODEL       47
ATOM      1  N   SPINA   1      41.801  63.144   7.857  1.00 20.00      T    N  
ATOM      2  CA  SPINA   1      40.691  63.977   8.404  1.00 20.00      T    C  
ATOM      3  C   SPINA   1      39.421  63.187   8.527  1.00 20.00      T    C  
ATOM      4  O   SPINA   1      38.317  63.774   8.690  1.00 20.00      T    O  
ATOM      5  CB  SPINA   1      40.459  65.191   7.510  1.00 20.00      T    C  
ATOM      6  SG  SPINA   1      40.224  64.678   5.840  1.00 20.00      T    S  
ATOM      7  SD  SPINA   1      41.646  65.479   4.686  1.00 20.00      T    S  
ATOM      8  CE  SPINA   1      42.025  67.098   5.276  1.00 20.00      T    C  
ATOM      9  N1  SPINA   1      41.344  70.055   2.990  1.00 20.00      T    N  
ATOM     10  O1  SPINA   1      40.808  71.070   2.579  1.00 20.00      T    O  
ATOM     11  C2  SPINA   1      40.962  69.388   4.228  1.00 20.00      T    C  
ATOM     12  C3  SPINA   1      41.911  68.210   4.247  1.00 20.00      T    C  
ATOM     13  C4  SPINA   1      42.704  68.226   3.172  1.00 20.00      T    C  
ATOM     14  C5  SPINA   1      42.427  69.399   2.276  1.00 20.00      T    C  
ATOM     15  C6  SPINA   1      43.667  70.269   2.136  1.00 20.00      T    C  
ATOM     16  C7  SPINA   1      41.965  68.893   0.916  1.00 20.00      T    C  
ATOM     17  C8  SPINA   1      39.513  68.925   4.178  1.00 20.00      T    C  
ATOM     18  C9  SPINA   1      41.228  70.323   5.411  1.00 20.00      T    C  
ENDMDL
MODEL       48
ATOM      1  N   SPINA   1      41.801  63.144   7.857  1.00 20.00      T    N  
ATOM      2  CA  SPINA   1      40.691  63.977   8.404  1.00 20.00      T    C  
ATOM      3  C   SPINA   1      39.421  63.187   8.527  1.00 20.00      T    C  
ATOM      4  O   SPINA   1      38.317  63.774   8.690  1.00 20.00      T    O  
ATOM      5  CB  SPINA   1      40.459  65.191   7.510  1.00 20.00      T    C  
ATOM      6  SG  SPINA   1      41.908  65.535   6.567  1.00 20.00      T    S  
ATOM      7  SD  SPINA   1      41.518  66.979   5.241  1.00 20.00      T    S  
ATOM      8  CE  SPINA   1      41.319  66.257   3.643  1.00 20.00      T    C  
ATOM      9  N1  SPINA   1      44.642  64.721   2.629  1.00 20.00      T    N  
ATOM     10  O1  SPINA   1      45.842  64.505   2.642  1.00 20.00      T    O  
ATOM     11  C2  SPINA   1      43.978  65.629   3.555  1.00 20.00      T    C  
ATOM     12  C3  SPINA   1      42.539  65.535   3.098  1.00 20.00      T    C  
ATOM     13  C4  SPINA   1      42.426  64.693   2.067  1.00 20.00      T    C  
ATOM     14  C5  SPINA   1      43.745  64.091   1.675  1.00 20.00      T    C  
ATOM     15  C6  SPINA   1      43.701  62.576   1.804  1.00 20.00      T    C  
ATOM     16  C7  SPINA   1      44.079  64.503   0.247  1.00 20.00      T    C  
ATOM     17  C8  SPINA   1      44.508  67.048   3.408  1.00 20.00      T    C  
ATOM     18  C9  SPINA   1      44.133  65.101   4.984  1.00 20.00      T    C  
ENDMDL
MODEL       49
ATOM      1  N   SPINA   1      41.801  63.144   7.857  1.00 20.00      T    N  
ATOM      2  CA  SPINA   1      40.691  63.977   8.404  1.00 20.00      T    C  
ATOM      3  C   SPINA   1      39.421  63.187   8.527  1.00 20.00      T    C  
ATOM      4  O   SPINA   1      38.317  63.774   8.690  1.00 20.00      T    O  
ATOM      5  CB  SPINA   1      40.459  65.191   7.510  1.00 20.00      T    C  
ATOM      6  SG  SPINA   1      41.997  65.960   7.121  1.00 20.00      T    S  
ATOM      7  SD  SPINA   1      43.005  66.335   8.806  1.00 20.00      T    S  
ATOM      8  CE  SPINA   1      44.351  67.417   8.444  1.00 20.00      T    C  
ATOM      9  N1  SPINA   1      44.181  71.114   9.300  1.00 20.00      T    N  
ATOM     10  O1  SPINA   1      44.287  72.320   9.147  1.00 20.00      T    O  
ATOM     11  C2  SPINA   1      44.496  70.141   8.262  1.00 20.00      T    C  
ATOM     12  C3  SPINA   1      44.209  68.834   8.970  1.00 20.00      T    C  
ATOM     13  C4  SPINA   1      43.794  69.058  10.221  1.00 20.00      T    C  
ATOM     14  C5  SPINA   1      43.729  70.522  10.548  1.00 20.00      T    C  
ATOM     15  C6  SPINA   1      42.311  70.924  10.924  1.00 20.00      T    C  
ATOM     16  C7  SPINA   1      44.696  70.824  11.685  1.00 20.00      T    C  
ATOM     17  C8  SPINA   1      45.957  70.231   7.849  1.00 20.00      T    C  
ATOM     18  C9  SPINA   1      43.548  70.339   7.076  1.00 20.00      T    C  
ENDMDL
MODEL       50
ATOM      1  N   SPINA   1      41.801  63.144   7.857  1.00 20.00      T    N  
ATOM      2  CA  SPINA   1      40.691  63.977   8.404  1.00 20.00      T    C  
ATOM      3  C   SPINA   1      39.421  63.187   8.527  1.00 20.00      T    C  
ATOM      4  O   SPINA   1      38.317  63.774   8.690  1.00 20.00      T    O  
ATOM      5  CB  SPINA   1      40.459  65.191   7.510  1.00 20.00      T    C  
ATOM      6  SG  SPINA   1      40.018  64.672   5.885  1.00 20.00      T    S  
ATOM      7  SD  SPINA   1      41.672  64.267   4.837  1.00 20.00      T    S  
ATOM      8  CE  SPINA   1      42.292  65.763   4.138  1.00 20.00      T    C  
ATOM      9  N1  SPINA   1      40.976  67.238   0.893  1.00 20.00      T    N  
ATOM     10  O1  SPINA   1      40.934  67.959  -0.090  1.00 20.00      T    O  
ATOM     11  C2  SPINA   1      42.057  67.272   1.870  1.00 20.00      T    C  
ATOM     12  C3  SPINA   1      41.611  66.216   2.858  1.00 20.00      T    C  
ATOM     13  C4  SPINA   1      40.449  65.676   2.478  1.00 20.00      T    C  
ATOM     14  C5  SPINA   1      39.939  66.265   1.194  1.00 20.00      T    C  
ATOM     15  C6  SPINA   1      39.800  65.188   0.129  1.00 20.00      T    C  
ATOM     16  C7  SPINA   1      38.601  66.946   1.452  1.00 20.00      T    C  
ATOM     17  C8  SPINA   1      42.154  68.637   2.534  1.00 20.00      T    C  
ATOM     18  C9  SPINA   1      43.368  66.867   1.192  1.00 20.00      T    C  
ENDMDL
MODEL       51
ATOM      1  N   SPINA   1      41.801  63.144   7.857  1.00 20.00      T    N  
ATOM      2  CA  SPINA   1      40.691  63.977   8.404  1.00 20.00      T    C  
ATOM      3  C   SPINA   1      39.421  63.187   8.527  1.00 20.00      T    C  
ATOM      4  O   SPINA   1      38.317  63.774   8.690  1.00 20.00      T    O  
ATOM      5  CB  SPINA   1      40.459  65.191   7.510  1.00 20.00      T    C  
ATOM      6  SG  SPINA   1      41.612  65.191   6.177  1.00 20.00      T    S  
ATOM      7  SD  SPINA   1      41.112  66.608   4.858  1.00 20.00      T    S  
ATOM      8  CE  SPINA   1      42.083  66.407   3.399  1.00 20.00      T    C  
ATOM      9  N1  SPINA   1      45.630  67.725   3.066  1.00 20.00      T    N  
ATOM     10  O1  SPINA   1      46.734  67.899   2.576  1.00 20.00      T    O  
ATOM     11  C2  SPINA   1      44.586  66.930   2.432  1.00 20.00      T    C  
ATOM     12  C3  SPINA   1      43.466  67.033   3.445  1.00 20.00      T    C  
ATOM     13  C4  SPINA   1      43.841  67.779   4.488  1.00 20.00      T    C  
ATOM     14  C5  SPINA   1      45.244  68.295   4.345  1.00 20.00      T    C  
ATOM     15  C6  SPINA   1      45.257  69.816   4.353  1.00 20.00      T    C  
ATOM     16  C7  SPINA   1      46.099  67.742   5.478  1.00 20.00      T    C  
ATOM     17  C8  SPINA   1      45.029  65.486   2.249  1.00 20.00      T    C  
ATOM     18  C9  SPINA   1      44.185  67.582   1.107  1.00 20.00      T    C  
ENDMDL
MODEL       52
ATOM      1  N   SPINA   1      41.801  63.144   7.857  1.00 20.00      T    N  
ATOM      2  CA  SPINA   1      40.691  63.977   8.404  1.00 20.00      T    C  
ATOM      3  C   SPINA   1      39.421  63.187   8.527  1.00 20.00      T    C  
ATOM      4  O   SPINA   1      38.317  63.774   8.690  1.00 20.00      T    O  
ATOM      5  CB  SPINA   1      40.459  65.191   7.510  1.00 20.00      T    C  
ATOM      6  SG  SPINA   1      41.996  65.965   7.129  1.00 20.00      T    S  
ATOM      7  SD  SPINA   1      42.668  65.293   5.370  1.00 20.00      T    S  
ATOM      8  CE  SPINA   1      44.384  65.673   5.224  1.00 20.00      T    C  
ATOM      9  N1  SPINA   1      44.849  68.417   2.638  1.00 20.00      T    N  
ATOM     10  O1  SPINA   1      44.617  69.441   2.017  1.00 20.00      T    O  
ATOM     11  C2  SPINA   1      44.033  67.949   3.751  1.00 20.00      T    C  
ATOM     12  C3  SPINA   1      44.741  66.667   4.133  1.00 20.00      T    C  
ATOM     13  C4  SPINA   1      45.798  66.460   3.342  1.00 20.00      T    C  
ATOM     14  C5  SPINA   1      45.973  67.551   2.325  1.00 20.00      T    C  
ATOM     15  C6  SPINA   1      47.322  68.232   2.498  1.00 20.00      T    C  
ATOM     16  C7  SPINA   1      45.841  66.959   0.927  1.00 20.00      T    C  
ATOM     17  C8  SPINA   1      42.604  67.675   3.307  1.00 20.00      T    C  
ATOM     18  C9  SPINA   1      44.096  68.968   4.891  1.00 20.00      T    C  
ENDMDL
MODEL       53
ATOM      1  N   SPINA   1      41.801  63.144   7.857  1.00 20.00      T    N  
ATOM      2  CA  SPINA   1      40.691  63.977   8.404  1.00 20.00      T    C  
ATOM      3  C   SPINA   1      39.421  63.187   8.527  1.00 20.00      T    C  
ATOM      4  O   SPINA   1      38.317  63.774   8.690  1.00 20.00      T    O  
ATOM      5  CB  SPINA   1      40.459  65.191   7.510  1.00 20.00      T    C  
ATOM      6  SG  SPINA   1      41.892  65.507   6.533  1.00 20.00      T    S  
ATOM      7  SD  SPINA   1      41.387  65.560   4.600  1.00 20.00      T    S  
ATOM      8  CE  SPINA   1      42.595  66.491   3.713  1.00 20.00      T    C  
ATOM      9  N1  SPINA   1      42.395  66.657  -0.077  1.00 20.00      T    N  
ATOM     10  O1  SPINA   1      42.280  67.152  -1.186  1.00 20.00      T    O  
ATOM     11  C2  SPINA   1      42.386  67.434   1.156  1.00 20.00      T    C  
ATOM     12  C3  SPINA   1      42.545  66.352   2.201  1.00 20.00      T    C  
ATOM     13  C4  SPINA   1      42.630  65.149   1.625  1.00 20.00      T    C  
ATOM     14  C5  SPINA   1      42.551  65.227   0.127  1.00 20.00      T    C  
ATOM     15  C6  SPINA   1      43.815  64.664  -0.504  1.00 20.00      T    C  
ATOM     16  C7  SPINA   1      41.322  64.463  -0.350  1.00 20.00      T    C  
ATOM     17  C8  SPINA   1      41.069  68.175   1.328  1.00 20.00      T    C  
ATOM     18  C9  SPINA   1      43.587  68.384   1.166  1.00 20.00      T    C  
ENDMDL
MODEL       54
ATOM      1  N   SPINA   1      41.801  63.144   7.857  1.00 20.00      T    N  
ATOM      2  CA  SPINA   1      40.691  63.977   8.404  1.00 20.00      T    C  
ATOM      3  C   SPINA   1      39.421  63.187   8.527  1.00 20.00      T    C  
ATOM      4  O   SPINA   1      38.317  63.774   8.690  1.00 20.00      T    O  
ATOM      5  CB  SPINA   1      40.459  65.191   7.510  1.00 20.00      T    C  
ATOM      6  SG  SPINA   1      41.226  64.945   5.942  1.00 20.00      T    S  
ATOM      7  SD  SPINA   1      41.186  66.651   4.901  1.00 20.00      T    S  
ATOM      8  CE  SPINA   1      42.827  67.058   4.397  1.00 20.00      T    C  
ATOM      9  N1  SPINA   1      44.572  70.069   5.921  1.00 20.00      T    N  
ATOM     10  O1  SPINA   1      45.132  71.151   5.968  1.00 20.00      T    O  
ATOM     11  C2  SPINA   1      44.069  69.476   4.688  1.00 20.00      T    C  
ATOM     12  C3  SPINA   1      43.497  68.168   5.189  1.00 20.00      T    C  
ATOM     13  C4  SPINA   1      43.661  68.056   6.510  1.00 20.00      T    C  
ATOM     14  C5  SPINA   1      44.350  69.253   7.102  1.00 20.00      T    C  
ATOM     15  C6  SPINA   1      43.460  69.924   8.138  1.00 20.00      T    C  
ATOM     16  C7  SPINA   1      45.668  68.813   7.726  1.00 20.00      T    C  
ATOM     17  C8  SPINA   1      45.196  69.238   3.695  1.00 20.00      T    C  
ATOM     18  C9  SPINA   1      42.968  70.367   4.108  1.00 20.00      T    C  
ENDMDL
MODEL       55
ATOM      1  N   SPINA   1      41.801  63.144   7.857  1.00 20.00      T    N  
ATOM      2  CA  SPINA   1      40.691  63.977   8.404  1.00 20.00      T    C  
ATOM      3  C   SPINA   1      39.421  63.187   8.527  1.00 20.00      T    C  
ATOM      4  O   SPINA   1      38.317  63.774   8.690  1.00 20.00      T    O  
ATOM      5  CB  SPINA   1      40.459  65.191   7.510  1.00 20.00      T    C  
ATOM      6  SG  SPINA   1      40.310  64.686   5.828  1.00 20.00      T    S  
ATOM      7  SD  SPINA   1      41.748  65.548   4.739  1.00 20.00      T    S  
ATOM      8  CE  SPINA   1      41.638  64.967   3.076  1.00 20.00      T    C  
ATOM      9  N1  SPINA   1      44.711  64.332   0.934  1.00 20.00      T    N  
ATOM     10  O1  SPINA   1      45.398  63.839   0.055  1.00 20.00      T    O  
ATOM     11  C2  SPINA   1      43.309  63.993   1.144  1.00 20.00      T    C  
ATOM     12  C3  SPINA   1      42.960  64.858   2.336  1.00 20.00      T    C  
ATOM     13  C4  SPINA   1      44.020  65.572   2.726  1.00 20.00      T    C  
ATOM     14  C5  SPINA   1      45.228  65.313   1.872  1.00 20.00      T    C  
ATOM     15  C6  SPINA   1      45.693  66.597   1.201  1.00 20.00      T    C  
ATOM     16  C7  SPINA   1      46.335  64.723   2.735  1.00 20.00      T    C  
ATOM     17  C8  SPINA   1      43.144  62.516   1.470  1.00 20.00      T    C  
ATOM     18  C9  SPINA   1      42.497  64.406  -0.086  1.00 20.00      T    C  
ENDMDL
MODEL       56
ATOM      1  N   SPINA   1      41.801  63.144   7.857  1.00 20.00      T    N  
ATOM      2  CA  SPINA   1      40.691  63.977   8.404  1.00 20.00      T    C  
ATOM      3  C   SPINA   1      39.421  63.187   8.527  1.00 20.00      T    C  
ATOM      4  O   SPINA   1      38.317  63.774   8.690  1.00 20.00      T    O  
ATOM      5  CB  SPINA   1      40.459  65.191   7.510  1.00 20.00      T    C  
ATOM      6  SG  SPINA   1      40.576  64.726   5.814  1.00 20.00      T    S  
ATOM      7  SD  SPINA   1      40.588  66.365   4.669  1.00 20.00      T    S  
ATOM      8  CE  SPINA   1      39.939  65.962   3.078  1.00 20.00      T    C  
ATOM      9  N1  SPINA   1      42.198  64.954   0.195  1.00 20.00      T    N  
ATOM     10  O1  SPINA   1      42.612  64.885  -0.950  1.00 20.00      T    O  
ATOM     11  C2  SPINA   1      41.023  65.726   0.580  1.00 20.00      T    C  
ATOM     12  C3  SPINA   1      40.956  65.459   2.068  1.00 20.00      T    C  
ATOM     13  C4  SPINA   1      41.952  64.655   2.448  1.00 20.00      T    C  
ATOM     14  C5  SPINA   1      42.839  64.264   1.301  1.00 20.00      T    C  
ATOM     15  C6  SPINA   1      44.268  64.724   1.549  1.00 20.00      T    C  
ATOM     16  C7  SPINA   1      42.783  62.753   1.117  1.00 20.00      T    C  
ATOM     17  C8  SPINA   1      39.776  65.216  -0.126  1.00 20.00      T    C  
ATOM     18  C9  SPINA   1      41.277  67.210   0.302  1.00 20.00      T    C  
ENDMDL
MODEL       57
ATOM      1  N   SPINA   1      41.801  63.144   7.857  1.00 20.00      T    N  
ATOM      2  CA  SPINA   1      40.691  63.977   8.404  1.00 20.00      T    C  
ATOM      3  C   SPINA   1      39.421  63.187   8.527  1.00 20.00      T    C  
ATOM      4  O   SPINA   1      38.317  63.774   8.690  1.00 20.00      T    O  
ATOM      5  CB  SPINA   1      40.459  65.191   7.510  1.00 20.00      T    C  
ATOM      6  SG  SPINA   1      41.504  65.109   6.093  1.00 20.00      T    S  
ATOM      7  SD  SPINA   1      43.359  65.659   6.595  1.00 20.00      T    S  
ATOM      8  CE  SPINA   1      44.263  66.046   5.129  1.00 20.00      T    C  
ATOM      9  N1  SPINA   1      43.999  69.736   4.267  1.00 20.00      T    N  
ATOM     10  O1  SPINA   1      43.472  70.803   3.996  1.00 20.00      T    O  
ATOM     11  C2  SPINA   1      43.250  68.517   4.545  1.00 20.00      T    C  
ATOM     12  C3  SPINA   1      44.365  67.524   4.797  1.00 20.00      T    C  
ATOM     13  C4  SPINA   1      45.557  68.114   4.676  1.00 20.00      T    C  
ATOM     14  C5  SPINA   1      45.441  69.573   4.337  1.00 20.00      T    C  
ATOM     15  C6  SPINA   1      46.091  70.426   5.416  1.00 20.00      T    C  
ATOM     16  C7  SPINA   1      46.092  69.825   2.983  1.00 20.00      T    C  
ATOM     17  C8  SPINA   1      42.409  68.104   3.346  1.00 20.00      T    C  
ATOM     18  C9  SPINA   1      42.402  68.717   5.803  1.00 20.00      T    C  
ENDMDL
MODEL       58
ATOM      1  N   SPINA   1      41.801  63.144   7.857  1.00 20.00      T    N  
ATOM      2  CA  SPINA   1      40.691  63.977   8.404  1.00 20.00      T    C  
ATOM      3  C   SPINA   1      39.421  63.187   8.527  1.00 20.00      T    C  
ATOM      4  O   SPINA   1      38.317  63.774   8.690  1.00 20.00      T    O  
ATOM      5  CB  SPINA   1      40.459  65.191   7.510  1.00 20.00      T    C  
ATOM      6  SG  SPINA   1      41.430  65.060   6.045  1.00 20.00      T    S  
ATOM      7  SD  SPINA   1      42.589  66.678   5.861  1.00 20.00      T    S  
ATOM      8  CE  SPINA   1      44.162  66.192   5.226  1.00 20.00      T    C  
ATOM      9  N1  SPINA   1      44.186  65.980   1.432  1.00 20.00      T    N  
ATOM     10  O1  SPINA   1      44.134  66.362   0.275  1.00 20.00      T    O  
ATOM     11  C2  SPINA   1      44.100  66.876   2.579  1.00 20.00      T    C  
ATOM     12  C3  SPINA   1      44.202  65.904   3.735  1.00 20.00      T    C  
ATOM     13  C4  SPINA   1      44.326  64.651   3.287  1.00 20.00      T    C  
ATOM     14  C5  SPINA   1      44.335  64.579   1.787  1.00 20.00      T    C  
ATOM     15  C6  SPINA   1      45.637  63.970   1.290  1.00 20.00      T    C  
ATOM     16  C7  SPINA   1      43.141  63.759   1.318  1.00 20.00      T    C  
ATOM     17  C8  SPINA   1      42.771  67.616   2.600  1.00 20.00      T    C  
ATOM     18  C9  SPINA   1      45.294  67.834   2.565  1.00 20.00      T    C  
ENDMDL
MODEL       59
ATOM      1  N   SPINA   1      41.801  63.144   7.857  1.00 20.00      T    N  
ATOM      2  CA  SPINA   1      40.691  63.977   8.404  1.00 20.00      T    C  
ATOM      3  C   SPINA   1      39.421  63.187   8.527  1.00 20.00      T    C  
ATOM      4  O   SPINA   1      38.317  63.774   8.690  1.00 20.00      T    O  
ATOM      5  CB  SPINA   1      40.459  65.191   7.510  1.00 20.00      T    C  
ATOM      6  SG  SPINA   1      41.967  65.666   6.730  1.00 20.00      T    S  
ATOM      7  SD  SPINA   1      41.566  66.790   5.126  1.00 20.00      T    S  
ATOM      8  CE  SPINA   1      42.851  66.576   3.936  1.00 20.00      T    C  
ATOM      9  N1  SPINA   1      42.163  66.129   0.226  1.00 20.00      T    N  
ATOM     10  O1  SPINA   1      42.357  65.794  -0.930  1.00 20.00      T    O  
ATOM     11  C2  SPINA   1      43.106  65.869   1.307  1.00 20.00      T    C  
ATOM     12  C3  SPINA   1      42.394  66.489   2.490  1.00 20.00      T    C  
ATOM     13  C4  SPINA   1      41.224  67.014   2.114  1.00 20.00      T    C  
ATOM     14  C5  SPINA   1      40.962  66.831   0.646  1.00 20.00      T    C  
ATOM     15  C6  SPINA   1      39.689  66.027   0.427  1.00 20.00      T    C  
ATOM     16  C7  SPINA   1      40.859  68.197  -0.019  1.00 20.00      T    C  
ATOM     17  C8  SPINA   1      44.439  66.554   1.050  1.00 20.00      T    C  
ATOM     18  C9  SPINA   1      43.261  64.358   1.494  1.00 20.00      T    C  
ENDMDL
MODEL       60
ATOM      1  N   SPINA   1      41.801  63.144   7.857  1.00 20.00      T    N  
ATOM      2  CA  SPINA   1      40.691  63.977   8.404  1.00 20.00      T    C  
ATOM      3  C   SPINA   1      39.421  63.187   8.527  1.00 20.00      T    C  
ATOM      4  O   SPINA   1      38.317  63.774   8.690  1.00 20.00      T    O  
ATOM      5  CB  SPINA   1      40.459  65.191   7.510  1.00 20.00      T    C  
ATOM      6  SG  SPINA   1      41.982  65.718   6.796  1.00 20.00      T    S  
ATOM      7  SD  SPINA   1      41.615  66.810   5.162  1.00 20.00      T    S  
ATOM      8  CE  SPINA   1      41.278  65.729   3.809  1.00 20.00      T    C  
ATOM      9  N1  SPINA   1      42.771  66.406   0.382  1.00 20.00      T    N  
ATOM     10  O1  SPINA   1      43.362  66.183  -0.662  1.00 20.00      T    O  
ATOM     11  C2  SPINA   1      42.543  65.397   1.408  1.00 20.00      T    C  
ATOM     12  C3  SPINA   1      41.800  66.192   2.460  1.00 20.00      T    C  
ATOM     13  C4  SPINA   1      41.641  67.459   2.067  1.00 20.00      T    C  
ATOM     14  C5  SPINA   1      42.234  67.715   0.711  1.00 20.00      T    C  
ATOM     15  C6  SPINA   1      41.162  68.185  -0.261  1.00 20.00      T    C  
ATOM     16  C7  SPINA   1      43.342  68.752   0.836  1.00 20.00      T    C  
ATOM     17  C8  SPINA   1      43.858  64.861   1.953  1.00 20.00      T    C  
ATOM     18  C9  SPINA   1      41.659  64.284   0.839  1.00 20.00      T    C  
ENDMDL
MODEL       61
ATOM      1  N   SPINA   1      41.801  63.144   7.857  1.00 20.00      T    N  
ATOM      2  CA  SPINA   1      40.691  63.977   8.404  1.00 20.00      T    C  
ATOM      3  C   SPINA   1      39.421  63.187   8.527  1.00 20.00      T    C  
ATOM      4  O   SPINA   1      38.317  63.774   8.690  1.00 20.00      T    O  
ATOM      5  CB  SPINA   1      40.459  65.191   7.510  1.00 20.00      T    C  
ATOM      6  SG  SPINA   1      40.824  64.788   5.834  1.00 20.00      T    S  
ATOM      7  SD  SPINA   1      39.521  65.703   4.625  1.00 20.00      T    S  
ATOM      8  CE  SPINA   1      40.143  65.668   2.974  1.00 20.00      T    C  
ATOM      9  N1  SPINA   1      43.773  64.764   2.313  1.00 20.00      T    N  
ATOM     10  O1  SPINA   1      44.725  64.182   1.820  1.00 20.00      T    O  
ATOM     11  C2  SPINA   1      42.388  64.492   1.950  1.00 20.00      T    C  
ATOM     12  C3  SPINA   1      41.642  65.456   2.846  1.00 20.00      T    C  
ATOM     13  C4  SPINA   1      42.495  66.159   3.596  1.00 20.00      T    C  
ATOM     14  C5  SPINA   1      43.927  65.795   3.326  1.00 20.00      T    C  
ATOM     15  C6  SPINA   1      44.704  67.007   2.836  1.00 20.00      T    C  
ATOM     16  C7  SPINA   1      44.549  65.232   4.598  1.00 20.00      T    C  
ATOM     17  C8  SPINA   1      42.012  63.051   2.260  1.00 20.00      T    C  
ATOM     18  C9  SPINA   1      42.173  64.840   0.475  1.00 20.00      T    C  
ENDMDL
MODEL       62
ATOM      1  N   SPINA   1      41.801  63.144   7.857  1.00 20.00      T    N  
ATOM      2  CA  SPINA   1      40.691  63.977   8.404  1.00 20.00      T    C  
ATOM      3  C   SPINA   1      39.421  63.187   8.527  1.00 20.00      T    C  
ATOM      4  O   SPINA   1      38.317  63.774   8.690  1.00 20.00      T    O  
ATOM      5  CB  SPINA   1      40.459  65.191   7.510  1.00 20.00      T    C  
ATOM      6  SG  SPINA   1      41.385  65.032   6.019  1.00 20.00      T    S  
ATOM      7  SD  SPINA   1      40.712  66.343   4.668  1.00 20.00      T    S  
ATOM      8  CE  SPINA   1      42.055  66.863   3.649  1.00 20.00      T    C  
ATOM      9  N1  SPINA   1      44.253  64.416   1.747  1.00 20.00      T    N  
ATOM     10  O1  SPINA   1      45.026  64.013   0.894  1.00 20.00      T    O  
ATOM     11  C2  SPINA   1      43.803  65.800   1.836  1.00 20.00      T    C  
ATOM     12  C3  SPINA   1      42.874  65.744   3.029  1.00 20.00      T    C  
ATOM     13  C4  SPINA   1      42.820  64.505   3.527  1.00 20.00      T    C  
ATOM     14  C5  SPINA   1      43.693  63.547   2.768  1.00 20.00      T    C  
ATOM     15  C6  SPINA   1      44.746  62.943   3.685  1.00 20.00      T    C  
ATOM     16  C7  SPINA   1      42.824  62.458   2.152  1.00 20.00      T    C  
ATOM     17  C8  SPINA   1      43.056  66.216   0.578  1.00 20.00      T    C  
ATOM     18  C9  SPINA   1      45.003  66.706   2.120  1.00 20.00      T    C  
ENDMDL
MODEL       63
ATOM      1  N   SPINA   1      41.801  63.144   7.857  1.00 20.00      T    N  
ATOM      2  CA  SPINA   1      40.691  63.977   8.404  1.00 20.00      T    C  
ATOM      3  C   SPINA   1      39.421  63.187   8.527  1.00 20.00      T    C  
ATOM      4  O   SPINA   1      38.317  63.774   8.690  1.00 20.00      T    O  
ATOM      5  CB  SPINA   1      40.459  65.191   7.510  1.00 20.00      T    C  
ATOM      6  SG  SPINA   1      41.997  65.957   7.116  1.00 20.00      T    S  
ATOM      7  SD  SPINA   1      41.720  67.318   5.679  1.00 20.00      T    S  
ATOM      8  CE  SPINA   1      43.162  67.388   4.665  1.00 20.00      T    C  
ATOM      9  N1  SPINA   1      42.986  69.378   1.433  1.00 20.00      T    N  
ATOM     10  O1  SPINA   1      42.933  69.589   0.233  1.00 20.00      T    O  
ATOM     11  C2  SPINA   1      43.009  68.041   2.015  1.00 20.00      T    C  
ATOM     12  C3  SPINA   1      43.089  68.352   3.494  1.00 20.00      T    C  
ATOM     13  C4  SPINA   1      43.107  69.673   3.697  1.00 20.00      T    C  
ATOM     14  C5  SPINA   1      43.036  70.449   2.413  1.00 20.00      T    C  
ATOM     15  C6  SPINA   1      41.801  71.338   2.394  1.00 20.00      T    C  
ATOM     16  C7  SPINA   1      44.303  71.281   2.260  1.00 20.00      T    C  
ATOM     17  C8  SPINA   1      44.230  67.262   1.551  1.00 20.00      T    C  
ATOM     18  C9  SPINA   1      41.702  67.319   1.679  1.00 20.00      T    C  
ENDMDL
MODEL       64
ATOM      1  N   SPINA   1      41.801  63.144   7.857  1.00 20.00      T    N  
ATOM      2  CA  SPINA   1      40.691  63.977   8.404  1.00 20.00      T    C  
ATOM      3  C   SPINA   1      39.421  63.187   8.527  1.00 20.00      T    C  
ATOM      4  O   SPINA   1      38.317  63.774   8.690  1.00 20.00      T    O  
ATOM      5  CB  SPINA   1      40.459  65.191   7.510  1.00 20.00      T    C  
ATOM      6  SG  SPINA   1      40.830  64.790   5.834  1.00 20.00      T    S  
ATOM      7  SD  SPINA   1      41.090  66.471   4.784  1.00 20.00      T    S  
ATOM      8  CE  SPINA   1      39.818  67.618   5.208  1.00 20.00      T    C  
ATOM      9  N1  SPINA   1      38.588  69.719   2.291  1.00 20.00      T    N  
ATOM     10  O1  SPINA   1      38.586  70.605   1.453  1.00 20.00      T    O  
ATOM     11  C2  SPINA   1      39.668  69.519   3.249  1.00 20.00      T    C  
ATOM     12  C3  SPINA   1      39.164  68.329   4.035  1.00 20.00      T    C  
ATOM     13  C4  SPINA   1      37.975  67.929   3.575  1.00 20.00      T    C  
ATOM     14  C5  SPINA   1      37.499  68.766   2.422  1.00 20.00      T    C  
ATOM     15  C6  SPINA   1      37.302  67.905   1.183  1.00 20.00      T    C  
ATOM     16  C7  SPINA   1      36.200  69.460   2.810  1.00 20.00      T    C  
ATOM     17  C8  SPINA   1      39.839  70.737   4.145  1.00 20.00      T    C  
ATOM     18  C9  SPINA   1      40.955  69.172   2.497  1.00 20.00      T    C  
ENDMDL
MODEL       65
ATOM      1  N   SPINA   1      41.801  63.144   7.857  1.00 20.00      T    N  
ATOM      2  CA  SPINA   1      40.691  63.977   8.404  1.00 20.00      T    C  
ATOM      3  C   SPINA   1      39.421  63.187   8.527  1.00 20.00      T    C  
ATOM      4  O   SPINA   1      38.317  63.774   8.690  1.00 20.00      T    O  
ATOM      5  CB  SPINA   1      40.459  65.191   7.510  1.00 20.00      T    C  
ATOM      6  SG  SPINA   1      41.995  65.780   6.876  1.00 20.00      T    S  
ATOM      7  SD  SPINA   1      42.092  65.421   4.912  1.00 20.00      T    S  
ATOM      8  CE  SPINA   1      42.422  66.933   4.065  1.00 20.00      T    C  
ATOM      9  N1  SPINA   1      45.346  68.859   5.540  1.00 20.00      T    N  
ATOM     10  O1  SPINA   1      46.503  69.129   5.814  1.00 20.00      T    O  
ATOM     11  C2  SPINA   1      44.956  67.704   4.741  1.00 20.00      T    C  
ATOM     12  C3  SPINA   1      43.449  67.838   4.723  1.00 20.00      T    C  
ATOM     13  C4  SPINA   1      43.063  68.915   5.414  1.00 20.00      T    C  
ATOM     14  C5  SPINA   1      44.227  69.669   5.991  1.00 20.00      T    C  
ATOM     15  C6  SPINA   1      44.261  71.092   5.454  1.00 20.00      T    C  
ATOM     16  C7  SPINA   1      44.121  69.667   7.511  1.00 20.00      T    C  
ATOM     17  C8  SPINA   1      45.383  66.406   5.408  1.00 20.00      T    C  
ATOM     18  C9  SPINA   1      45.533  67.845   3.330  1.00 20.00      T    C  
ENDMDL
MODEL       66
ATOM      1  N   SPINA   1      41.801  63.144   7.857  1.00 20.00      T    N  
ATOM      2  CA  SPINA   1      40.691  63.977   8.404  1.00 20.00      T    C  
ATOM      3  C   SPINA   1      39.421  63.187   8.527  1.00 20.00      T    C  
ATOM      4  O   SPINA   1      38.317  63.774   8.690  1.00 20.00      T    O  
ATOM      5  CB  SPINA   1      40.459  65.191   7.510  1.00 20.00      T    C  
ATOM      6  SG  SPINA   1      41.473  65.088   6.072  1.00 20.00      T    S  
ATOM      7  SD  SPINA   1      42.061  66.921   5.533  1.00 20.00      T    S  
ATOM      8  CE  SPINA   1      42.029  67.043   3.773  1.00 20.00      T    C  
ATOM      9  N1  SPINA   1      41.216  70.646   2.883  1.00 20.00      T    N  
ATOM     10  O1  SPINA   1      40.903  71.812   3.051  1.00 20.00      T    O  
ATOM     11  C2  SPINA   1      41.372  69.689   3.971  1.00 20.00      T    C  
ATOM     12  C3  SPINA   1      41.742  68.428   3.221  1.00 20.00      T    C  
ATOM     13  C4  SPINA   1      41.784  68.659   1.905  1.00 20.00      T    C  
ATOM     14  C5  SPINA   1      41.463  70.086   1.565  1.00 20.00      T    C  
ATOM     15  C6  SPINA   1      42.632  70.740   0.844  1.00 20.00      T    C  
ATOM     16  C7  SPINA   1      40.207  70.124   0.704  1.00 20.00      T    C  
ATOM     17  C8  SPINA   1      40.070  69.510   4.736  1.00 20.00      T    C  
ATOM     18  C9  SPINA   1      42.518  70.139   4.882  1.00 20.00      T    C  
ENDMDL
MODEL       67
ATOM      1  N   SPINA   1      41.801  63.144   7.857  1.00 20.00      T    N  
ATOM      2  CA  SPINA   1      40.691  63.977   8.404  1.00 20.00      T    C  
ATOM      3  C   SPINA   1      39.421  63.187   8.527  1.00 20.00      T    C  
ATOM      4  O   SPINA   1      38.317  63.774   8.690  1.00 20.00      T    O  
ATOM      5  CB  SPINA   1      40.459  65.191   7.510  1.00 20.00      T    C  
ATOM      6  SG  SPINA   1      41.860  65.457   6.473  1.00 20.00      T    S  
ATOM      7  SD  SPINA   1      41.523  67.026   5.281  1.00 20.00      T    S  
ATOM      8  CE  SPINA   1      39.810  67.075   4.861  1.00 20.00      T    C  
ATOM      9  N1  SPINA   1      38.928  68.072   1.303  1.00 20.00      T    N  
ATOM     10  O1  SPINA   1      38.573  68.787   0.381  1.00 20.00      T    O  
ATOM     11  C2  SPINA   1      39.067  68.540   2.676  1.00 20.00      T    C  
ATOM     12  C3  SPINA   1      39.506  67.279   3.387  1.00 20.00      T    C  
ATOM     13  C4  SPINA   1      39.597  66.260   2.527  1.00 20.00      T    C  
ATOM     14  C5  SPINA   1      39.247  66.666   1.124  1.00 20.00      T    C  
ATOM     15  C6  SPINA   1      40.426  66.432   0.190  1.00 20.00      T    C  
ATOM     16  C7  SPINA   1      38.029  65.876   0.663  1.00 20.00      T    C  
ATOM     17  C8  SPINA   1      37.738  69.043   3.222  1.00 20.00      T    C  
ATOM     18  C9  SPINA   1      40.158  69.611   2.740  1.00 20.00      T    C  
ENDMDL
MODEL       68
ATOM      1  N   SPINA   1      41.801  63.144   7.857  1.00 20.00      T    N  
ATOM      2  CA  SPINA   1      40.691  63.977   8.404  1.00 20.00      T    C  
ATOM      3  C   SPINA   1      39.421  63.187   8.527  1.00 20.00      T    C  
ATOM      4  O   SPINA   1      38.317  63.774   8.690  1.00 20.00      T    O  
ATOM      5  CB  SPINA   1      40.459  65.191   7.510  1.00 20.00      T    C  
ATOM      6  SG  SPINA   1      41.083  64.880   5.891  1.00 20.00      T    S  
ATOM      7  SD  SPINA   1      41.932  66.540   5.169  1.00 20.00      T    S  
ATOM      8  CE  SPINA   1      43.678  66.443   5.402  1.00 20.00      T    C  
ATOM      9  N1  SPINA   1      45.361  67.648   2.216  1.00 20.00      T    N  
ATOM     10  O1  SPINA   1      45.486  68.223   1.148  1.00 20.00      T    O  
ATOM     11  C2  SPINA   1      44.144  67.695   3.017  1.00 20.00      T    C  
ATOM     12  C3  SPINA   1      44.519  66.823   4.196  1.00 20.00      T    C  
ATOM     13  C4  SPINA   1      45.766  66.362   4.063  1.00 20.00      T    C  
ATOM     14  C5  SPINA   1      46.421  66.845   2.801  1.00 20.00      T    C  
ATOM     15  C6  SPINA   1      47.673  67.648   3.122  1.00 20.00      T    C  
ATOM     16  C7  SPINA   1      46.758  65.648   1.921  1.00 20.00      T    C  
ATOM     17  C8  SPINA   1      42.963  67.111   2.257  1.00 20.00      T    C  
ATOM     18  C9  SPINA   1      43.886  69.136   3.464  1.00 20.00      T    C  
ENDMDL
MODEL       69
ATOM      1  N   SPINA   1      41.801  63.144   7.857  1.00 20.00      T    N  
ATOM      2  CA  SPINA   1      40.691  63.977   8.404  1.00 20.00      T    C  
ATOM      3  C   SPINA   1      39.421  63.187   8.527  1.00 20.00      T    C  
ATOM      4  O   SPINA   1      38.317  63.774   8.690  1.00 20.00      T    O  
ATOM      5  CB  SPINA   1      40.459  65.191   7.510  1.00 20.00      T    C  
ATOM      6  SG  SPINA   1      41.973  65.685   6.753  1.00 20.00      T    S  
ATOM      7  SD  SPINA   1      41.617  67.139   5.428  1.00 20.00      T    S  
ATOM      8  CE  SPINA   1      42.526  66.809   3.952  1.00 20.00      T    C  
ATOM      9  N1  SPINA   1      41.243  64.357   1.350  1.00 20.00      T    N  
ATOM     10  O1  SPINA   1      41.272  63.450   0.535  1.00 20.00      T    O  
ATOM     11  C2  SPINA   1      42.404  64.783   2.122  1.00 20.00      T    C  
ATOM     12  C3  SPINA   1      41.827  65.917   2.941  1.00 20.00      T    C  
ATOM     13  C4  SPINA   1      40.532  66.090   2.661  1.00 20.00      T    C  
ATOM     14  C5  SPINA   1      40.036  65.115   1.632  1.00 20.00      T    C  
ATOM     15  C6  SPINA   1      38.912  64.263   2.202  1.00 20.00      T    C  
ATOM     16  C7  SPINA   1      39.563  65.881   0.403  1.00 20.00      T    C  
ATOM     17  C8  SPINA   1      43.518  65.276   1.211  1.00 20.00      T    C  
ATOM     18  C9  SPINA   1      42.862  63.635   3.024  1.00 20.00      T    C  
ENDMDL
MODEL       70
ATOM      1  N   SPINA   1      41.801  63.144   7.857  1.00 20.00      T    N  
ATOM      2  CA  SPINA   1      40.691  63.977   8.404  1.00 20.00      T    C  
ATOM      3  C   SPINA   1      39.421  63.187   8.527  1.00 20.00      T    C  
ATOM      4  O   SPINA   1      38.317  63.774   8.690  1.00 20.00      T    O  
ATOM      5  CB  SPINA   1      40.459  65.191   7.510  1.00 20.00      T    C  
ATOM      6  SG  SPINA   1      40.654  64.743   5.817  1.00 20.00      T    S  
ATOM      7  SD  SPINA   1      39.669  66.044   4.661  1.00 20.00      T    S  
ATOM      8  CE  SPINA   1      40.475  67.611   4.740  1.00 20.00      T    C  
ATOM      9  N1  SPINA   1      41.348  69.034   1.327  1.00 20.00      T    N  
ATOM     10  O1  SPINA   1      41.176  69.559   0.240  1.00 20.00      T    O  
ATOM     11  C2  SPINA   1      40.276  68.802   2.287  1.00 20.00      T    C  
ATOM     12  C3  SPINA   1      41.021  68.131   3.421  1.00 20.00      T    C  
ATOM     13  C4  SPINA   1      42.318  68.010   3.127  1.00 20.00      T    C  
ATOM     14  C5  SPINA   1      42.652  68.577   1.776  1.00 20.00      T    C  
ATOM     15  C6  SPINA   1      43.670  69.700   1.905  1.00 20.00      T    C  
ATOM     16  C7  SPINA   1      43.185  67.463   0.884  1.00 20.00      T    C  
ATOM     17  C8  SPINA   1      39.211  67.883   1.710  1.00 20.00      T    C  
ATOM     18  C9  SPINA   1      39.697  70.146   2.735  1.00 20.00      T    C  
ENDMDL
MODEL       71
ATOM      1  N   SPINA   1      41.801  63.144   7.857  1.00 20.00      T    N  
ATOM      2  CA  SPINA   1      40.691  63.977   8.404  1.00 20.00      T    C  
ATOM      3  C   SPINA   1      39.421  63.187   8.527  1.00 20.00      T    C  
ATOM      4  O   SPINA   1      38.317  63.774   8.690  1.00 20.00      T    O  
ATOM      5  CB  SPINA   1      40.459  65.191   7.510  1.00 20.00      T    C  
ATOM      6  SG  SPINA   1      41.771  65.344   6.343  1.00 20.00      T    S  
ATOM      7  SD  SPINA   1      42.777  67.038   6.683  1.00 20.00      T    S  
ATOM      8  CE  SPINA   1      42.017  68.352   5.784  1.00 20.00      T    C  
ATOM      9  N1  SPINA   1      41.840  68.217   1.991  1.00 20.00      T    N  
ATOM     10  O1  SPINA   1      41.990  68.577   0.835  1.00 20.00      T    O  
ATOM     11  C2  SPINA   1      42.301  68.987   3.140  1.00 20.00      T    C  
ATOM     12  C3  SPINA   1      41.856  68.112   4.292  1.00 20.00      T    C  
ATOM     13  C4  SPINA   1      41.238  67.017   3.841  1.00 20.00      T    C  
ATOM     14  C5  SPINA   1      41.175  66.974   2.341  1.00 20.00      T    C  
ATOM     15  C6  SPINA   1      41.891  65.740   1.812  1.00 20.00      T    C  
ATOM     16  C7  SPINA   1      39.717  66.983   1.901  1.00 20.00      T    C  
ATOM     17  C8  SPINA   1      41.627  70.350   3.193  1.00 20.00      T    C  
ATOM     18  C9  SPINA   1      43.827  69.098   3.097  1.00 20.00      T    C  
ENDMDL
MODEL       72
ATOM      1  N   SPINA   1      41.801  63.144   7.857  1.00 20.00      T    N  
ATOM      2  CA  SPINA   1      40.691  63.977   8.404  1.00 20.00      T    C  
ATOM      3  C   SPINA   1      39.421  63.187   8.527  1.00 20.00      T    C  
ATOM      4  O   SPINA   1      38.317  63.774   8.690  1.00 20.00      T    O  
ATOM      5  CB  SPINA   1      40.459  65.191   7.510  1.00 20.00      T    C  
ATOM      6  SG  SPINA   1      40.727  64.761   5.822  1.00 20.00      T    S  
ATOM      7  SD  SPINA   1      41.645  66.269   4.883  1.00 20.00      T    S  
ATOM      8  CE  SPINA   1      41.082  66.336   3.213  1.00 20.00      T    C  
ATOM      9  N1  SPINA   1      42.832  63.708   1.099  1.00 20.00      T    N  
ATOM     10  O1  SPINA   1      43.236  62.607   0.765  1.00 20.00      T    O  
ATOM     11  C2  SPINA   1      42.036  63.943   2.298  1.00 20.00      T    C  
ATOM     12  C3  SPINA   1      41.827  65.441   2.237  1.00 20.00      T    C  
ATOM     13  C4  SPINA   1      42.422  65.957   1.158  1.00 20.00      T    C  
ATOM     14  C5  SPINA   1      43.109  64.909   0.330  1.00 20.00      T    C  
ATOM     15  C6  SPINA   1      42.525  64.870  -1.075  1.00 20.00      T    C  
ATOM     16  C7  SPINA   1      44.603  65.205   0.286  1.00 20.00      T    C  
ATOM     17  C8  SPINA   1      42.802  63.547   3.551  1.00 20.00      T    C  
ATOM     18  C9  SPINA   1      40.704  63.200   2.176  1.00 20.00      T    C  
ENDMDL
MODEL       73
ATOM      1  N   SPINA   1      41.801  63.144   7.857  1.00 20.00      T    N  
ATOM      2  CA  SPINA   1      40.691  63.977   8.404  1.00 20.00      T    C  
ATOM      3  C   SPINA   1      39.421  63.187   8.527  1.00 20.00      T    C  
ATOM      4  O   SPINA   1      38.317  63.774   8.690  1.00 20.00      T    O  
ATOM      5  CB  SPINA   1      40.459  65.191   7.510  1.00 20.00      T    C  
ATOM      6  SG  SPINA   1      40.403  64.697   5.819  1.00 20.00      T    S  
ATOM      7  SD  SPINA   1      39.735  66.212   4.699  1.00 20.00      T    S  
ATOM      8  CE  SPINA   1      41.112  67.047   3.977  1.00 20.00      T    C  
ATOM      9  N1  SPINA   1      41.839  70.725   4.590  1.00 20.00      T    N  
ATOM     10  O1  SPINA   1      42.483  71.759   4.651  1.00 20.00      T    O  
ATOM     11  C2  SPINA   1      42.395  69.455   4.139  1.00 20.00      T    C  
ATOM     12  C3  SPINA   1      41.202  68.534   4.274  1.00 20.00      T    C  
ATOM     13  C4  SPINA   1      40.139  69.202   4.733  1.00 20.00      T    C  
ATOM     14  C5  SPINA   1      40.438  70.654   4.970  1.00 20.00      T    C  
ATOM     15  C6  SPINA   1      39.538  71.532   4.113  1.00 20.00      T    C  
ATOM     16  C7  SPINA   1      40.250  70.969   6.449  1.00 20.00      T    C  
ATOM     17  C8  SPINA   1      43.538  69.007   5.037  1.00 20.00      T    C  
ATOM     18  C9  SPINA   1      42.826  69.581   2.676  1.00 20.00      T    C  
ENDMDL
MODEL       74
ATOM      1  N   SPINA   1      41.801  63.144   7.857  1.00 20.00      T    N  
ATOM      2  CA  SPINA   1      40.691  63.977   8.404  1.00 20.00      T    C  
ATOM      3  C   SPINA   1      39.421  63.187   8.527  1.00 20.00      T    C  
ATOM      4  O   SPINA   1      38.317  63.774   8.690  1.00 20.00      T    O  
ATOM      5  CB  SPINA   1      40.459  65.191   7.510  1.00 20.00      T    C  
ATOM      6  SG  SPINA   1      40.386  64.695   5.820  1.00 20.00      T    S  
ATOM      7  SD  SPINA   1      40.684  66.282   4.642  1.00 20.00      T    S  
ATOM      8  CE  SPINA   1      41.284  67.622   5.619  1.00 20.00      T    C  
ATOM      9  N1  SPINA   1      45.080  67.480   5.685  1.00 20.00      T    N  
ATOM     10  O1  SPINA   1      46.213  67.260   5.291  1.00 20.00      T    O  
ATOM     11  C2  SPINA   1      43.888  67.226   4.886  1.00 20.00      T    C  
ATOM     12  C3  SPINA   1      42.787  67.650   5.834  1.00 20.00      T    C  
ATOM     13  C4  SPINA   1      43.301  68.079   6.991  1.00 20.00      T    C  
ATOM     14  C5  SPINA   1      44.802  68.019   7.005  1.00 20.00      T    C  
ATOM     15  C6  SPINA   1      45.390  69.405   7.223  1.00 20.00      T    C  
ATOM     16  C7  SPINA   1      45.255  67.062   8.100  1.00 20.00      T    C  
ATOM     17  C8  SPINA   1      43.768  65.751   4.532  1.00 20.00      T    C  
ATOM     18  C9  SPINA   1      43.910  68.117   3.642  1.00 20.00      T    C  
ENDMDL
MODEL       75
ATOM      1  N   SPINA   1      41.801  63.144   7.857  1.00 20.00      T    N  
ATOM      2  CA  SPINA   1      40.691  63.977   8.404  1.00 20.00      T    C  
ATOM      3  C   SPINA   1      39.421  63.187   8.527  1.00 20.00      T    C  
ATOM      4  O   SPINA   1      38.317  63.774   8.690  1.00 20.00      T    O  
ATOM      5  CB  SPINA   1      40.459  65.191   7.510  1.00 20.00      T    C  
ATOM      6  SG  SPINA   1      40.610  64.734   5.815  1.00 20.00      T    S  
ATOM      7  SD  SPINA   1      42.452  65.162   5.166  1.00 20.00      T    S  
ATOM      8  CE  SPINA   1      42.455  65.171   3.402  1.00 20.00      T    C  
ATOM      9  N1  SPINA   1      45.289  63.534   1.472  1.00 20.00      T    N  
ATOM     10  O1  SPINA   1      46.194  63.424   0.662  1.00 20.00      T    O  
ATOM     11  C2  SPINA   1      44.528  64.762   1.667  1.00 20.00      T    C  
ATOM     12  C3  SPINA   1      43.552  64.349   2.748  1.00 20.00      T    C  
ATOM     13  C4  SPINA   1      43.749  63.074   3.098  1.00 20.00      T    C  
ATOM     14  C5  SPINA   1      44.872  62.438   2.330  1.00 20.00      T    C  
ATOM     15  C6  SPINA   1      45.966  61.966   3.276  1.00 20.00      T    C  
ATOM     16  C7  SPINA   1      44.324  61.274   1.514  1.00 20.00      T    C  
ATOM     17  C8  SPINA   1      43.799  65.163   0.394  1.00 20.00      T    C  
ATOM     18  C9  SPINA   1      45.464  65.864   2.169  1.00 20.00      T    C  
ENDMDL
MODEL       76
ATOM      1  N   SPINA   1      41.801  63.144   7.857  1.00 20.00      T    N  
ATOM      2  CA  SPINA   1      40.691  63.977   8.404  1.00 20.00      T    C  
ATOM      3  C   SPINA   1      39.421  63.187   8.527  1.00 20.00      T    C  
ATOM      4  O   SPINA   1      38.317  63.774   8.690  1.00 20.00      T    O  
ATOM      5  CB  SPINA   1      40.459  65.191   7.510  1.00 20.00      T    C  
ATOM      6  SG  SPINA   1      42.002  65.841   6.958  1.00 20.00      T    S  
ATOM      7  SD  SPINA   1      42.437  65.095   5.155  1.00 20.00      T    S  
ATOM      8  CE  SPINA   1      43.292  66.318   4.215  1.00 20.00      T    C  
ATOM      9  N1  SPINA   1      40.740  68.799   2.885  1.00 20.00      T    N  
ATOM     10  O1  SPINA   1      39.702  69.436   2.827  1.00 20.00      T    O  
ATOM     11  C2  SPINA   1      41.044  67.851   3.950  1.00 20.00      T    C  
ATOM     12  C3  SPINA   1      42.410  67.351   3.534  1.00 20.00      T    C  
ATOM     13  C4  SPINA   1      42.804  67.941   2.401  1.00 20.00      T    C  
ATOM     14  C5  SPINA   1      41.788  68.920   1.886  1.00 20.00      T    C  
ATOM     15  C6  SPINA   1      42.385  70.317   1.807  1.00 20.00      T    C  
ATOM     16  C7  SPINA   1      41.302  68.462   0.516  1.00 20.00      T    C  
ATOM     17  C8  SPINA   1      40.030  66.717   3.980  1.00 20.00      T    C  
ATOM     18  C9  SPINA   1      41.117  68.594   5.286  1.00 20.00      T    C  
ENDMDL
MODEL       77
ATOM      1  N   SPINA   1      41.801  63.144   7.857  1.00 20.00      T    N  
ATOM      2  CA  SPINA   1      40.691  63.977   8.404  1.00 20.00      T    C  
ATOM      3  C   SPINA   1      39.421  63.187   8.527  1.00 20.00      T    C  
ATOM      4  O   SPINA   1      38.317  63.774   8.690  1.00 20.00      T    O  
ATOM      5  CB  SPINA   1      40.459  65.191   7.510  1.00 20.00      T    C  
ATOM      6  SG  SPINA   1      41.968  65.671   6.736  1.00 20.00      T    S  
ATOM      7  SD  SPINA   1      42.320  64.488   5.163  1.00 20.00      T    S  
ATOM      8  CE  SPINA   1      42.403  65.477   3.704  1.00 20.00      T    C  
ATOM      9  N1  SPINA   1      43.627  63.398   0.770  1.00 20.00      T    N  
ATOM     10  O1  SPINA   1      43.694  62.458  -0.005  1.00 20.00      T    O  
ATOM     11  C2  SPINA   1      42.666  63.474   1.863  1.00 20.00      T    C  
ATOM     12  C3  SPINA   1      43.023  64.803   2.493  1.00 20.00      T    C  
ATOM     13  C4  SPINA   1      44.037  65.377   1.839  1.00 20.00      T    C  
ATOM     14  C5  SPINA   1      44.512  64.547   0.681  1.00 20.00      T    C  
ATOM     15  C6  SPINA   1      44.367  65.317  -0.623  1.00 20.00      T    C  
ATOM     16  C7  SPINA   1      45.963  64.147   0.914  1.00 20.00      T    C  
ATOM     17  C8  SPINA   1      42.862  62.330   2.846  1.00 20.00      T    C  
ATOM     18  C9  SPINA   1      41.247  63.505   1.290  1.00 20.00      T    C  
ENDMDL
MODEL       78
ATOM      1  N   SPINA   1      41.801  63.144   7.857  1.00 20.00      T    N  
ATOM      2  CA  SPINA   1      40.691  63.977   8.404  1.00 20.00      T    C  
ATOM      3  C   SPINA   1      39.421  63.187   8.527  1.00 20.00      T    C  
ATOM      4  O   SPINA   1      38.317  63.774   8.690  1.00 20.00      T    O  
ATOM      5  CB  SPINA   1      40.459  65.191   7.510  1.00 20.00      T    C  
ATOM      6  SG  SPINA   1      41.764  65.337   6.334  1.00 20.00      T    S  
ATOM      7  SD  SPINA   1      41.536  63.958   4.905  1.00 20.00      T    S  
ATOM      8  CE  SPINA   1      43.125  63.462   4.322  1.00 20.00      T    C  
ATOM      9  N1  SPINA   1      42.725  62.333   0.716  1.00 20.00      T    N  
ATOM     10  O1  SPINA   1      42.167  62.095  -0.342  1.00 20.00      T    O  
ATOM     11  C2  SPINA   1      42.045  62.902   1.873  1.00 20.00      T    C  
ATOM     12  C3  SPINA   1      43.169  62.972   2.885  1.00 20.00      T    C  
ATOM     13  C4  SPINA   1      44.306  62.508   2.358  1.00 20.00      T    C  
ATOM     14  C5  SPINA   1      44.136  62.066   0.933  1.00 20.00      T    C  
ATOM     15  C6  SPINA   1      45.047  62.865   0.013  1.00 20.00      T    C  
ATOM     16  C7  SPINA   1      44.439  60.576   0.832  1.00 20.00      T    C  
ATOM     17  C8  SPINA   1      40.928  61.991   2.357  1.00 20.00      T    C  
ATOM     18  C9  SPINA   1      41.536  64.303   1.525  1.00 20.00      T    C  
ENDMDL
MODEL       79
ATOM      1  N   SPINA   1      41.801  63.144   7.857  1.00 20.00      T    N  
ATOM      2  CA  SPINA   1      40.691  63.977   8.404  1.00 20.00      T    C  
ATOM      3  C   SPINA   1      39.421  63.187   8.527  1.00 20.00      T    C  
ATOM      4  O   SPINA   1      38.317  63.774   8.690  1.00 20.00      T    O  
ATOM      5  CB  SPINA   1      40.459  65.191   7.510  1.00 20.00      T    C  
ATOM      6  SG  SPINA   1      42.001  65.920   7.066  1.00 20.00      T    S  
ATOM      7  SD  SPINA   1      42.385  65.556   5.138  1.00 20.00      T    S  
ATOM      8  CE  SPINA   1      41.552  66.754   4.147  1.00 20.00      T    C  
ATOM      9  N1  SPINA   1      43.546  68.434   1.384  1.00 20.00      T    N  
ATOM     10  O1  SPINA   1      44.186  69.301   0.815  1.00 20.00      T    O  
ATOM     11  C2  SPINA   1      43.029  68.573   2.740  1.00 20.00      T    C  
ATOM     12  C3  SPINA   1      42.323  67.249   2.936  1.00 20.00      T    C  
ATOM     13  C4  SPINA   1      42.436  66.488   1.844  1.00 20.00      T    C  
ATOM     14  C5  SPINA   1      43.227  67.161   0.759  1.00 20.00      T    C  
ATOM     15  C6  SPINA   1      44.458  66.340   0.406  1.00 20.00      T    C  
ATOM     16  C7  SPINA   1      42.337  67.353  -0.463  1.00 20.00      T    C  
ATOM     17  C8  SPINA   1      42.053  69.735   2.838  1.00 20.00      T    C  
ATOM     18  C9  SPINA   1      44.199  68.718   3.716  1.00 20.00      T    C  
ENDMDL
MODEL       80
ATOM      1  N   SPINA   1      41.801  63.144   7.857  1.00 20.00      T    N  
ATOM      2  CA  SPINA   1      40.691  63.977   8.404  1.00 20.00      T    C  
ATOM      3  C   SPINA   1      39.421  63.187   8.527  1.00 20.00      T    C  
ATOM      4  O   SPINA   1      38.317  63.774   8.690  1.00 20.00      T    O  
ATOM      5  CB  SPINA   1      40.459  65.191   7.510  1.00 20.00      T    C  
ATOM      6  SG  SPINA   1      41.725  65.295   6.288  1.00 20.00      T    S  
ATOM      7  SD  SPINA   1      40.898  65.366   4.470  1.00 20.00      T    S  
ATOM      8  CE  SPINA   1      40.602  67.051   4.036  1.00 20.00      T    C  
ATOM      9  N1  SPINA   1      43.194  68.904   1.966  1.00 20.00      T    N  
ATOM     10  O1  SPINA   1      43.669  69.502   1.016  1.00 20.00      T    O  
ATOM     11  C2  SPINA   1      41.816  68.432   2.013  1.00 20.00      T    C  
ATOM     12  C3  SPINA   1      41.765  67.766   3.371  1.00 20.00      T    C  
ATOM     13  C4  SPINA   1      42.948  67.859   3.985  1.00 20.00      T    C  
ATOM     14  C5  SPINA   1      43.964  68.594   3.159  1.00 20.00      T    C  
ATOM     15  C6  SPINA   1      44.456  69.832   3.894  1.00 20.00      T    C  
ATOM     16  C7  SPINA   1      45.123  67.658   2.841  1.00 20.00      T    C  
ATOM     17  C8  SPINA   1      41.540  67.431   0.901  1.00 20.00      T    C  
ATOM     18  C9  SPINA   1      40.867  69.632   1.957  1.00 20.00      T    C  
ENDMDL
MODEL       81
ATOM      1  N   SPINA   1      41.801  63.144   7.857  1.00 20.00      T    N  
ATOM      2  CA  SPINA   1      40.691  63.977   8.404  1.00 20.00      T    C  
ATOM      3  C   SPINA   1      39.421  63.187   8.527  1.00 20.00      T    C  
ATOM      4  O   SPINA   1      38.317  63.774   8.690  1.00 20.00      T    O  
ATOM      5  CB  SPINA   1      40.459  65.191   7.510  1.00 20.00      T    C  
ATOM      6  SG  SPINA   1      40.595  64.730   5.814  1.00 20.00      T    S  
ATOM      7  SD  SPINA   1      42.429  64.017   5.458  1.00 20.00      T    S  
ATOM      8  CE  SPINA   1      42.957  64.555   3.863  1.00 20.00      T    C  
ATOM      9  N1  SPINA   1      41.090  62.853   1.025  1.00 20.00      T    N  
ATOM     10  O1  SPINA   1      40.164  62.580   0.280  1.00 20.00      T    O  
ATOM     11  C2  SPINA   1      41.003  63.848   2.087  1.00 20.00      T    C  
ATOM     12  C3  SPINA   1      42.389  63.775   2.690  1.00 20.00      T    C  
ATOM     13  C4  SPINA   1      43.133  62.868   2.051  1.00 20.00      T    C  
ATOM     14  C5  SPINA   1      42.386  62.202   0.931  1.00 20.00      T    C  
ATOM     15  C6  SPINA   1      43.085  62.447  -0.397  1.00 20.00      T    C  
ATOM     16  C7  SPINA   1      42.278  60.710   1.219  1.00 20.00      T    C  
ATOM     17  C8  SPINA   1      39.939  63.471   3.107  1.00 20.00      T    C  
ATOM     18  C9  SPINA   1      40.748  65.226   1.471  1.00 20.00      T    C  
ENDMDL
MODEL       82
ATOM      1  N   SPINA   1      41.801  63.144   7.857  1.00 20.00      T    N  
ATOM      2  CA  SPINA   1      40.691  63.977   8.404  1.00 20.00      T    C  
ATOM      3  C   SPINA   1      39.421  63.187   8.527  1.00 20.00      T    C  
ATOM      4  O   SPINA   1      38.317  63.774   8.690  1.00 20.00      T    O  
ATOM      5  CB  SPINA   1      40.459  65.191   7.510  1.00 20.00      T    C  
ATOM      6  SG  SPINA   1      41.994  65.771   6.865  1.00 20.00      T    S  
ATOM      7  SD  SPINA   1      41.660  67.269   5.584  1.00 20.00      T    S  
ATOM      8  CE  SPINA   1      43.195  67.783   4.884  1.00 20.00      T    C  
ATOM      9  N1  SPINA   1      44.129  71.428   4.359  1.00 20.00      T    N  
ATOM     10  O1  SPINA   1      44.812  72.391   4.053  1.00 20.00      T    O  
ATOM     11  C2  SPINA   1      44.574  70.047   4.217  1.00 20.00      T    C  
ATOM     12  C3  SPINA   1      43.377  69.284   4.742  1.00 20.00      T    C  
ATOM     13  C4  SPINA   1      42.410  70.126   5.118  1.00 20.00      T    C  
ATOM     14  C5  SPINA   1      42.789  71.563   4.905  1.00 20.00      T    C  
ATOM     15  C6  SPINA   1      41.816  72.236   3.948  1.00 20.00      T    C  
ATOM     16  C7  SPINA   1      42.809  72.280   6.249  1.00 20.00      T    C  
ATOM     17  C8  SPINA   1      45.809  69.780   5.064  1.00 20.00      T    C  
ATOM     18  C9  SPINA   1      44.812  69.740   2.737  1.00 20.00      T    C  
ENDMDL
MODEL       83
ATOM      1  N   SPINA   1      41.801  63.144   7.857  1.00 20.00      T    N  
ATOM      2  CA  SPINA   1      40.691  63.977   8.404  1.00 20.00      T    C  
ATOM      3  C   SPINA   1      39.421  63.187   8.527  1.00 20.00      T    C  
ATOM      4  O   SPINA   1      38.317  63.774   8.690  1.00 20.00      T    O  
ATOM      5  CB  SPINA   1      40.459  65.191   7.510  1.00 20.00      T    C  
ATOM      6  SG  SPINA   1      41.995  65.972   7.138  1.00 20.00      T    S  
ATOM      7  SD  SPINA   1      42.632  65.377   5.339  1.00 20.00      T    S  
ATOM      8  CE  SPINA   1      44.394  65.439   5.301  1.00 20.00      T    C  
ATOM      9  N1  SPINA   1      45.421  67.827   2.531  1.00 20.00      T    N  
ATOM     10  O1  SPINA   1      45.312  68.520   1.533  1.00 20.00      T    O  
ATOM     11  C2  SPINA   1      44.319  67.064   3.104  1.00 20.00      T    C  
ATOM     12  C3  SPINA   1      44.992  66.396   4.285  1.00 20.00      T    C  
ATOM     13  C4  SPINA   1      46.280  66.743   4.351  1.00 20.00      T    C  
ATOM     14  C5  SPINA   1      46.674  67.688   3.252  1.00 20.00      T    C  
ATOM     15  C6  SPINA   1      47.182  69.000   3.832  1.00 20.00      T    C  
ATOM     16  C7  SPINA   1      47.741  67.031   2.386  1.00 20.00      T    C  
ATOM     17  C8  SPINA   1      43.793  66.033   2.117  1.00 20.00      T    C  
ATOM     18  C9  SPINA   1      43.225  68.026   3.572  1.00 20.00      T    C  
ENDMDL
MODEL       84
ATOM      1  N   SPINA   1      41.801  63.144   7.857  1.00 20.00      T    N  
ATOM      2  CA  SPINA   1      40.691  63.977   8.404  1.00 20.00      T    C  
ATOM      3  C   SPINA   1      39.421  63.187   8.527  1.00 20.00      T    C  
ATOM      4  O   SPINA   1      38.317  63.774   8.690  1.00 20.00      T    O  
ATOM      5  CB  SPINA   1      40.459  65.191   7.510  1.00 20.00      T    C  
ATOM      6  SG  SPINA   1      40.216  64.678   5.842  1.00 20.00      T    S  
ATOM      7  SD  SPINA   1      41.351  65.787   4.626  1.00 20.00      T    S  
ATOM      8  CE  SPINA   1      41.451  67.427   5.268  1.00 20.00      T    C  
ATOM      9  N1  SPINA   1      41.050  70.522   3.100  1.00 20.00      T    N  
ATOM     10  O1  SPINA   1      41.128  71.693   2.771  1.00 20.00      T    O  
ATOM     11  C2  SPINA   1      41.572  70.003   4.359  1.00 20.00      T    C  
ATOM     12  C3  SPINA   1      41.204  68.538   4.262  1.00 20.00      T    C  
ATOM     13  C4  SPINA   1      40.571  68.286   3.112  1.00 20.00      T    C  
ATOM     14  C5  SPINA   1      40.419  69.516   2.263  1.00 20.00      T    C  
ATOM     15  C6  SPINA   1      41.113  69.328   0.923  1.00 20.00      T    C  
ATOM     16  C7  SPINA   1      38.937  69.809   2.068  1.00 20.00      T    C  
ATOM     17  C8  SPINA   1      40.890  70.662   5.548  1.00 20.00      T    C  
ATOM     18  C9  SPINA   1      43.091  70.184   4.391  1.00 20.00      T    C  
ENDMDL
MODEL       85
ATOM      1  N   SPINA   1      41.801  63.144   7.857  1.00 20.00      T    N  
ATOM      2  CA  SPINA   1      40.691  63.977   8.404  1.00 20.00      T    C  
ATOM      3  C   SPINA   1      39.421  63.187   8.527  1.00 20.00      T    C  
ATOM      4  O   SPINA   1      38.317  63.774   8.690  1.00 20.00      T    O  
ATOM      5  CB  SPINA   1      40.459  65.191   7.510  1.00 20.00      T    C  
ATOM      6  SG  SPINA   1      41.971  66.065   7.270  1.00 20.00      T    S  
ATOM      7  SD  SPINA   1      41.674  67.586   6.008  1.00 20.00      T    S  
ATOM      8  CE  SPINA   1      42.235  67.120   4.401  1.00 20.00      T    C  
ATOM      9  N1  SPINA   1      45.416  69.071   3.687  1.00 20.00      T    N  
ATOM     10  O1  SPINA   1      46.335  69.851   3.877  1.00 20.00      T    O  
ATOM     11  C2  SPINA   1      44.376  68.800   4.671  1.00 20.00      T    C  
ATOM     12  C3  SPINA   1      43.511  67.800   3.934  1.00 20.00      T    C  
ATOM     13  C4  SPINA   1      44.006  67.556   2.717  1.00 20.00      T    C  
ATOM     14  C5  SPINA   1      45.263  68.331   2.446  1.00 20.00      T    C  
ATOM     15  C6  SPINA   1      46.422  67.387   2.164  1.00 20.00      T    C  
ATOM     16  C7  SPINA   1      45.029  69.268   1.268  1.00 20.00      T    C  
ATOM     17  C8  SPINA   1      43.593  70.061   5.005  1.00 20.00      T    C  
ATOM     18  C9  SPINA   1      45.005  68.165   5.914  1.00 20.00      T    C  
ENDMDL
MODEL       86
ATOM      1  N   SPINA   1      41.801  63.144   7.857  1.00 20.00      T    N  
ATOM      2  CA  SPINA   1      40.691  63.977   8.404  1.00 20.00      T    C  
ATOM      3  C   SPINA   1      39.421  63.187   8.527  1.00 20.00      T    C  
ATOM      4  O   SPINA   1      38.317  63.774   8.690  1.00 20.00      T    O  
ATOM      5  CB  SPINA   1      40.459  65.191   7.510  1.00 20.00      T    C  
ATOM      6  SG  SPINA   1      41.856  65.452   6.467  1.00 20.00      T    S  
ATOM      7  SD  SPINA   1      41.855  64.100   4.994  1.00 20.00      T    S  
ATOM      8  CE  SPINA   1      40.866  64.699   3.662  1.00 20.00      T    C  
ATOM      9  N1  SPINA   1      42.667  66.338   0.745  1.00 20.00      T    N  
ATOM     10  O1  SPINA   1      43.089  67.232   0.031  1.00 20.00      T    O  
ATOM     11  C2  SPINA   1      41.913  66.574   1.970  1.00 20.00      T    C  
ATOM     12  C3  SPINA   1      41.635  65.161   2.436  1.00 20.00      T    C  
ATOM     13  C4  SPINA   1      42.162  64.273   1.588  1.00 20.00      T    C  
ATOM     14  C5  SPINA   1      42.872  64.932   0.440  1.00 20.00      T    C  
ATOM     15  C6  SPINA   1      44.339  64.531   0.418  1.00 20.00      T    C  
ATOM     16  C7  SPINA   1      42.186  64.543  -0.863  1.00 20.00      T    C  
ATOM     17  C8  SPINA   1      40.619  67.321   1.683  1.00 20.00      T    C  
ATOM     18  C9  SPINA   1      42.797  67.317   2.975  1.00 20.00      T    C  
ENDMDL
MODEL       87
ATOM      1  N   SPINA   1      41.801  63.144   7.857  1.00 20.00      T    N  
ATOM      2  CA  SPINA   1      40.691  63.977   8.404  1.00 20.00      T    C  
ATOM      3  C   SPINA   1      39.421  63.187   8.527  1.00 20.00      T    C  
ATOM      4  O   SPINA   1      38.317  63.774   8.690  1.00 20.00      T    O  
ATOM      5  CB  SPINA   1      40.459  65.191   7.510  1.00 20.00      T    C  
ATOM      6  SG  SPINA   1      41.761  65.333   6.331  1.00 20.00      T    S  
ATOM      7  SD  SPINA   1      43.246  66.429   7.100  1.00 20.00      T    S  
ATOM      8  CE  SPINA   1      44.078  67.272   5.793  1.00 20.00      T    C  
ATOM      9  N1  SPINA   1      45.471  70.558   7.096  1.00 20.00      T    N  
ATOM     10  O1  SPINA   1      46.003  71.337   7.869  1.00 20.00      T    O  
ATOM     11  C2  SPINA   1      45.276  69.143   7.386  1.00 20.00      T    C  
ATOM     12  C3  SPINA   1      44.579  68.666   6.130  1.00 20.00      T    C  
ATOM     13  C4  SPINA   1      44.415  69.675   5.270  1.00 20.00      T    C  
ATOM     14  C5  SPINA   1      44.970  70.968   5.795  1.00 20.00      T    C  
ATOM     15  C6  SPINA   1      46.057  71.497   4.872  1.00 20.00      T    C  
ATOM     16  C7  SPINA   1      43.839  71.979   5.932  1.00 20.00      T    C  
ATOM     17  C8  SPINA   1      44.394  68.950   8.610  1.00 20.00      T    C  
ATOM     18  C9  SPINA   1      46.639  68.465   7.545  1.00 20.00      T    C  
ENDMDL
MODEL       88
ATOM      1  N   SPINA   1      41.801  63.144   7.857  1.00 20.00      T    N  
ATOM      2  CA  SPINA   1      40.691  63.977   8.404  1.00 20.00      T    C  
ATOM      3  C   SPINA   1      39.421  63.187   8.527  1.00 20.00      T    C  
ATOM      4  O   SPINA   1      38.317  63.774   8.690  1.00 20.00      T    O  
ATOM      5  CB  SPINA   1      40.459  65.191   7.510  1.00 20.00      T    C  
ATOM      6  SG  SPINA   1      41.098  64.887   5.896  1.00 20.00      T    S  
ATOM      7  SD  SPINA   1      42.297  66.392   5.354  1.00 20.00      T    S  
ATOM      8  CE  SPINA   1      42.420  67.540   6.688  1.00 20.00      T    C  
ATOM      9  N1  SPINA   1      44.984  70.344   6.671  1.00 20.00      T    N  
ATOM     10  O1  SPINA   1      45.448  71.457   6.852  1.00 20.00      T    O  
ATOM     11  C2  SPINA   1      43.629  69.966   7.050  1.00 20.00      T    C  
ATOM     12  C3  SPINA   1      43.576  68.522   6.598  1.00 20.00      T    C  
ATOM     13  C4  SPINA   1      44.738  68.158   6.049  1.00 20.00      T    C  
ATOM     14  C5  SPINA   1      45.744  69.273   6.049  1.00 20.00      T    C  
ATOM     15  C6  SPINA   1      46.981  68.876   6.840  1.00 20.00      T    C  
ATOM     16  C7  SPINA   1      46.109  69.617   4.610  1.00 20.00      T    C  
ATOM     17  C8  SPINA   1      42.598  70.809   6.315  1.00 20.00      T    C  
ATOM     18  C9  SPINA   1      43.479  70.068   8.570  1.00 20.00      T    C  
ENDMDL
MODEL       89
ATOM      1  N   SPINA   1      41.801  63.144   7.857  1.00 20.00      T    N  
ATOM      2  CA  SPINA   1      40.691  63.977   8.404  1.00 20.00      T    C  
ATOM      3  C   SPINA   1      39.421  63.187   8.527  1.00 20.00      T    C  
ATOM      4  O   SPINA   1      38.317  63.774   8.690  1.00 20.00      T    O  
ATOM      5  CB  SPINA   1      40.459  65.191   7.510  1.00 20.00      T    C  
ATOM      6  SG  SPINA   1      41.176  64.921   5.923  1.00 20.00      T    S  
ATOM      7  SD  SPINA   1      41.102  66.611   4.857  1.00 20.00      T    S  
ATOM      8  CE  SPINA   1      41.203  66.216   3.141  1.00 20.00      T    C  
ATOM      9  N1  SPINA   1      44.131  63.886   2.481  1.00 20.00      T    N  
ATOM     10  O1  SPINA   1      45.273  63.462   2.520  1.00 20.00      T    O  
ATOM     11  C2  SPINA   1      43.701  65.106   3.154  1.00 20.00      T    C  
ATOM     12  C3  SPINA   1      42.238  65.166   2.773  1.00 20.00      T    C  
ATOM     13  C4  SPINA   1      41.908  64.127   2.001  1.00 20.00      T    C  
ATOM     14  C5  SPINA   1      43.073  63.213   1.748  1.00 20.00      T    C  
ATOM     15  C6  SPINA   1      42.777  61.814   2.269  1.00 20.00      T    C  
ATOM     16  C7  SPINA   1      43.369  63.181   0.254  1.00 20.00      T    C  
ATOM     17  C8  SPINA   1      44.455  66.318   2.627  1.00 20.00      T    C  
ATOM     18  C9  SPINA   1      43.866  64.936   4.666  1.00 20.00      T    C  
ENDMDL
MODEL       90
ATOM      1  N   SPINA   1      41.801  63.144   7.857  1.00 20.00      T    N  
ATOM      2  CA  SPINA   1      40.691  63.977   8.404  1.00 20.00      T    C  
ATOM      3  C   SPINA   1      39.421  63.187   8.527  1.00 20.00      T    C  
ATOM      4  O   SPINA   1      38.317  63.774   8.690  1.00 20.00      T    O  
ATOM      5  CB  SPINA   1      40.459  65.191   7.510  1.00 20.00      T    C  
ATOM      6  SG  SPINA   1      41.012  64.852   5.871  1.00 20.00      T    S  
ATOM      7  SD  SPINA   1      41.310  66.570   4.895  1.00 20.00      T    S  
ATOM      8  CE  SPINA   1      43.038  66.774   4.600  1.00 20.00      T    C  
ATOM      9  N1  SPINA   1      44.412  68.795   1.691  1.00 20.00      T    N  
ATOM     10  O1  SPINA   1      45.223  69.416   1.025  1.00 20.00      T    O  
ATOM     11  C2  SPINA   1      44.731  68.166   2.967  1.00 20.00      T    C  
ATOM     12  C3  SPINA   1      43.398  67.563   3.353  1.00 20.00      T    C  
ATOM     13  C4  SPINA   1      42.476  67.822   2.422  1.00 20.00      T    C  
ATOM     14  C5  SPINA   1      43.030  68.620   1.276  1.00 20.00      T    C  
ATOM     15  C6  SPINA   1      42.887  67.852  -0.029  1.00 20.00      T    C  
ATOM     16  C7  SPINA   1      42.303  69.956   1.199  1.00 20.00      T    C  
ATOM     17  C8  SPINA   1      45.183  69.199   3.989  1.00 20.00      T    C  
ATOM     18  C9  SPINA   1      45.781  67.075   2.746  1.00 20.00      T    C  
ENDMDL
MODEL       91
ATOM      1  N   SPINA   1      41.801  63.144   7.857  1.00 20.00      T    N  
ATOM      2  CA  SPINA   1      40.691  63.977   8.404  1.00 20.00      T    C  
ATOM      3  C   SPINA   1      39.421  63.187   8.527  1.00 20.00      T    C  
ATOM      4  O   SPINA   1      38.317  63.774   8.690  1.00 20.00      T    O  
ATOM      5  CB  SPINA   1      40.459  65.191   7.510  1.00 20.00      T    C  
ATOM      6  SG  SPINA   1      40.811  64.784   5.832  1.00 20.00      T    S  
ATOM      7  SD  SPINA   1      40.305  66.315   4.650  1.00 20.00      T    S  
ATOM      8  CE  SPINA   1      39.379  65.704   3.278  1.00 20.00      T    C  
ATOM      9  N1  SPINA   1      40.896  66.516  -0.109  1.00 20.00      T    N  
ATOM     10  O1  SPINA   1      41.639  66.418  -1.071  1.00 20.00      T    O  
ATOM     11  C2  SPINA   1      40.935  65.610   1.033  1.00 20.00      T    C  
ATOM     12  C3  SPINA   1      39.844  66.180   1.913  1.00 20.00      T    C  
ATOM     13  C4  SPINA   1      39.283  67.248   1.338  1.00 20.00      T    C  
ATOM     14  C5  SPINA   1      39.890  67.559  -0.001  1.00 20.00      T    C  
ATOM     15  C6  SPINA   1      38.835  67.490  -1.095  1.00 20.00      T    C  
ATOM     16  C7  SPINA   1      40.529  68.941   0.048  1.00 20.00      T    C  
ATOM     17  C8  SPINA   1      42.286  65.664   1.730  1.00 20.00      T    C  
ATOM     18  C9  SPINA   1      40.581  64.195   0.570  1.00 20.00      T    C  
ENDMDL
MODEL       92
ATOM      1  N   SPINA   1      41.801  63.144   7.857  1.00 20.00      T    N  
ATOM      2  CA  SPINA   1      40.691  63.977   8.404  1.00 20.00      T    C  
ATOM      3  C   SPINA   1      39.421  63.187   8.527  1.00 20.00      T    C  
ATOM      4  O   SPINA   1      38.317  63.774   8.690  1.00 20.00      T    O  
ATOM      5  CB  SPINA   1      40.459  65.191   7.510  1.00 20.00      T    C  
ATOM      6  SG  SPINA   1      41.611  65.190   6.176  1.00 20.00      T    S  
ATOM      7  SD  SPINA   1      40.665  65.642   4.473  1.00 20.00      T    S  
ATOM      8  CE  SPINA   1      41.697  65.212   3.108  1.00 20.00      T    C  
ATOM      9  N1  SPINA   1      43.145  68.219   1.293  1.00 20.00      T    N  
ATOM     10  O1  SPINA   1      43.871  69.177   1.087  1.00 20.00      T    O  
ATOM     11  C2  SPINA   1      43.254  67.367   2.471  1.00 20.00      T    C  
ATOM     12  C3  SPINA   1      42.138  66.373   2.234  1.00 20.00      T    C  
ATOM     13  C4  SPINA   1      41.504  66.640   1.088  1.00 20.00      T    C  
ATOM     14  C5  SPINA   1      42.086  67.830   0.378  1.00 20.00      T    C  
ATOM     15  C6  SPINA   1      42.597  67.433  -0.998  1.00 20.00      T    C  
ATOM     16  C7  SPINA   1      41.024  68.916   0.268  1.00 20.00      T    C  
ATOM     17  C8  SPINA   1      43.020  68.161   3.747  1.00 20.00      T    C  
ATOM     18  C9  SPINA   1      44.616  66.669   2.468  1.00 20.00      T    C  
ENDMDL
MODEL       93
ATOM      1  N   SPINA   1      41.801  63.144   7.857  1.00 20.00      T    N  
ATOM      2  CA  SPINA   1      40.691  63.977   8.404  1.00 20.00      T    C  
ATOM      3  C   SPINA   1      39.421  63.187   8.527  1.00 20.00      T    C  
ATOM      4  O   SPINA   1      38.317  63.774   8.690  1.00 20.00      T    O  
ATOM      5  CB  SPINA   1      40.459  65.191   7.510  1.00 20.00      T    C  
ATOM      6  SG  SPINA   1      40.079  64.672   5.869  1.00 20.00      T    S  
ATOM      7  SD  SPINA   1      41.038  65.836   4.558  1.00 20.00      T    S  
ATOM      8  CE  SPINA   1      40.668  65.290   2.922  1.00 20.00      T    C  
ATOM      9  N1  SPINA   1      43.303  65.409   0.187  1.00 20.00      T    N  
ATOM     10  O1  SPINA   1      43.795  65.645  -0.903  1.00 20.00      T    O  
ATOM     11  C2  SPINA   1      41.939  65.774   0.550  1.00 20.00      T    C  
ATOM     12  C3  SPINA   1      41.848  65.247   1.966  1.00 20.00      T    C  
ATOM     13  C4  SPINA   1      42.998  64.674   2.331  1.00 20.00      T    C  
ATOM     14  C5  SPINA   1      44.033  64.728   1.243  1.00 20.00      T    C  
ATOM     15  C6  SPINA   1      45.262  65.492   1.711  1.00 20.00      T    C  
ATOM     16  C7  SPINA   1      44.402  63.308   0.833  1.00 20.00      T    C  
ATOM     17  C8  SPINA   1      40.927  65.088  -0.356  1.00 20.00      T    C  
ATOM     18  C9  SPINA   1      41.797  67.297   0.524  1.00 20.00      T    C  
ENDMDL
MODEL       94
ATOM      1  N   SPINA   1      41.801  63.144   7.857  1.00 20.00      T    N  
ATOM      2  CA  SPINA   1      40.691  63.977   8.404  1.00 20.00      T    C  
ATOM      3  C   SPINA   1      39.421  63.187   8.527  1.00 20.00      T    C  
ATOM      4  O   SPINA   1      38.317  63.774   8.690  1.00 20.00      T    O  
ATOM      5  CB  SPINA   1      40.459  65.191   7.510  1.00 20.00      T    C  
ATOM      6  SG  SPINA   1      41.950  65.621   6.673  1.00 20.00      T    S  
ATOM      7  SD  SPINA   1      42.781  67.210   7.557  1.00 20.00      T    S  
ATOM      8  CE  SPINA   1      42.839  68.546   6.407  1.00 20.00      T    C  
ATOM      9  N1  SPINA   1      43.045  67.669   2.716  1.00 20.00      T    N  
ATOM     10  O1  SPINA   1      42.672  67.509   1.566  1.00 20.00      T    O  
ATOM     11  C2  SPINA   1      42.182  68.164   3.781  1.00 20.00      T    C  
ATOM     12  C3  SPINA   1      43.122  68.155   4.967  1.00 20.00      T    C  
ATOM     13  C4  SPINA   1      44.332  67.717   4.606  1.00 20.00      T    C  
ATOM     14  C5  SPINA   1      44.402  67.375   3.145  1.00 20.00      T    C  
ATOM     15  C6  SPINA   1      45.451  68.227   2.446  1.00 20.00      T    C  
ATOM     16  C7  SPINA   1      44.721  65.893   2.993  1.00 20.00      T    C  
ATOM     17  C8  SPINA   1      41.002  67.231   4.009  1.00 20.00      T    C  
ATOM     18  C9  SPINA   1      41.734  69.590   3.450  1.00 20.00      T    C  
ENDMDL
MODEL       95
ATOM      1  N   SPINA   1      41.801  63.144   7.857  1.00 20.00      T    N  
ATOM      2  CA  SPINA   1      40.691  63.977   8.404  1.00 20.00      T    C  
ATOM      3  C   SPINA   1      39.421  63.187   8.527  1.00 20.00      T    C  
ATOM      4  O   SPINA   1      38.317  63.774   8.690  1.00 20.00      T    O  
ATOM      5  CB  SPINA   1      40.459  65.191   7.510  1.00 20.00      T    C  
ATOM      6  SG  SPINA   1      42.002  65.846   6.965  1.00 20.00      T    S  
ATOM      7  SD  SPINA   1      42.449  65.100   5.165  1.00 20.00      T    S  
ATOM      8  CE  SPINA   1      41.110  65.415   4.061  1.00 20.00      T    C  
ATOM      9  N1  SPINA   1      42.476  65.417   0.516  1.00 20.00      T    N  
ATOM     10  O1  SPINA   1      43.236  65.173  -0.407  1.00 20.00      T    O  
ATOM     11  C2  SPINA   1      42.683  64.937   1.876  1.00 20.00      T    C  
ATOM     12  C3  SPINA   1      41.487  65.525   2.594  1.00 20.00      T    C  
ATOM     13  C4  SPINA   1      40.729  66.228   1.747  1.00 20.00      T    C  
ATOM     14  C5  SPINA   1      41.277  66.221   0.349  1.00 20.00      T    C  
ATOM     15  C6  SPINA   1      40.273  65.609  -0.616  1.00 20.00      T    C  
ATOM     16  C7  SPINA   1      41.621  67.647  -0.061  1.00 20.00      T    C  
ATOM     17  C8  SPINA   1      43.985  65.470   2.454  1.00 20.00      T    C  
ATOM     18  C9  SPINA   1      42.629  63.407   1.889  1.00 20.00      T    C  
ENDMDL
MODEL       96
ATOM      1  N   SPINA   1      41.801  63.144   7.857  1.00 20.00      T    N  
ATOM      2  CA  SPINA   1      40.691  63.977   8.404  1.00 20.00      T    C  
ATOM      3  C   SPINA   1      39.421  63.187   8.527  1.00 20.00      T    C  
ATOM      4  O   SPINA   1      38.317  63.774   8.690  1.00 20.00      T    O  
ATOM      5  CB  SPINA   1      40.459  65.191   7.510  1.00 20.00      T    C  
ATOM      6  SG  SPINA   1      41.787  65.362   6.363  1.00 20.00      T    S  
ATOM      7  SD  SPINA   1      41.164  66.390   4.765  1.00 20.00      T    S  
ATOM      8  CE  SPINA   1      41.812  68.029   4.845  1.00 20.00      T    C  
ATOM      9  N1  SPINA   1      41.931  69.815   1.494  1.00 20.00      T    N  
ATOM     10  O1  SPINA   1      41.527  70.438   0.526  1.00 20.00      T    O  
ATOM     11  C2  SPINA   1      41.086  69.447   2.624  1.00 20.00      T    C  
ATOM     12  C3  SPINA   1      42.062  68.697   3.505  1.00 20.00      T    C  
ATOM     13  C4  SPINA   1      43.272  68.658   2.940  1.00 20.00      T    C  
ATOM     14  C5  SPINA   1      43.308  69.368   1.616  1.00 20.00      T    C  
ATOM     15  C6  SPINA   1      44.309  70.512   1.651  1.00 20.00      T    C  
ATOM     16  C7  SPINA   1      43.664  68.369   0.522  1.00 20.00      T    C  
ATOM     17  C8  SPINA   1      39.941  68.548   2.184  1.00 20.00      T    C  
ATOM     18  C9  SPINA   1      40.588  70.717   3.319  1.00 20.00      T    C  
ENDMDL
MODEL       97
ATOM      1  N   SPINA   1      41.801  63.144   7.857  1.00 20.00      T    N  
ATOM      2  CA  SPINA   1      40.691  63.977   8.404  1.00 20.00      T    C  
ATOM      3  C   SPINA   1      39.421  63.187   8.527  1.00 20.00      T    C  
ATOM      4  O   SPINA   1      38.317  63.774   8.690  1.00 20.00      T    O  
ATOM      5  CB  SPINA   1      40.459  65.191   7.510  1.00 20.00      T    C  
ATOM      6  SG  SPINA   1      41.655  65.228   6.216  1.00 20.00      T    S  
ATOM      7  SD  SPINA   1      41.540  66.973   5.247  1.00 20.00      T    S  
ATOM      8  CE  SPINA   1      42.120  68.260   6.305  1.00 20.00      T    C  
ATOM      9  N1  SPINA   1      42.940  71.666   4.833  1.00 20.00      T    N  
ATOM     10  O1  SPINA   1      42.879  72.872   4.663  1.00 20.00      T    O  
ATOM     11  C2  SPINA   1      42.137  70.950   5.817  1.00 20.00      T    C  
ATOM     12  C3  SPINA   1      42.588  69.522   5.600  1.00 20.00      T    C  
ATOM     13  C4  SPINA   1      43.509  69.460   4.634  1.00 20.00      T    C  
ATOM     14  C5  SPINA   1      43.826  70.812   4.061  1.00 20.00      T    C  
ATOM     15  C6  SPINA   1      45.299  71.142   4.255  1.00 20.00      T    C  
ATOM     16  C7  SPINA   1      43.459  70.827   2.583  1.00 20.00      T    C  
ATOM     17  C8  SPINA   1      40.651  71.106   5.531  1.00 20.00      T    C  
ATOM     18  C9  SPINA   1      42.507  71.432   7.222  1.00 20.00      T    C  
ENDMDL
MODEL       98
ATOM      1  N   SPINA   1      41.801  63.144   7.857  1.00 20.00      T    N  
ATOM      2  CA  SPINA   1      40.691  63.977   8.404  1.00 20.00      T    C  
ATOM      3  C   SPINA   1      39.421  63.187   8.527  1.00 20.00      T    C  
ATOM      4  O   SPINA   1      38.317  63.774   8.690  1.00 20.00      T    O  
ATOM      5  CB  SPINA   1      40.459  65.191   7.510  1.00 20.00      T    C  
ATOM      6  SG  SPINA   1      41.992  65.760   6.850  1.00 20.00      T    S  
ATOM      7  SD  SPINA   1      41.644  67.019   5.337  1.00 20.00      T    S  
ATOM      8  CE  SPINA   1      40.206  66.488   4.463  1.00 20.00      T    C  
ATOM      9  N1  SPINA   1      38.691  69.226   2.308  1.00 20.00      T    N  
ATOM     10  O1  SPINA   1      38.589  70.015   1.384  1.00 20.00      T    O  
ATOM     11  C2  SPINA   1      39.801  68.291   2.448  1.00 20.00      T    C  
ATOM     12  C3  SPINA   1      39.443  67.583   3.737  1.00 20.00      T    C  
ATOM     13  C4  SPINA   1      38.299  68.060   4.235  1.00 20.00      T    C  
ATOM     14  C5  SPINA   1      37.709  69.140   3.375  1.00 20.00      T    C  
ATOM     15  C6  SPINA   1      36.325  68.738   2.886  1.00 20.00      T    C  
ATOM     16  C7  SPINA   1      37.645  70.436   4.172  1.00 20.00      T    C  
ATOM     17  C8  SPINA   1      41.126  69.027   2.576  1.00 20.00      T    C  
ATOM     18  C9  SPINA   1      39.795  67.315   1.269  1.00 20.00      T    C  
ENDMDL
MODEL       99
ATOM      1  N   SPINA   1      41.801  63.144   7.857  1.00 20.00      T    N  
ATOM      2  CA  SPINA   1      40.691  63.977   8.404  1.00 20.00      T    C  
ATOM      3  C   SPINA   1      39.421  63.187   8.527  1.00 20.00      T    C  
ATOM      4  O   SPINA   1      38.317  63.774   8.690  1.00 20.00      T    O  
ATOM      5  CB  SPINA   1      40.459  65.191   7.510  1.00 20.00      T    C  
ATOM      6  SG  SPINA   1      41.561  65.151   6.135  1.00 20.00      T    S  
ATOM      7  SD  SPINA   1      42.711  66.787   6.149  1.00 20.00      T    S  
ATOM      8  CE  SPINA   1      43.111  67.224   4.487  1.00 20.00      T    C  
ATOM      9  N1  SPINA   1      42.404  70.929   4.026  1.00 20.00      T    N  
ATOM     10  O1  SPINA   1      41.902  72.021   4.231  1.00 20.00      T    O  
ATOM     11  C2  SPINA   1      42.112  69.746   4.827  1.00 20.00      T    C  
ATOM     12  C3  SPINA   1      42.967  68.698   4.149  1.00 20.00      T    C  
ATOM     13  C4  SPINA   1      43.635  69.228   3.120  1.00 20.00      T    C  
ATOM     14  C5  SPINA   1      43.349  70.693   2.948  1.00 20.00      T    C  
ATOM     15  C6  SPINA   1      44.627  71.507   3.082  1.00 20.00      T    C  
ATOM     16  C7  SPINA   1      42.704  70.920   1.587  1.00 20.00      T    C  
ATOM     17  C8  SPINA   1      40.636  69.383   4.752  1.00 20.00      T    C  
ATOM     18  C9  SPINA   1      42.576  69.981   6.267  1.00 20.00      T    C  
ENDMDL
MODEL      100
ATOM      1  N   SPINA   1      41.801  63.144   7.857  1.00 20.00      T    N  
ATOM      2  CA  SPINA   1      40.691  63.977   8.404  1.00 20.00      T    C  
ATOM      3  C   SPINA   1      39.421  63.187   8.527  1.00 20.00      T    C  
ATOM      4  O   SPINA   1      38.317  63.774   8.690  1.00 20.00      T    O  
ATOM      5  CB  SPINA   1      40.459  65.191   7.510  1.00 20.00      T    C  
ATOM      6  SG  SPINA   1      41.788  65.364   6.365  1.00 20.00      T    S  
ATOM      7  SD  SPINA   1      41.218  66.533   4.847  1.00 20.00      T    S  
ATOM      8  CE  SPINA   1      42.257  66.220   3.456  1.00 20.00      T    C  
ATOM      9  N1  SPINA   1      45.468  68.212   3.847  1.00 20.00      T    N  
ATOM     10  O1  SPINA   1      46.406  68.753   4.410  1.00 20.00      T    O  
ATOM     11  C2  SPINA   1      44.437  67.458   4.548  1.00 20.00      T    C  
ATOM     12  C3  SPINA   1      43.540  67.031   3.406  1.00 20.00      T    C  
ATOM     13  C4  SPINA   1      44.012  67.486   2.241  1.00 20.00      T    C  
ATOM     14  C5  SPINA   1      45.282  68.271   2.408  1.00 20.00      T    C  
ATOM     15  C6  SPINA   1      46.417  67.623   1.629  1.00 20.00      T    C  
ATOM     16  C7  SPINA   1      45.052  69.701   1.938  1.00 20.00      T    C  
ATOM     17  C8  SPINA   1      43.686  68.340   5.534  1.00 20.00      T    C  
ATOM     18  C9  SPINA   1      45.071  66.242   5.228  1.00 20.00      T    C  
ENDMDL
MODEL      101
ATOM      1  N   SPINA   1      41.801  63.144   7.857  1.00 20.00      T    N  
ATOM      2  CA  SPINA   1      40.691  63.977   8.404  1.00 20.00      T    C  
ATOM      3  C   SPINA   1      39.421  63.187   8.527  1.00 20.00      T    C  
ATOM      4  O   SPINA   1      38.317  63.774   8.690  1.00 20.00      T    O  
ATOM      5  CB  SPINA   1      40.459  65.191   7.510  1.00 20.00      T    C  
ATOM      6  SG  SPINA   1      41.649  65.223   6.210  1.00 20.00      T    S  
ATOM      7  SD  SPINA   1      42.695  66.924   6.298  1.00 20.00      T    S  
ATOM      8  CE  SPINA   1      43.644  67.095   4.822  1.00 20.00      T    C  
ATOM      9  N1  SPINA   1      43.203  69.974   2.383  1.00 20.00      T    N  
ATOM     10  O1  SPINA   1      43.405  70.671   1.402  1.00 20.00      T    O  
ATOM     11  C2  SPINA   1      43.939  68.749   2.665  1.00 20.00      T    C  
ATOM     12  C3  SPINA   1      43.314  68.309   3.971  1.00 20.00      T    C  
ATOM     13  C4  SPINA   1      42.366  69.170   4.353  1.00 20.00      T    C  
ATOM     14  C5  SPINA   1      42.199  70.303   3.381  1.00 20.00      T    C  
ATOM     15  C6  SPINA   1      40.784  70.326   2.824  1.00 20.00      T    C  
ATOM     16  C7  SPINA   1      42.526  71.616   4.082  1.00 20.00      T    C  
ATOM     17  C8  SPINA   1      45.425  69.028   2.835  1.00 20.00      T    C  
ATOM     18  C9  SPINA   1      43.668  67.727   1.558  1.00 20.00      T    C  
ENDMDL
MODEL      102
ATOM      1  N   SPINA   1      41.801  63.144   7.857  1.00 20.00      T    N  
ATOM      2  CA  SPINA   1      40.691  63.977   8.404  1.00 20.00      T    C  
ATOM      3  C   SPINA   1      39.421  63.187   8.527  1.00 20.00      T    C  
ATOM      4  O   SPINA   1      38.317  63.774   8.690  1.00 20.00      T    O  
ATOM      5  CB  SPINA   1      40.459  65.191   7.510  1.00 20.00      T    C  
ATOM      6  SG  SPINA   1      41.973  65.686   6.755  1.00 20.00      T    S  
ATOM      7  SD  SPINA   1      41.876  65.365   4.784  1.00 20.00      T    S  
ATOM      8  CE  SPINA   1      42.873  66.561   3.955  1.00 20.00      T    C  
ATOM      9  N1  SPINA   1      41.475  68.344   0.905  1.00 20.00      T    N  
ATOM     10  O1  SPINA   1      41.089  69.269   0.210  1.00 20.00      T    O  
ATOM     11  C2  SPINA   1      42.002  68.515   2.253  1.00 20.00      T    C  
ATOM     12  C3  SPINA   1      42.308  67.087   2.647  1.00 20.00      T    C  
ATOM     13  C4  SPINA   1      41.996  66.247   1.655  1.00 20.00      T    C  
ATOM     14  C5  SPINA   1      41.445  66.963   0.454  1.00 20.00      T    C  
ATOM     15  C6  SPINA   1      42.319  66.710  -0.765  1.00 20.00      T    C  
ATOM     16  C7  SPINA   1      40.018  66.494   0.203  1.00 20.00      T    C  
ATOM     17  C8  SPINA   1      40.958  69.126   3.176  1.00 20.00      T    C  
ATOM     18  C9  SPINA   1      43.282  69.353   2.196  1.00 20.00      T    C  
ENDMDL
MODEL      103
ATOM      1  N   SPINA   1      41.801  63.144   7.857  1.00 20.00      T    N  
ATOM      2  CA  SPINA   1      40.691  63.977   8.404  1.00 20.00      T    C  
ATOM      3  C   SPINA   1      39.421  63.187   8.527  1.00 20.00      T    C  
ATOM      4  O   SPINA   1      38.317  63.774   8.690  1.00 20.00      T    O  
ATOM      5  CB  SPINA   1      40.459  65.191   7.510  1.00 20.00      T    C  
ATOM      6  SG  SPINA   1      42.000  65.936   7.088  1.00 20.00      T    S  
ATOM      7  SD  SPINA   1      41.910  66.651   5.223  1.00 20.00      T    S  
ATOM      8  CE  SPINA   1      42.378  68.352   5.234  1.00 20.00      T    C  
ATOM      9  N1  SPINA   1      45.448  68.872   3.058  1.00 20.00      T    N  
ATOM     10  O1  SPINA   1      46.554  68.661   2.589  1.00 20.00      T    O  
ATOM     11  C2  SPINA   1      44.820  68.012   4.054  1.00 20.00      T    C  
ATOM     12  C3  SPINA   1      43.505  68.725   4.287  1.00 20.00      T    C  
ATOM     13  C4  SPINA   1      43.422  69.820   3.527  1.00 20.00      T    C  
ATOM     14  C5  SPINA   1      44.640  70.015   2.670  1.00 20.00      T    C  
ATOM     15  C6  SPINA   1      44.263  70.011   1.196  1.00 20.00      T    C  
ATOM     16  C7  SPINA   1      45.316  71.325   3.052  1.00 20.00      T    C  
ATOM     17  C8  SPINA   1      45.647  67.956   5.330  1.00 20.00      T    C  
ATOM     18  C9  SPINA   1      44.590  66.623   3.454  1.00 20.00      T    C  
ENDMDL
MODEL      104
ATOM      1  N   SPINA   1      41.801  63.144   7.857  1.00 20.00      T    N  
ATOM      2  CA  SPINA   1      40.691  63.977   8.404  1.00 20.00      T    C  
ATOM      3  C   SPINA   1      39.421  63.187   8.527  1.00 20.00      T    C  
ATOM      4  O   SPINA   1      38.317  63.774   8.690  1.00 20.00      T    O  
ATOM      5  CB  SPINA   1      40.459  65.191   7.510  1.00 20.00      T    C  
ATOM      6  SG  SPINA   1      41.567  65.156   6.140  1.00 20.00      T    S  
ATOM      7  SD  SPINA   1      40.898  66.376   4.704  1.00 20.00      T    S  
ATOM      8  CE  SPINA   1      42.194  66.665   3.542  1.00 20.00      T    C  
ATOM      9  N1  SPINA   1      43.502  70.231   3.471  1.00 20.00      T    N  
ATOM     10  O1  SPINA   1      44.166  71.202   3.793  1.00 20.00      T    O  
ATOM     11  C2  SPINA   1      43.621  68.926   4.110  1.00 20.00      T    C  
ATOM     12  C3  SPINA   1      42.588  68.119   3.354  1.00 20.00      T    C  
ATOM     13  C4  SPINA   1      41.986  68.873   2.428  1.00 20.00      T    C  
ATOM     14  C5  SPINA   1      42.512  70.280   2.409  1.00 20.00      T    C  
ATOM     15  C6  SPINA   1      43.107  70.608   1.048  1.00 20.00      T    C  
ATOM     16  C7  SPINA   1      41.381  71.242   2.750  1.00 20.00      T    C  
ATOM     17  C8  SPINA   1      43.277  69.007   5.590  1.00 20.00      T    C  
ATOM     18  C9  SPINA   1      45.027  68.372   3.874  1.00 20.00      T    C  
ENDMDL
MODEL      105
ATOM      1  N   SPINA   1      41.801  63.144   7.857  1.00 20.00      T    N  
ATOM      2  CA  SPINA   1      40.691  63.977   8.404  1.00 20.00      T    C  
ATOM      3  C   SPINA   1      39.421  63.187   8.527  1.00 20.00      T    C  
ATOM      4  O   SPINA   1      38.317  63.774   8.690  1.00 20.00      T    O  
ATOM      5  CB  SPINA   1      40.459  65.191   7.510  1.00 20.00      T    C  
ATOM      6  SG  SPINA   1      41.274  64.969   5.963  1.00 20.00      T    S  
ATOM      7  SD  SPINA   1      41.295  66.700   4.962  1.00 20.00      T    S  
ATOM      8  CE  SPINA   1      42.960  67.103   4.541  1.00 20.00      T    C  
ATOM      9  N1  SPINA   1      44.583  66.079   1.262  1.00 20.00      T    N  
ATOM     10  O1  SPINA   1      45.464  65.921   0.434  1.00 20.00      T    O  
ATOM     11  C2  SPINA   1      44.814  66.645   2.585  1.00 20.00      T    C  
ATOM     12  C3  SPINA   1      43.420  66.627   3.174  1.00 20.00      T    C  
ATOM     13  C4  SPINA   1      42.546  66.122   2.299  1.00 20.00      T    C  
ATOM     14  C5  SPINA   1      43.198  65.719   1.008  1.00 20.00      T    C  
ATOM     15  C6  SPINA   1      43.002  64.233   0.750  1.00 20.00      T    C  
ATOM     16  C7  SPINA   1      42.612  66.547  -0.129  1.00 20.00      T    C  
ATOM     17  C8  SPINA   1      45.350  68.065   2.488  1.00 20.00      T    C  
ATOM     18  C9  SPINA   1      45.752  65.727   3.373  1.00 20.00      T    C  
ENDMDL
MODEL      106
ATOM      1  N   SPINA   1      41.801  63.144   7.857  1.00 20.00      T    N  
ATOM      2  CA  SPINA   1      40.691  63.977   8.404  1.00 20.00      T    C  
ATOM      3  C   SPINA   1      39.421  63.187   8.527  1.00 20.00      T    C  
ATOM      4  O   SPINA   1      38.317  63.774   8.690  1.00 20.00      T    O  
ATOM      5  CB  SPINA   1      40.459  65.191   7.510  1.00 20.00      T    C  
ATOM      6  SG  SPINA   1      41.051  64.867   5.882  1.00 20.00      T    S  
ATOM      7  SD  SPINA   1      41.803  66.544   5.095  1.00 20.00      T    S  
ATOM      8  CE  SPINA   1      43.308  66.164   4.257  1.00 20.00      T    C  
ATOM      9  N1  SPINA   1      44.021  67.818   0.911  1.00 20.00      T    N  
ATOM     10  O1  SPINA   1      44.590  68.519   0.092  1.00 20.00      T    O  
ATOM     11  C2  SPINA   1      44.475  67.658   2.287  1.00 20.00      T    C  
ATOM     12  C3  SPINA   1      43.428  66.721   2.849  1.00 20.00      T    C  
ATOM     13  C4  SPINA   1      42.526  66.408   1.914  1.00 20.00      T    C  
ATOM     14  C5  SPINA   1      42.818  67.066   0.596  1.00 20.00      T    C  
ATOM     15  C6  SPINA   1      43.031  66.020  -0.488  1.00 20.00      T    C  
ATOM     16  C7  SPINA   1      41.666  67.993   0.233  1.00 20.00      T    C  
ATOM     17  C8  SPINA   1      44.471  68.989   3.024  1.00 20.00      T    C  
ATOM     18  C9  SPINA   1      45.857  67.000   2.293  1.00 20.00      T    C  
ENDMDL
MODEL      107
ATOM      1  N   SPINA   1      41.801  63.144   7.857  1.00 20.00      T    N  
ATOM      2  CA  SPINA   1      40.691  63.977   8.404  1.00 20.00      T    C  
ATOM      3  C   SPINA   1      39.421  63.187   8.527  1.00 20.00      T    C  
ATOM      4  O   SPINA   1      38.317  63.774   8.690  1.00 20.00      T    O  
ATOM      5  CB  SPINA   1      40.459  65.191   7.510  1.00 20.00      T    C  
ATOM      6  SG  SPINA   1      42.002  65.836   6.951  1.00 20.00      T    S  
ATOM      7  SD  SPINA   1      42.602  64.829   5.331  1.00 20.00      T    S  
ATOM      8  CE  SPINA   1      44.174  65.445   4.819  1.00 20.00      T    C  
ATOM      9  N1  SPINA   1      45.564  68.211   7.021  1.00 20.00      T    N  
ATOM     10  O1  SPINA   1      45.711  69.334   7.474  1.00 20.00      T    O  
ATOM     11  C2  SPINA   1      44.607  67.886   5.972  1.00 20.00      T    C  
ATOM     12  C3  SPINA   1      44.846  66.403   5.788  1.00 20.00      T    C  
ATOM     13  C4  SPINA   1      45.799  65.972   6.619  1.00 20.00      T    C  
ATOM     14  C5  SPINA   1      46.341  67.074   7.485  1.00 20.00      T    C  
ATOM     15  C6  SPINA   1      46.119  66.755   8.956  1.00 20.00      T    C  
ATOM     16  C7  SPINA   1      47.824  67.260   7.190  1.00 20.00      T    C  
ATOM     17  C8  SPINA   1      44.911  68.653   4.694  1.00 20.00      T    C  
ATOM     18  C9  SPINA   1      43.187  68.151   6.479  1.00 20.00      T    C  
ENDMDL
MODEL      108
ATOM      1  N   SPINA   1      41.801  63.144   7.857  1.00 20.00      T    N  
ATOM      2  CA  SPINA   1      40.691  63.977   8.404  1.00 20.00      T    C  
ATOM      3  C   SPINA   1      39.421  63.187   8.527  1.00 20.00      T    C  
ATOM      4  O   SPINA   1      38.317  63.774   8.690  1.00 20.00      T    O  
ATOM      5  CB  SPINA   1      40.459  65.191   7.510  1.00 20.00      T    C  
ATOM      6  SG  SPINA   1      41.701  65.271   6.262  1.00 20.00      T    S  
ATOM      7  SD  SPINA   1      43.422  65.892   7.066  1.00 20.00      T    S  
ATOM      8  CE  SPINA   1      43.090  67.202   8.200  1.00 20.00      T    C  
ATOM      9  N1  SPINA   1      46.175  69.099   9.348  1.00 20.00      T    N  
ATOM     10  O1  SPINA   1      47.088  69.907   9.312  1.00 20.00      T    O  
ATOM     11  C2  SPINA   1      45.172  68.971   8.299  1.00 20.00      T    C  
ATOM     12  C3  SPINA   1      44.314  67.844   8.831  1.00 20.00      T    C  
ATOM     13  C4  SPINA   1      44.778  67.413  10.007  1.00 20.00      T    C  
ATOM     14  C5  SPINA   1      45.997  68.170  10.451  1.00 20.00      T    C  
ATOM     15  C6  SPINA   1      45.741  68.861  11.782  1.00 20.00      T    C  
ATOM     16  C7  SPINA   1      47.173  67.208  10.560  1.00 20.00      T    C  
ATOM     17  C8  SPINA   1      45.811  68.594   6.971  1.00 20.00      T    C  
ATOM     18  C9  SPINA   1      44.368  70.271   8.204  1.00 20.00      T    C  
ENDMDL
MODEL      109
ATOM      1  N   SPINA   1      41.801  63.144   7.857  1.00 20.00      T    N  
ATOM      2  CA  SPINA   1      40.691  63.977   8.404  1.00 20.00      T    C  
ATOM      3  C   SPINA   1      39.421  63.187   8.527  1.00 20.00      T    C  
ATOM      4  O   SPINA   1      38.317  63.774   8.690  1.00 20.00      T    O  
ATOM      5  CB  SPINA   1      40.459  65.191   7.510  1.00 20.00      T    C  
ATOM      6  SG  SPINA   1      40.439  64.702   5.817  1.00 20.00      T    S  
ATOM      7  SD  SPINA   1      41.556  65.964   4.741  1.00 20.00      T    S  
ATOM      8  CE  SPINA   1      40.615  67.416   4.395  1.00 20.00      T    C  
ATOM      9  N1  SPINA   1      39.237  68.217   0.946  1.00 20.00      T    N  
ATOM     10  O1  SPINA   1      38.560  68.771   0.097  1.00 20.00      T    O  
ATOM     11  C2  SPINA   1      39.202  68.571   2.360  1.00 20.00      T    C  
ATOM     12  C3  SPINA   1      40.194  67.590   2.946  1.00 20.00      T    C  
ATOM     13  C4  SPINA   1      40.703  66.807   1.990  1.00 20.00      T    C  
ATOM     14  C5  SPINA   1      40.152  67.133   0.632  1.00 20.00      T    C  
ATOM     15  C6  SPINA   1      41.271  67.547  -0.313  1.00 20.00      T    C  
ATOM     16  C7  SPINA   1      39.408  65.920   0.089  1.00 20.00      T    C  
ATOM     17  C8  SPINA   1      37.813  68.362   2.944  1.00 20.00      T    C  
ATOM     18  C9  SPINA   1      39.690  70.011   2.534  1.00 20.00      T    C  
ENDMDL
MODEL      110
ATOM      1  N   SPINA   1      41.801  63.144   7.857  1.00 20.00      T    N  
ATOM      2  CA  SPINA   1      40.691  63.977   8.404  1.00 20.00      T    C  
ATOM      3  C   SPINA   1      39.421  63.187   8.527  1.00 20.00      T    C  
ATOM      4  O   SPINA   1      38.317  63.774   8.690  1.00 20.00      T    O  
ATOM      5  CB  SPINA   1      40.459  65.191   7.510  1.00 20.00      T    C  
ATOM      6  SG  SPINA   1      42.002  65.917   7.061  1.00 20.00      T    S  
ATOM      7  SD  SPINA   1      41.838  66.783   5.267  1.00 20.00      T    S  
ATOM      8  CE  SPINA   1      42.411  68.448   5.376  1.00 20.00      T    C  
ATOM      9  N1  SPINA   1      41.244  70.762   2.598  1.00 20.00      T    N  
ATOM     10  O1  SPINA   1      41.247  71.329   1.518  1.00 20.00      T    O  
ATOM     11  C2  SPINA   1      42.246  69.781   2.995  1.00 20.00      T    C  
ATOM     12  C3  SPINA   1      41.785  69.419   4.390  1.00 20.00      T    C  
ATOM     13  C4  SPINA   1      40.684  70.103   4.715  1.00 20.00      T    C  
ATOM     14  C5  SPINA   1      40.231  71.013   3.609  1.00 20.00      T    C  
ATOM     15  C6  SPINA   1      38.826  70.645   3.156  1.00 20.00      T    C  
ATOM     16  C7  SPINA   1      40.282  72.456   4.096  1.00 20.00      T    C  
ATOM     17  C8  SPINA   1      43.637  70.397   3.020  1.00 20.00      T    C  
ATOM     18  C9  SPINA   1      42.169  68.570   2.062  1.00 20.00      T    C  
ENDMDL
MODEL      111
ATOM      1  N   SPINA   1      41.801  63.144   7.857  1.00 20.00      T    N  
ATOM      2  CA  SPINA   1      40.691  63.977   8.404  1.00 20.00      T    C  
ATOM      3  C   SPINA   1      39.421  63.187   8.527  1.00 20.00      T    C  
ATOM      4  O   SPINA   1      38.317  63.774   8.690  1.00 20.00      T    O  
ATOM      5  CB  SPINA   1      40.459  65.191   7.510  1.00 20.00      T    C  
ATOM      6  SG  SPINA   1      41.155  64.911   5.915  1.00 20.00      T    S  
ATOM      7  SD  SPINA   1      39.759  64.161   4.696  1.00 20.00      T    S  
ATOM      8  CE  SPINA   1      39.362  65.361   3.466  1.00 20.00      T    C  
ATOM      9  N1  SPINA   1      42.287  66.224   1.200  1.00 20.00      T    N  
ATOM     10  O1  SPINA   1      43.353  66.709   0.860  1.00 20.00      T    O  
ATOM     11  C2  SPINA   1      41.740  66.348   2.545  1.00 20.00      T    C  
ATOM     12  C3  SPINA   1      40.433  65.596   2.414  1.00 20.00      T    C  
ATOM     13  C4  SPINA   1      40.283  65.124   1.173  1.00 20.00      T    C  
ATOM     14  C5  SPINA   1      41.445  65.470   0.287  1.00 20.00      T    C  
ATOM     15  C6  SPINA   1      42.111  64.207  -0.239  1.00 20.00      T    C  
ATOM     16  C7  SPINA   1      40.956  66.342  -0.863  1.00 20.00      T    C  
ATOM     17  C8  SPINA   1      41.500  67.805   2.908  1.00 20.00      T    C  
ATOM     18  C9  SPINA   1      42.673  65.652   3.539  1.00 20.00      T    C  
ENDMDL
MODEL      112
ATOM      1  N   SPINA   1      41.801  63.144   7.857  1.00 20.00      T    N  
ATOM      2  CA  SPINA   1      40.691  63.977   8.404  1.00 20.00      T    C  
ATOM      3  C   SPINA   1      39.421  63.187   8.527  1.00 20.00      T    C  
ATOM      4  O   SPINA   1      38.317  63.774   8.690  1.00 20.00      T    O  
ATOM      5  CB  SPINA   1      40.459  65.191   7.510  1.00 20.00      T    C  
ATOM      6  SG  SPINA   1      40.271  64.682   5.833  1.00 20.00      T    S  
ATOM      7  SD  SPINA   1      40.428  66.270   4.629  1.00 20.00      T    S  
ATOM      8  CE  SPINA   1      41.081  67.628   5.546  1.00 20.00      T    C  
ATOM      9  N1  SPINA   1      44.308  68.861   3.963  1.00 20.00      T    N  
ATOM     10  O1  SPINA   1      45.420  68.806   3.466  1.00 20.00      T    O  
ATOM     11  C2  SPINA   1      43.556  67.686   4.386  1.00 20.00      T    C  
ATOM     12  C3  SPINA   1      42.289  68.311   4.928  1.00 20.00      T    C  
ATOM     13  C4  SPINA   1      42.336  69.642   4.818  1.00 20.00      T    C  
ATOM     14  C5  SPINA   1      43.615  70.118   4.191  1.00 20.00      T    C  
ATOM     15  C6  SPINA   1      43.328  70.885   2.909  1.00 20.00      T    C  
ATOM     16  C7  SPINA   1      44.366  70.992   5.187  1.00 20.00      T    C  
ATOM     17  C8  SPINA   1      44.298  66.921   5.472  1.00 20.00      T    C  
ATOM     18  C9  SPINA   1      43.255  66.810   3.167  1.00 20.00      T    C  
ENDMDL
MODEL      113
ATOM      1  N   SPINA   1      41.801  63.144   7.857  1.00 20.00      T    N  
ATOM      2  CA  SPINA   1      40.691  63.977   8.404  1.00 20.00      T    C  
ATOM      3  C   SPINA   1      39.421  63.187   8.527  1.00 20.00      T    C  
ATOM      4  O   SPINA   1      38.317  63.774   8.690  1.00 20.00      T    O  
ATOM      5  CB  SPINA   1      40.459  65.191   7.510  1.00 20.00      T    C  
ATOM      6  SG  SPINA   1      41.128  64.900   5.906  1.00 20.00      T    S  
ATOM      7  SD  SPINA   1      41.191  66.616   4.883  1.00 20.00      T    S  
ATOM      8  CE  SPINA   1      42.348  67.704   5.653  1.00 20.00      T    C  
ATOM      9  N1  SPINA   1      44.281  69.490   2.912  1.00 20.00      T    N  
ATOM     10  O1  SPINA   1      44.535  69.918   1.799  1.00 20.00      T    O  
ATOM     11  C2  SPINA   1      43.060  68.762   3.234  1.00 20.00      T    C  
ATOM     12  C3  SPINA   1      43.260  68.462   4.704  1.00 20.00      T    C  
ATOM     13  C4  SPINA   1      44.426  68.956   5.131  1.00 20.00      T    C  
ATOM     14  C5  SPINA   1      45.181  69.661   4.040  1.00 20.00      T    C  
ATOM     15  C6  SPINA   1      45.414  71.119   4.407  1.00 20.00      T    C  
ATOM     16  C7  SPINA   1      46.505  68.945   3.804  1.00 20.00      T    C  
ATOM     17  C8  SPINA   1      42.955  67.479   2.422  1.00 20.00      T    C  
ATOM     18  C9  SPINA   1      41.852  69.678   3.023  1.00 20.00      T    C  
ENDMDL
MODEL      114
ATOM      1  N   SPINA   1      41.801  63.144   7.857  1.00 20.00      T    N  
ATOM      2  CA  SPINA   1      40.691  63.977   8.404  1.00 20.00      T    C  
ATOM      3  C   SPINA   1      39.421  63.187   8.527  1.00 20.00      T    C  
ATOM      4  O   SPINA   1      38.317  63.774   8.690  1.00 20.00      T    O  
ATOM      5  CB  SPINA   1      40.459  65.191   7.510  1.00 20.00      T    C  
ATOM      6  SG  SPINA   1      41.738  65.309   6.303  1.00 20.00      T    S  
ATOM      7  SD  SPINA   1      41.241  66.673   4.929  1.00 20.00      T    S  
ATOM      8  CE  SPINA   1      42.707  67.455   4.335  1.00 20.00      T    C  
ATOM      9  N1  SPINA   1      42.243  68.123   0.624  1.00 20.00      T    N  
ATOM     10  O1  SPINA   1      41.665  68.236  -0.444  1.00 20.00      T    O  
ATOM     11  C2  SPINA   1      41.569  67.785   1.872  1.00 20.00      T    C  
ATOM     12  C3  SPINA   1      42.725  67.762   2.848  1.00 20.00      T    C  
ATOM     13  C4  SPINA   1      43.873  68.048   2.226  1.00 20.00      T    C  
ATOM     14  C5  SPINA   1      43.677  68.311   0.760  1.00 20.00      T    C  
ATOM     15  C6  SPINA   1      44.134  69.718   0.404  1.00 20.00      T    C  
ATOM     16  C7  SPINA   1      44.450  67.272  -0.042  1.00 20.00      T    C  
ATOM     17  C8  SPINA   1      40.900  66.421   1.782  1.00 20.00      T    C  
ATOM     18  C9  SPINA   1      40.575  68.892   2.228  1.00 20.00      T    C  
ENDMDL
MODEL      115
ATOM      1  N   SPINA   1      41.801  63.144   7.857  1.00 20.00      T    N  
ATOM      2  CA  SPINA   1      40.691  63.977   8.404  1.00 20.00      T    C  
ATOM      3  C   SPINA   1      39.421  63.187   8.527  1.00 20.00      T    C  
ATOM      4  O   SPINA   1      38.317  63.774   8.690  1.00 20.00      T    O  
ATOM      5  CB  SPINA   1      40.459  65.191   7.510  1.00 20.00      T    C  
ATOM      6  SG  SPINA   1      40.777  64.774   5.827  1.00 20.00      T    S  
ATOM      7  SD  SPINA   1      41.035  66.445   4.760  1.00 20.00      T    S  
ATOM      8  CE  SPINA   1      41.434  66.011   3.097  1.00 20.00      T    C  
ATOM      9  N1  SPINA   1      44.880  66.550   1.590  1.00 20.00      T    N  
ATOM     10  O1  SPINA   1      45.735  66.664   0.728  1.00 20.00      T    O  
ATOM     11  C2  SPINA   1      43.469  66.325   1.299  1.00 20.00      T    C  
ATOM     12  C3  SPINA   1      42.878  66.250   2.690  1.00 20.00      T    C  
ATOM     13  C4  SPINA   1      43.828  66.412   3.615  1.00 20.00      T    C  
ATOM     14  C5  SPINA   1      45.185  66.625   3.008  1.00 20.00      T    C  
ATOM     15  C6  SPINA   1      45.753  67.972   3.430  1.00 20.00      T    C  
ATOM     16  C7  SPINA   1      46.109  65.492   3.436  1.00 20.00      T    C  
ATOM     17  C8  SPINA   1      43.267  65.019   0.546  1.00 20.00      T    C  
ATOM     18  C9  SPINA   1      42.911  67.525   0.532  1.00 20.00      T    C  
ENDMDL
MODEL      116
ATOM      1  N   SPINA   1      41.801  63.144   7.857  1.00 20.00      T    N  
ATOM      2  CA  SPINA   1      40.691  63.977   8.404  1.00 20.00      T    C  
ATOM      3  C   SPINA   1      39.421  63.187   8.527  1.00 20.00      T    C  
ATOM      4  O   SPINA   1      38.317  63.774   8.690  1.00 20.00      T    O  
ATOM      5  CB  SPINA   1      40.459  65.191   7.510  1.00 20.00      T    C  
ATOM      6  SG  SPINA   1      41.930  65.577   6.619  1.00 20.00      T    S  
ATOM      7  SD  SPINA   1      41.947  67.524   6.164  1.00 20.00      T    S  
ATOM      8  CE  SPINA   1      41.859  67.708   4.411  1.00 20.00      T    C  
ATOM      9  N1  SPINA   1      43.081  71.184   3.487  1.00 20.00      T    N  
ATOM     10  O1  SPINA   1      43.726  72.216   3.562  1.00 20.00      T    O  
ATOM     11  C2  SPINA   1      43.239  70.068   4.411  1.00 20.00      T    C  
ATOM     12  C3  SPINA   1      42.216  69.086   3.881  1.00 20.00      T    C  
ATOM     13  C4  SPINA   1      41.586  69.590   2.817  1.00 20.00      T    C  
ATOM     14  C5  SPINA   1      42.078  70.963   2.460  1.00 20.00      T    C  
ATOM     15  C6  SPINA   1      42.648  70.977   1.050  1.00 20.00      T    C  
ATOM     16  C7  SPINA   1      40.929  71.955   2.587  1.00 20.00      T    C  
ATOM     17  C8  SPINA   1      42.912  70.485   5.837  1.00 20.00      T    C  
ATOM     18  C9  SPINA   1      44.655  69.501   4.286  1.00 20.00      T    C  
ENDMDL
MODEL      117
ATOM      1  N   SPINA   1      41.801  63.144   7.857  1.00 20.00      T    N  
ATOM      2  CA  SPINA   1      40.691  63.977   8.404  1.00 20.00      T    C  
ATOM      3  C   SPINA   1      39.421  63.187   8.527  1.00 20.00      T    C  
ATOM      4  O   SPINA   1      38.317  63.774   8.690  1.00 20.00      T    O  
ATOM      5  CB  SPINA   1      40.459  65.191   7.510  1.00 20.00      T    C  
ATOM      6  SG  SPINA   1      41.382  65.030   6.017  1.00 20.00      T    S  
ATOM      7  SD  SPINA   1      40.181  64.390   4.552  1.00 20.00      T    S  
ATOM      8  CE  SPINA   1      40.190  65.570   3.241  1.00 20.00      T    C  
ATOM      9  N1  SPINA   1      42.939  65.749   0.624  1.00 20.00      T    N  
ATOM     10  O1  SPINA   1      43.520  66.105  -0.387  1.00 20.00      T    O  
ATOM     11  C2  SPINA   1      41.645  66.279   1.038  1.00 20.00      T    C  
ATOM     12  C3  SPINA   1      41.390  65.504   2.312  1.00 20.00      T    C  
ATOM     13  C4  SPINA   1      42.400  64.666   2.565  1.00 20.00      T    C  
ATOM     14  C5  SPINA   1      43.481  64.746   1.525  1.00 20.00      T    C  
ATOM     15  C6  SPINA   1      44.802  65.159   2.157  1.00 20.00      T    C  
ATOM     16  C7  SPINA   1      43.612  63.395   0.834  1.00 20.00      T    C  
ATOM     17  C8  SPINA   1      40.575  65.989  -0.004  1.00 20.00      T    C  
ATOM     18  C9  SPINA   1      41.779  67.776   1.326  1.00 20.00      T    C  
ENDMDL
MODEL      118
ATOM      1  N   SPINA   1      41.801  63.144   7.857  1.00 20.00      T    N  
ATOM      2  CA  SPINA   1      40.691  63.977   8.404  1.00 20.00      T    C  
ATOM      3  C   SPINA   1      39.421  63.187   8.527  1.00 20.00      T    C  
ATOM      4  O   SPINA   1      38.317  63.774   8.690  1.00 20.00      T    O  
ATOM      5  CB  SPINA   1      40.459  65.191   7.510  1.00 20.00      T    C  
ATOM      6  SG  SPINA   1      40.783  64.776   5.828  1.00 20.00      T    S  
ATOM      7  SD  SPINA   1      40.011  66.178   4.630  1.00 20.00      T    S  
ATOM      8  CE  SPINA   1      40.318  67.768   5.330  1.00 20.00      T    C  
ATOM      9  N1  SPINA   1      38.531  70.629   3.582  1.00 20.00      T    N  
ATOM     10  O1  SPINA   1      38.313  71.485   2.741  1.00 20.00      T    O  
ATOM     11  C2  SPINA   1      39.662  69.712   3.523  1.00 20.00      T    C  
ATOM     12  C3  SPINA   1      39.463  68.898   4.783  1.00 20.00      T    C  
ATOM     13  C4  SPINA   1      38.375  69.308   5.442  1.00 20.00      T    C  
ATOM     14  C5  SPINA   1      37.676  70.438   4.741  1.00 20.00      T    C  
ATOM     15  C6  SPINA   1      36.252  70.042   4.379  1.00 20.00      T    C  
ATOM     16  C7  SPINA   1      37.683  71.666   5.642  1.00 20.00      T    C  
ATOM     17  C8  SPINA   1      40.983  70.467   3.561  1.00 20.00      T    C  
ATOM     18  C9  SPINA   1      39.538  68.831   2.278  1.00 20.00      T    C  
ENDMDL
MODEL      119
ATOM      1  N   SPINA   1      41.801  63.144   7.857  1.00 20.00      T    N  
ATOM      2  CA  SPINA   1      40.691  63.977   8.404  1.00 20.00      T    C  
ATOM      3  C   SPINA   1      39.421  63.187   8.527  1.00 20.00      T    C  
ATOM      4  O   SPINA   1      38.317  63.774   8.690  1.00 20.00      T    O  
ATOM      5  CB  SPINA   1      40.459  65.191   7.510  1.00 20.00      T    C  
ATOM      6  SG  SPINA   1      41.740  65.311   6.306  1.00 20.00      T    S  
ATOM      7  SD  SPINA   1      42.388  67.199   6.200  1.00 20.00      T    S  
ATOM      8  CE  SPINA   1      41.193  68.172   5.342  1.00 20.00      T    C  
ATOM      9  N1  SPINA   1      42.490  69.731   2.129  1.00 20.00      T    N  
ATOM     10  O1  SPINA   1      43.096  70.507   1.409  1.00 20.00      T    O  
ATOM     11  C2  SPINA   1      42.514  69.798   3.585  1.00 20.00      T    C  
ATOM     12  C3  SPINA   1      41.608  68.644   3.959  1.00 20.00      T    C  
ATOM     13  C4  SPINA   1      41.151  68.029   2.865  1.00 20.00      T    C  
ATOM     14  C5  SPINA   1      41.671  68.653   1.601  1.00 20.00      T    C  
ATOM     15  C6  SPINA   1      42.464  67.638   0.791  1.00 20.00      T    C  
ATOM     16  C7  SPINA   1      40.500  69.194   0.791  1.00 20.00      T    C  
ATOM     17  C8  SPINA   1      41.952  71.120   4.083  1.00 20.00      T    C  
ATOM     18  C9  SPINA   1      43.941  69.554   4.081  1.00 20.00      T    C  
ENDMDL
MODEL      120
ATOM      1  N   SPINA   1      41.801  63.144   7.857  1.00 20.00      T    N  
ATOM      2  CA  SPINA   1      40.691  63.977   8.404  1.00 20.00      T    C  
ATOM      3  C   SPINA   1      39.421  63.187   8.527  1.00 20.00      T    C  
ATOM      4  O   SPINA   1      38.317  63.774   8.690  1.00 20.00      T    O  
ATOM      5  CB  SPINA   1      40.459  65.191   7.510  1.00 20.00      T    C  
ATOM      6  SG  SPINA   1      40.343  64.690   5.824  1.00 20.00      T    S  
ATOM      7  SD  SPINA   1      41.719  65.655   4.741  1.00 20.00      T    S  
ATOM      8  CE  SPINA   1      41.222  67.336   4.543  1.00 20.00      T    C  
ATOM      9  N1  SPINA   1      42.502  68.646   1.215  1.00 20.00      T    N  
ATOM     10  O1  SPINA   1      43.265  68.806   0.277  1.00 20.00      T    O  
ATOM     11  C2  SPINA   1      42.793  67.780   2.350  1.00 20.00      T    C  
ATOM     12  C3  SPINA   1      41.552  67.959   3.198  1.00 20.00      T    C  
ATOM     13  C4  SPINA   1      40.698  68.802   2.611  1.00 20.00      T    C  
ATOM     14  C5  SPINA   1      41.213  69.313   1.295  1.00 20.00      T    C  
ATOM     15  C6  SPINA   1      40.268  68.931   0.166  1.00 20.00      T    C  
ATOM     16  C7  SPINA   1      41.377  70.825   1.375  1.00 20.00      T    C  
ATOM     17  C8  SPINA   1      44.036  68.249   3.093  1.00 20.00      T    C  
ATOM     18  C9  SPINA   1      42.922  66.334   1.867  1.00 20.00      T    C  
ENDMDL
MODEL      121
ATOM      1  N   SPINA   1      41.801  63.144   7.857  1.00 20.00      T    N  
ATOM      2  CA  SPINA   1      40.691  63.977   8.404  1.00 20.00      T    C  
ATOM      3  C   SPINA   1      39.421  63.187   8.527  1.00 20.00      T    C  
ATOM      4  O   SPINA   1      38.317  63.774   8.690  1.00 20.00      T    O  
ATOM      5  CB  SPINA   1      40.459  65.191   7.510  1.00 20.00      T    C  
ATOM      6  SG  SPINA   1      41.947  66.124   7.356  1.00 20.00      T    S  
ATOM      7  SD  SPINA   1      42.204  66.667   5.450  1.00 20.00      T    S  
ATOM      8  CE  SPINA   1      43.052  68.213   5.400  1.00 20.00      T    C  
ATOM      9  N1  SPINA   1      42.902  69.548   1.846  1.00 20.00      T    N  
ATOM     10  O1  SPINA   1      42.477  69.718   0.716  1.00 20.00      T    O  
ATOM     11  C2  SPINA   1      42.227  68.730   2.845  1.00 20.00      T    C  
ATOM     12  C3  SPINA   1      43.167  68.849   4.025  1.00 20.00      T    C  
ATOM     13  C4  SPINA   1      44.211  69.624   3.719  1.00 20.00      T    C  
ATOM     14  C5  SPINA   1      44.141  70.147   2.313  1.00 20.00      T    C  
ATOM     15  C6  SPINA   1      44.111  71.668   2.309  1.00 20.00      T    C  
ATOM     16  C7  SPINA   1      45.337  69.628   1.525  1.00 20.00      T    C  
ATOM     17  C8  SPINA   1      42.108  67.286   2.383  1.00 20.00      T    C  
ATOM     18  C9  SPINA   1      40.863  69.346   3.168  1.00 20.00      T    C  
ENDMDL
MODEL      122
ATOM      1  N   SPINA   1      41.801  63.144   7.857  1.00 20.00      T    N  
ATOM      2  CA  SPINA   1      40.691  63.977   8.404  1.00 20.00      T    C  
ATOM      3  C   SPINA   1      39.421  63.187   8.527  1.00 20.00      T    C  
ATOM      4  O   SPINA   1      38.317  63.774   8.690  1.00 20.00      T    O  
ATOM      5  CB  SPINA   1      40.459  65.191   7.510  1.00 20.00      T    C  
ATOM      6  SG  SPINA   1      41.839  65.427   6.439  1.00 20.00      T    S  
ATOM      7  SD  SPINA   1      41.807  64.050   4.990  1.00 20.00      T    S  
ATOM      8  CE  SPINA   1      42.793  64.611   3.639  1.00 20.00      T    C  
ATOM      9  N1  SPINA   1      41.260  63.246   0.441  1.00 20.00      T    N  
ATOM     10  O1  SPINA   1      40.432  62.726  -0.287  1.00 20.00      T    O  
ATOM     11  C2  SPINA   1      41.041  63.494   1.861  1.00 20.00      T    C  
ATOM     12  C3  SPINA   1      42.356  64.125   2.267  1.00 20.00      T    C  
ATOM     13  C4  SPINA   1      43.181  64.213   1.220  1.00 20.00      T    C  
ATOM     14  C5  SPINA   1      42.564  63.672  -0.038  1.00 20.00      T    C  
ATOM     15  C6  SPINA   1      42.488  64.754  -1.104  1.00 20.00      T    C  
ATOM     16  C7  SPINA   1      43.386  62.487  -0.529  1.00 20.00      T    C  
ATOM     17  C8  SPINA   1      40.800  62.195   2.614  1.00 20.00      T    C  
ATOM     18  C9  SPINA   1      39.885  64.483   2.031  1.00 20.00      T    C  
ENDMDL
MODEL      123
ATOM      1  N   SPINA   1      41.801  63.144   7.857  1.00 20.00      T    N  
ATOM      2  CA  SPINA   1      40.691  63.977   8.404  1.00 20.00      T    C  
ATOM      3  C   SPINA   1      39.421  63.187   8.527  1.00 20.00      T    C  
ATOM      4  O   SPINA   1      38.317  63.774   8.690  1.00 20.00      T    O  
ATOM      5  CB  SPINA   1      40.459  65.191   7.510  1.00 20.00      T    C  
ATOM      6  SG  SPINA   1      41.869  65.471   6.489  1.00 20.00      T    S  
ATOM      7  SD  SPINA   1      41.277  65.841   4.616  1.00 20.00      T    S  
ATOM      8  CE  SPINA   1      40.227  67.258   4.612  1.00 20.00      T    C  
ATOM      9  N1  SPINA   1      40.699  70.163   2.209  1.00 20.00      T    N  
ATOM     10  O1  SPINA   1      40.416  71.160   1.566  1.00 20.00      T    O  
ATOM     11  C2  SPINA   1      39.775  69.508   3.126  1.00 20.00      T    C  
ATOM     12  C3  SPINA   1      40.610  68.351   3.629  1.00 20.00      T    C  
ATOM     13  C4  SPINA   1      41.823  68.367   3.068  1.00 20.00      T    C  
ATOM     14  C5  SPINA   1      41.999  69.520   2.122  1.00 20.00      T    C  
ATOM     15  C6  SPINA   1      43.143  70.414   2.576  1.00 20.00      T    C  
ATOM     16  C7  SPINA   1      42.257  68.982   0.720  1.00 20.00      T    C  
ATOM     17  C8  SPINA   1      38.535  69.013   2.395  1.00 20.00      T    C  
ATOM     18  C9  SPINA   1      39.427  70.466   4.268  1.00 20.00      T    C  
ENDMDL
MODEL      124
ATOM      1  N   SPINA   1      41.801  63.144   7.857  1.00 20.00      T    N  
ATOM      2  CA  SPINA   1      40.691  63.977   8.404  1.00 20.00      T    C  
ATOM      3  C   SPINA   1      39.421  63.187   8.527  1.00 20.00      T    C  
ATOM      4  O   SPINA   1      38.317  63.774   8.690  1.00 20.00      T    O  
ATOM      5  CB  SPINA   1      40.459  65.191   7.510  1.00 20.00      T    C  
ATOM      6  SG  SPINA   1      41.335  65.003   5.992  1.00 20.00      T    S  
ATOM      7  SD  SPINA   1      42.351  66.677   5.592  1.00 20.00      T    S  
ATOM      8  CE  SPINA   1      41.928  67.235   3.972  1.00 20.00      T    C  
ATOM      9  N1  SPINA   1      45.131  68.179   2.159  1.00 20.00      T    N  
ATOM     10  O1  SPINA   1      46.289  68.530   2.012  1.00 20.00      T    O  
ATOM     11  C2  SPINA   1      44.509  67.979   3.462  1.00 20.00      T    C  
ATOM     12  C3  SPINA   1      43.104  67.574   3.072  1.00 20.00      T    C  
ATOM     13  C4  SPINA   1      42.971  67.554   1.743  1.00 20.00      T    C  
ATOM     14  C5  SPINA   1      44.243  67.927   1.036  1.00 20.00      T    C  
ATOM     15  C6  SPINA   1      44.712  66.789   0.143  1.00 20.00      T    C  
ATOM     16  C7  SPINA   1      44.009  69.193   0.221  1.00 20.00      T    C  
ATOM     17  C8  SPINA   1      44.504  69.267   4.271  1.00 20.00      T    C  
ATOM     18  C9  SPINA   1      45.222  66.840   4.195  1.00 20.00      T    C  
ENDMDL
MODEL      125
ATOM      1  N   SPINA   1      41.801  63.144   7.857  1.00 20.00      T    N  
ATOM      2  CA  SPINA   1      40.691  63.977   8.404  1.00 20.00      T    C  
ATOM      3  C   SPINA   1      39.421  63.187   8.527  1.00 20.00      T    C  
ATOM      4  O   SPINA   1      38.317  63.774   8.690  1.00 20.00      T    O  
ATOM      5  CB  SPINA   1      40.459  65.191   7.510  1.00 20.00      T    C  
ATOM      6  SG  SPINA   1      40.417  64.699   5.818  1.00 20.00      T    S  
ATOM      7  SD  SPINA   1      40.179  66.309   4.657  1.00 20.00      T    S  
ATOM      8  CE  SPINA   1      41.683  67.232   4.635  1.00 20.00      T    C  
ATOM      9  N1  SPINA   1      44.275  66.092   2.102  1.00 20.00      T    N  
ATOM     10  O1  SPINA   1      44.876  66.035   1.043  1.00 20.00      T    O  
ATOM     11  C2  SPINA   1      43.159  66.998   2.346  1.00 20.00      T    C  
ATOM     12  C3  SPINA   1      42.791  66.652   3.773  1.00 20.00      T    C  
ATOM     13  C4  SPINA   1      43.592  65.693   4.247  1.00 20.00      T    C  
ATOM     14  C5  SPINA   1      44.613  65.252   3.238  1.00 20.00      T    C  
ATOM     15  C6  SPINA   1      46.020  65.489   3.763  1.00 20.00      T    C  
ATOM     16  C7  SPINA   1      44.396  63.778   2.920  1.00 20.00      T    C  
ATOM     17  C8  SPINA   1      42.004  66.713   1.398  1.00 20.00      T    C  
ATOM     18  C9  SPINA   1      43.647  68.445   2.243  1.00 20.00      T    C  
ENDMDL
MODEL      126
ATOM      1  N   SPINA   1      41.801  63.144   7.857  1.00 20.00      T    N  
ATOM      2  CA  SPINA   1      40.691  63.977   8.404  1.00 20.00      T    C  
ATOM      3  C   SPINA   1      39.421  63.187   8.527  1.00 20.00      T    C  
ATOM      4  O   SPINA   1      38.317  63.774   8.690  1.00 20.00      T    O  
ATOM      5  CB  SPINA   1      40.459  65.191   7.510  1.00 20.00      T    C  
ATOM      6  SG  SPINA   1      39.914  64.674   5.915  1.00 20.00      T    S  
ATOM      7  SD  SPINA   1      40.583  65.953   4.531  1.00 20.00      T    S  
ATOM      8  CE  SPINA   1      39.992  67.572   4.907  1.00 20.00      T    C  
ATOM      9  N1  SPINA   1      37.485  68.564   2.231  1.00 20.00      T    N  
ATOM     10  O1  SPINA   1      36.907  68.549   1.157  1.00 20.00      T    O  
ATOM     11  C2  SPINA   1      38.569  67.652   2.574  1.00 20.00      T    C  
ATOM     12  C3  SPINA   1      38.918  68.106   3.975  1.00 20.00      T    C  
ATOM     13  C4  SPINA   1      38.136  69.123   4.350  1.00 20.00      T    C  
ATOM     14  C5  SPINA   1      37.149  69.506   3.285  1.00 20.00      T    C  
ATOM     15  C6  SPINA   1      35.724  69.351   3.796  1.00 20.00      T    C  
ATOM     16  C7  SPINA   1      37.414  70.941   2.849  1.00 20.00      T    C  
ATOM     17  C8  SPINA   1      39.751  67.825   1.631  1.00 20.00      T    C  
ATOM     18  C9  SPINA   1      38.042  66.216   2.581  1.00 20.00      T    C  
ENDMDL
MODEL      127
ATOM      1  N   SPINA   1      41.801  63.144   7.857  1.00 20.00      T    N  
ATOM      2  CA  SPINA   1      40.691  63.977   8.404  1.00 20.00      T    C  
ATOM      3  C   SPINA   1      39.421  63.187   8.527  1.00 20.00      T    C  
ATOM      4  O   SPINA   1      38.317  63.774   8.690  1.00 20.00      T    O  
ATOM      5  CB  SPINA   1      40.459  65.191   7.510  1.00 20.00      T    C  
ATOM      6  SG  SPINA   1      39.867  64.677   5.931  1.00 20.00      T    S  
ATOM      7  SD  SPINA   1      41.341  63.779   4.922  1.00 20.00      T    S  
ATOM      8  CE  SPINA   1      41.504  64.539   3.339  1.00 20.00      T    C  
ATOM      9  N1  SPINA   1      40.724  62.643   0.141  1.00 20.00      T    N  
ATOM     10  O1  SPINA   1      40.293  62.443  -0.983  1.00 20.00      T    O  
ATOM     11  C2  SPINA   1      40.630  63.928   0.822  1.00 20.00      T    C  
ATOM     12  C3  SPINA   1      41.289  63.620   2.149  1.00 20.00      T    C  
ATOM     13  C4  SPINA   1      41.690  62.347   2.192  1.00 20.00      T    C  
ATOM     14  C5  SPINA   1      41.377  61.607   0.922  1.00 20.00      T    C  
ATOM     15  C6  SPINA   1      42.654  61.086   0.280  1.00 20.00      T    C  
ATOM     16  C7  SPINA   1      40.422  60.462   1.232  1.00 20.00      T    C  
ATOM     17  C8  SPINA   1      39.179  64.343   1.013  1.00 20.00      T    C  
ATOM     18  C9  SPINA   1      41.431  64.975   0.044  1.00 20.00      T    C  
ENDMDL
MODEL      128
ATOM      1  N   SPINA   1      41.801  63.144   7.857  1.00 20.00      T    N  
ATOM      2  CA  SPINA   1      40.691  63.977   8.404  1.00 20.00      T    C  
ATOM      3  C   SPINA   1      39.421  63.187   8.527  1.00 20.00      T    C  
ATOM      4  O   SPINA   1      38.317  63.774   8.690  1.00 20.00      T    O  
ATOM      5  CB  SPINA   1      40.459  65.191   7.510  1.00 20.00      T    C  
ATOM      6  SG  SPINA   1      41.914  66.184   7.448  1.00 20.00      T    S  
ATOM      7  SD  SPINA   1      42.024  67.103   5.675  1.00 20.00      T    S  
ATOM      8  CE  SPINA   1      40.512  66.852   4.801  1.00 20.00      T    C  
ATOM      9  N1  SPINA   1      40.780  68.673   1.478  1.00 20.00      T    N  
ATOM     10  O1  SPINA   1      41.302  69.270   0.551  1.00 20.00      T    O  
ATOM     11  C2  SPINA   1      41.520  68.172   2.629  1.00 20.00      T    C  
ATOM     12  C3  SPINA   1      40.415  67.546   3.453  1.00 20.00      T    C  
ATOM     13  C4  SPINA   1      39.235  67.683   2.841  1.00 20.00      T    C  
ATOM     14  C5  SPINA   1      39.354  68.402   1.528  1.00 20.00      T    C  
ATOM     15  C6  SPINA   1      38.869  67.519   0.389  1.00 20.00      T    C  
ATOM     16  C7  SPINA   1      38.548  69.694   1.591  1.00 20.00      T    C  
ATOM     17  C8  SPINA   1      42.192  69.307   3.386  1.00 20.00      T    C  
ATOM     18  C9  SPINA   1      42.523  67.113   2.167  1.00 20.00      T    C  
ENDMDL
MODEL      129
ATOM      1  N   SPINA   1      41.801  63.144   7.857  1.00 20.00      T    N  
ATOM      2  CA  SPINA   1      40.691  63.977   8.404  1.00 20.00      T    C  
ATOM      3  C   SPINA   1      39.421  63.187   8.527  1.00 20.00      T    C  
ATOM      4  O   SPINA   1      38.317  63.774   8.690  1.00 20.00      T    O  
ATOM      5  CB  SPINA   1      40.459  65.191   7.510  1.00 20.00      T    C  
ATOM      6  SG  SPINA   1      40.424  64.700   5.818  1.00 20.00      T    S  
ATOM      7  SD  SPINA   1      41.724  65.801   4.772  1.00 20.00      T    S  
ATOM      8  CE  SPINA   1      41.454  65.533   3.050  1.00 20.00      T    C  
ATOM      9  N1  SPINA   1      44.605  65.028   0.988  1.00 20.00      T    N  
ATOM     10  O1  SPINA   1      45.539  64.439   0.470  1.00 20.00      T    O  
ATOM     11  C2  SPINA   1      43.584  64.368   1.792  1.00 20.00      T    C  
ATOM     12  C3  SPINA   1      42.703  65.534   2.186  1.00 20.00      T    C  
ATOM     13  C4  SPINA   1      43.172  66.675   1.671  1.00 20.00      T    C  
ATOM     14  C5  SPINA   1      44.417  66.463   0.857  1.00 20.00      T    C  
ATOM     15  C6  SPINA   1      44.198  66.911  -0.580  1.00 20.00      T    C  
ATOM     16  C7  SPINA   1      45.568  67.232   1.493  1.00 20.00      T    C  
ATOM     17  C8  SPINA   1      44.194  63.704   3.016  1.00 20.00      T    C  
ATOM     18  C9  SPINA   1      42.815  63.374   0.919  1.00 20.00      T    C  
ENDMDL
MODEL      130
ATOM      1  N   SPINA   1      41.801  63.144   7.857  1.00 20.00      T    N  
ATOM      2  CA  SPINA   1      40.691  63.977   8.404  1.00 20.00      T    C  
ATOM      3  C   SPINA   1      39.421  63.187   8.527  1.00 20.00      T    C  
ATOM      4  O   SPINA   1      38.317  63.774   8.690  1.00 20.00      T    O  
ATOM      5  CB  SPINA   1      40.459  65.191   7.510  1.00 20.00      T    C  
ATOM      6  SG  SPINA   1      41.474  65.088   6.073  1.00 20.00      T    S  
ATOM      7  SD  SPINA   1      41.686  66.907   5.270  1.00 20.00      T    S  
ATOM      8  CE  SPINA   1      41.115  66.872   3.601  1.00 20.00      T    C  
ATOM      9  N1  SPINA   1      42.784  69.485   1.406  1.00 20.00      T    N  
ATOM     10  O1  SPINA   1      43.667  70.032   0.767  1.00 20.00      T    O  
ATOM     11  C2  SPINA   1      42.963  68.215   2.100  1.00 20.00      T    C  
ATOM     12  C3  SPINA   1      41.598  68.012   2.722  1.00 20.00      T    C  
ATOM     13  C4  SPINA   1      40.784  69.026   2.414  1.00 20.00      T    C  
ATOM     14  C5  SPINA   1      41.454  70.052   1.546  1.00 20.00      T    C  
ATOM     15  C6  SPINA   1      40.720  70.193   0.221  1.00 20.00      T    C  
ATOM     16  C7  SPINA   1      41.495  71.384   2.285  1.00 20.00      T    C  
ATOM     17  C8  SPINA   1      44.042  68.319   3.167  1.00 20.00      T    C  
ATOM     18  C9  SPINA   1      43.265  67.117   1.078  1.00 20.00      T    C  
ENDMDL
MODEL      131
ATOM      1  N   SPINA   1      41.801  63.144   7.857  1.00 20.00      T    N  
ATOM      2  CA  SPINA   1      40.691  63.977   8.404  1.00 20.00      T    C  
ATOM      3  C   SPINA   1      39.421  63.187   8.527  1.00 20.00      T    C  
ATOM      4  O   SPINA   1      38.317  63.774   8.690  1.00 20.00      T    O  
ATOM      5  CB  SPINA   1      40.459  65.191   7.510  1.00 20.00      T    C  
ATOM      6  SG  SPINA   1      41.900  66.207   7.482  1.00 20.00      T    S  
ATOM      7  SD  SPINA   1      41.972  67.220   5.760  1.00 20.00      T    S  
ATOM      8  CE  SPINA   1      42.143  68.940   6.109  1.00 20.00      T    C  
ATOM      9  N1  SPINA   1      42.487  70.759   2.791  1.00 20.00      T    N  
ATOM     10  O1  SPINA   1      42.506  70.919   1.582  1.00 20.00      T    O  
ATOM     11  C2  SPINA   1      42.191  69.483   3.430  1.00 20.00      T    C  
ATOM     12  C3  SPINA   1      42.315  69.838   4.896  1.00 20.00      T    C  
ATOM     13  C4  SPINA   1      42.633  71.127   5.043  1.00 20.00      T    C  
ATOM     14  C5  SPINA   1      42.765  71.836   3.726  1.00 20.00      T    C  
ATOM     15  C6  SPINA   1      41.770  72.983   3.634  1.00 20.00      T    C  
ATOM     16  C7  SPINA   1      44.193  72.346   3.573  1.00 20.00      T    C  
ATOM     17  C8  SPINA   1      43.208  68.423   3.035  1.00 20.00      T    C  
ATOM     18  C9  SPINA   1      40.759  69.064   3.089  1.00 20.00      T    C  
ENDMDL
MODEL      132
ATOM      1  N   SPINA   1      41.801  63.144   7.857  1.00 20.00      T    N  
ATOM      2  CA  SPINA   1      40.691  63.977   8.404  1.00 20.00      T    C  
ATOM      3  C   SPINA   1      39.421  63.187   8.527  1.00 20.00      T    C  
ATOM      4  O   SPINA   1      38.317  63.774   8.690  1.00 20.00      T    O  
ATOM      5  CB  SPINA   1      40.459  65.191   7.510  1.00 20.00      T    C  
ATOM      6  SG  SPINA   1      41.938  65.595   6.640  1.00 20.00      T    S  
ATOM      7  SD  SPINA   1      41.655  65.335   4.678  1.00 20.00      T    S  
ATOM      8  CE  SPINA   1      39.930  65.444   4.325  1.00 20.00      T    C  
ATOM      9  N1  SPINA   1      39.381  67.287   1.048  1.00 20.00      T    N  
ATOM     10  O1  SPINA   1      39.535  67.585  -0.124  1.00 20.00      T    O  
ATOM     11  C2  SPINA   1      40.120  66.219   1.710  1.00 20.00      T    C  
ATOM     12  C3  SPINA   1      39.564  66.287   3.116  1.00 20.00      T    C  
ATOM     13  C4  SPINA   1      38.648  67.255   3.214  1.00 20.00      T    C  
ATOM     14  C5  SPINA   1      38.438  67.976   1.913  1.00 20.00      T    C  
ATOM     15  C6  SPINA   1      36.994  67.841   1.454  1.00 20.00      T    C  
ATOM     16  C7  SPINA   1      38.816  69.441   2.086  1.00 20.00      T    C  
ATOM     17  C8  SPINA   1      41.616  66.498   1.699  1.00 20.00      T    C  
ATOM     18  C9  SPINA   1      39.778  64.880   1.052  1.00 20.00      T    C  
ENDMDL
MODEL      133
ATOM      1  N   SPINA   1      41.801  63.144   7.857  1.00 20.00      T    N  
ATOM      2  CA  SPINA   1      40.691  63.977   8.404  1.00 20.00      T    C  
ATOM      3  C   SPINA   1      39.421  63.187   8.527  1.00 20.00      T    C  
ATOM      4  O   SPINA   1      38.317  63.774   8.690  1.00 20.00      T    O  
ATOM      5  CB  SPINA   1      40.459  65.191   7.510  1.00 20.00      T    C  
ATOM      6  SG  SPINA   1      41.956  65.638   6.694  1.00 20.00      T    S  
ATOM      7  SD  SPINA   1      41.552  66.888   5.187  1.00 20.00      T    S  
ATOM      8  CE  SPINA   1      39.883  67.443   5.330  1.00 20.00      T    C  
ATOM      9  N1  SPINA   1      37.955  68.869   2.384  1.00 20.00      T    N  
ATOM     10  O1  SPINA   1      37.140  69.551   1.785  1.00 20.00      T    O  
ATOM     11  C2  SPINA   1      38.140  68.919   3.829  1.00 20.00      T    C  
ATOM     12  C3  SPINA   1      39.232  67.892   4.034  1.00 20.00      T    C  
ATOM     13  C4  SPINA   1      39.598  67.354   2.867  1.00 20.00      T    C  
ATOM     14  C5  SPINA   1      38.830  67.925   1.709  1.00 20.00      T    C  
ATOM     15  C6  SPINA   1      39.774  68.586   0.716  1.00 20.00      T    C  
ATOM     16  C7  SPINA   1      38.033  66.814   1.039  1.00 20.00      T    C  
ATOM     17  C8  SPINA   1      36.867  68.519   4.559  1.00 20.00      T    C  
ATOM     18  C9  SPINA   1      38.620  70.316   4.231  1.00 20.00      T    C  
ENDMDL
MODEL      134
ATOM      1  N   SPINA   1      41.801  63.144   7.857  1.00 20.00      T    N  
ATOM      2  CA  SPINA   1      40.691  63.977   8.404  1.00 20.00      T    C  
ATOM      3  C   SPINA   1      39.421  63.187   8.527  1.00 20.00      T    C  
ATOM      4  O   SPINA   1      38.317  63.774   8.690  1.00 20.00      T    O  
ATOM      5  CB  SPINA   1      40.459  65.191   7.510  1.00 20.00      T    C  
ATOM      6  SG  SPINA   1      41.246  64.955   5.951  1.00 20.00      T    S  
ATOM      7  SD  SPINA   1      42.396  66.536   5.533  1.00 20.00      T    S  
ATOM      8  CE  SPINA   1      43.980  65.973   4.999  1.00 20.00      T    C  
ATOM      9  N1  SPINA   1      44.374  66.628   1.277  1.00 20.00      T    N  
ATOM     10  O1  SPINA   1      44.298  67.227   0.217  1.00 20.00      T    O  
ATOM     11  C2  SPINA   1      43.920  67.181   2.547  1.00 20.00      T    C  
ATOM     12  C3  SPINA   1      44.228  66.048   3.502  1.00 20.00      T    C  
ATOM     13  C4  SPINA   1      44.774  65.018   2.850  1.00 20.00      T    C  
ATOM     14  C5  SPINA   1      44.926  65.289   1.380  1.00 20.00      T    C  
ATOM     15  C6  SPINA   1      46.389  65.209   0.971  1.00 20.00      T    C  
ATOM     16  C7  SPINA   1      44.091  64.284   0.597  1.00 20.00      T    C  
ATOM     17  C8  SPINA   1      42.429  67.481   2.514  1.00 20.00      T    C  
ATOM     18  C9  SPINA   1      44.750  68.422   2.886  1.00 20.00      T    C  
ENDMDL
MODEL      135
ATOM      1  N   SPINA   1      41.801  63.144   7.857  1.00 20.00      T    N  
ATOM      2  CA  SPINA   1      40.691  63.977   8.404  1.00 20.00      T    C  
ATOM      3  C   SPINA   1      39.421  63.187   8.527  1.00 20.00      T    C  
ATOM      4  O   SPINA   1      38.317  63.774   8.690  1.00 20.00      T    O  
ATOM      5  CB  SPINA   1      40.459  65.191   7.510  1.00 20.00      T    C  
ATOM      6  SG  SPINA   1      39.868  64.677   5.931  1.00 20.00      T    S  
ATOM      7  SD  SPINA   1      41.218  65.134   4.529  1.00 20.00      T    S  
ATOM      8  CE  SPINA   1      42.780  65.412   5.300  1.00 20.00      T    C  
ATOM      9  N1  SPINA   1      45.687  66.938   3.388  1.00 20.00      T    N  
ATOM     10  O1  SPINA   1      46.834  67.094   3.003  1.00 20.00      T    O  
ATOM     11  C2  SPINA   1      45.284  65.883   4.310  1.00 20.00      T    C  
ATOM     12  C3  SPINA   1      43.802  66.152   4.454  1.00 20.00      T    C  
ATOM     13  C4  SPINA   1      43.440  67.205   3.716  1.00 20.00      T    C  
ATOM     14  C5  SPINA   1      44.596  67.799   2.964  1.00 20.00      T    C  
ATOM     15  C6  SPINA   1      44.341  67.750   1.465  1.00 20.00      T    C  
ATOM     16  C7  SPINA   1      44.812  69.234   3.429  1.00 20.00      T    C  
ATOM     17  C8  SPINA   1      45.999  66.019   5.645  1.00 20.00      T    C  
ATOM     18  C9  SPINA   1      45.531  64.519   3.660  1.00 20.00      T    C  
ENDMDL
MODEL      136
ATOM      1  N   SPINA   1      41.801  63.144   7.857  1.00 20.00      T    N  
ATOM      2  CA  SPINA   1      40.691  63.977   8.404  1.00 20.00      T    C  
ATOM      3  C   SPINA   1      39.421  63.187   8.527  1.00 20.00      T    C  
ATOM      4  O   SPINA   1      38.317  63.774   8.690  1.00 20.00      T    O  
ATOM      5  CB  SPINA   1      40.459  65.191   7.510  1.00 20.00      T    C  
ATOM      6  SG  SPINA   1      40.665  64.746   5.817  1.00 20.00      T    S  
ATOM      7  SD  SPINA   1      39.800  66.121   4.652  1.00 20.00      T    S  
ATOM      8  CE  SPINA   1      41.052  67.024   3.798  1.00 20.00      T    C  
ATOM      9  N1  SPINA   1      39.390  69.978   2.082  1.00 20.00      T    N  
ATOM     10  O1  SPINA   1      38.527  70.799   1.822  1.00 20.00      T    O  
ATOM     11  C2  SPINA   1      39.245  68.957   3.112  1.00 20.00      T    C  
ATOM     12  C3  SPINA   1      40.564  68.223   3.004  1.00 20.00      T    C  
ATOM     13  C4  SPINA   1      41.328  68.764   2.050  1.00 20.00      T    C  
ATOM     14  C5  SPINA   1      40.661  69.931   1.379  1.00 20.00      T    C  
ATOM     15  C6  SPINA   1      41.491  71.194   1.556  1.00 20.00      T    C  
ATOM     16  C7  SPINA   1      40.466  69.615  -0.098  1.00 20.00      T    C  
ATOM     17  C8  SPINA   1      38.076  68.032   2.807  1.00 20.00      T    C  
ATOM     18  C9  SPINA   1      39.105  69.631   4.479  1.00 20.00      T    C  
ENDMDL
MODEL      137
ATOM      1  N   SPINA   1      41.801  63.144   7.857  1.00 20.00      T    N  
ATOM      2  CA  SPINA   1      40.691  63.977   8.404  1.00 20.00      T    C  
ATOM      3  C   SPINA   1      39.421  63.187   8.527  1.00 20.00      T    C  
ATOM      4  O   SPINA   1      38.317  63.774   8.690  1.00 20.00      T    O  
ATOM      5  CB  SPINA   1      40.459  65.191   7.510  1.00 20.00      T    C  
ATOM      6  SG  SPINA   1      41.798  65.376   6.379  1.00 20.00      T    S  
ATOM      7  SD  SPINA   1      42.237  67.315   6.170  1.00 20.00      T    S  
ATOM      8  CE  SPINA   1      41.844  67.822   4.526  1.00 20.00      T    C  
ATOM      9  N1  SPINA   1      44.448  70.369   3.448  1.00 20.00      T    N  
ATOM     10  O1  SPINA   1      45.386  71.142   3.546  1.00 20.00      T    O  
ATOM     11  C2  SPINA   1      43.947  69.568   4.558  1.00 20.00      T    C  
ATOM     12  C3  SPINA   1      42.803  68.822   3.905  1.00 20.00      T    C  
ATOM     13  C4  SPINA   1      42.691  69.164   2.618  1.00 20.00      T    C  
ATOM     14  C5  SPINA   1      43.726  70.170   2.203  1.00 20.00      T    C  
ATOM     15  C6  SPINA   1      44.596  69.612   1.087  1.00 20.00      T    C  
ATOM     16  C7  SPINA   1      43.030  71.449   1.757  1.00 20.00      T    C  
ATOM     17  C8  SPINA   1      43.449  70.452   5.692  1.00 20.00      T    C  
ATOM     18  C9  SPINA   1      45.039  68.599   5.018  1.00 20.00      T    C  
ENDMDL
MODEL      138
ATOM      1  N   SPINA   1      41.801  63.144   7.857  1.00 20.00      T    N  
ATOM      2  CA  SPINA   1      40.691  63.977   8.404  1.00 20.00      T    C  
ATOM      3  C   SPINA   1      39.421  63.187   8.527  1.00 20.00      T    C  
ATOM      4  O   SPINA   1      38.317  63.774   8.690  1.00 20.00      T    O  
ATOM      5  CB  SPINA   1      40.459  65.191   7.510  1.00 20.00      T    C  
ATOM      6  SG  SPINA   1      40.485  64.709   5.815  1.00 20.00      T    S  
ATOM      7  SD  SPINA   1      41.002  66.273   4.681  1.00 20.00      T    S  
ATOM      8  CE  SPINA   1      42.708  66.138   4.255  1.00 20.00      T    C  
ATOM      9  N1  SPINA   1      43.870  68.824   1.833  1.00 20.00      T    N  
ATOM     10  O1  SPINA   1      44.203  69.930   1.440  1.00 20.00      T    O  
ATOM     11  C2  SPINA   1      43.509  68.536   3.215  1.00 20.00      T    C  
ATOM     12  C3  SPINA   1      43.178  67.061   3.144  1.00 20.00      T    C  
ATOM     13  C4  SPINA   1      43.336  66.601   1.900  1.00 20.00      T    C  
ATOM     14  C5  SPINA   1      43.797  67.671   0.951  1.00 20.00      T    C  
ATOM     15  C6  SPINA   1      45.138  67.299   0.337  1.00 20.00      T    C  
ATOM     16  C7  SPINA   1      42.743  67.869  -0.131  1.00 20.00      T    C  
ATOM     17  C8  SPINA   1      42.297  69.349   3.646  1.00 20.00      T    C  
ATOM     18  C9  SPINA   1      44.719  68.782   4.119  1.00 20.00      T    C  
ENDMDL
MODEL      139
ATOM      1  N   SPINA   1      41.801  63.144   7.857  1.00 20.00      T    N  
ATOM      2  CA  SPINA   1      40.691  63.977   8.404  1.00 20.00      T    C  
ATOM      3  C   SPINA   1      39.421  63.187   8.527  1.00 20.00      T    C  
ATOM      4  O   SPINA   1      38.317  63.774   8.690  1.00 20.00      T    O  
ATOM      5  CB  SPINA   1      40.459  65.191   7.510  1.00 20.00      T    C  
ATOM      6  SG  SPINA   1      40.049  64.672   5.876  1.00 20.00      T    S  
ATOM      7  SD  SPINA   1      39.779  66.273   4.711  1.00 20.00      T    S  
ATOM      8  CE  SPINA   1      41.168  67.348   4.876  1.00 20.00      T    C  
ATOM      9  N1  SPINA   1      43.368  67.647   1.793  1.00 20.00      T    N  
ATOM     10  O1  SPINA   1      44.259  67.375   1.005  1.00 20.00      T    O  
ATOM     11  C2  SPINA   1      43.090  66.866   2.992  1.00 20.00      T    C  
ATOM     12  C3  SPINA   1      41.930  67.630   3.592  1.00 20.00      T    C  
ATOM     13  C4  SPINA   1      41.614  68.682   2.831  1.00 20.00      T    C  
ATOM     14  C5  SPINA   1      42.489  68.790   1.615  1.00 20.00      T    C  
ATOM     15  C6  SPINA   1      41.653  68.712   0.347  1.00 20.00      T    C  
ATOM     16  C7  SPINA   1      43.266  70.099   1.671  1.00 20.00      T    C  
ATOM     17  C8  SPINA   1      44.286  66.857   3.931  1.00 20.00      T    C  
ATOM     18  C9  SPINA   1      42.662  65.452   2.589  1.00 20.00      T    C  
ENDMDL
MODEL      140
ATOM      1  N   SPINA   1      41.801  63.144   7.857  1.00 20.00      T    N  
ATOM      2  CA  SPINA   1      40.691  63.977   8.404  1.00 20.00      T    C  
ATOM      3  C   SPINA   1      39.421  63.187   8.527  1.00 20.00      T    C  
ATOM      4  O   SPINA   1      38.317  63.774   8.690  1.00 20.00      T    O  
ATOM      5  CB  SPINA   1      40.459  65.191   7.510  1.00 20.00      T    C  
ATOM      6  SG  SPINA   1      41.969  65.673   6.739  1.00 20.00      T    S  
ATOM      7  SD  SPINA   1      41.585  66.436   4.931  1.00 20.00      T    S  
ATOM      8  CE  SPINA   1      41.686  68.195   5.013  1.00 20.00      T    C  
ATOM      9  N1  SPINA   1      38.731  70.477   4.313  1.00 20.00      T    N  
ATOM     10  O1  SPINA   1      38.127  71.511   4.080  1.00 20.00      T    O  
ATOM     11  C2  SPINA   1      40.180  70.407   4.457  1.00 20.00      T    C  
ATOM     12  C3  SPINA   1      40.388  68.936   4.744  1.00 20.00      T    C  
ATOM     13  C4  SPINA   1      39.220  68.288   4.755  1.00 20.00      T    C  
ATOM     14  C5  SPINA   1      38.059  69.199   4.476  1.00 20.00      T    C  
ATOM     15  C6  SPINA   1      37.314  68.749   3.228  1.00 20.00      T    C  
ATOM     16  C7  SPINA   1      37.131  69.213   5.684  1.00 20.00      T    C  
ATOM     17  C8  SPINA   1      40.658  71.265   5.619  1.00 20.00      T    C  
ATOM     18  C9  SPINA   1      40.841  70.805   3.136  1.00 20.00      T    C  
ENDMDL
MODEL      141
ATOM      1  N   SPINA   1      41.801  63.144   7.857  1.00 20.00      T    N  
ATOM      2  CA  SPINA   1      40.691  63.977   8.404  1.00 20.00      T    C  
ATOM      3  C   SPINA   1      39.421  63.187   8.527  1.00 20.00      T    C  
ATOM      4  O   SPINA   1      38.317  63.774   8.690  1.00 20.00      T    O  
ATOM      5  CB  SPINA   1      40.459  65.191   7.510  1.00 20.00      T    C  
ATOM      6  SG  SPINA   1      41.873  65.477   6.496  1.00 20.00      T    S  
ATOM      7  SD  SPINA   1      42.204  63.878   5.342  1.00 20.00      T    S  
ATOM      8  CE  SPINA   1      41.870  64.300   3.662  1.00 20.00      T    C  
ATOM      9  N1  SPINA   1      43.043  67.541   2.064  1.00 20.00      T    N  
ATOM     10  O1  SPINA   1      43.118  68.436   1.239  1.00 20.00      T    O  
ATOM     11  C2  SPINA   1      42.141  66.403   1.937  1.00 20.00      T    C  
ATOM     12  C3  SPINA   1      42.459  65.618   3.191  1.00 20.00      T    C  
ATOM     13  C4  SPINA   1      43.402  66.237   3.908  1.00 20.00      T    C  
ATOM     14  C5  SPINA   1      43.858  67.517   3.267  1.00 20.00      T    C  
ATOM     15  C6  SPINA   1      43.599  68.698   4.191  1.00 20.00      T    C  
ATOM     16  C7  SPINA   1      45.339  67.408   2.930  1.00 20.00      T    C  
ATOM     17  C8  SPINA   1      42.452  65.592   0.689  1.00 20.00      T    C  
ATOM     18  C9  SPINA   1      40.693  66.899   1.956  1.00 20.00      T    C  
ENDMDL
MODEL      142
ATOM      1  N   SPINA   1      41.801  63.144   7.857  1.00 20.00      T    N  
ATOM      2  CA  SPINA   1      40.691  63.977   8.404  1.00 20.00      T    C  
ATOM      3  C   SPINA   1      39.421  63.187   8.527  1.00 20.00      T    C  
ATOM      4  O   SPINA   1      38.317  63.774   8.690  1.00 20.00      T    O  
ATOM      5  CB  SPINA   1      40.459  65.191   7.510  1.00 20.00      T    C  
ATOM      6  SG  SPINA   1      42.000  65.934   7.085  1.00 20.00      T    S  
ATOM      7  SD  SPINA   1      42.216  65.940   5.098  1.00 20.00      T    S  
ATOM      8  CE  SPINA   1      43.890  65.550   4.698  1.00 20.00      T    C  
ATOM      9  N1  SPINA   1      44.354  65.502   0.927  1.00 20.00      T    N  
ATOM     10  O1  SPINA   1      44.113  65.251  -0.241  1.00 20.00      T    O  
ATOM     11  C2  SPINA   1      43.487  65.106   2.031  1.00 20.00      T    C  
ATOM     12  C3  SPINA   1      44.247  65.642   3.225  1.00 20.00      T    C  
ATOM     13  C4  SPINA   1      45.372  66.248   2.834  1.00 20.00      T    C  
ATOM     14  C5  SPINA   1      45.544  66.225   1.342  1.00 20.00      T    C  
ATOM     15  C6  SPINA   1      45.610  67.640   0.789  1.00 20.00      T    C  
ATOM     16  C7  SPINA   1      46.810  65.450   0.997  1.00 20.00      T    C  
ATOM     17  C8  SPINA   1      43.349  63.592   2.104  1.00 20.00      T    C  
ATOM     18  C9  SPINA   1      42.132  65.803   1.887  1.00 20.00      T    C  
ENDMDL
MODEL      143
ATOM      1  N   SPINA   1      41.801  63.144   7.857  1.00 20.00      T    N  
ATOM      2  CA  SPINA   1      40.691  63.977   8.404  1.00 20.00      T    C  
ATOM      3  C   SPINA   1      39.421  63.187   8.527  1.00 20.00      T    C  
ATOM      4  O   SPINA   1      38.317  63.774   8.690  1.00 20.00      T    O  
ATOM      5  CB  SPINA   1      40.459  65.191   7.510  1.00 20.00      T    C  
ATOM      6  SG  SPINA   1      41.991  65.991   7.165  1.00 20.00      T    S  
ATOM      7  SD  SPINA   1      41.673  67.564   5.973  1.00 20.00      T    S  
ATOM      8  CE  SPINA   1      40.056  67.443   5.277  1.00 20.00      T    C  
ATOM      9  N1  SPINA   1      40.274  68.587   1.661  1.00 20.00      T    N  
ATOM     10  O1  SPINA   1      40.778  69.006   0.633  1.00 20.00      T    O  
ATOM     11  C2  SPINA   1      41.027  68.341   2.884  1.00 20.00      T    C  
ATOM     12  C3  SPINA   1      39.940  67.858   3.821  1.00 20.00      T    C  
ATOM     13  C4  SPINA   1      38.757  67.841   3.200  1.00 20.00      T    C  
ATOM     14  C5  SPINA   1      38.855  68.293   1.772  1.00 20.00      T    C  
ATOM     15  C6  SPINA   1      38.395  67.192   0.829  1.00 20.00      T    C  
ATOM     16  C7  SPINA   1      38.014  69.550   1.586  1.00 20.00      T    C  
ATOM     17  C8  SPINA   1      41.668  69.619   3.401  1.00 20.00      T    C  
ATOM     18  C9  SPINA   1      42.059  67.239   2.631  1.00 20.00      T    C  
ENDMDL
MODEL      144
ATOM      1  N   SPINA   1      41.801  63.144   7.857  1.00 20.00      T    N  
ATOM      2  CA  SPINA   1      40.691  63.977   8.404  1.00 20.00      T    C  
ATOM      3  C   SPINA   1      39.421  63.187   8.527  1.00 20.00      T    C  
ATOM      4  O   SPINA   1      38.317  63.774   8.690  1.00 20.00      T    O  
ATOM      5  CB  SPINA   1      40.459  65.191   7.510  1.00 20.00      T    C  
ATOM      6  SG  SPINA   1      41.713  65.283   6.274  1.00 20.00      T    S  
ATOM      7  SD  SPINA   1      41.539  67.002   5.269  1.00 20.00      T    S  
ATOM      8  CE  SPINA   1      40.404  66.779   3.937  1.00 20.00      T    C  
ATOM      9  N1  SPINA   1      42.437  66.300   0.763  1.00 20.00      T    N  
ATOM     10  O1  SPINA   1      43.422  66.215   0.050  1.00 20.00      T    O  
ATOM     11  C2  SPINA   1      42.501  66.527   2.201  1.00 20.00      T    C  
ATOM     12  C3  SPINA   1      41.034  66.559   2.572  1.00 20.00      T    C  
ATOM     13  C4  SPINA   1      40.271  66.375   1.492  1.00 20.00      T    C  
ATOM     14  C5  SPINA   1      41.084  66.186   0.244  1.00 20.00      T    C  
ATOM     15  C6  SPINA   1      40.794  64.830  -0.383  1.00 20.00      T    C  
ATOM     16  C7  SPINA   1      40.771  67.311  -0.734  1.00 20.00      T    C  
ATOM     17  C8  SPINA   1      43.176  67.853   2.518  1.00 20.00      T    C  
ATOM     18  C9  SPINA   1      43.208  65.346   2.871  1.00 20.00      T    C  
ENDMDL
MODEL      145
ATOM      1  N   SPINA   1      41.801  63.144   7.857  1.00 20.00      T    N  
ATOM      2  CA  SPINA   1      40.691  63.977   8.404  1.00 20.00      T    C  
ATOM      3  C   SPINA   1      39.421  63.187   8.527  1.00 20.00      T    C  
ATOM      4  O   SPINA   1      38.317  63.774   8.690  1.00 20.00      T    O  
ATOM      5  CB  SPINA   1      40.459  65.191   7.510  1.00 20.00      T    C  
ATOM      6  SG  SPINA   1      39.997  64.672   5.890  1.00 20.00      T    S  
ATOM      7  SD  SPINA   1      40.307  66.162   4.594  1.00 20.00      T    S  
ATOM      8  CE  SPINA   1      40.409  65.497   2.964  1.00 20.00      T    C  
ATOM      9  N1  SPINA   1      42.216  67.945   0.689  1.00 20.00      T    N  
ATOM     10  O1  SPINA   1      42.530  69.017   0.198  1.00 20.00      T    O  
ATOM     11  C2  SPINA   1      41.254  67.810   1.775  1.00 20.00      T    C  
ATOM     12  C3  SPINA   1      41.231  66.310   1.978  1.00 20.00      T    C  
ATOM     13  C4  SPINA   1      42.063  65.706   1.125  1.00 20.00      T    C  
ATOM     14  C5  SPINA   1      42.772  66.683   0.232  1.00 20.00      T    C  
ATOM     15  C6  SPINA   1      44.278  66.586   0.423  1.00 20.00      T    C  
ATOM     16  C7  SPINA   1      42.392  66.404  -1.217  1.00 20.00      T    C  
ATOM     17  C8  SPINA   1      39.884  68.329   1.364  1.00 20.00      T    C  
ATOM     18  C9  SPINA   1      41.790  68.521   3.020  1.00 20.00      T    C  
ENDMDL
MODEL      146
ATOM      1  N   SPINA   1      41.801  63.144   7.857  1.00 20.00      T    N  
ATOM      2  CA  SPINA   1      40.691  63.977   8.404  1.00 20.00      T    C  
ATOM      3  C   SPINA   1      39.421  63.187   8.527  1.00 20.00      T    C  
ATOM      4  O   SPINA   1      38.317  63.774   8.690  1.00 20.00      T    O  
ATOM      5  CB  SPINA   1      40.459  65.191   7.510  1.00 20.00      T    C  
ATOM      6  SG  SPINA   1      40.818  64.786   5.833  1.00 20.00      T    S  
ATOM      7  SD  SPINA   1      41.894  66.253   5.004  1.00 20.00      T    S  
ATOM      8  CE  SPINA   1      40.866  67.171   3.902  1.00 20.00      T    C  
ATOM      9  N1  SPINA   1      42.397  67.292   0.427  1.00 20.00      T    N  
ATOM     10  O1  SPINA   1      43.244  67.463  -0.433  1.00 20.00      T    O  
ATOM     11  C2  SPINA   1      42.648  67.475   1.851  1.00 20.00      T    C  
ATOM     12  C3  SPINA   1      41.293  67.153   2.445  1.00 20.00      T    C  
ATOM     13  C4  SPINA   1      40.420  66.838   1.483  1.00 20.00      T    C  
ATOM     14  C5  SPINA   1      41.036  66.888   0.115  1.00 20.00      T    C  
ATOM     15  C6  SPINA   1      40.954  65.526  -0.558  1.00 20.00      T    C  
ATOM     16  C7  SPINA   1      40.322  67.945  -0.717  1.00 20.00      T    C  
ATOM     17  C8  SPINA   1      43.055  68.908   2.157  1.00 20.00      T    C  
ATOM     18  C9  SPINA   1      43.701  66.465   2.315  1.00 20.00      T    C  
ENDMDL
MODEL      147
ATOM      1  N   SPINA   1      41.801  63.144   7.857  1.00 20.00      T    N  
ATOM      2  CA  SPINA   1      40.691  63.977   8.404  1.00 20.00      T    C  
ATOM      3  C   SPINA   1      39.421  63.187   8.527  1.00 20.00      T    C  
ATOM      4  O   SPINA   1      38.317  63.774   8.690  1.00 20.00      T    O  
ATOM      5  CB  SPINA   1      40.459  65.191   7.510  1.00 20.00      T    C  
ATOM      6  SG  SPINA   1      41.811  65.392   6.398  1.00 20.00      T    S  
ATOM      7  SD  SPINA   1      41.118  65.748   4.557  1.00 20.00      T    S  
ATOM      8  CE  SPINA   1      42.333  66.646   3.646  1.00 20.00      T    C  
ATOM      9  N1  SPINA   1      45.648  67.679   5.189  1.00 20.00      T    N  
ATOM     10  O1  SPINA   1      46.838  67.936   5.251  1.00 20.00      T    O  
ATOM     11  C2  SPINA   1      44.972  67.289   3.958  1.00 20.00      T    C  
ATOM     12  C3  SPINA   1      43.552  67.082   4.440  1.00 20.00      T    C  
ATOM     13  C4  SPINA   1      43.460  67.326   5.751  1.00 20.00      T    C  
ATOM     14  C5  SPINA   1      44.775  67.735   6.349  1.00 20.00      T    C  
ATOM     15  C6  SPINA   1      44.675  69.124   6.960  1.00 20.00      T    C  
ATOM     16  C7  SPINA   1      45.186  66.711   7.400  1.00 20.00      T    C  
ATOM     17  C8  SPINA   1      45.554  65.999   3.398  1.00 20.00      T    C  
ATOM     18  C9  SPINA   1      45.045  68.439   2.951  1.00 20.00      T    C  
ENDMDL
MODEL      148
ATOM      1  N   SPINA   1      41.801  63.144   7.857  1.00 20.00      T    N  
ATOM      2  CA  SPINA   1      40.691  63.977   8.404  1.00 20.00      T    C  
ATOM      3  C   SPINA   1      39.421  63.187   8.527  1.00 20.00      T    C  
ATOM      4  O   SPINA   1      38.317  63.774   8.690  1.00 20.00      T    O  
ATOM      5  CB  SPINA   1      40.459  65.191   7.510  1.00 20.00      T    C  
ATOM      6  SG  SPINA   1      41.368  65.022   6.009  1.00 20.00      T    S  
ATOM      7  SD  SPINA   1      40.388  63.800   4.766  1.00 20.00      T    S  
ATOM      8  CE  SPINA   1      41.486  63.274   3.490  1.00 20.00      T    C  
ATOM      9  N1  SPINA   1      41.187  65.335   0.312  1.00 20.00      T    N  
ATOM     10  O1  SPINA   1      40.698  65.763  -0.720  1.00 20.00      T    O  
ATOM     11  C2  SPINA   1      40.525  64.363   1.173  1.00 20.00      T    C  
ATOM     12  C3  SPINA   1      41.551  64.179   2.271  1.00 20.00      T    C  
ATOM     13  C4  SPINA   1      42.624  64.943   2.047  1.00 20.00      T    C  
ATOM     14  C5  SPINA   1      42.494  65.754   0.789  1.00 20.00      T    C  
ATOM     15  C6  SPINA   1      42.572  67.240   1.102  1.00 20.00      T    C  
ATOM     16  C7  SPINA   1      43.594  65.348  -0.184  1.00 20.00      T    C  
ATOM     17  C8  SPINA   1      40.273  63.058   0.434  1.00 20.00      T    C  
ATOM     18  C9  SPINA   1      39.235  64.971   1.728  1.00 20.00      T    C  
ENDMDL
MODEL      149
ATOM      1  N   SPINA   1      41.801  63.144   7.857  1.00 20.00      T    N  
ATOM      2  CA  SPINA   1      40.691  63.977   8.404  1.00 20.00      T    C  
ATOM      3  C   SPINA   1      39.421  63.187   8.527  1.00 20.00      T    C  
ATOM      4  O   SPINA   1      38.317  63.774   8.690  1.00 20.00      T    O  
ATOM      5  CB  SPINA   1      40.459  65.191   7.510  1.00 20.00      T    C  
ATOM      6  SG  SPINA   1      41.859  65.456   6.472  1.00 20.00      T    S  
ATOM      7  SD  SPINA   1      41.481  66.957   5.207  1.00 20.00      T    S  
ATOM      8  CE  SPINA   1      42.238  66.605   3.652  1.00 20.00      T    C  
ATOM      9  N1  SPINA   1      42.405  69.839   1.665  1.00 20.00      T    N  
ATOM     10  O1  SPINA   1      42.138  70.982   1.336  1.00 20.00      T    O  
ATOM     11  C2  SPINA   1      41.788  69.164   2.800  1.00 20.00      T    C  
ATOM     12  C3  SPINA   1      42.452  67.804   2.745  1.00 20.00      T    C  
ATOM     13  C4  SPINA   1      43.312  67.741   1.725  1.00 20.00      T    C  
ATOM     14  C5  SPINA   1      43.371  69.025   0.947  1.00 20.00      T    C  
ATOM     15  C6  SPINA   1      44.778  69.601   0.973  1.00 20.00      T    C  
ATOM     16  C7  SPINA   1      42.920  68.764  -0.484  1.00 20.00      T    C  
ATOM     17  C8  SPINA   1      40.283  69.046   2.617  1.00 20.00      T    C  
ATOM     18  C9  SPINA   1      42.157  69.900   4.090  1.00 20.00      T    C  
ENDMDL
MODEL      150
ATOM      1  N   SPINA   1      41.801  63.144   7.857  1.00 20.00      T    N  
ATOM      2  CA  SPINA   1      40.691  63.977   8.404  1.00 20.00      T    C  
ATOM      3  C   SPINA   1      39.421  63.187   8.527  1.00 20.00      T    C  
ATOM      4  O   SPINA   1      38.317  63.774   8.690  1.00 20.00      T    O  
ATOM      5  CB  SPINA   1      40.459  65.191   7.510  1.00 20.00      T    C  
ATOM      6  SG  SPINA   1      40.558  64.723   5.814  1.00 20.00      T    S  
ATOM      7  SD  SPINA   1      41.834  65.929   4.858  1.00 20.00      T    S  
ATOM      8  CE  SPINA   1      42.131  67.357   5.850  1.00 20.00      T    C  
ATOM      9  N1  SPINA   1      42.377  70.758   4.174  1.00 20.00      T    N  
ATOM     10  O1  SPINA   1      42.090  71.912   3.904  1.00 20.00      T    O  
ATOM     11  C2  SPINA   1      41.651  69.957   5.152  1.00 20.00      T    C  
ATOM     12  C3  SPINA   1      42.396  68.641   5.083  1.00 20.00      T    C  
ATOM     13  C4  SPINA   1      43.391  68.709   4.194  1.00 20.00      T    C  
ATOM     14  C5  SPINA   1      43.480  70.058   3.539  1.00 20.00      T    C  
ATOM     15  C6  SPINA   1      44.833  70.696   3.811  1.00 20.00      T    C  
ATOM     16  C7  SPINA   1      43.247  69.903   2.041  1.00 20.00      T    C  
ATOM     17  C8  SPINA   1      40.195  69.784   4.747  1.00 20.00      T    C  
ATOM     18  C9  SPINA   1      41.794  70.593   6.536  1.00 20.00      T    C  
ENDMDL
MODEL      151
ATOM      1  N   SPINA   1      41.801  63.144   7.857  1.00 20.00      T    N  
ATOM      2  CA  SPINA   1      40.691  63.977   8.404  1.00 20.00      T    C  
ATOM      3  C   SPINA   1      39.421  63.187   8.527  1.00 20.00      T    C  
ATOM      4  O   SPINA   1      38.317  63.774   8.690  1.00 20.00      T    O  
ATOM      5  CB  SPINA   1      40.459  65.191   7.510  1.00 20.00      T    C  
ATOM      6  SG  SPINA   1      41.167  64.917   5.919  1.00 20.00      T    S  
ATOM      7  SD  SPINA   1      39.721  64.500   4.604  1.00 20.00      T    S  
ATOM      8  CE  SPINA   1      39.997  65.429   3.129  1.00 20.00      T    C  
ATOM      9  N1  SPINA   1      42.858  63.856   1.187  1.00 20.00      T    N  
ATOM     10  O1  SPINA   1      43.572  62.978   0.733  1.00 20.00      T    O  
ATOM     11  C2  SPINA   1      41.681  63.592   2.006  1.00 20.00      T    C  
ATOM     12  C3  SPINA   1      41.192  64.994   2.299  1.00 20.00      T    C  
ATOM     13  C4  SPINA   1      41.986  65.900   1.722  1.00 20.00      T    C  
ATOM     14  C5  SPINA   1      43.112  65.267   0.956  1.00 20.00      T    C  
ATOM     15  C6  SPINA   1      43.046  65.658  -0.512  1.00 20.00      T    C  
ATOM     16  C7  SPINA   1      44.439  65.697   1.570  1.00 20.00      T    C  
ATOM     17  C8  SPINA   1      42.057  62.863   3.287  1.00 20.00      T    C  
ATOM     18  C9  SPINA   1      40.652  62.816   1.181  1.00 20.00      T    C  
ENDMDL
MODEL      152
ATOM      1  N   SPINA   1      41.801  63.144   7.857  1.00 20.00      T    N  
ATOM      2  CA  SPINA   1      40.691  63.977   8.404  1.00 20.00      T    C  
ATOM      3  C   SPINA   1      39.421  63.187   8.527  1.00 20.00      T    C  
ATOM      4  O   SPINA   1      38.317  63.774   8.690  1.00 20.00      T    O  
ATOM      5  CB  SPINA   1      40.459  65.191   7.510  1.00 20.00      T    C  
ATOM      6  SG  SPINA   1      41.954  66.108   7.333  1.00 20.00      T    S  
ATOM      7  SD  SPINA   1      42.972  65.433   5.751  1.00 20.00      T    S  
ATOM      8  CE  SPINA   1      43.187  66.750   4.598  1.00 20.00      T    C  
ATOM      9  N1  SPINA   1      45.871  69.240   5.613  1.00 20.00      T    N  
ATOM     10  O1  SPINA   1      46.397  70.153   6.228  1.00 20.00      T    O  
ATOM     11  C2  SPINA   1      44.528  68.750   5.894  1.00 20.00      T    C  
ATOM     12  C3  SPINA   1      44.378  67.656   4.858  1.00 20.00      T    C  
ATOM     13  C4  SPINA   1      45.483  67.559   4.113  1.00 20.00      T    C  
ATOM     14  C5  SPINA   1      46.537  68.547   4.524  1.00 20.00      T    C  
ATOM     15  C6  SPINA   1      47.805  67.826   4.957  1.00 20.00      T    C  
ATOM     16  C7  SPINA   1      46.822  69.488   3.360  1.00 20.00      T    C  
ATOM     17  C8  SPINA   1      43.490  69.843   5.691  1.00 20.00      T    C  
ATOM     18  C9  SPINA   1      44.485  68.170   7.310  1.00 20.00      T    C  
ENDMDL
MODEL      153
ATOM      1  N   SPINA   1      41.801  63.144   7.857  1.00 20.00      T    N  
ATOM      2  CA  SPINA   1      40.691  63.977   8.404  1.00 20.00      T    C  
ATOM      3  C   SPINA   1      39.421  63.187   8.527  1.00 20.00      T    C  
ATOM      4  O   SPINA   1      38.317  63.774   8.690  1.00 20.00      T    O  
ATOM      5  CB  SPINA   1      40.459  65.191   7.510  1.00 20.00      T    C  
ATOM      6  SG  SPINA   1      41.482  65.094   6.078  1.00 20.00      T    S  
ATOM      7  SD  SPINA   1      41.757  66.925   5.324  1.00 20.00      T    S  
ATOM      8  CE  SPINA   1      42.605  66.793   3.783  1.00 20.00      T    C  
ATOM      9  N1  SPINA   1      45.876  68.726   3.831  1.00 20.00      T    N  
ATOM     10  O1  SPINA   1      46.628  69.678   3.952  1.00 20.00      T    O  
ATOM     11  C2  SPINA   1      44.436  68.806   4.045  1.00 20.00      T    C  
ATOM     12  C3  SPINA   1      44.004  67.385   3.756  1.00 20.00      T    C  
ATOM     13  C4  SPINA   1      45.056  66.629   3.431  1.00 20.00      T    C  
ATOM     14  C5  SPINA   1      46.343  67.403   3.454  1.00 20.00      T    C  
ATOM     15  C6  SPINA   1      47.312  66.799   4.460  1.00 20.00      T    C  
ATOM     16  C7  SPINA   1      46.950  67.409   2.057  1.00 20.00      T    C  
ATOM     17  C8  SPINA   1      43.791  69.784   3.074  1.00 20.00      T    C  
ATOM     18  C9  SPINA   1      44.159  69.176   5.504  1.00 20.00      T    C  
ENDMDL
MODEL      154
ATOM      1  N   SPINA   1      41.801  63.144   7.857  1.00 20.00      T    N  
ATOM      2  CA  SPINA   1      40.691  63.977   8.404  1.00 20.00      T    C  
ATOM      3  C   SPINA   1      39.421  63.187   8.527  1.00 20.00      T    C  
ATOM      4  O   SPINA   1      38.317  63.774   8.690  1.00 20.00      T    O  
ATOM      5  CB  SPINA   1      40.459  65.191   7.510  1.00 20.00      T    C  
ATOM      6  SG  SPINA   1      41.960  65.647   6.706  1.00 20.00      T    S  
ATOM      7  SD  SPINA   1      42.765  67.225   7.633  1.00 20.00      T    S  
ATOM      8  CE  SPINA   1      44.496  67.270   7.296  1.00 20.00      T    C  
ATOM      9  N1  SPINA   1      45.362  69.806   4.604  1.00 20.00      T    N  
ATOM     10  O1  SPINA   1      45.478  70.895   4.067  1.00 20.00      T    O  
ATOM     11  C2  SPINA   1      44.855  69.627   5.958  1.00 20.00      T    C  
ATOM     12  C3  SPINA   1      44.908  68.122   6.108  1.00 20.00      T    C  
ATOM     13  C4  SPINA   1      45.378  67.553   4.994  1.00 20.00      T    C  
ATOM     14  C5  SPINA   1      45.718  68.565   3.937  1.00 20.00      T    C  
ATOM     15  C6  SPINA   1      47.192  68.481   3.571  1.00 20.00      T    C  
ATOM     16  C7  SPINA   1      44.843  68.324   2.713  1.00 20.00      T    C  
ATOM     17  C8  SPINA   1      43.429  70.141   6.083  1.00 20.00      T    C  
ATOM     18  C9  SPINA   1      45.803  70.307   6.949  1.00 20.00      T    C  
ENDMDL
MODEL      155
ATOM      1  N   SPINA   1      41.801  63.144   7.857  1.00 20.00      T    N  
ATOM      2  CA  SPINA   1      40.691  63.977   8.404  1.00 20.00      T    C  
ATOM      3  C   SPINA   1      39.421  63.187   8.527  1.00 20.00      T    C  
ATOM      4  O   SPINA   1      38.317  63.774   8.690  1.00 20.00      T    O  
ATOM      5  CB  SPINA   1      40.459  65.191   7.510  1.00 20.00      T    C  
ATOM      6  SG  SPINA   1      41.416  65.051   6.036  1.00 20.00      T    S  
ATOM      7  SD  SPINA   1      42.475  66.724   5.762  1.00 20.00      T    S  
ATOM      8  CE  SPINA   1      42.183  67.332   4.132  1.00 20.00      T    C  
ATOM      9  N1  SPINA   1      44.186  70.513   3.584  1.00 20.00      T    N  
ATOM     10  O1  SPINA   1      45.134  71.279   3.634  1.00 20.00      T    O  
ATOM     11  C2  SPINA   1      44.216  69.159   4.125  1.00 20.00      T    C  
ATOM     12  C3  SPINA   1      42.816  68.675   3.814  1.00 20.00      T    C  
ATOM     13  C4  SPINA   1      42.115  69.627   3.191  1.00 20.00      T    C  
ATOM     14  C5  SPINA   1      42.917  70.879   2.979  1.00 20.00      T    C  
ATOM     15  C6  SPINA   1      43.030  71.197   1.495  1.00 20.00      T    C  
ATOM     16  C7  SPINA   1      42.258  72.029   3.729  1.00 20.00      T    C  
ATOM     17  C8  SPINA   1      44.472  69.172   5.624  1.00 20.00      T    C  
ATOM     18  C9  SPINA   1      45.259  68.334   3.368  1.00 20.00      T    C  
ENDMDL
MODEL      156
ATOM      1  N   SPINA   1      41.801  63.144   7.857  1.00 20.00      T    N  
ATOM      2  CA  SPINA   1      40.691  63.977   8.404  1.00 20.00      T    C  
ATOM      3  C   SPINA   1      39.421  63.187   8.527  1.00 20.00      T    C  
ATOM      4  O   SPINA   1      38.317  63.774   8.690  1.00 20.00      T    O  
ATOM      5  CB  SPINA   1      40.459  65.191   7.510  1.00 20.00      T    C  
ATOM      6  SG  SPINA   1      41.967  65.668   6.732  1.00 20.00      T    S  
ATOM      7  SD  SPINA   1      42.165  64.693   4.998  1.00 20.00      T    S  
ATOM      8  CE  SPINA   1      43.187  65.641   3.917  1.00 20.00      T    C  
ATOM      9  N1  SPINA   1      41.873  65.905   0.362  1.00 20.00      T    N  
ATOM     10  O1  SPINA   1      41.635  65.571  -0.787  1.00 20.00      T    O  
ATOM     11  C2  SPINA   1      42.544  65.044   1.327  1.00 20.00      T    C  
ATOM     12  C3  SPINA   1      42.593  65.935   2.550  1.00 20.00      T    C  
ATOM     13  C4  SPINA   1      42.028  67.118   2.294  1.00 20.00      T    C  
ATOM     14  C5  SPINA   1      41.511  67.211   0.886  1.00 20.00      T    C  
ATOM     15  C6  SPINA   1      40.011  67.464   0.883  1.00 20.00      T    C  
ATOM     16  C7  SPINA   1      42.249  68.325   0.155  1.00 20.00      T    C  
ATOM     17  C8  SPINA   1      43.945  64.680   0.858  1.00 20.00      T    C  
ATOM     18  C9  SPINA   1      41.683  63.806   1.588  1.00 20.00      T    C  
ENDMDL
MODEL      157
ATOM      1  N   SPINA   1      41.801  63.144   7.857  1.00 20.00      T    N  
ATOM      2  CA  SPINA   1      40.691  63.977   8.404  1.00 20.00      T    C  
ATOM      3  C   SPINA   1      39.421  63.187   8.527  1.00 20.00      T    C  
ATOM      4  O   SPINA   1      38.317  63.774   8.690  1.00 20.00      T    O  
ATOM      5  CB  SPINA   1      40.459  65.191   7.510  1.00 20.00      T    C  
ATOM      6  SG  SPINA   1      40.864  64.800   5.840  1.00 20.00      T    S  
ATOM      7  SD  SPINA   1      41.354  66.473   4.860  1.00 20.00      T    S  
ATOM      8  CE  SPINA   1      39.947  67.535   4.791  1.00 20.00      T    C  
ATOM      9  N1  SPINA   1      40.491  70.236   2.176  1.00 20.00      T    N  
ATOM     10  O1  SPINA   1      41.074  71.099   1.542  1.00 20.00      T    O  
ATOM     11  C2  SPINA   1      41.110  69.470   3.250  1.00 20.00      T    C  
ATOM     12  C3  SPINA   1      39.969  68.576   3.686  1.00 20.00      T    C  
ATOM     13  C4  SPINA   1      38.877  68.816   2.955  1.00 20.00      T    C  
ATOM     14  C5  SPINA   1      39.104  69.885   1.924  1.00 20.00      T    C  
ATOM     15  C6  SPINA   1      38.868  69.336   0.525  1.00 20.00      T    C  
ATOM     16  C7  SPINA   1      38.175  71.059   2.207  1.00 20.00      T    C  
ATOM     17  C8  SPINA   1      41.560  70.378   4.384  1.00 20.00      T    C  
ATOM     18  C9  SPINA   1      42.266  68.642   2.682  1.00 20.00      T    C  
ENDMDL
MODEL      158
ATOM      1  N   SPINA   1      41.801  63.144   7.857  1.00 20.00      T    N  
ATOM      2  CA  SPINA   1      40.691  63.977   8.404  1.00 20.00      T    C  
ATOM      3  C   SPINA   1      39.421  63.187   8.527  1.00 20.00      T    C  
ATOM      4  O   SPINA   1      38.317  63.774   8.690  1.00 20.00      T    O  
ATOM      5  CB  SPINA   1      40.459  65.191   7.510  1.00 20.00      T    C  
ATOM      6  SG  SPINA   1      41.140  64.905   5.910  1.00 20.00      T    S  
ATOM      7  SD  SPINA   1      40.570  66.363   4.667  1.00 20.00      T    S  
ATOM      8  CE  SPINA   1      39.829  65.645   3.236  1.00 20.00      T    C  
ATOM      9  N1  SPINA   1      40.675  66.724  -0.307  1.00 20.00      T    N  
ATOM     10  O1  SPINA   1      40.597  66.786  -1.523  1.00 20.00      T    O  
ATOM     11  C2  SPINA   1      39.776  65.926   0.517  1.00 20.00      T    C  
ATOM     12  C3  SPINA   1      40.315  66.195   1.906  1.00 20.00      T    C  
ATOM     13  C4  SPINA   1      41.361  67.024   1.853  1.00 20.00      T    C  
ATOM     14  C5  SPINA   1      41.686  67.445   0.448  1.00 20.00      T    C  
ATOM     15  C6  SPINA   1      41.579  68.955   0.305  1.00 20.00      T    C  
ATOM     16  C7  SPINA   1      43.088  66.966   0.093  1.00 20.00      T    C  
ATOM     17  C8  SPINA   1      39.876  64.449   0.166  1.00 20.00      T    C  
ATOM     18  C9  SPINA   1      38.348  66.458   0.372  1.00 20.00      T    C  
ENDMDL
MODEL      159
ATOM      1  N   SPINA   1      41.801  63.144   7.857  1.00 20.00      T    N  
ATOM      2  CA  SPINA   1      40.691  63.977   8.404  1.00 20.00      T    C  
ATOM      3  C   SPINA   1      39.421  63.187   8.527  1.00 20.00      T    C  
ATOM      4  O   SPINA   1      38.317  63.774   8.690  1.00 20.00      T    O  
ATOM      5  CB  SPINA   1      40.459  65.191   7.510  1.00 20.00      T    C  
ATOM      6  SG  SPINA   1      41.889  65.502   6.527  1.00 20.00      T    S  
ATOM      7  SD  SPINA   1      41.434  65.282   4.593  1.00 20.00      T    S  
ATOM      8  CE  SPINA   1      41.308  66.875   3.845  1.00 20.00      T    C  
ATOM      9  N1  SPINA   1      43.178  67.035   0.542  1.00 20.00      T    N  
ATOM     10  O1  SPINA   1      44.119  66.983  -0.232  1.00 20.00      T    O  
ATOM     11  C2  SPINA   1      43.294  66.768   1.970  1.00 20.00      T    C  
ATOM     12  C3  SPINA   1      41.871  66.981   2.438  1.00 20.00      T    C  
ATOM     13  C4  SPINA   1      41.083  67.317   1.413  1.00 20.00      T    C  
ATOM     14  C5  SPINA   1      41.832  67.376   0.113  1.00 20.00      T    C  
ATOM     15  C6  SPINA   1      41.251  66.385  -0.884  1.00 20.00      T    C  
ATOM     16  C7  SPINA   1      41.770  68.795  -0.437  1.00 20.00      T    C  
ATOM     17  C8  SPINA   1      44.244  67.752   2.636  1.00 20.00      T    C  
ATOM     18  C9  SPINA   1      43.727  65.315   2.182  1.00 20.00      T    C  
ENDMDL
MODEL      160
ATOM      1  N   SPINA   1      41.801  63.144   7.857  1.00 20.00      T    N  
ATOM      2  CA  SPINA   1      40.691  63.977   8.404  1.00 20.00      T    C  
ATOM      3  C   SPINA   1      39.421  63.187   8.527  1.00 20.00      T    C  
ATOM      4  O   SPINA   1      38.317  63.774   8.690  1.00 20.00      T    O  
ATOM      5  CB  SPINA   1      40.459  65.191   7.510  1.00 20.00      T    C  
ATOM      6  SG  SPINA   1      41.612  65.191   6.177  1.00 20.00      T    S  
ATOM      7  SD  SPINA   1      41.168  66.670   4.907  1.00 20.00      T    S  
ATOM      8  CE  SPINA   1      41.548  68.216   5.666  1.00 20.00      T    C  
ATOM      9  N1  SPINA   1      44.862  69.736   4.595  1.00 20.00      T    N  
ATOM     10  O1  SPINA   1      46.066  69.925   4.568  1.00 20.00      T    O  
ATOM     11  C2  SPINA   1      44.222  68.746   5.452  1.00 20.00      T    C  
ATOM     12  C3  SPINA   1      42.761  68.938   5.105  1.00 20.00      T    C  
ATOM     13  C4  SPINA   1      42.618  69.897   4.186  1.00 20.00      T    C  
ATOM     14  C5  SPINA   1      43.934  70.489   3.769  1.00 20.00      T    C  
ATOM     15  C6  SPINA   1      44.160  70.292   2.278  1.00 20.00      T    C  
ATOM     16  C7  SPINA   1      43.952  71.970   4.127  1.00 20.00      T    C  
ATOM     17  C8  SPINA   1      44.480  69.043   6.921  1.00 20.00      T    C  
ATOM     18  C9  SPINA   1      44.698  67.346   5.055  1.00 20.00      T    C  
ENDMDL
MODEL      161
ATOM      1  N   SPINA   1      41.801  63.144   7.857  1.00 20.00      T    N  
ATOM      2  CA  SPINA   1      40.691  63.977   8.404  1.00 20.00      T    C  
ATOM      3  C   SPINA   1      39.421  63.187   8.527  1.00 20.00      T    C  
ATOM      4  O   SPINA   1      38.317  63.774   8.690  1.00 20.00      T    O  
ATOM      5  CB  SPINA   1      40.459  65.191   7.510  1.00 20.00      T    C  
ATOM      6  SG  SPINA   1      41.443  65.068   6.053  1.00 20.00      T    S  
ATOM      7  SD  SPINA   1      42.681  66.634   5.945  1.00 20.00      T    S  
ATOM      8  CE  SPINA   1      43.097  66.925   4.256  1.00 20.00      T    C  
ATOM      9  N1  SPINA   1      46.887  66.968   3.997  1.00 20.00      T    N  
ATOM     10  O1  SPINA   1      48.049  66.913   4.363  1.00 20.00      T    O  
ATOM     11  C2  SPINA   1      45.752  66.797   4.895  1.00 20.00      T    C  
ATOM     12  C3  SPINA   1      44.584  66.971   3.948  1.00 20.00      T    C  
ATOM     13  C4  SPINA   1      45.015  67.204   2.705  1.00 20.00      T    C  
ATOM     14  C5  SPINA   1      46.514  67.218   2.615  1.00 20.00      T    C  
ATOM     15  C6  SPINA   1      47.002  66.140   1.658  1.00 20.00      T    C  
ATOM     16  C7  SPINA   1      46.976  68.596   2.158  1.00 20.00      T    C  
ATOM     17  C8  SPINA   1      45.743  67.864   5.979  1.00 20.00      T    C  
ATOM     18  C9  SPINA   1      45.776  65.382   5.479  1.00 20.00      T    C  
ENDMDL
MODEL      162
ATOM      1  N   SPINA   1      41.801  63.144   7.857  1.00 20.00      T    N  
ATOM      2  CA  SPINA   1      40.691  63.977   8.404  1.00 20.00      T    C  
ATOM      3  C   SPINA   1      39.421  63.187   8.527  1.00 20.00      T    C  
ATOM      4  O   SPINA   1      38.317  63.774   8.690  1.00 20.00      T    O  
ATOM      5  CB  SPINA   1      40.459  65.191   7.510  1.00 20.00      T    C  
ATOM      6  SG  SPINA   1      41.089  64.883   5.893  1.00 20.00      T    S  
ATOM      7  SD  SPINA   1      40.090  65.990   4.562  1.00 20.00      T    S  
ATOM      8  CE  SPINA   1      41.048  66.122   3.086  1.00 20.00      T    C  
ATOM      9  N1  SPINA   1      41.189  69.732   1.910  1.00 20.00      T    N  
ATOM     10  O1  SPINA   1      41.358  70.938   1.970  1.00 20.00      T    O  
ATOM     11  C2  SPINA   1      41.410  68.832   3.034  1.00 20.00      T    C  
ATOM     12  C3  SPINA   1      41.049  67.492   2.430  1.00 20.00      T    C  
ATOM     13  C4  SPINA   1      40.682  67.635   1.153  1.00 20.00      T    C  
ATOM     14  C5  SPINA   1      40.743  69.065   0.698  1.00 20.00      T    C  
ATOM     15  C6  SPINA   1      41.714  69.216  -0.463  1.00 20.00      T    C  
ATOM     16  C7  SPINA   1      39.346  69.523   0.297  1.00 20.00      T    C  
ATOM     17  C8  SPINA   1      40.492  69.173   4.199  1.00 20.00      T    C  
ATOM     18  C9  SPINA   1      42.887  68.870   3.434  1.00 20.00      T    C  
ENDMDL
MODEL      163
ATOM      1  N   SPINA   1      41.801  63.144   7.857  1.00 20.00      T    N  
ATOM      2  CA  SPINA   1      40.691  63.977   8.404  1.00 20.00      T    C  
ATOM      3  C   SPINA   1      39.421  63.187   8.527  1.00 20.00      T    C  
ATOM      4  O   SPINA   1      38.317  63.774   8.690  1.00 20.00      T    O  
ATOM      5  CB  SPINA   1      40.459  65.191   7.510  1.00 20.00      T    C  
ATOM      6  SG  SPINA   1      41.908  65.536   6.568  1.00 20.00      T    S  
ATOM      7  SD  SPINA   1      42.819  67.155   7.306  1.00 20.00      T    S  
ATOM      8  CE  SPINA   1      44.565  66.908   7.255  1.00 20.00      T    C  
ATOM      9  N1  SPINA   1      47.011  69.163   9.090  1.00 20.00      T    N  
ATOM     10  O1  SPINA   1      48.050  69.509   9.628  1.00 20.00      T    O  
ATOM     11  C2  SPINA   1      46.824  67.859   8.466  1.00 20.00      T    C  
ATOM     12  C3  SPINA   1      45.393  67.953   7.983  1.00 20.00      T    C  
ATOM     13  C4  SPINA   1      44.867  69.140   8.297  1.00 20.00      T    C  
ATOM     14  C5  SPINA   1      45.843  70.023   9.021  1.00 20.00      T    C  
ATOM     15  C6  SPINA   1      46.086  71.305   8.238  1.00 20.00      T    C  
ATOM     16  C7  SPINA   1      45.301  70.333  10.411  1.00 20.00      T    C  
ATOM     17  C8  SPINA   1      46.989  66.737   9.479  1.00 20.00      T    C  
ATOM     18  C9  SPINA   1      47.790  67.718   7.287  1.00 20.00      T    C  
ENDMDL
MODEL      164
ATOM      1  N   SPINA   1      41.801  63.144   7.857  1.00 20.00      T    N  
ATOM      2  CA  SPINA   1      40.691  63.977   8.404  1.00 20.00      T    C  
ATOM      3  C   SPINA   1      39.421  63.187   8.527  1.00 20.00      T    C  
ATOM      4  O   SPINA   1      38.317  63.774   8.690  1.00 20.00      T    O  
ATOM      5  CB  SPINA   1      40.459  65.191   7.510  1.00 20.00      T    C  
ATOM      6  SG  SPINA   1      42.003  65.869   6.995  1.00 20.00      T    S  
ATOM      7  SD  SPINA   1      41.685  67.535   5.939  1.00 20.00      T    S  
ATOM      8  CE  SPINA   1      42.237  67.283   4.282  1.00 20.00      T    C  
ATOM      9  N1  SPINA   1      40.894  70.012   2.006  1.00 20.00      T    N  
ATOM     10  O1  SPINA   1      40.638  71.139   1.616  1.00 20.00      T    O  
ATOM     11  C2  SPINA   1      41.614  69.733   3.243  1.00 20.00      T    C  
ATOM     12  C3  SPINA   1      41.641  68.220   3.246  1.00 20.00      T    C  
ATOM     13  C4  SPINA   1      41.025  67.735   2.164  1.00 20.00      T    C  
ATOM     14  C5  SPINA   1      40.499  68.822   1.272  1.00 20.00      T    C  
ATOM     15  C6  SPINA   1      41.131  68.732  -0.109  1.00 20.00      T    C  
ATOM     16  C7  SPINA   1      38.983  68.706   1.181  1.00 20.00      T    C  
ATOM     17  C8  SPINA   1      40.860  70.271   4.450  1.00 20.00      T    C  
ATOM     18  C9  SPINA   1      43.030  70.305   3.146  1.00 20.00      T    C  
ENDMDL
MODEL      165
ATOM      1  N   SPINA   1      41.801  63.144   7.857  1.00 20.00      T    N  
ATOM      2  CA  SPINA   1      40.691  63.977   8.404  1.00 20.00      T    C  
ATOM      3  C   SPINA   1      39.421  63.187   8.527  1.00 20.00      T    C  
ATOM      4  O   SPINA   1      38.317  63.774   8.690  1.00 20.00      T    O  
ATOM      5  CB  SPINA   1      40.459  65.191   7.510  1.00 20.00      T    C  
ATOM      6  SG  SPINA   1      41.560  65.150   6.134  1.00 20.00      T    S  
ATOM      7  SD  SPINA   1      43.390  65.700   6.723  1.00 20.00      T    S  
ATOM      8  CE  SPINA   1      43.736  67.314   6.100  1.00 20.00      T    C  
ATOM      9  N1  SPINA   1      47.150  67.820   4.511  1.00 20.00      T    N  
ATOM     10  O1  SPINA   1      47.990  67.905   3.631  1.00 20.00      T    O  
ATOM     11  C2  SPINA   1      45.738  67.569   4.255  1.00 20.00      T    C  
ATOM     12  C3  SPINA   1      45.171  67.548   5.658  1.00 20.00      T    C  
ATOM     13  C4  SPINA   1      46.135  67.758   6.559  1.00 20.00      T    C  
ATOM     14  C5  SPINA   1      47.479  67.958   5.920  1.00 20.00      T    C  
ATOM     15  C6  SPINA   1      48.041  69.327   6.274  1.00 20.00      T    C  
ATOM     16  C7  SPINA   1      48.421  66.852   6.379  1.00 20.00      T    C  
ATOM     17  C8  SPINA   1      45.535  66.231   3.561  1.00 20.00      T    C  
ATOM     18  C9  SPINA   1      45.154  68.731   3.448  1.00 20.00      T    C  
ENDMDL
MODEL      166
ATOM      1  N   SPINA   1      41.801  63.144   7.857  1.00 20.00      T    N  
ATOM      2  CA  SPINA   1      40.691  63.977   8.404  1.00 20.00      T    C  
ATOM      3  C   SPINA   1      39.421  63.187   8.527  1.00 20.00      T    C  
ATOM      4  O   SPINA   1      38.317  63.774   8.690  1.00 20.00      T    O  
ATOM      5  CB  SPINA   1      40.459  65.191   7.510  1.00 20.00      T    C  
ATOM      6  SG  SPINA   1      41.376  65.027   6.014  1.00 20.00      T    S  
ATOM      7  SD  SPINA   1      40.634  66.267   4.633  1.00 20.00      T    S  
ATOM      8  CE  SPINA   1      41.833  67.510   4.270  1.00 20.00      T    C  
ATOM      9  N1  SPINA   1      41.425  68.583   0.648  1.00 20.00      T    N  
ATOM     10  O1  SPINA   1      41.160  68.490  -0.539  1.00 20.00      T    O  
ATOM     11  C2  SPINA   1      41.258  67.489   1.597  1.00 20.00      T    C  
ATOM     12  C3  SPINA   1      41.734  68.126   2.885  1.00 20.00      T    C  
ATOM     13  C4  SPINA   1      42.108  69.391   2.675  1.00 20.00      T    C  
ATOM     14  C5  SPINA   1      41.941  69.805   1.240  1.00 20.00      T    C  
ATOM     15  C6  SPINA   1      40.979  70.978   1.131  1.00 20.00      T    C  
ATOM     16  C7  SPINA   1      43.303  70.167   0.662  1.00 20.00      T    C  
ATOM     17  C8  SPINA   1      42.128  66.299   1.220  1.00 20.00      T    C  
ATOM     18  C9  SPINA   1      39.777  67.115   1.686  1.00 20.00      T    C  
ENDMDL
MODEL      167
ATOM      1  N   SPINA   1      41.801  63.144   7.857  1.00 20.00      T    N  
ATOM      2  CA  SPINA   1      40.691  63.977   8.404  1.00 20.00      T    C  
ATOM      3  C   SPINA   1      39.421  63.187   8.527  1.00 20.00      T    C  
ATOM      4  O   SPINA   1      38.317  63.774   8.690  1.00 20.00      T    O  
ATOM      5  CB  SPINA   1      40.459  65.191   7.510  1.00 20.00      T    C  
ATOM      6  SG  SPINA   1      39.963  64.673   5.900  1.00 20.00      T    S  
ATOM      7  SD  SPINA   1      39.491  66.271   4.796  1.00 20.00      T    S  
ATOM      8  CE  SPINA   1      40.835  66.644   3.716  1.00 20.00      T    C  
ATOM      9  N1  SPINA   1      40.437  65.694   0.059  1.00 20.00      T    N  
ATOM     10  O1  SPINA   1      40.227  65.839  -1.133  1.00 20.00      T    O  
ATOM     11  C2  SPINA   1      40.424  66.792   1.018  1.00 20.00      T    C  
ATOM     12  C3  SPINA   1      40.723  66.071   2.314  1.00 20.00      T    C  
ATOM     13  C4  SPINA   1      40.879  64.761   2.099  1.00 20.00      T    C  
ATOM     14  C5  SPINA   1      40.721  64.398   0.651  1.00 20.00      T    C  
ATOM     15  C6  SPINA   1      41.996  63.760   0.117  1.00 20.00      T    C  
ATOM     16  C7  SPINA   1      39.539  63.449   0.499  1.00 20.00      T    C  
ATOM     17  C8  SPINA   1      39.059  67.462   1.065  1.00 20.00      T    C  
ATOM     18  C9  SPINA   1      41.541  67.781   0.673  1.00 20.00      T    C  
ENDMDL
MODEL      168
ATOM      1  N   SPINA   1      41.801  63.144   7.857  1.00 20.00      T    N  
ATOM      2  CA  SPINA   1      40.691  63.977   8.404  1.00 20.00      T    C  
ATOM      3  C   SPINA   1      39.421  63.187   8.527  1.00 20.00      T    C  
ATOM      4  O   SPINA   1      38.317  63.774   8.690  1.00 20.00      T    O  
ATOM      5  CB  SPINA   1      40.459  65.191   7.510  1.00 20.00      T    C  
ATOM      6  SG  SPINA   1      41.555  65.146   6.130  1.00 20.00      T    S  
ATOM      7  SD  SPINA   1      42.939  66.575   6.326  1.00 20.00      T    S  
ATOM      8  CE  SPINA   1      43.214  66.881   8.042  1.00 20.00      T    C  
ATOM      9  N1  SPINA   1      44.163  70.312   9.369  1.00 20.00      T    N  
ATOM     10  O1  SPINA   1      44.673  71.143  10.102  1.00 20.00      T    O  
ATOM     11  C2  SPINA   1      44.310  68.874   9.558  1.00 20.00      T    C  
ATOM     12  C3  SPINA   1      43.488  68.329   8.410  1.00 20.00      T    C  
ATOM     13  C4  SPINA   1      42.964  69.325   7.691  1.00 20.00      T    C  
ATOM     14  C5  SPINA   1      43.347  70.676   8.223  1.00 20.00      T    C  
ATOM     15  C6  SPINA   1      44.107  71.469   7.172  1.00 20.00      T    C  
ATOM     16  C7  SPINA   1      42.088  71.419   8.655  1.00 20.00      T    C  
ATOM     17  C8  SPINA   1      43.739  68.436  10.898  1.00 20.00      T    C  
ATOM     18  C9  SPINA   1      45.784  68.490   9.406  1.00 20.00      T    C  
ENDMDL
MODEL      169
ATOM      1  N   SPINA   1      41.801  63.144   7.857  1.00 20.00      T    N  
ATOM      2  CA  SPINA   1      40.691  63.977   8.404  1.00 20.00      T    C  
ATOM      3  C   SPINA   1      39.421  63.187   8.527  1.00 20.00      T    C  
ATOM      4  O   SPINA   1      38.317  63.774   8.690  1.00 20.00      T    O  
ATOM      5  CB  SPINA   1      40.459  65.191   7.510  1.00 20.00      T    C  
ATOM      6  SG  SPINA   1      40.250  64.680   5.836  1.00 20.00      T    S  
ATOM      7  SD  SPINA   1      41.899  65.113   4.792  1.00 20.00      T    S  
ATOM      8  CE  SPINA   1      42.315  66.808   5.047  1.00 20.00      T    C  
ATOM      9  N1  SPINA   1      45.565  68.005   3.486  1.00 20.00      T    N  
ATOM     10  O1  SPINA   1      46.750  68.286   3.407  1.00 20.00      T    O  
ATOM     11  C2  SPINA   1      44.947  67.456   4.686  1.00 20.00      T    C  
ATOM     12  C3  SPINA   1      43.504  67.315   4.249  1.00 20.00      T    C  
ATOM     13  C4  SPINA   1      43.351  67.727   2.987  1.00 20.00      T    C  
ATOM     14  C5  SPINA   1      44.642  68.197   2.380  1.00 20.00      T    C  
ATOM     15  C6  SPINA   1      44.991  67.364   1.156  1.00 20.00      T    C  
ATOM     16  C7  SPINA   1      44.516  69.670   2.014  1.00 20.00      T    C  
ATOM     17  C8  SPINA   1      45.073  68.418   5.858  1.00 20.00      T    C  
ATOM     18  C9  SPINA   1      45.561  66.088   4.993  1.00 20.00      T    C  
ENDMDL
MODEL      170
ATOM      1  N   SPINA   1      41.801  63.144   7.857  1.00 20.00      T    N  
ATOM      2  CA  SPINA   1      40.691  63.977   8.404  1.00 20.00      T    C  
ATOM      3  C   SPINA   1      39.421  63.187   8.527  1.00 20.00      T    C  
ATOM      4  O   SPINA   1      38.317  63.774   8.690  1.00 20.00      T    O  
ATOM      5  CB  SPINA   1      40.459  65.191   7.510  1.00 20.00      T    C  
ATOM      6  SG  SPINA   1      40.252  64.681   5.836  1.00 20.00      T    S  
ATOM      7  SD  SPINA   1      41.174  65.974   4.621  1.00 20.00      T    S  
ATOM      8  CE  SPINA   1      39.962  66.862   3.697  1.00 20.00      T    C  
ATOM      9  N1  SPINA   1      40.387  67.273  -0.056  1.00 20.00      T    N  
ATOM     10  O1  SPINA   1      40.519  67.842  -1.126  1.00 20.00      T    O  
ATOM     11  C2  SPINA   1      40.293  67.971   1.221  1.00 20.00      T    C  
ATOM     12  C3  SPINA   1      40.131  66.819   2.189  1.00 20.00      T    C  
ATOM     13  C4  SPINA   1      40.136  65.652   1.537  1.00 20.00      T    C  
ATOM     14  C5  SPINA   1      40.305  65.826   0.055  1.00 20.00      T    C  
ATOM     15  C6  SPINA   1      41.561  65.115  -0.426  1.00 20.00      T    C  
ATOM     16  C7  SPINA   1      39.072  65.286  -0.657  1.00 20.00      T    C  
ATOM     17  C8  SPINA   1      39.083  68.891   1.255  1.00 20.00      T    C  
ATOM     18  C9  SPINA   1      41.599  68.725   1.483  1.00 20.00      T    C  
ENDMDL
MODEL      171
ATOM      1  N   SPINA   1      41.801  63.144   7.857  1.00 20.00      T    N  
ATOM      2  CA  SPINA   1      40.691  63.977   8.404  1.00 20.00      T    C  
ATOM      3  C   SPINA   1      39.421  63.187   8.527  1.00 20.00      T    C  
ATOM      4  O   SPINA   1      38.317  63.774   8.690  1.00 20.00      T    O  
ATOM      5  CB  SPINA   1      40.459  65.191   7.510  1.00 20.00      T    C  
ATOM      6  SG  SPINA   1      41.996  65.788   6.888  1.00 20.00      T    S  
ATOM      7  SD  SPINA   1      41.663  67.039   5.365  1.00 20.00      T    S  
ATOM      8  CE  SPINA   1      42.995  66.914   4.214  1.00 20.00      T    C  
ATOM      9  N1  SPINA   1      44.136  70.340   3.033  1.00 20.00      T    N  
ATOM     10  O1  SPINA   1      44.060  71.452   2.536  1.00 20.00      T    O  
ATOM     11  C2  SPINA   1      42.998  69.439   3.165  1.00 20.00      T    C  
ATOM     12  C3  SPINA   1      43.638  68.232   3.816  1.00 20.00      T    C  
ATOM     13  C4  SPINA   1      44.942  68.439   4.014  1.00 20.00      T    C  
ATOM     14  C5  SPINA   1      45.382  69.797   3.545  1.00 20.00      T    C  
ATOM     15  C6  SPINA   1      45.958  70.601   4.700  1.00 20.00      T    C  
ATOM     16  C7  SPINA   1      46.411  69.633   2.434  1.00 20.00      T    C  
ATOM     17  C8  SPINA   1      42.417  69.086   1.804  1.00 20.00      T    C  
ATOM     18  C9  SPINA   1      41.955  70.070   4.091  1.00 20.00      T    C  
ENDMDL
MODEL      172
ATOM      1  N   SPINA   1      41.801  63.144   7.857  1.00 20.00      T    N  
ATOM      2  CA  SPINA   1      40.691  63.977   8.404  1.00 20.00      T    C  
ATOM      3  C   SPINA   1      39.421  63.187   8.527  1.00 20.00      T    C  
ATOM      4  O   SPINA   1      38.317  63.774   8.690  1.00 20.00      T    O  
ATOM      5  CB  SPINA   1      40.459  65.191   7.510  1.00 20.00      T    C  
ATOM      6  SG  SPINA   1      41.995  65.776   6.872  1.00 20.00      T    S  
ATOM      7  SD  SPINA   1      42.703  64.475   5.531  1.00 20.00      T    S  
ATOM      8  CE  SPINA   1      41.413  64.043   4.408  1.00 20.00      T    C  
ATOM      9  N1  SPINA   1      41.921  66.047   1.221  1.00 20.00      T    N  
ATOM     10  O1  SPINA   1      42.494  66.739   0.396  1.00 20.00      T    O  
ATOM     11  C2  SPINA   1      42.552  65.564   2.443  1.00 20.00      T    C  
ATOM     12  C3  SPINA   1      41.421  64.790   3.086  1.00 20.00      T    C  
ATOM     13  C4  SPINA   1      40.324  64.840   2.325  1.00 20.00      T    C  
ATOM     14  C5  SPINA   1      40.537  65.633   1.068  1.00 20.00      T    C  
ATOM     15  C6  SPINA   1      40.302  64.765  -0.159  1.00 20.00      T    C  
ATOM     16  C7  SPINA   1      39.598  66.833   1.068  1.00 20.00      T    C  
ATOM     17  C8  SPINA   1      42.996  66.721   3.325  1.00 20.00      T    C  
ATOM     18  C9  SPINA   1      43.714  64.635   2.082  1.00 20.00      T    C  
ENDMDL
MODEL      173
ATOM      1  N   SPINA   1      41.801  63.144   7.857  1.00 20.00      T    N  
ATOM      2  CA  SPINA   1      40.691  63.977   8.404  1.00 20.00      T    C  
ATOM      3  C   SPINA   1      39.421  63.187   8.527  1.00 20.00      T    C  
ATOM      4  O   SPINA   1      38.317  63.774   8.690  1.00 20.00      T    O  
ATOM      5  CB  SPINA   1      40.459  65.191   7.510  1.00 20.00      T    C  
ATOM      6  SG  SPINA   1      40.757  64.769   5.825  1.00 20.00      T    S  
ATOM      7  SD  SPINA   1      39.438  65.711   4.654  1.00 20.00      T    S  
ATOM      8  CE  SPINA   1      40.065  67.309   4.249  1.00 20.00      T    C  
ATOM      9  N1  SPINA   1      39.348  68.975   0.910  1.00 20.00      T    N  
ATOM     10  O1  SPINA   1      39.537  69.669  -0.074  1.00 20.00      T    O  
ATOM     11  C2  SPINA   1      40.335  68.790   1.967  1.00 20.00      T    C  
ATOM     12  C3  SPINA   1      39.596  67.876   2.920  1.00 20.00      T    C  
ATOM     13  C4  SPINA   1      38.375  67.596   2.454  1.00 20.00      T    C  
ATOM     14  C5  SPINA   1      38.103  68.258   1.133  1.00 20.00      T    C  
ATOM     15  C6  SPINA   1      37.810  67.217   0.064  1.00 20.00      T    C  
ATOM     16  C7  SPINA   1      36.932  69.220   1.288  1.00 20.00      T    C  
ATOM     17  C8  SPINA   1      40.679  70.114   2.633  1.00 20.00      T    C  
ATOM     18  C9  SPINA   1      41.571  68.095   1.391  1.00 20.00      T    C  
ENDMDL
MODEL      174
ATOM      1  N   SPINA   1      41.801  63.144   7.857  1.00 20.00      T    N  
ATOM      2  CA  SPINA   1      40.691  63.977   8.404  1.00 20.00      T    C  
ATOM      3  C   SPINA   1      39.421  63.187   8.527  1.00 20.00      T    C  
ATOM      4  O   SPINA   1      38.317  63.774   8.690  1.00 20.00      T    O  
ATOM      5  CB  SPINA   1      40.459  65.191   7.510  1.00 20.00      T    C  
ATOM      6  SG  SPINA   1      41.767  65.340   6.338  1.00 20.00      T    S  
ATOM      7  SD  SPINA   1      41.256  66.660   4.926  1.00 20.00      T    S  
ATOM      8  CE  SPINA   1      42.640  66.938   3.868  1.00 20.00      T    C  
ATOM      9  N1  SPINA   1      42.566  65.264   0.458  1.00 20.00      T    N  
ATOM     10  O1  SPINA   1      42.416  65.152  -0.747  1.00 20.00      T    O  
ATOM     11  C2  SPINA   1      42.382  66.517   1.179  1.00 20.00      T    C  
ATOM     12  C3  SPINA   1      42.673  66.097   2.604  1.00 20.00      T    C  
ATOM     13  C4  SPINA   1      42.976  64.797   2.659  1.00 20.00      T    C  
ATOM     14  C5  SPINA   1      42.945  64.146   1.305  1.00 20.00      T    C  
ATOM     15  C6  SPINA   1      44.308  63.566   0.960  1.00 20.00      T    C  
ATOM     16  C7  SPINA   1      41.877  63.060   1.297  1.00 20.00      T    C  
ATOM     17  C8  SPINA   1      40.956  67.027   1.038  1.00 20.00      T    C  
ATOM     18  C9  SPINA   1      43.410  67.540   0.691  1.00 20.00      T    C  
ENDMDL
MODEL      175
ATOM      1  N   SPINA   1      41.801  63.144   7.857  1.00 20.00      T    N  
ATOM      2  CA  SPINA   1      40.691  63.977   8.404  1.00 20.00      T    C  
ATOM      3  C   SPINA   1      39.421  63.187   8.527  1.00 20.00      T    C  
ATOM      4  O   SPINA   1      38.317  63.774   8.690  1.00 20.00      T    O  
ATOM      5  CB  SPINA   1      40.459  65.191   7.510  1.00 20.00      T    C  
ATOM      6  SG  SPINA   1      39.877  64.677   5.928  1.00 20.00      T    S  
ATOM      7  SD  SPINA   1      39.819  66.246   4.692  1.00 20.00      T    S  
ATOM      8  CE  SPINA   1      41.131  66.108   3.521  1.00 20.00      T    C  
ATOM      9  N1  SPINA   1      41.260  68.220   0.366  1.00 20.00      T    N  
ATOM     10  O1  SPINA   1      41.747  68.841  -0.564  1.00 20.00      T    O  
ATOM     11  C2  SPINA   1      42.052  67.511   1.363  1.00 20.00      T    C  
ATOM     12  C3  SPINA   1      40.975  66.946   2.264  1.00 20.00      T    C  
ATOM     13  C4  SPINA   1      39.762  67.294   1.824  1.00 20.00      T    C  
ATOM     14  C5  SPINA   1      39.825  68.128   0.577  1.00 20.00      T    C  
ATOM     15  C6  SPINA   1      39.094  67.437  -0.565  1.00 20.00      T    C  
ATOM     16  C7  SPINA   1      39.218  69.496   0.858  1.00 20.00      T    C  
ATOM     17  C8  SPINA   1      42.958  68.466   2.124  1.00 20.00      T    C  
ATOM     18  C9  SPINA   1      42.838  66.388   0.682  1.00 20.00      T    C  
ENDMDL
MODEL      176
ATOM      1  N   SPINA   1      41.801  63.144   7.857  1.00 20.00      T    N  
ATOM      2  CA  SPINA   1      40.691  63.977   8.404  1.00 20.00      T    C  
ATOM      3  C   SPINA   1      39.421  63.187   8.527  1.00 20.00      T    C  
ATOM      4  O   SPINA   1      38.317  63.774   8.690  1.00 20.00      T    O  
ATOM      5  CB  SPINA   1      40.459  65.191   7.510  1.00 20.00      T    C  
ATOM      6  SG  SPINA   1      41.916  65.549   6.584  1.00 20.00      T    S  
ATOM      7  SD  SPINA   1      41.561  65.261   4.638  1.00 20.00      T    S  
ATOM      8  CE  SPINA   1      42.583  66.349   3.698  1.00 20.00      T    C  
ATOM      9  N1  SPINA   1      40.914  68.989   1.534  1.00 20.00      T    N  
ATOM     10  O1  SPINA   1      40.550  69.558   0.519  1.00 20.00      T    O  
ATOM     11  C2  SPINA   1      41.660  67.737   1.530  1.00 20.00      T    C  
ATOM     12  C3  SPINA   1      41.857  67.493   3.011  1.00 20.00      T    C  
ATOM     13  C4  SPINA   1      41.298  68.472   3.728  1.00 20.00      T    C  
ATOM     14  C5  SPINA   1      40.641  69.509   2.863  1.00 20.00      T    C  
ATOM     15  C6  SPINA   1      39.155  69.603   3.176  1.00 20.00      T    C  
ATOM     16  C7  SPINA   1      41.325  70.852   3.082  1.00 20.00      T    C  
ATOM     17  C8  SPINA   1      42.995  67.895   0.818  1.00 20.00      T    C  
ATOM     18  C9  SPINA   1      40.801  66.635   0.905  1.00 20.00      T    C  
ENDMDL
MODEL      177
ATOM      1  N   SPINA   1      41.801  63.144   7.857  1.00 20.00      T    N  
ATOM      2  CA  SPINA   1      40.691  63.977   8.404  1.00 20.00      T    C  
ATOM      3  C   SPINA   1      39.421  63.187   8.527  1.00 20.00      T    C  
ATOM      4  O   SPINA   1      38.317  63.774   8.690  1.00 20.00      T    O  
ATOM      5  CB  SPINA   1      40.459  65.191   7.510  1.00 20.00      T    C  
ATOM      6  SG  SPINA   1      40.919  64.818   5.850  1.00 20.00      T    S  
ATOM      7  SD  SPINA   1      41.285  66.515   4.858  1.00 20.00      T    S  
ATOM      8  CE  SPINA   1      43.010  66.616   4.503  1.00 20.00      T    C  
ATOM      9  N1  SPINA   1      44.369  70.069   3.691  1.00 20.00      T    N  
ATOM     10  O1  SPINA   1      44.721  71.018   3.010  1.00 20.00      T    O  
ATOM     11  C2  SPINA   1      43.811  68.843   3.135  1.00 20.00      T    C  
ATOM     12  C3  SPINA   1      43.570  68.023   4.383  1.00 20.00      T    C  
ATOM     13  C4  SPINA   1      43.942  68.702   5.472  1.00 20.00      T    C  
ATOM     14  C5  SPINA   1      44.476  70.065   5.140  1.00 20.00      T    C  
ATOM     15  C6  SPINA   1      43.637  71.145   5.806  1.00 20.00      T    C  
ATOM     16  C7  SPINA   1      45.929  70.157   5.587  1.00 20.00      T    C  
ATOM     17  C8  SPINA   1      44.807  68.157   2.212  1.00 20.00      T    C  
ATOM     18  C9  SPINA   1      42.492  69.160   2.426  1.00 20.00      T    C  
ENDMDL
MODEL      178
ATOM      1  N   SPINA   1      41.801  63.144   7.857  1.00 20.00      T    N  
ATOM      2  CA  SPINA   1      40.691  63.977   8.404  1.00 20.00      T    C  
ATOM      3  C   SPINA   1      39.421  63.187   8.527  1.00 20.00      T    C  
ATOM      4  O   SPINA   1      38.317  63.774   8.690  1.00 20.00      T    O  
ATOM      5  CB  SPINA   1      40.459  65.191   7.510  1.00 20.00      T    C  
ATOM      6  SG  SPINA   1      40.065  64.672   5.872  1.00 20.00      T    S  
ATOM      7  SD  SPINA   1      41.353  65.491   4.581  1.00 20.00      T    S  
ATOM      8  CE  SPINA   1      42.846  65.891   5.431  1.00 20.00      T    C  
ATOM      9  N1  SPINA   1      43.977  69.460   6.075  1.00 20.00      T    N  
ATOM     10  O1  SPINA   1      44.719  70.374   6.394  1.00 20.00      T    O  
ATOM     11  C2  SPINA   1      44.381  68.059   6.076  1.00 20.00      T    C  
ATOM     12  C3  SPINA   1      43.109  67.374   5.625  1.00 20.00      T    C  
ATOM     13  C4  SPINA   1      42.143  68.271   5.405  1.00 20.00      T    C  
ATOM     14  C5  SPINA   1      42.601  69.678   5.662  1.00 20.00      T    C  
ATOM     15  C6  SPINA   1      42.480  70.518   4.400  1.00 20.00      T    C  
ATOM     16  C7  SPINA   1      41.773  70.276   6.791  1.00 20.00      T    C  
ATOM     17  C8  SPINA   1      44.782  67.605   7.472  1.00 20.00      T    C  
ATOM     18  C9  SPINA   1      45.504  67.854   5.057  1.00 20.00      T    C  
ENDMDL
MODEL      179
ATOM      1  N   SPINA   1      41.801  63.144   7.857  1.00 20.00      T    N  
ATOM      2  CA  SPINA   1      40.691  63.977   8.404  1.00 20.00      T    C  
ATOM      3  C   SPINA   1      39.421  63.187   8.527  1.00 20.00      T    C  
ATOM      4  O   SPINA   1      38.317  63.774   8.690  1.00 20.00      T    O  
ATOM      5  CB  SPINA   1      40.459  65.191   7.510  1.00 20.00      T    C  
ATOM      6  SG  SPINA   1      39.901  64.675   5.920  1.00 20.00      T    S  
ATOM      7  SD  SPINA   1      41.407  64.793   4.610  1.00 20.00      T    S  
ATOM      8  CE  SPINA   1      40.772  64.573   2.979  1.00 20.00      T    C  
ATOM      9  N1  SPINA   1      40.774  67.813   0.994  1.00 20.00      T    N  
ATOM     10  O1  SPINA   1      41.223  68.790   0.419  1.00 20.00      T    O  
ATOM     11  C2  SPINA   1      41.607  66.796   1.623  1.00 20.00      T    C  
ATOM     12  C3  SPINA   1      40.566  65.850   2.182  1.00 20.00      T    C  
ATOM     13  C4  SPINA   1      39.334  66.284   1.899  1.00 20.00      T    C  
ATOM     14  C5  SPINA   1      39.347  67.564   1.114  1.00 20.00      T    C  
ATOM     15  C6  SPINA   1      38.656  67.374  -0.228  1.00 20.00      T    C  
ATOM     16  C7  SPINA   1      38.662  68.656   1.925  1.00 20.00      T    C  
ATOM     17  C8  SPINA   1      42.457  67.393   2.734  1.00 20.00      T    C  
ATOM     18  C9  SPINA   1      42.457  66.103   0.555  1.00 20.00      T    C  
ENDMDL
MODEL      180
ATOM      1  N   SPINA   1      41.801  63.144   7.857  1.00 20.00      T    N  
ATOM      2  CA  SPINA   1      40.691  63.977   8.404  1.00 20.00      T    C  
ATOM      3  C   SPINA   1      39.421  63.187   8.527  1.00 20.00      T    C  
ATOM      4  O   SPINA   1      38.317  63.774   8.690  1.00 20.00      T    O  
ATOM      5  CB  SPINA   1      40.459  65.191   7.510  1.00 20.00      T    C  
ATOM      6  SG  SPINA   1      40.276  64.683   5.832  1.00 20.00      T    S  
ATOM      7  SD  SPINA   1      41.853  65.300   4.769  1.00 20.00      T    S  
ATOM      8  CE  SPINA   1      42.058  64.240   3.374  1.00 20.00      T    C  
ATOM      9  N1  SPINA   1      45.006  65.247   1.198  1.00 20.00      T    N  
ATOM     10  O1  SPINA   1      46.168  65.428   0.877  1.00 20.00      T    O  
ATOM     11  C2  SPINA   1      44.604  64.678   2.479  1.00 20.00      T    C  
ATOM     12  C3  SPINA   1      43.095  64.691   2.360  1.00 20.00      T    C  
ATOM     13  C4  SPINA   1      42.720  65.194   1.180  1.00 20.00      T    C  
ATOM     14  C5  SPINA   1      43.893  65.587   0.328  1.00 20.00      T    C  
ATOM     15  C6  SPINA   1      43.890  64.807  -0.977  1.00 20.00      T    C  
ATOM     16  C7  SPINA   1      43.838  67.086   0.062  1.00 20.00      T    C  
ATOM     17  C8  SPINA   1      45.070  65.549   3.636  1.00 20.00      T    C  
ATOM     18  C9  SPINA   1      45.132  63.246   2.586  1.00 20.00      T    C  
ENDMDL
MODEL      181
ATOM      1  N   SPINA   1      41.801  63.144   7.857  1.00 20.00      T    N  
ATOM      2  CA  SPINA   1      40.691  63.977   8.404  1.00 20.00      T    C  
ATOM      3  C   SPINA   1      39.421  63.187   8.527  1.00 20.00      T    C  
ATOM      4  O   SPINA   1      38.317  63.774   8.690  1.00 20.00      T    O  
ATOM      5  CB  SPINA   1      40.459  65.191   7.510  1.00 20.00      T    C  
ATOM      6  SG  SPINA   1      41.999  65.948   7.104  1.00 20.00      T    S  
ATOM      7  SD  SPINA   1      42.058  66.337   5.144  1.00 20.00      T    S  
ATOM      8  CE  SPINA   1      43.218  67.633   4.848  1.00 20.00      T    C  
ATOM      9  N1  SPINA   1      42.923  69.711   1.681  1.00 20.00      T    N  
ATOM     10  O1  SPINA   1      43.238  70.185   0.603  1.00 20.00      T    O  
ATOM     11  C2  SPINA   1      43.750  68.762   2.416  1.00 20.00      T    C  
ATOM     12  C3  SPINA   1      42.914  68.520   3.654  1.00 20.00      T    C  
ATOM     13  C4  SPINA   1      41.785  69.234   3.606  1.00 20.00      T    C  
ATOM     14  C5  SPINA   1      41.679  70.050   2.350  1.00 20.00      T    C  
ATOM     15  C6  SPINA   1      40.443  69.652   1.557  1.00 20.00      T    C  
ATOM     16  C7  SPINA   1      41.633  71.528   2.716  1.00 20.00      T    C  
ATOM     17  C8  SPINA   1      45.097  69.372   2.775  1.00 20.00      T    C  
ATOM     18  C9  SPINA   1      43.899  67.478   1.598  1.00 20.00      T    C  
ENDMDL
MODEL      182
ATOM      1  N   SPINA   1      41.801  63.144   7.857  1.00 20.00      T    N  
ATOM      2  CA  SPINA   1      40.691  63.977   8.404  1.00 20.00      T    C  
ATOM      3  C   SPINA   1      39.421  63.187   8.527  1.00 20.00      T    C  
ATOM      4  O   SPINA   1      38.317  63.774   8.690  1.00 20.00      T    O  
ATOM      5  CB  SPINA   1      40.459  65.191   7.510  1.00 20.00      T    C  
ATOM      6  SG  SPINA   1      42.002  65.917   7.061  1.00 20.00      T    S  
ATOM      7  SD  SPINA   1      41.896  66.612   5.190  1.00 20.00      T    S  
ATOM      8  CE  SPINA   1      43.339  66.112   4.306  1.00 20.00      T    C  
ATOM      9  N1  SPINA   1      43.349  67.612   0.816  1.00 20.00      T    N  
ATOM     10  O1  SPINA   1      43.275  68.466  -0.051  1.00 20.00      T    O  
ATOM     11  C2  SPINA   1      43.235  67.899   2.240  1.00 20.00      T    C  
ATOM     12  C3  SPINA   1      43.381  66.519   2.844  1.00 20.00      T    C  
ATOM     13  C4  SPINA   1      43.552  65.602   1.887  1.00 20.00      T    C  
ATOM     14  C5  SPINA   1      43.556  66.206   0.512  1.00 20.00      T    C  
ATOM     15  C6  SPINA   1      44.878  65.932  -0.189  1.00 20.00      T    C  
ATOM     16  C7  SPINA   1      42.391  65.637  -0.288  1.00 20.00      T    C  
ATOM     17  C8  SPINA   1      41.878  68.502   2.572  1.00 20.00      T    C  
ATOM     18  C9  SPINA   1      44.390  68.808   2.669  1.00 20.00      T    C  
ENDMDL
MODEL      183
ATOM      1  N   SPINA   1      41.801  63.144   7.857  1.00 20.00      T    N  
ATOM      2  CA  SPINA   1      40.691  63.977   8.404  1.00 20.00      T    C  
ATOM      3  C   SPINA   1      39.421  63.187   8.527  1.00 20.00      T    C  
ATOM      4  O   SPINA   1      38.317  63.774   8.690  1.00 20.00      T    O  
ATOM      5  CB  SPINA   1      40.459  65.191   7.510  1.00 20.00      T    C  
ATOM      6  SG  SPINA   1      40.006  64.672   5.888  1.00 20.00      T    S  
ATOM      7  SD  SPINA   1      41.489  65.086   4.613  1.00 20.00      T    S  
ATOM      8  CE  SPINA   1      41.507  63.871   3.334  1.00 20.00      T    C  
ATOM      9  N1  SPINA   1      43.572  64.337   0.179  1.00 20.00      T    N  
ATOM     10  O1  SPINA   1      43.851  64.310  -1.008  1.00 20.00      T    O  
ATOM     11  C2  SPINA   1      42.284  63.913   0.713  1.00 20.00      T    C  
ATOM     12  C3  SPINA   1      42.480  64.134   2.197  1.00 20.00      T    C  
ATOM     13  C4  SPINA   1      43.702  64.613   2.445  1.00 20.00      T    C  
ATOM     14  C5  SPINA   1      44.509  64.794   1.191  1.00 20.00      T    C  
ATOM     15  C6  SPINA   1      44.912  66.251   1.021  1.00 20.00      T    C  
ATOM     16  C7  SPINA   1      45.739  63.897   1.253  1.00 20.00      T    C  
ATOM     17  C8  SPINA   1      42.019  62.446   0.408  1.00 20.00      T    C  
ATOM     18  C9  SPINA   1      41.183  64.824   0.165  1.00 20.00      T    C  
ENDMDL
MODEL      184
ATOM      1  N   SPINA   1      41.801  63.144   7.857  1.00 20.00      T    N  
ATOM      2  CA  SPINA   1      40.691  63.977   8.404  1.00 20.00      T    C  
ATOM      3  C   SPINA   1      39.421  63.187   8.527  1.00 20.00      T    C  
ATOM      4  O   SPINA   1      38.317  63.774   8.690  1.00 20.00      T    O  
ATOM      5  CB  SPINA   1      40.459  65.191   7.510  1.00 20.00      T    C  
ATOM      6  SG  SPINA   1      41.926  65.570   6.610  1.00 20.00      T    S  
ATOM      7  SD  SPINA   1      42.403  67.492   6.882  1.00 20.00      T    S  
ATOM      8  CE  SPINA   1      42.386  68.317   5.322  1.00 20.00      T    C  
ATOM      9  N1  SPINA   1      39.406  67.681   3.052  1.00 20.00      T    N  
ATOM     10  O1  SPINA   1      38.762  67.200   2.136  1.00 20.00      T    O  
ATOM     11  C2  SPINA   1      40.788  67.317   3.342  1.00 20.00      T    C  
ATOM     12  C3  SPINA   1      41.092  68.198   4.536  1.00 20.00      T    C  
ATOM     13  C4  SPINA   1      40.029  68.940   4.857  1.00 20.00      T    C  
ATOM     14  C5  SPINA   1      38.857  68.679   3.954  1.00 20.00      T    C  
ATOM     15  C6  SPINA   1      37.667  68.174   4.756  1.00 20.00      T    C  
ATOM     16  C7  SPINA   1      38.503  69.961   3.211  1.00 20.00      T    C  
ATOM     17  C8  SPINA   1      41.700  67.647   2.171  1.00 20.00      T    C  
ATOM     18  C9  SPINA   1      40.853  65.837   3.725  1.00 20.00      T    C  
ENDMDL
MODEL      185
ATOM      1  N   SPINA   1      41.801  63.144   7.857  1.00 20.00      T    N  
ATOM      2  CA  SPINA   1      40.691  63.977   8.404  1.00 20.00      T    C  
ATOM      3  C   SPINA   1      39.421  63.187   8.527  1.00 20.00      T    C  
ATOM      4  O   SPINA   1      38.317  63.774   8.690  1.00 20.00      T    O  
ATOM      5  CB  SPINA   1      40.459  65.191   7.510  1.00 20.00      T    C  
ATOM      6  SG  SPINA   1      41.565  65.154   6.138  1.00 20.00      T    S  
ATOM      7  SD  SPINA   1      40.543  64.778   4.462  1.00 20.00      T    S  
ATOM      8  CE  SPINA   1      41.204  65.756   3.151  1.00 20.00      T    C  
ATOM      9  N1  SPINA   1      39.453  68.838   1.785  1.00 20.00      T    N  
ATOM     10  O1  SPINA   1      39.189  69.742   1.010  1.00 20.00      T    O  
ATOM     11  C2  SPINA   1      40.461  67.820   1.520  1.00 20.00      T    C  
ATOM     12  C3  SPINA   1      40.389  66.982   2.778  1.00 20.00      T    C  
ATOM     13  C4  SPINA   1      39.469  67.469   3.616  1.00 20.00      T    C  
ATOM     14  C5  SPINA   1      38.783  68.686   3.065  1.00 20.00      T    C  
ATOM     15  C6  SPINA   1      37.287  68.443   2.935  1.00 20.00      T    C  
ATOM     16  C7  SPINA   1      39.060  69.874   3.978  1.00 20.00      T    C  
ATOM     17  C8  SPINA   1      41.839  68.443   1.354  1.00 20.00      T    C  
ATOM     18  C9  SPINA   1      40.048  67.002   0.294  1.00 20.00      T    C  
ENDMDL
MODEL      186
ATOM      1  N   SPINA   1      41.801  63.144   7.857  1.00 20.00      T    N  
ATOM      2  CA  SPINA   1      40.691  63.977   8.404  1.00 20.00      T    C  
ATOM      3  C   SPINA   1      39.421  63.187   8.527  1.00 20.00      T    C  
ATOM      4  O   SPINA   1      38.317  63.774   8.690  1.00 20.00      T    O  
ATOM      5  CB  SPINA   1      40.459  65.191   7.510  1.00 20.00      T    C  
ATOM      6  SG  SPINA   1      41.849  65.442   6.456  1.00 20.00      T    S  
ATOM      7  SD  SPINA   1      41.284  66.464   4.833  1.00 20.00      T    S  
ATOM      8  CE  SPINA   1      42.025  68.065   4.873  1.00 20.00      T    C  
ATOM      9  N1  SPINA   1      42.655  69.631   1.469  1.00 20.00      T    N  
ATOM     10  O1  SPINA   1      43.232  69.876   0.423  1.00 20.00      T    O  
ATOM     11  C2  SPINA   1      43.163  68.702   2.470  1.00 20.00      T    C  
ATOM     12  C3  SPINA   1      42.093  68.785   3.537  1.00 20.00      T    C  
ATOM     13  C4  SPINA   1      41.131  69.639   3.174  1.00 20.00      T    C  
ATOM     14  C5  SPINA   1      41.390  70.250   1.827  1.00 20.00      T    C  
ATOM     15  C6  SPINA   1      40.263  69.915   0.863  1.00 20.00      T    C  
ATOM     16  C7  SPINA   1      41.538  71.759   1.982  1.00 20.00      T    C  
ATOM     17  C8  SPINA   1      44.511  69.159   3.008  1.00 20.00      T    C  
ATOM     18  C9  SPINA   1      43.229  67.295   1.871  1.00 20.00      T    C  
ENDMDL
MODEL      187
ATOM      1  N   SPINA   1      41.801  63.144   7.857  1.00 20.00      T    N  
ATOM      2  CA  SPINA   1      40.691  63.977   8.404  1.00 20.00      T    C  
ATOM      3  C   SPINA   1      39.421  63.187   8.527  1.00 20.00      T    C  
ATOM      4  O   SPINA   1      38.317  63.774   8.690  1.00 20.00      T    O  
ATOM      5  CB  SPINA   1      40.459  65.191   7.510  1.00 20.00      T    C  
ATOM      6  SG  SPINA   1      41.127  64.899   5.905  1.00 20.00      T    S  
ATOM      7  SD  SPINA   1      39.852  65.564   4.517  1.00 20.00      T    S  
ATOM      8  CE  SPINA   1      40.749  65.947   3.046  1.00 20.00      T    C  
ATOM      9  N1  SPINA   1      39.616  69.216   1.476  1.00 20.00      T    N  
ATOM     10  O1  SPINA   1      39.435  70.417   1.363  1.00 20.00      T    O  
ATOM     11  C2  SPINA   1      40.292  68.608   2.616  1.00 20.00      T    C  
ATOM     12  C3  SPINA   1      40.231  67.138   2.259  1.00 20.00      T    C  
ATOM     13  C4  SPINA   1      39.610  66.963   1.089  1.00 20.00      T    C  
ATOM     14  C5  SPINA   1      39.168  68.261   0.477  1.00 20.00      T    C  
ATOM     15  C6  SPINA   1      39.823  68.462  -0.882  1.00 20.00      T    C  
ATOM     16  C7  SPINA   1      37.650  68.264   0.351  1.00 20.00      T    C  
ATOM     17  C8  SPINA   1      39.545  68.890   3.911  1.00 20.00      T    C  
ATOM     18  C9  SPINA   1      41.741  69.098   2.667  1.00 20.00      T    C  
ENDMDL
MODEL      188
ATOM      1  N   SPINA   1      41.801  63.144   7.857  1.00 20.00      T    N  
ATOM      2  CA  SPINA   1      40.691  63.977   8.404  1.00 20.00      T    C  
ATOM      3  C   SPINA   1      39.421  63.187   8.527  1.00 20.00      T    C  
ATOM      4  O   SPINA   1      38.317  63.774   8.690  1.00 20.00      T    O  
ATOM      5  CB  SPINA   1      40.459  65.191   7.510  1.00 20.00      T    C  
ATOM      6  SG  SPINA   1      41.953  66.110   7.336  1.00 20.00      T    S  
ATOM      7  SD  SPINA   1      43.057  65.324   5.867  1.00 20.00      T    S  
ATOM      8  CE  SPINA   1      42.015  64.970   4.488  1.00 20.00      T    C  
ATOM      9  N1  SPINA   1      41.463  67.682   1.885  1.00 20.00      T    N  
ATOM     10  O1  SPINA   1      41.524  68.247   0.806  1.00 20.00      T    O  
ATOM     11  C2  SPINA   1      42.027  66.361   2.135  1.00 20.00      T    C  
ATOM     12  C3  SPINA   1      41.690  66.155   3.596  1.00 20.00      T    C  
ATOM     13  C4  SPINA   1      41.032  67.212   4.081  1.00 20.00      T    C  
ATOM     14  C5  SPINA   1      40.818  68.277   3.043  1.00 20.00      T    C  
ATOM     15  C6  SPINA   1      39.333  68.533   2.838  1.00 20.00      T    C  
ATOM     16  C7  SPINA   1      41.531  69.551   3.479  1.00 20.00      T    C  
ATOM     17  C8  SPINA   1      43.533  66.357   1.914  1.00 20.00      T    C  
ATOM     18  C9  SPINA   1      41.313  65.330   1.258  1.00 20.00      T    C  
ENDMDL
MODEL      189
ATOM      1  N   SPINA   1      41.801  63.144   7.857  1.00 20.00      T    N  
ATOM      2  CA  SPINA   1      40.691  63.977   8.404  1.00 20.00      T    C  
ATOM      3  C   SPINA   1      39.421  63.187   8.527  1.00 20.00      T    C  
ATOM      4  O   SPINA   1      38.317  63.774   8.690  1.00 20.00      T    O  
ATOM      5  CB  SPINA   1      40.459  65.191   7.510  1.00 20.00      T    C  
ATOM      6  SG  SPINA   1      40.447  64.703   5.816  1.00 20.00      T    S  
ATOM      7  SD  SPINA   1      42.264  64.056   5.292  1.00 20.00      T    S  
ATOM      8  CE  SPINA   1      42.180  63.348   3.678  1.00 20.00      T    C  
ATOM      9  N1  SPINA   1      45.277  62.632   1.596  1.00 20.00      T    N  
ATOM     10  O1  SPINA   1      45.975  62.102   0.748  1.00 20.00      T    O  
ATOM     11  C2  SPINA   1      43.875  62.294   1.809  1.00 20.00      T    C  
ATOM     12  C3  SPINA   1      43.510  63.212   2.956  1.00 20.00      T    C  
ATOM     13  C4  SPINA   1      44.561  63.950   3.322  1.00 20.00      T    C  
ATOM     14  C5  SPINA   1      45.779  63.660   2.492  1.00 20.00      T    C  
ATOM     15  C6  SPINA   1      46.243  64.914   1.766  1.00 20.00      T    C  
ATOM     16  C7  SPINA   1      46.882  63.118   3.393  1.00 20.00      T    C  
ATOM     17  C8  SPINA   1      43.716  60.833   2.204  1.00 20.00      T    C  
ATOM     18  C9  SPINA   1      43.072  62.643   0.554  1.00 20.00      T    C  
ENDMDL
MODEL      190
ATOM      1  N   SPINA   1      41.801  63.144   7.857  1.00 20.00      T    N  
ATOM      2  CA  SPINA   1      40.691  63.977   8.404  1.00 20.00      T    C  
ATOM      3  C   SPINA   1      39.421  63.187   8.527  1.00 20.00      T    C  
ATOM      4  O   SPINA   1      38.317  63.774   8.690  1.00 20.00      T    O  
ATOM      5  CB  SPINA   1      40.459  65.191   7.510  1.00 20.00      T    C  
ATOM      6  SG  SPINA   1      40.345  64.690   5.824  1.00 20.00      T    S  
ATOM      7  SD  SPINA   1      41.183  66.077   4.654  1.00 20.00      T    S  
ATOM      8  CE  SPINA   1      40.800  67.677   5.290  1.00 20.00      T    C  
ATOM      9  N1  SPINA   1      41.925  70.363   2.850  1.00 20.00      T    N  
ATOM     10  O1  SPINA   1      42.656  70.955   2.073  1.00 20.00      T    O  
ATOM     11  C2  SPINA   1      42.291  69.112   3.504  1.00 20.00      T    C  
ATOM     12  C3  SPINA   1      41.062  68.836   4.344  1.00 20.00      T    C  
ATOM     13  C4  SPINA   1      40.150  69.797   4.176  1.00 20.00      T    C  
ATOM     14  C5  SPINA   1      40.605  70.852   3.208  1.00 20.00      T    C  
ATOM     15  C6  SPINA   1      39.654  70.937   2.024  1.00 20.00      T    C  
ATOM     16  C7  SPINA   1      40.689  72.191   3.931  1.00 20.00      T    C  
ATOM     17  C8  SPINA   1      43.524  69.289   4.377  1.00 20.00      T    C  
ATOM     18  C9  SPINA   1      42.485  68.024   2.446  1.00 20.00      T    C  
ENDMDL
MODEL      191
ATOM      1  N   SPINA   1      41.801  63.144   7.857  1.00 20.00      T    N  
ATOM      2  CA  SPINA   1      40.691  63.977   8.404  1.00 20.00      T    C  
ATOM      3  C   SPINA   1      39.421  63.187   8.527  1.00 20.00      T    C  
ATOM      4  O   SPINA   1      38.317  63.774   8.690  1.00 20.00      T    O  
ATOM      5  CB  SPINA   1      40.459  65.191   7.510  1.00 20.00      T    C  
ATOM      6  SG  SPINA   1      41.546  65.140   6.124  1.00 20.00      T    S  
ATOM      7  SD  SPINA   1      41.393  66.843   5.088  1.00 20.00      T    S  
ATOM      8  CE  SPINA   1      42.483  68.042   5.785  1.00 20.00      T    C  
ATOM      9  N1  SPINA   1      45.325  68.689   3.348  1.00 20.00      T    N  
ATOM     10  O1  SPINA   1      45.892  68.821   2.276  1.00 20.00      T    O  
ATOM     11  C2  SPINA   1      43.902  68.403   3.476  1.00 20.00      T    C  
ATOM     12  C3  SPINA   1      43.738  68.329   4.979  1.00 20.00      T    C  
ATOM     13  C4  SPINA   1      44.906  68.544   5.591  1.00 20.00      T    C  
ATOM     14  C5  SPINA   1      46.022  68.800   4.618  1.00 20.00      T    C  
ATOM     15  C6  SPINA   1      46.630  70.175   4.851  1.00 20.00      T    C  
ATOM     16  C7  SPINA   1      47.076  67.710   4.768  1.00 20.00      T    C  
ATOM     17  C8  SPINA   1      43.546  67.078   2.820  1.00 20.00      T    C  
ATOM     18  C9  SPINA   1      43.096  69.568   2.896  1.00 20.00      T    C  
ENDMDL
MODEL      192
ATOM      1  N   SPINA   1      41.801  63.144   7.857  1.00 20.00      T    N  
ATOM      2  CA  SPINA   1      40.691  63.977   8.404  1.00 20.00      T    C  
ATOM      3  C   SPINA   1      39.421  63.187   8.527  1.00 20.00      T    C  
ATOM      4  O   SPINA   1      38.317  63.774   8.690  1.00 20.00      T    O  
ATOM      5  CB  SPINA   1      40.459  65.191   7.510  1.00 20.00      T    C  
ATOM      6  SG  SPINA   1      40.816  64.786   5.832  1.00 20.00      T    S  
ATOM      7  SD  SPINA   1      42.710  65.267   5.414  1.00 20.00      T    S  
ATOM      8  CE  SPINA   1      42.738  66.808   4.556  1.00 20.00      T    C  
ATOM      9  N1  SPINA   1      46.220  67.653   3.293  1.00 20.00      T    N  
ATOM     10  O1  SPINA   1      47.257  67.534   2.661  1.00 20.00      T    O  
ATOM     11  C2  SPINA   1      45.107  66.717   3.194  1.00 20.00      T    C  
ATOM     12  C3  SPINA   1      44.117  67.315   4.171  1.00 20.00      T    C  
ATOM     13  C4  SPINA   1      44.615  68.423   4.728  1.00 20.00      T    C  
ATOM     14  C5  SPINA   1      45.991  68.747   4.220  1.00 20.00      T    C  
ATOM     15  C6  SPINA   1      46.005  70.114   3.551  1.00 20.00      T    C  
ATOM     16  C7  SPINA   1      46.976  68.704   5.381  1.00 20.00      T    C  
ATOM     17  C8  SPINA   1      45.525  65.319   3.623  1.00 20.00      T    C  
ATOM     18  C9  SPINA   1      44.549  66.740   1.769  1.00 20.00      T    C  
ENDMDL
MODEL      193
ATOM      1  N   SPINA   1      41.801  63.144   7.857  1.00 20.00      T    N  
ATOM      2  CA  SPINA   1      40.691  63.977   8.404  1.00 20.00      T    C  
ATOM      3  C   SPINA   1      39.421  63.187   8.527  1.00 20.00      T    C  
ATOM      4  O   SPINA   1      38.317  63.774   8.690  1.00 20.00      T    O  
ATOM      5  CB  SPINA   1      40.459  65.191   7.510  1.00 20.00      T    C  
ATOM      6  SG  SPINA   1      41.643  65.218   6.205  1.00 20.00      T    S  
ATOM      7  SD  SPINA   1      42.398  67.060   6.022  1.00 20.00      T    S  
ATOM      8  CE  SPINA   1      42.043  67.672   4.406  1.00 20.00      T    C  
ATOM      9  N1  SPINA   1      42.577  65.315   1.474  1.00 20.00      T    N  
ATOM     10  O1  SPINA   1      42.292  64.557   0.563  1.00 20.00      T    O  
ATOM     11  C2  SPINA   1      41.583  65.980   2.308  1.00 20.00      T    C  
ATOM     12  C3  SPINA   1      42.459  66.766   3.260  1.00 20.00      T    C  
ATOM     13  C4  SPINA   1      43.752  66.562   2.988  1.00 20.00      T    C  
ATOM     14  C5  SPINA   1      43.950  65.630   1.828  1.00 20.00      T    C  
ATOM     15  C6  SPINA   1      44.714  66.324   0.709  1.00 20.00      T    C  
ATOM     16  C7  SPINA   1      44.698  64.390   2.303  1.00 20.00      T    C  
ATOM     17  C8  SPINA   1      40.729  64.969   3.057  1.00 20.00      T    C  
ATOM     18  C9  SPINA   1      40.740  66.919   1.441  1.00 20.00      T    C  
ENDMDL
MODEL      194
ATOM      1  N   SPINA   1      41.801  63.144   7.857  1.00 20.00      T    N  
ATOM      2  CA  SPINA   1      40.691  63.977   8.404  1.00 20.00      T    C  
ATOM      3  C   SPINA   1      39.421  63.187   8.527  1.00 20.00      T    C  
ATOM      4  O   SPINA   1      38.317  63.774   8.690  1.00 20.00      T    O  
ATOM      5  CB  SPINA   1      40.459  65.191   7.510  1.00 20.00      T    C  
ATOM      6  SG  SPINA   1      41.995  65.973   7.140  1.00 20.00      T    S  
ATOM      7  SD  SPINA   1      42.246  66.054   5.158  1.00 20.00      T    S  
ATOM      8  CE  SPINA   1      42.636  67.711   4.693  1.00 20.00      T    C  
ATOM      9  N1  SPINA   1      46.098  68.337   3.260  1.00 20.00      T    N  
ATOM     10  O1  SPINA   1      47.269  68.676   3.232  1.00 20.00      T    O  
ATOM     11  C2  SPINA   1      45.273  68.391   4.461  1.00 20.00      T    C  
ATOM     12  C3  SPINA   1      43.944  67.886   3.942  1.00 20.00      T    C  
ATOM     13  C4  SPINA   1      44.026  67.595   2.640  1.00 20.00      T    C  
ATOM     14  C5  SPINA   1      45.399  67.846   2.085  1.00 20.00      T    C  
ATOM     15  C6  SPINA   1      45.992  66.561   1.527  1.00 20.00      T    C  
ATOM     16  C7  SPINA   1      45.314  68.916   1.004  1.00 20.00      T    C  
ATOM     17  C8  SPINA   1      45.154  69.815   4.981  1.00 20.00      T    C  
ATOM     18  C9  SPINA   1      45.846  67.438   5.513  1.00 20.00      T    C  
ENDMDL
MODEL      195
ATOM      1  N   SPINA   1      41.801  63.144   7.857  1.00 20.00      T    N  
ATOM      2  CA  SPINA   1      40.691  63.977   8.404  1.00 20.00      T    C  
ATOM      3  C   SPINA   1      39.421  63.187   8.527  1.00 20.00      T    C  
ATOM      4  O   SPINA   1      38.317  63.774   8.690  1.00 20.00      T    O  
ATOM      5  CB  SPINA   1      40.459  65.191   7.510  1.00 20.00      T    C  
ATOM      6  SG  SPINA   1      41.847  65.439   6.452  1.00 20.00      T    S  
ATOM      7  SD  SPINA   1      41.801  67.294   5.709  1.00 20.00      T    S  
ATOM      8  CE  SPINA   1      43.090  67.471   4.518  1.00 20.00      T    C  
ATOM      9  N1  SPINA   1      46.567  68.450   5.694  1.00 20.00      T    N  
ATOM     10  O1  SPINA   1      47.570  69.131   5.823  1.00 20.00      T    O  
ATOM     11  C2  SPINA   1      45.397  68.877   4.937  1.00 20.00      T    C  
ATOM     12  C3  SPINA   1      44.482  67.681   5.089  1.00 20.00      T    C  
ATOM     13  C4  SPINA   1      45.065  66.731   5.826  1.00 20.00      T    C  
ATOM     14  C5  SPINA   1      46.438  67.129   6.286  1.00 20.00      T    C  
ATOM     15  C6  SPINA   1      46.509  67.143   7.806  1.00 20.00      T    C  
ATOM     16  C7  SPINA   1      47.461  66.161   5.706  1.00 20.00      T    C  
ATOM     17  C8  SPINA   1      45.746  69.118   3.477  1.00 20.00      T    C  
ATOM     18  C9  SPINA   1      44.789  70.117   5.598  1.00 20.00      T    C  
ENDMDL
MODEL      196
ATOM      1  N   SPINA   1      41.801  63.144   7.857  1.00 20.00      T    N  
ATOM      2  CA  SPINA   1      40.691  63.977   8.404  1.00 20.00      T    C  
ATOM      3  C   SPINA   1      39.421  63.187   8.527  1.00 20.00      T    C  
ATOM      4  O   SPINA   1      38.317  63.774   8.690  1.00 20.00      T    O  
ATOM      5  CB  SPINA   1      40.459  65.191   7.510  1.00 20.00      T    C  
ATOM      6  SG  SPINA   1      41.999  65.812   6.919  1.00 20.00      T    S  
ATOM      7  SD  SPINA   1      41.674  67.110   5.434  1.00 20.00      T    S  
ATOM      8  CE  SPINA   1      42.179  66.381   3.909  1.00 20.00      T    C  
ATOM      9  N1  SPINA   1      45.836  67.017   3.097  1.00 20.00      T    N  
ATOM     10  O1  SPINA   1      46.836  67.641   2.783  1.00 20.00      T    O  
ATOM     11  C2  SPINA   1      44.521  67.628   3.249  1.00 20.00      T    C  
ATOM     12  C3  SPINA   1      43.670  66.434   3.624  1.00 20.00      T    C  
ATOM     13  C4  SPINA   1      44.412  65.323   3.672  1.00 20.00      T    C  
ATOM     14  C5  SPINA   1      45.855  65.586   3.351  1.00 20.00      T    C  
ATOM     15  C6  SPINA   1      46.743  65.196   4.523  1.00 20.00      T    C  
ATOM     16  C7  SPINA   1      46.240  64.808   2.099  1.00 20.00      T    C  
ATOM     17  C8  SPINA   1      44.050  68.249   1.943  1.00 20.00      T    C  
ATOM     18  C9  SPINA   1      44.564  68.647   4.390  1.00 20.00      T    C  
ENDMDL
MODEL      197
ATOM      1  N   SPINA   1      41.801  63.144   7.857  1.00 20.00      T    N  
ATOM      2  CA  SPINA   1      40.691  63.977   8.404  1.00 20.00      T    C  
ATOM      3  C   SPINA   1      39.421  63.187   8.527  1.00 20.00      T    C  
ATOM      4  O   SPINA   1      38.317  63.774   8.690  1.00 20.00      T    O  
ATOM      5  CB  SPINA   1      40.459  65.191   7.510  1.00 20.00      T    C  
ATOM      6  SG  SPINA   1      42.001  65.918   7.063  1.00 20.00      T    S  
ATOM      7  SD  SPINA   1      42.139  66.026   5.071  1.00 20.00      T    S  
ATOM      8  CE  SPINA   1      43.830  65.846   4.600  1.00 20.00      T    C  
ATOM      9  N1  SPINA   1      46.280  68.470   5.843  1.00 20.00      T    N  
ATOM     10  O1  SPINA   1      47.005  69.450   5.811  1.00 20.00      T    O  
ATOM     11  C2  SPINA   1      45.472  68.029   4.713  1.00 20.00      T    C  
ATOM     12  C3  SPINA   1      44.801  66.796   5.279  1.00 20.00      T    C  
ATOM     13  C4  SPINA   1      45.185  66.588   6.542  1.00 20.00      T    C  
ATOM     14  C5  SPINA   1      46.152  67.632   7.023  1.00 20.00      T    C  
ATOM     15  C6  SPINA   1      45.586  68.371   8.226  1.00 20.00      T    C  
ATOM     16  C7  SPINA   1      47.476  66.963   7.374  1.00 20.00      T    C  
ATOM     17  C8  SPINA   1      46.345  67.678   3.518  1.00 20.00      T    C  
ATOM     18  C9  SPINA   1      44.439  69.107   4.376  1.00 20.00      T    C  
ENDMDL
MODEL      198
ATOM      1  N   SPINA   1      41.801  63.144   7.857  1.00 20.00      T    N  
ATOM      2  CA  SPINA   1      40.691  63.977   8.404  1.00 20.00      T    C  
ATOM      3  C   SPINA   1      39.421  63.187   8.527  1.00 20.00      T    C  
ATOM      4  O   SPINA   1      38.317  63.774   8.690  1.00 20.00      T    O  
ATOM      5  CB  SPINA   1      40.459  65.191   7.510  1.00 20.00      T    C  
ATOM      6  SG  SPINA   1      41.621  65.199   6.185  1.00 20.00      T    S  
ATOM      7  SD  SPINA   1      43.172  66.368   6.660  1.00 20.00      T    S  
ATOM      8  CE  SPINA   1      44.618  65.767   5.847  1.00 20.00      T    C  
ATOM      9  N1  SPINA   1      44.760  65.185   2.095  1.00 20.00      T    N  
ATOM     10  O1  SPINA   1      45.248  65.064   0.984  1.00 20.00      T    O  
ATOM     11  C2  SPINA   1      45.546  65.434   3.297  1.00 20.00      T    C  
ATOM     12  C3  SPINA   1      44.469  65.510   4.357  1.00 20.00      T    C  
ATOM     13  C4  SPINA   1      43.261  65.328   3.816  1.00 20.00      T    C  
ATOM     14  C5  SPINA   1      43.329  65.098   2.333  1.00 20.00      T    C  
ATOM     15  C6  SPINA   1      42.743  63.740   1.975  1.00 20.00      T    C  
ATOM     16  C7  SPINA   1      42.580  66.215   1.618  1.00 20.00      T    C  
ATOM     17  C8  SPINA   1      46.307  66.747   3.193  1.00 20.00      T    C  
ATOM     18  C9  SPINA   1      46.477  64.245   3.549  1.00 20.00      T    C  
ENDMDL
MODEL      199
ATOM      1  N   SPINA   1      41.801  63.144   7.857  1.00 20.00      T    N  
ATOM      2  CA  SPINA   1      40.691  63.977   8.404  1.00 20.00      T    C  
ATOM      3  C   SPINA   1      39.421  63.187   8.527  1.00 20.00      T    C  
ATOM      4  O   SPINA   1      38.317  63.774   8.690  1.00 20.00      T    O  
ATOM      5  CB  SPINA   1      40.459  65.191   7.510  1.00 20.00      T    C  
ATOM      6  SG  SPINA   1      41.658  65.231   6.219  1.00 20.00      T    S  
ATOM      7  SD  SPINA   1      42.330  67.100   5.985  1.00 20.00      T    S  
ATOM      8  CE  SPINA   1      44.094  67.086   6.007  1.00 20.00      T    C  
ATOM      9  N1  SPINA   1      45.933  70.329   6.738  1.00 20.00      T    N  
ATOM     10  O1  SPINA   1      46.633  71.306   6.533  1.00 20.00      T    O  
ATOM     11  C2  SPINA   1      45.608  69.343   5.715  1.00 20.00      T    C  
ATOM     12  C3  SPINA   1      44.750  68.367   6.491  1.00 20.00      T    C  
ATOM     13  C4  SPINA   1      44.620  68.761   7.761  1.00 20.00      T    C  
ATOM     14  C5  SPINA   1      45.350  70.045   8.038  1.00 20.00      T    C  
ATOM     15  C6  SPINA   1      44.381  71.119   8.509  1.00 20.00      T    C  
ATOM     16  C7  SPINA   1      46.427  69.792   9.084  1.00 20.00      T    C  
ATOM     17  C8  SPINA   1      46.865  68.667   5.186  1.00 20.00      T    C  
ATOM     18  C9  SPINA   1      44.802  70.014   4.601  1.00 20.00      T    C  
ENDMDL
MODEL      200
ATOM      1  N   SPINA   1      41.801  63.144   7.857  1.00 20.00      T    N  
ATOM      2  CA  SPINA   1      40.691  63.977   8.404  1.00 20.00      T    C  
ATOM      3  C   SPINA   1      39.421  63.187   8.527  1.00 20.00      T    C  
ATOM      4  O   SPINA   1      38.317  63.774   8.690  1.00 20.00      T    O  
ATOM      5  CB  SPINA   1      40.459  65.191   7.510  1.00 20.00      T    C  
ATOM      6  SG  SPINA   1      41.959  65.646   6.704  1.00 20.00      T    S  
ATOM      7  SD  SPINA   1      41.759  65.406   4.729  1.00 20.00      T    S  
ATOM      8  CE  SPINA   1      43.109  66.194   3.912  1.00 20.00      T    C  
ATOM      9  N1  SPINA   1      44.580  64.456   0.870  1.00 20.00      T    N  
ATOM     10  O1  SPINA   1      44.816  64.236  -0.306  1.00 20.00      T    O  
ATOM     11  C2  SPINA   1      43.767  65.575   1.332  1.00 20.00      T    C  
ATOM     12  C3  SPINA   1      43.788  65.370   2.831  1.00 20.00      T    C  
ATOM     13  C4  SPINA   1      44.511  64.293   3.150  1.00 20.00      T    C  
ATOM     14  C5  SPINA   1      45.088  63.615   1.940  1.00 20.00      T    C  
ATOM     15  C6  SPINA   1      46.607  63.591   2.015  1.00 20.00      T    C  
ATOM     16  C7  SPINA   1      44.529  62.201   1.845  1.00 20.00      T    C  
ATOM     17  C8  SPINA   1      42.350  65.485   0.786  1.00 20.00      T    C  
ATOM     18  C9  SPINA   1      44.449  66.890   0.950  1.00 20.00      T    C  
ENDMDL
END
