# Supplementary material for: Modelling multi-protein complexes using PELDOR distance measurements for rigid body minimisation experiments using XPLOR-NIH
Source: Methods. 2014 Dec;70(2-3):139–53. doi: 10.1016/j.ymeth.2014.10.028 (PMC4274318; doi:10.1016/j.ymeth.2014.10.028)
Supplement: Supplementary data 2 — This file contains supplementary data. [file mmc2.zip › PDB/E56R1d.pdb]

NUMMDL    200 
MODEL        1
ATOM      1  N   SPINA   2      -8.575  37.902  25.571  1.00 20.00      T    N  
ATOM      2  CA  SPINA   2      -8.478  39.007  24.574  1.00 20.00      T    C  
ATOM      3  C   SPINA   2      -7.064  39.483  24.417  1.00 20.00      T    C  
ATOM      4  O   SPINA   2      -6.838  40.699  24.266  1.00 20.00      T    O  
ATOM      5  CB  SPINA   2      -9.370  40.171  24.997  1.00 20.00      T    C  
ATOM      6  SG  SPINA   2     -10.918  39.567  25.584  1.00 20.00      T    S  
ATOM      7  SD  SPINA   2     -11.539  38.068  24.417  1.00 20.00      T    S  
ATOM      8  CE  SPINA   2     -13.179  38.410  23.861  1.00 20.00      T    C  
ATOM      9  N1  SPINA   2     -16.182  36.682  25.419  1.00 20.00      T    N  
ATOM     10  O1  SPINA   2     -17.299  36.558  25.893  1.00 20.00      T    O  
ATOM     11  C2  SPINA   2     -15.657  37.946  24.917  1.00 20.00      T    C  
ATOM     12  C3  SPINA   2     -14.268  37.545  24.471  1.00 20.00      T    C  
ATOM     13  C4  SPINA   2     -14.058  36.244  24.694  1.00 20.00      T    C  
ATOM     14  C5  SPINA   2     -15.252  35.571  25.309  1.00 20.00      T    C  
ATOM     15  C6  SPINA   2     -15.756  34.452  24.410  1.00 20.00      T    C  
ATOM     16  C7  SPINA   2     -14.871  35.031  26.681  1.00 20.00      T    C  
ATOM     17  C8  SPINA   2     -15.598  38.992  26.020  1.00 20.00      T    C  
ATOM     18  C9  SPINA   2     -16.501  38.409  23.727  1.00 20.00      T    C  
ENDMDL
MODEL        2
ATOM      1  N   SPINA   2      -8.575  37.902  25.571  1.00 20.00      T    N  
ATOM      2  CA  SPINA   2      -8.478  39.007  24.574  1.00 20.00      T    C  
ATOM      3  C   SPINA   2      -7.064  39.483  24.417  1.00 20.00      T    C  
ATOM      4  O   SPINA   2      -6.838  40.699  24.266  1.00 20.00      T    O  
ATOM      5  CB  SPINA   2      -9.370  40.171  24.997  1.00 20.00      T    C  
ATOM      6  SG  SPINA   2     -11.006  39.598  25.313  1.00 20.00      T    S  
ATOM      7  SD  SPINA   2     -11.717  38.672  23.690  1.00 20.00      T    S  
ATOM      8  CE  SPINA   2     -12.900  37.461  24.188  1.00 20.00      T    C  
ATOM      9  N1  SPINA   2     -16.311  39.108  24.488  1.00 20.00      T    N  
ATOM     10  O1  SPINA   2     -17.232  39.863  24.227  1.00 20.00      T    O  
ATOM     11  C2  SPINA   2     -15.071  39.056  23.723  1.00 20.00      T    C  
ATOM     12  C3  SPINA   2     -14.297  37.990  24.467  1.00 20.00      T    C  
ATOM     13  C4  SPINA   2     -15.009  37.521  25.495  1.00 20.00      T    C  
ATOM     14  C5  SPINA   2     -16.355  38.178  25.603  1.00 20.00      T    C  
ATOM     15  C6  SPINA   2     -17.466  37.145  25.479  1.00 20.00      T    C  
ATOM     16  C7  SPINA   2     -16.448  38.913  26.934  1.00 20.00      T    C  
ATOM     17  C8  SPINA   2     -14.344  40.392  23.765  1.00 20.00      T    C  
ATOM     18  C9  SPINA   2     -15.377  38.611  22.291  1.00 20.00      T    C  
ENDMDL
MODEL        3
ATOM      1  N   SPINA   2      -8.575  37.902  25.571  1.00 20.00      T    N  
ATOM      2  CA  SPINA   2      -8.478  39.007  24.574  1.00 20.00      T    C  
ATOM      3  C   SPINA   2      -7.064  39.483  24.417  1.00 20.00      T    C  
ATOM      4  O   SPINA   2      -6.838  40.699  24.266  1.00 20.00      T    O  
ATOM      5  CB  SPINA   2      -9.370  40.171  24.997  1.00 20.00      T    C  
ATOM      6  SG  SPINA   2     -10.570  39.622  26.165  1.00 20.00      T    S  
ATOM      7  SD  SPINA   2     -12.202  38.986  25.201  1.00 20.00      T    S  
ATOM      8  CE  SPINA   2     -13.306  40.344  24.976  1.00 20.00      T    C  
ATOM      9  N1  SPINA   2     -16.789  40.284  26.492  1.00 20.00      T    N  
ATOM     10  O1  SPINA   2     -17.764  40.679  27.110  1.00 20.00      T    O  
ATOM     11  C2  SPINA   2     -15.585  41.081  26.294  1.00 20.00      T    C  
ATOM     12  C3  SPINA   2     -14.716  40.131  25.498  1.00 20.00      T    C  
ATOM     13  C4  SPINA   2     -15.352  38.975  25.288  1.00 20.00      T    C  
ATOM     14  C5  SPINA   2     -16.728  38.963  25.890  1.00 20.00      T    C  
ATOM     15  C6  SPINA   2     -17.781  38.745  24.814  1.00 20.00      T    C  
ATOM     16  C7  SPINA   2     -16.802  37.869  26.948  1.00 20.00      T    C  
ATOM     17  C8  SPINA   2     -14.936  41.435  27.623  1.00 20.00      T    C  
ATOM     18  C9  SPINA   2     -15.930  42.325  25.471  1.00 20.00      T    C  
ENDMDL
MODEL        4
ATOM      1  N   SPINA   2      -8.575  37.902  25.571  1.00 20.00      T    N  
ATOM      2  CA  SPINA   2      -8.478  39.007  24.574  1.00 20.00      T    C  
ATOM      3  C   SPINA   2      -7.064  39.483  24.417  1.00 20.00      T    C  
ATOM      4  O   SPINA   2      -6.838  40.699  24.266  1.00 20.00      T    O  
ATOM      5  CB  SPINA   2      -9.370  40.171  24.997  1.00 20.00      T    C  
ATOM      6  SG  SPINA   2     -10.258  39.753  26.461  1.00 20.00      T    S  
ATOM      7  SD  SPINA   2      -8.988  39.606  27.998  1.00 20.00      T    S  
ATOM      8  CE  SPINA   2      -9.363  40.862  29.179  1.00 20.00      T    C  
ATOM      9  N1  SPINA   2     -11.986  39.500  31.567  1.00 20.00      T    N  
ATOM     10  O1  SPINA   2     -12.888  38.787  31.973  1.00 20.00      T    O  
ATOM     11  C2  SPINA   2     -11.360  39.339  30.260  1.00 20.00      T    C  
ATOM     12  C3  SPINA   2     -10.345  40.462  30.267  1.00 20.00      T    C  
ATOM     13  C4  SPINA   2     -10.403  41.143  31.415  1.00 20.00      T    C  
ATOM     14  C5  SPINA   2     -11.442  40.595  32.351  1.00 20.00      T    C  
ATOM     15  C6  SPINA   2     -10.801  40.140  33.654  1.00 20.00      T    C  
ATOM     16  C7  SPINA   2     -12.494  41.665  32.612  1.00 20.00      T    C  
ATOM     17  C8  SPINA   2     -12.373  39.523  29.140  1.00 20.00      T    C  
ATOM     18  C9  SPINA   2     -10.667  37.976  30.193  1.00 20.00      T    C  
ENDMDL
MODEL        5
ATOM      1  N   SPINA   2      -8.575  37.902  25.571  1.00 20.00      T    N  
ATOM      2  CA  SPINA   2      -8.478  39.007  24.574  1.00 20.00      T    C  
ATOM      3  C   SPINA   2      -7.064  39.483  24.417  1.00 20.00      T    C  
ATOM      4  O   SPINA   2      -6.838  40.699  24.266  1.00 20.00      T    O  
ATOM      5  CB  SPINA   2      -9.370  40.171  24.997  1.00 20.00      T    C  
ATOM      6  SG  SPINA   2     -11.056  39.660  25.036  1.00 20.00      T    S  
ATOM      7  SD  SPINA   2     -12.087  40.844  26.274  1.00 20.00      T    S  
ATOM      8  CE  SPINA   2     -13.800  40.432  26.172  1.00 20.00      T    C  
ATOM      9  N1  SPINA   2     -15.374  41.219  29.539  1.00 20.00      T    N  
ATOM     10  O1  SPINA   2     -15.460  41.644  30.679  1.00 20.00      T    O  
ATOM     11  C2  SPINA   2     -14.176  41.352  28.719  1.00 20.00      T    C  
ATOM     12  C3  SPINA   2     -14.602  40.660  27.442  1.00 20.00      T    C  
ATOM     13  C4  SPINA   2     -15.856  40.211  27.545  1.00 20.00      T    C  
ATOM     14  C5  SPINA   2     -16.469  40.529  28.879  1.00 20.00      T    C  
ATOM     15  C6  SPINA   2     -17.708  41.394  28.705  1.00 20.00      T    C  
ATOM     16  C7  SPINA   2     -16.813  39.228  29.593  1.00 20.00      T    C  
ATOM     17  C8  SPINA   2     -12.992  40.642  29.359  1.00 20.00      T    C  
ATOM     18  C9  SPINA   2     -13.894  42.835  28.469  1.00 20.00      T    C  
ENDMDL
MODEL        6
ATOM      1  N   SPINA   2      -8.575  37.902  25.571  1.00 20.00      T    N  
ATOM      2  CA  SPINA   2      -8.478  39.007  24.574  1.00 20.00      T    C  
ATOM      3  C   SPINA   2      -7.064  39.483  24.417  1.00 20.00      T    C  
ATOM      4  O   SPINA   2      -6.838  40.699  24.266  1.00 20.00      T    O  
ATOM      5  CB  SPINA   2      -9.370  40.171  24.997  1.00 20.00      T    C  
ATOM      6  SG  SPINA   2     -10.306  39.730  26.424  1.00 20.00      T    S  
ATOM      7  SD  SPINA   2     -12.242  40.107  26.099  1.00 20.00      T    S  
ATOM      8  CE  SPINA   2     -12.877  41.063  27.439  1.00 20.00      T    C  
ATOM      9  N1  SPINA   2     -11.542  40.358  30.926  1.00 20.00      T    N  
ATOM     10  O1  SPINA   2     -10.921  40.539  31.960  1.00 20.00      T    O  
ATOM     11  C2  SPINA   2     -11.575  41.318  29.829  1.00 20.00      T    C  
ATOM     12  C3  SPINA   2     -12.454  40.605  28.824  1.00 20.00      T    C  
ATOM     13  C4  SPINA   2     -12.849  39.421  29.300  1.00 20.00      T    C  
ATOM     14  C5  SPINA   2     -12.317  39.154  30.679  1.00 20.00      T    C  
ATOM     15  C6  SPINA   2     -13.459  38.963  31.665  1.00 20.00      T    C  
ATOM     16  C7  SPINA   2     -11.424  37.921  30.641  1.00 20.00      T    C  
ATOM     17  C8  SPINA   2     -10.182  41.557  29.268  1.00 20.00      T    C  
ATOM     18  C9  SPINA   2     -12.234  42.614  30.308  1.00 20.00      T    C  
ENDMDL
MODEL        7
ATOM      1  N   SPINA   2      -8.575  37.902  25.571  1.00 20.00      T    N  
ATOM      2  CA  SPINA   2      -8.478  39.007  24.574  1.00 20.00      T    C  
ATOM      3  C   SPINA   2      -7.064  39.483  24.417  1.00 20.00      T    C  
ATOM      4  O   SPINA   2      -6.838  40.699  24.266  1.00 20.00      T    O  
ATOM      5  CB  SPINA   2      -9.370  40.171  24.997  1.00 20.00      T    C  
ATOM      6  SG  SPINA   2     -10.010  39.888  26.615  1.00 20.00      T    S  
ATOM      7  SD  SPINA   2     -10.721  41.599  27.364  1.00 20.00      T    S  
ATOM      8  CE  SPINA   2     -11.446  41.281  28.941  1.00 20.00      T    C  
ATOM      9  N1  SPINA   2     -12.433  44.184  31.185  1.00 20.00      T    N  
ATOM     10  O1  SPINA   2     -12.454  44.895  32.176  1.00 20.00      T    O  
ATOM     11  C2  SPINA   2     -11.592  43.000  31.062  1.00 20.00      T    C  
ATOM     12  C3  SPINA   2     -11.961  42.504  29.680  1.00 20.00      T    C  
ATOM     13  C4  SPINA   2     -12.874  43.303  29.122  1.00 20.00      T    C  
ATOM     14  C5  SPINA   2     -13.256  44.447  30.017  1.00 20.00      T    C  
ATOM     15  C6  SPINA   2     -12.941  45.777  29.348  1.00 20.00      T    C  
ATOM     16  C7  SPINA   2     -14.739  44.348  30.351  1.00 20.00      T    C  
ATOM     17  C8  SPINA   2     -11.938  41.968  32.125  1.00 20.00      T    C  
ATOM     18  C9  SPINA   2     -10.120  43.415  31.119  1.00 20.00      T    C  
ENDMDL
MODEL        8
ATOM      1  N   SPINA   2      -8.575  37.902  25.571  1.00 20.00      T    N  
ATOM      2  CA  SPINA   2      -8.478  39.007  24.574  1.00 20.00      T    C  
ATOM      3  C   SPINA   2      -7.064  39.483  24.417  1.00 20.00      T    C  
ATOM      4  O   SPINA   2      -6.838  40.699  24.266  1.00 20.00      T    O  
ATOM      5  CB  SPINA   2      -9.370  40.171  24.997  1.00 20.00      T    C  
ATOM      6  SG  SPINA   2     -11.059  39.668  25.009  1.00 20.00      T    S  
ATOM      7  SD  SPINA   2     -11.604  39.190  26.872  1.00 20.00      T    S  
ATOM      8  CE  SPINA   2     -12.710  40.421  27.483  1.00 20.00      T    C  
ATOM      9  N1  SPINA   2     -16.329  39.317  27.830  1.00 20.00      T    N  
ATOM     10  O1  SPINA   2     -17.482  39.093  27.502  1.00 20.00      T    O  
ATOM     11  C2  SPINA   2     -15.318  39.830  26.913  1.00 20.00      T    C  
ATOM     12  C3  SPINA   2     -14.109  39.932  27.818  1.00 20.00      T    C  
ATOM     13  C4  SPINA   2     -14.411  39.532  29.056  1.00 20.00      T    C  
ATOM     14  C5  SPINA   2     -15.843  39.097  29.181  1.00 20.00      T    C  
ATOM     15  C6  SPINA   2     -15.924  37.642  29.618  1.00 20.00      T    C  
ATOM     16  C7  SPINA   2     -16.556  40.001  30.179  1.00 20.00      T    C  
ATOM     17  C8  SPINA   2     -15.712  41.194  26.369  1.00 20.00      T    C  
ATOM     18  C9  SPINA   2     -15.080  38.810  25.797  1.00 20.00      T    C  
ENDMDL
MODEL        9
ATOM      1  N   SPINA   2      -8.575  37.902  25.571  1.00 20.00      T    N  
ATOM      2  CA  SPINA   2      -8.478  39.007  24.574  1.00 20.00      T    C  
ATOM      3  C   SPINA   2      -7.064  39.483  24.417  1.00 20.00      T    C  
ATOM      4  O   SPINA   2      -6.838  40.699  24.266  1.00 20.00      T    O  
ATOM      5  CB  SPINA   2      -9.370  40.171  24.997  1.00 20.00      T    C  
ATOM      6  SG  SPINA   2     -10.263  39.751  26.457  1.00 20.00      T    S  
ATOM      7  SD  SPINA   2     -11.907  40.882  26.587  1.00 20.00      T    S  
ATOM      8  CE  SPINA   2     -12.597  40.713  28.201  1.00 20.00      T    C  
ATOM      9  N1  SPINA   2     -13.241  44.130  29.732  1.00 20.00      T    N  
ATOM     10  O1  SPINA   2     -13.019  45.279  30.075  1.00 20.00      T    O  
ATOM     11  C2  SPINA   2     -12.281  43.305  29.010  1.00 20.00      T    C  
ATOM     12  C3  SPINA   2     -13.045  42.008  28.858  1.00 20.00      T    C  
ATOM     13  C4  SPINA   2     -14.255  42.105  29.416  1.00 20.00      T    C  
ATOM     14  C5  SPINA   2     -14.499  43.460  30.017  1.00 20.00      T    C  
ATOM     15  C6  SPINA   2     -15.697  44.128  29.360  1.00 20.00      T    C  
ATOM     16  C7  SPINA   2     -14.719  43.310  31.517  1.00 20.00      T    C  
ATOM     17  C8  SPINA   2     -11.011  43.102  29.823  1.00 20.00      T    C  
ATOM     18  C9  SPINA   2     -11.996  43.935  27.645  1.00 20.00      T    C  
ENDMDL
MODEL       10
ATOM      1  N   SPINA   2      -8.575  37.902  25.571  1.00 20.00      T    N  
ATOM      2  CA  SPINA   2      -8.478  39.007  24.574  1.00 20.00      T    C  
ATOM      3  C   SPINA   2      -7.064  39.483  24.417  1.00 20.00      T    C  
ATOM      4  O   SPINA   2      -6.838  40.699  24.266  1.00 20.00      T    O  
ATOM      5  CB  SPINA   2      -9.370  40.171  24.997  1.00 20.00      T    C  
ATOM      6  SG  SPINA   2     -11.067  39.735  24.808  1.00 20.00      T    S  
ATOM      7  SD  SPINA   2     -11.779  39.039  26.541  1.00 20.00      T    S  
ATOM      8  CE  SPINA   2     -13.517  39.332  26.611  1.00 20.00      T    C  
ATOM      9  N1  SPINA   2     -15.918  36.400  26.337  1.00 20.00      T    N  
ATOM     10  O1  SPINA   2     -16.809  35.704  25.881  1.00 20.00      T    O  
ATOM     11  C2  SPINA   2     -15.464  37.637  25.712  1.00 20.00      T    C  
ATOM     12  C3  SPINA   2     -14.386  38.087  26.673  1.00 20.00      T    C  
ATOM     13  C4  SPINA   2     -14.263  37.221  27.683  1.00 20.00      T    C  
ATOM     14  C5  SPINA   2     -15.215  36.067  27.564  1.00 20.00      T    C  
ATOM     15  C6  SPINA   2     -14.454  34.752  27.481  1.00 20.00      T    C  
ATOM     16  C7  SPINA   2     -16.159  36.070  28.760  1.00 20.00      T    C  
ATOM     17  C8  SPINA   2     -16.590  38.657  25.633  1.00 20.00      T    C  
ATOM     18  C9  SPINA   2     -14.873  37.322  24.336  1.00 20.00      T    C  
ENDMDL
MODEL       11
ATOM      1  N   SPINA   2      -8.575  37.902  25.571  1.00 20.00      T    N  
ATOM      2  CA  SPINA   2      -8.478  39.007  24.574  1.00 20.00      T    C  
ATOM      3  C   SPINA   2      -7.064  39.483  24.417  1.00 20.00      T    C  
ATOM      4  O   SPINA   2      -6.838  40.699  24.266  1.00 20.00      T    O  
ATOM      5  CB  SPINA   2      -9.370  40.171  24.997  1.00 20.00      T    C  
ATOM      6  SG  SPINA   2     -10.953  39.574  25.489  1.00 20.00      T    S  
ATOM      7  SD  SPINA   2     -11.681  38.361  24.077  1.00 20.00      T    S  
ATOM      8  CE  SPINA   2     -13.335  37.911  24.498  1.00 20.00      T    C  
ATOM      9  N1  SPINA   2     -13.746  34.203  23.780  1.00 20.00      T    N  
ATOM     10  O1  SPINA   2     -13.423  33.057  23.518  1.00 20.00      T    O  
ATOM     11  C2  SPINA   2     -12.789  35.289  23.949  1.00 20.00      T    C  
ATOM     12  C3  SPINA   2     -13.702  36.461  24.239  1.00 20.00      T    C  
ATOM     13  C4  SPINA   2     -14.981  36.074  24.231  1.00 20.00      T    C  
ATOM     14  C5  SPINA   2     -15.132  34.606  23.947  1.00 20.00      T    C  
ATOM     15  C6  SPINA   2     -15.825  33.906  25.106  1.00 20.00      T    C  
ATOM     16  C7  SPINA   2     -15.920  34.424  22.656  1.00 20.00      T    C  
ATOM     17  C8  SPINA   2     -11.989  35.520  22.676  1.00 20.00      T    C  
ATOM     18  C9  SPINA   2     -11.888  34.990  25.150  1.00 20.00      T    C  
ENDMDL
MODEL       12
ATOM      1  N   SPINA   2      -8.575  37.902  25.571  1.00 20.00      T    N  
ATOM      2  CA  SPINA   2      -8.478  39.007  24.574  1.00 20.00      T    C  
ATOM      3  C   SPINA   2      -7.064  39.483  24.417  1.00 20.00      T    C  
ATOM      4  O   SPINA   2      -6.838  40.699  24.266  1.00 20.00      T    O  
ATOM      5  CB  SPINA   2      -9.370  40.171  24.997  1.00 20.00      T    C  
ATOM      6  SG  SPINA   2     -10.461  39.662  26.285  1.00 20.00      T    S  
ATOM      7  SD  SPINA   2     -10.589  41.103  27.665  1.00 20.00      T    S  
ATOM      8  CE  SPINA   2     -11.191  40.408  29.170  1.00 20.00      T    C  
ATOM      9  N1  SPINA   2     -14.986  40.560  29.261  1.00 20.00      T    N  
ATOM     10  O1  SPINA   2     -16.105  41.033  29.151  1.00 20.00      T    O  
ATOM     11  C2  SPINA   2     -13.767  41.296  28.948  1.00 20.00      T    C  
ATOM     12  C3  SPINA   2     -12.701  40.270  29.266  1.00 20.00      T    C  
ATOM     13  C4  SPINA   2     -13.254  39.131  29.693  1.00 20.00      T    C  
ATOM     14  C5  SPINA   2     -14.754  39.202  29.724  1.00 20.00      T    C  
ATOM     15  C6  SPINA   2     -15.358  38.146  28.811  1.00 20.00      T    C  
ATOM     16  C7  SPINA   2     -15.235  39.017  31.157  1.00 20.00      T    C  
ATOM     17  C8  SPINA   2     -13.627  42.526  29.832  1.00 20.00      T    C  
ATOM     18  C9  SPINA   2     -13.757  41.651  27.459  1.00 20.00      T    C  
ENDMDL
MODEL       13
ATOM      1  N   SPINA   2      -8.575  37.902  25.571  1.00 20.00      T    N  
ATOM      2  CA  SPINA   2      -8.478  39.007  24.574  1.00 20.00      T    C  
ATOM      3  C   SPINA   2      -7.064  39.483  24.417  1.00 20.00      T    C  
ATOM      4  O   SPINA   2      -6.838  40.699  24.266  1.00 20.00      T    O  
ATOM      5  CB  SPINA   2      -9.370  40.171  24.997  1.00 20.00      T    C  
ATOM      6  SG  SPINA   2      -9.267  40.410  26.741  1.00 20.00      T    S  
ATOM      7  SD  SPINA   2     -10.978  39.833  27.599  1.00 20.00      T    S  
ATOM      8  CE  SPINA   2     -12.252  40.976  27.172  1.00 20.00      T    C  
ATOM      9  N1  SPINA   2     -15.552  39.094  27.070  1.00 20.00      T    N  
ATOM     10  O1  SPINA   2     -16.314  38.147  26.977  1.00 20.00      T    O  
ATOM     11  C2  SPINA   2     -14.101  38.967  27.018  1.00 20.00      T    C  
ATOM     12  C3  SPINA   2     -13.661  40.408  27.163  1.00 20.00      T    C  
ATOM     13  C4  SPINA   2     -14.721  41.214  27.279  1.00 20.00      T    C  
ATOM     14  C5  SPINA   2     -16.019  40.460  27.239  1.00 20.00      T    C  
ATOM     15  C6  SPINA   2     -16.800  40.672  28.526  1.00 20.00      T    C  
ATOM     16  C7  SPINA   2     -16.828  40.920  26.033  1.00 20.00      T    C  
ATOM     17  C8  SPINA   2     -13.647  38.387  25.687  1.00 20.00      T    C  
ATOM     18  C9  SPINA   2     -13.622  38.128  28.206  1.00 20.00      T    C  
ENDMDL
MODEL       14
ATOM      1  N   SPINA   2      -8.575  37.902  25.571  1.00 20.00      T    N  
ATOM      2  CA  SPINA   2      -8.478  39.007  24.574  1.00 20.00      T    C  
ATOM      3  C   SPINA   2      -7.064  39.483  24.417  1.00 20.00      T    C  
ATOM      4  O   SPINA   2      -6.838  40.699  24.266  1.00 20.00      T    O  
ATOM      5  CB  SPINA   2      -9.370  40.171  24.997  1.00 20.00      T    C  
ATOM      6  SG  SPINA   2     -10.032  39.875  26.604  1.00 20.00      T    S  
ATOM      7  SD  SPINA   2     -11.011  41.499  27.236  1.00 20.00      T    S  
ATOM      8  CE  SPINA   2     -11.163  41.434  28.992  1.00 20.00      T    C  
ATOM      9  N1  SPINA   2     -14.420  39.944  30.260  1.00 20.00      T    N  
ATOM     10  O1  SPINA   2     -15.216  39.086  30.604  1.00 20.00      T    O  
ATOM     11  C2  SPINA   2     -13.059  39.650  29.826  1.00 20.00      T    C  
ATOM     12  C3  SPINA   2     -12.532  41.034  29.514  1.00 20.00      T    C  
ATOM     13  C4  SPINA   2     -13.469  41.958  29.744  1.00 20.00      T    C  
ATOM     14  C5  SPINA   2     -14.752  41.358  30.246  1.00 20.00      T    C  
ATOM     15  C6  SPINA   2     -15.097  41.908  31.622  1.00 20.00      T    C  
ATOM     16  C7  SPINA   2     -15.866  41.654  29.250  1.00 20.00      T    C  
ATOM     17  C8  SPINA   2     -13.057  38.769  28.586  1.00 20.00      T    C  
ATOM     18  C9  SPINA   2     -12.282  39.018  30.984  1.00 20.00      T    C  
ENDMDL
MODEL       15
ATOM      1  N   SPINA   2      -8.575  37.902  25.571  1.00 20.00      T    N  
ATOM      2  CA  SPINA   2      -8.478  39.007  24.574  1.00 20.00      T    C  
ATOM      3  C   SPINA   2      -7.064  39.483  24.417  1.00 20.00      T    C  
ATOM      4  O   SPINA   2      -6.838  40.699  24.266  1.00 20.00      T    O  
ATOM      5  CB  SPINA   2      -9.370  40.171  24.997  1.00 20.00      T    C  
ATOM      6  SG  SPINA   2      -9.906  39.950  26.662  1.00 20.00      T    S  
ATOM      7  SD  SPINA   2     -11.901  39.844  26.716  1.00 20.00      T    S  
ATOM      8  CE  SPINA   2     -12.406  38.223  26.237  1.00 20.00      T    C  
ATOM      9  N1  SPINA   2     -15.978  37.919  24.981  1.00 20.00      T    N  
ATOM     10  O1  SPINA   2     -17.187  37.759  25.026  1.00 20.00      T    O  
ATOM     11  C2  SPINA   2     -15.122  37.918  26.160  1.00 20.00      T    C  
ATOM     12  C3  SPINA   2     -13.756  38.138  25.546  1.00 20.00      T    C  
ATOM     13  C4  SPINA   2     -13.848  38.246  24.217  1.00 20.00      T    C  
ATOM     14  C5  SPINA   2     -15.264  38.125  23.732  1.00 20.00      T    C  
ATOM     15  C6  SPINA   2     -15.688  39.390  23.000  1.00 20.00      T    C  
ATOM     16  C7  SPINA   2     -15.380  36.910  22.822  1.00 20.00      T    C  
ATOM     17  C8  SPINA   2     -15.188  36.582  26.885  1.00 20.00      T    C  
ATOM     18  C9  SPINA   2     -15.507  39.088  27.069  1.00 20.00      T    C  
ENDMDL
MODEL       16
ATOM      1  N   SPINA   2      -8.575  37.902  25.571  1.00 20.00      T    N  
ATOM      2  CA  SPINA   2      -8.478  39.007  24.574  1.00 20.00      T    C  
ATOM      3  C   SPINA   2      -7.064  39.483  24.417  1.00 20.00      T    C  
ATOM      4  O   SPINA   2      -6.838  40.699  24.266  1.00 20.00      T    O  
ATOM      5  CB  SPINA   2      -9.370  40.171  24.997  1.00 20.00      T    C  
ATOM      6  SG  SPINA   2     -11.053  39.652  25.064  1.00 20.00      T    S  
ATOM      7  SD  SPINA   2     -11.810  40.061  26.868  1.00 20.00      T    S  
ATOM      8  CE  SPINA   2     -10.516  39.994  28.066  1.00 20.00      T    C  
ATOM      9  N1  SPINA   2     -11.064  38.691  31.592  1.00 20.00      T    N  
ATOM     10  O1  SPINA   2     -10.895  38.565  32.793  1.00 20.00      T    O  
ATOM     11  C2  SPINA   2     -10.296  39.612  30.764  1.00 20.00      T    C  
ATOM     12  C3  SPINA   2     -10.888  39.359  29.394  1.00 20.00      T    C  
ATOM     13  C4  SPINA   2     -11.847  38.431  29.459  1.00 20.00      T    C  
ATOM     14  C5  SPINA   2     -12.056  37.924  30.858  1.00 20.00      T    C  
ATOM     15  C6  SPINA   2     -13.482  38.192  31.316  1.00 20.00      T    C  
ATOM     16  C7  SPINA   2     -11.745  36.433  30.901  1.00 20.00      T    C  
ATOM     17  C8  SPINA   2      -8.814  39.270  30.792  1.00 20.00      T    C  
ATOM     18  C9  SPINA   2     -10.566  41.049  31.218  1.00 20.00      T    C  
ENDMDL
MODEL       17
ATOM      1  N   SPINA   2      -8.575  37.902  25.571  1.00 20.00      T    N  
ATOM      2  CA  SPINA   2      -8.478  39.007  24.574  1.00 20.00      T    C  
ATOM      3  C   SPINA   2      -7.064  39.483  24.417  1.00 20.00      T    C  
ATOM      4  O   SPINA   2      -6.838  40.699  24.266  1.00 20.00      T    O  
ATOM      5  CB  SPINA   2      -9.370  40.171  24.997  1.00 20.00      T    C  
ATOM      6  SG  SPINA   2     -10.537  39.633  26.204  1.00 20.00      T    S  
ATOM      7  SD  SPINA   2     -11.406  41.222  27.051  1.00 20.00      T    S  
ATOM      8  CE  SPINA   2     -10.468  41.708  28.464  1.00 20.00      T    C  
ATOM      9  N1  SPINA   2     -12.406  42.197  31.695  1.00 20.00      T    N  
ATOM     10  O1  SPINA   2     -12.875  41.927  32.788  1.00 20.00      T    O  
ATOM     11  C2  SPINA   2     -11.567  41.282  30.930  1.00 20.00      T    C  
ATOM     12  C3  SPINA   2     -11.283  42.095  29.686  1.00 20.00      T    C  
ATOM     13  C4  SPINA   2     -11.880  43.289  29.756  1.00 20.00      T    C  
ATOM     14  C5  SPINA   2     -12.641  43.471  31.037  1.00 20.00      T    C  
ATOM     15  C6  SPINA   2     -12.098  44.659  31.817  1.00 20.00      T    C  
ATOM     16  C7  SPINA   2     -14.118  43.664  30.719  1.00 20.00      T    C  
ATOM     17  C8  SPINA   2     -12.319  40.004  30.591  1.00 20.00      T    C  
ATOM     18  C9  SPINA   2     -10.278  41.005  31.707  1.00 20.00      T    C  
ENDMDL
MODEL       18
ATOM      1  N   SPINA   2      -8.575  37.902  25.571  1.00 20.00      T    N  
ATOM      2  CA  SPINA   2      -8.478  39.007  24.574  1.00 20.00      T    C  
ATOM      3  C   SPINA   2      -7.064  39.483  24.417  1.00 20.00      T    C  
ATOM      4  O   SPINA   2      -6.838  40.699  24.266  1.00 20.00      T    O  
ATOM      5  CB  SPINA   2      -9.370  40.171  24.997  1.00 20.00      T    C  
ATOM      6  SG  SPINA   2     -11.031  39.879  24.486  1.00 20.00      T    S  
ATOM      7  SD  SPINA   2     -11.060  39.378  22.551  1.00 20.00      T    S  
ATOM      8  CE  SPINA   2     -12.725  39.065  22.061  1.00 20.00      T    C  
ATOM      9  N1  SPINA   2     -15.390  38.888  24.764  1.00 20.00      T    N  
ATOM     10  O1  SPINA   2     -16.213  38.390  25.512  1.00 20.00      T    O  
ATOM     11  C2  SPINA   2     -14.582  38.115  23.828  1.00 20.00      T    C  
ATOM     12  C3  SPINA   2     -13.765  39.199  23.160  1.00 20.00      T    C  
ATOM     13  C4  SPINA   2     -14.078  40.399  23.658  1.00 20.00      T    C  
ATOM     14  C5  SPINA   2     -15.131  40.317  24.726  1.00 20.00      T    C  
ATOM     15  C6  SPINA   2     -14.601  40.866  26.042  1.00 20.00      T    C  
ATOM     16  C7  SPINA   2     -16.363  41.090  24.275  1.00 20.00      T    C  
ATOM     17  C8  SPINA   2     -15.457  37.387  22.819  1.00 20.00      T    C  
ATOM     18  C9  SPINA   2     -13.681  37.154  24.608  1.00 20.00      T    C  
ENDMDL
MODEL       19
ATOM      1  N   SPINA   2      -8.575  37.902  25.571  1.00 20.00      T    N  
ATOM      2  CA  SPINA   2      -8.478  39.007  24.574  1.00 20.00      T    C  
ATOM      3  C   SPINA   2      -7.064  39.483  24.417  1.00 20.00      T    C  
ATOM      4  O   SPINA   2      -6.838  40.699  24.266  1.00 20.00      T    O  
ATOM      5  CB  SPINA   2      -9.370  40.171  24.997  1.00 20.00      T    C  
ATOM      6  SG  SPINA   2     -11.063  39.682  24.961  1.00 20.00      T    S  
ATOM      7  SD  SPINA   2     -11.898  40.025  26.745  1.00 20.00      T    S  
ATOM      8  CE  SPINA   2     -10.771  39.541  28.012  1.00 20.00      T    C  
ATOM      9  N1  SPINA   2     -11.086  40.779  31.590  1.00 20.00      T    N  
ATOM     10  O1  SPINA   2     -10.988  40.770  32.806  1.00 20.00      T    O  
ATOM     11  C2  SPINA   2     -10.602  39.702  30.736  1.00 20.00      T    C  
ATOM     12  C3  SPINA   2     -10.981  40.207  29.361  1.00 20.00      T    C  
ATOM     13  C4  SPINA   2     -11.588  41.395  29.446  1.00 20.00      T    C  
ATOM     14  C5  SPINA   2     -11.706  41.874  30.865  1.00 20.00      T    C  
ATOM     15  C6  SPINA   2     -10.980  43.199  31.043  1.00 20.00      T    C  
ATOM     16  C7  SPINA   2     -13.179  42.013  31.225  1.00 20.00      T    C  
ATOM     17  C8  SPINA   2     -11.307  38.391  31.053  1.00 20.00      T    C  
ATOM     18  C9  SPINA   2      -9.082  39.587  30.876  1.00 20.00      T    C  
ENDMDL
MODEL       20
ATOM      1  N   SPINA   2      -8.575  37.902  25.571  1.00 20.00      T    N  
ATOM      2  CA  SPINA   2      -8.478  39.007  24.574  1.00 20.00      T    C  
ATOM      3  C   SPINA   2      -7.064  39.483  24.417  1.00 20.00      T    C  
ATOM      4  O   SPINA   2      -6.838  40.699  24.266  1.00 20.00      T    O  
ATOM      5  CB  SPINA   2      -9.370  40.171  24.997  1.00 20.00      T    C  
ATOM      6  SG  SPINA   2      -9.601  40.154  26.745  1.00 20.00      T    S  
ATOM      7  SD  SPINA   2     -10.612  41.785  27.304  1.00 20.00      T    S  
ATOM      8  CE  SPINA   2     -12.334  41.406  27.359  1.00 20.00      T    C  
ATOM      9  N1  SPINA   2     -14.230  44.512  28.451  1.00 20.00      T    N  
ATOM     10  O1  SPINA   2     -14.437  45.576  29.011  1.00 20.00      T    O  
ATOM     11  C2  SPINA   2     -12.958  43.803  28.515  1.00 20.00      T    C  
ATOM     12  C3  SPINA   2     -13.249  42.575  27.681  1.00 20.00      T    C  
ATOM     13  C4  SPINA   2     -14.503  42.604  27.221  1.00 20.00      T    C  
ATOM     14  C5  SPINA   2     -15.242  43.837  27.658  1.00 20.00      T    C  
ATOM     15  C6  SPINA   2     -15.696  44.643  26.450  1.00 20.00      T    C  
ATOM     16  C7  SPINA   2     -16.434  43.428  28.514  1.00 20.00      T    C  
ATOM     17  C8  SPINA   2     -12.613  43.424  29.948  1.00 20.00      T    C  
ATOM     18  C9  SPINA   2     -11.866  44.658  27.867  1.00 20.00      T    C  
ENDMDL
MODEL       21
ATOM      1  N   SPINA   2      -8.575  37.902  25.571  1.00 20.00      T    N  
ATOM      2  CA  SPINA   2      -8.478  39.007  24.574  1.00 20.00      T    C  
ATOM      3  C   SPINA   2      -7.064  39.483  24.417  1.00 20.00      T    C  
ATOM      4  O   SPINA   2      -6.838  40.699  24.266  1.00 20.00      T    O  
ATOM      5  CB  SPINA   2      -9.370  40.171  24.997  1.00 20.00      T    C  
ATOM      6  SG  SPINA   2     -10.174  39.796  26.520  1.00 20.00      T    S  
ATOM      7  SD  SPINA   2      -9.959  41.327  27.787  1.00 20.00      T    S  
ATOM      8  CE  SPINA   2     -11.305  41.326  28.928  1.00 20.00      T    C  
ATOM      9  N1  SPINA   2     -10.239  43.243  32.030  1.00 20.00      T    N  
ATOM     10  O1  SPINA   2      -9.618  44.040  32.712  1.00 20.00      T    O  
ATOM     11  C2  SPINA   2     -10.035  43.080  30.596  1.00 20.00      T    C  
ATOM     12  C3  SPINA   2     -11.025  41.983  30.268  1.00 20.00      T    C  
ATOM     13  C4  SPINA   2     -11.681  41.597  31.366  1.00 20.00      T    C  
ATOM     14  C5  SPINA   2     -11.252  42.362  32.586  1.00 20.00      T    C  
ATOM     15  C6  SPINA   2     -12.432  43.110  33.189  1.00 20.00      T    C  
ATOM     16  C7  SPINA   2     -10.650  41.395  33.597  1.00 20.00      T    C  
ATOM     17  C8  SPINA   2      -8.610  42.643  30.290  1.00 20.00      T    C  
ATOM     18  C9  SPINA   2     -10.405  44.381  29.880  1.00 20.00      T    C  
ENDMDL
MODEL       22
ATOM      1  N   SPINA   2      -8.575  37.902  25.571  1.00 20.00      T    N  
ATOM      2  CA  SPINA   2      -8.478  39.007  24.574  1.00 20.00      T    C  
ATOM      3  C   SPINA   2      -7.064  39.483  24.417  1.00 20.00      T    C  
ATOM      4  O   SPINA   2      -6.838  40.699  24.266  1.00 20.00      T    O  
ATOM      5  CB  SPINA   2      -9.370  40.171  24.997  1.00 20.00      T    C  
ATOM      6  SG  SPINA   2     -10.954  39.574  25.489  1.00 20.00      T    S  
ATOM      7  SD  SPINA   2     -12.181  41.118  25.814  1.00 20.00      T    S  
ATOM      8  CE  SPINA   2     -13.530  40.582  26.818  1.00 20.00      T    C  
ATOM      9  N1  SPINA   2     -17.165  41.152  25.872  1.00 20.00      T    N  
ATOM     10  O1  SPINA   2     -18.372  41.244  26.014  1.00 20.00      T    O  
ATOM     11  C2  SPINA   2     -16.246  40.857  26.964  1.00 20.00      T    C  
ATOM     12  C3  SPINA   2     -14.912  40.847  26.248  1.00 20.00      T    C  
ATOM     13  C4  SPINA   2     -15.075  41.101  24.946  1.00 20.00      T    C  
ATOM     14  C5  SPINA   2     -16.515  41.326  24.584  1.00 20.00      T    C  
ATOM     15  C6  SPINA   2     -16.707  42.716  23.997  1.00 20.00      T    C  
ATOM     16  C7  SPINA   2     -16.955  40.256  23.593  1.00 20.00      T    C  
ATOM     17  C8  SPINA   2     -16.546  39.501  27.583  1.00 20.00      T    C  
ATOM     18  C9  SPINA   2     -16.303  41.987  27.995  1.00 20.00      T    C  
ENDMDL
MODEL       23
ATOM      1  N   SPINA   2      -8.575  37.902  25.571  1.00 20.00      T    N  
ATOM      2  CA  SPINA   2      -8.478  39.007  24.574  1.00 20.00      T    C  
ATOM      3  C   SPINA   2      -7.064  39.483  24.417  1.00 20.00      T    C  
ATOM      4  O   SPINA   2      -6.838  40.699  24.266  1.00 20.00      T    O  
ATOM      5  CB  SPINA   2      -9.370  40.171  24.997  1.00 20.00      T    C  
ATOM      6  SG  SPINA   2     -10.048  39.865  26.595  1.00 20.00      T    S  
ATOM      7  SD  SPINA   2     -11.971  40.413  26.623  1.00 20.00      T    S  
ATOM      8  CE  SPINA   2     -12.976  38.978  26.832  1.00 20.00      T    C  
ATOM      9  N1  SPINA   2     -16.106  38.328  24.778  1.00 20.00      T    N  
ATOM     10  O1  SPINA   2     -17.038  37.705  24.298  1.00 20.00      T    O  
ATOM     11  C2  SPINA   2     -15.135  37.745  25.696  1.00 20.00      T    C  
ATOM     12  C3  SPINA   2     -14.218  38.919  25.960  1.00 20.00      T    C  
ATOM     13  C4  SPINA   2     -14.627  39.997  25.284  1.00 20.00      T    C  
ATOM     14  C5  SPINA   2     -15.865  39.729  24.477  1.00 20.00      T    C  
ATOM     15  C6  SPINA   2     -16.999  40.642  24.919  1.00 20.00      T    C  
ATOM     16  C7  SPINA   2     -15.553  39.931  23.000  1.00 20.00      T    C  
ATOM     17  C8  SPINA   2     -14.382  36.597  25.041  1.00 20.00      T    C  
ATOM     18  C9  SPINA   2     -15.848  37.309  26.979  1.00 20.00      T    C  
ENDMDL
MODEL       24
ATOM      1  N   SPINA   2      -8.575  37.902  25.571  1.00 20.00      T    N  
ATOM      2  CA  SPINA   2      -8.478  39.007  24.574  1.00 20.00      T    C  
ATOM      3  C   SPINA   2      -7.064  39.483  24.417  1.00 20.00      T    C  
ATOM      4  O   SPINA   2      -6.838  40.699  24.266  1.00 20.00      T    O  
ATOM      5  CB  SPINA   2      -9.370  40.171  24.997  1.00 20.00      T    C  
ATOM      6  SG  SPINA   2     -10.265  39.750  26.456  1.00 20.00      T    S  
ATOM      7  SD  SPINA   2     -11.889  40.907  26.604  1.00 20.00      T    S  
ATOM      8  CE  SPINA   2     -11.456  42.406  27.427  1.00 20.00      T    C  
ATOM      9  N1  SPINA   2     -12.408  42.024  31.085  1.00 20.00      T    N  
ATOM     10  O1  SPINA   2     -12.814  41.485  32.101  1.00 20.00      T    O  
ATOM     11  C2  SPINA   2     -12.306  41.346  29.799  1.00 20.00      T    C  
ATOM     12  C3  SPINA   2     -11.774  42.450  28.912  1.00 20.00      T    C  
ATOM     13  C4  SPINA   2     -11.606  43.576  29.611  1.00 20.00      T    C  
ATOM     14  C5  SPINA   2     -11.984  43.414  31.055  1.00 20.00      T    C  
ATOM     15  C6  SPINA   2     -10.790  43.697  31.955  1.00 20.00      T    C  
ATOM     16  C7  SPINA   2     -13.140  44.352  31.379  1.00 20.00      T    C  
ATOM     17  C8  SPINA   2     -13.669  40.867  29.322  1.00 20.00      T    C  
ATOM     18  C9  SPINA   2     -11.298  40.199  29.909  1.00 20.00      T    C  
ENDMDL
MODEL       25
ATOM      1  N   SPINA   2      -8.575  37.902  25.571  1.00 20.00      T    N  
ATOM      2  CA  SPINA   2      -8.478  39.007  24.574  1.00 20.00      T    C  
ATOM      3  C   SPINA   2      -7.064  39.483  24.417  1.00 20.00      T    C  
ATOM      4  O   SPINA   2      -6.838  40.699  24.266  1.00 20.00      T    O  
ATOM      5  CB  SPINA   2      -9.370  40.171  24.997  1.00 20.00      T    C  
ATOM      6  SG  SPINA   2     -10.182  39.792  26.515  1.00 20.00      T    S  
ATOM      7  SD  SPINA   2     -12.063  39.223  26.145  1.00 20.00      T    S  
ATOM      8  CE  SPINA   2     -12.850  38.807  27.668  1.00 20.00      T    C  
ATOM      9  N1  SPINA   2     -13.917  42.043  29.349  1.00 20.00      T    N  
ATOM     10  O1  SPINA   2     -13.973  43.241  29.570  1.00 20.00      T    O  
ATOM     11  C2  SPINA   2     -13.119  41.459  28.279  1.00 20.00      T    C  
ATOM     12  C3  SPINA   2     -13.396  39.982  28.461  1.00 20.00      T    C  
ATOM     13  C4  SPINA   2     -14.230  39.782  29.486  1.00 20.00      T    C  
ATOM     14  C5  SPINA   2     -14.646  41.068  30.142  1.00 20.00      T    C  
ATOM     15  C6  SPINA   2     -16.156  41.241  30.068  1.00 20.00      T    C  
ATOM     16  C7  SPINA   2     -14.173  41.067  31.590  1.00 20.00      T    C  
ATOM     17  C8  SPINA   2     -11.641  41.766  28.467  1.00 20.00      T    C  
ATOM     18  C9  SPINA   2     -13.643  41.950  26.928  1.00 20.00      T    C  
ENDMDL
MODEL       26
ATOM      1  N   SPINA   2      -8.575  37.902  25.571  1.00 20.00      T    N  
ATOM      2  CA  SPINA   2      -8.478  39.007  24.574  1.00 20.00      T    C  
ATOM      3  C   SPINA   2      -7.064  39.483  24.417  1.00 20.00      T    C  
ATOM      4  O   SPINA   2      -6.838  40.699  24.266  1.00 20.00      T    O  
ATOM      5  CB  SPINA   2      -9.370  40.171  24.997  1.00 20.00      T    C  
ATOM      6  SG  SPINA   2     -10.949  39.573  25.501  1.00 20.00      T    S  
ATOM      7  SD  SPINA   2     -11.698  40.767  26.918  1.00 20.00      T    S  
ATOM      8  CE  SPINA   2     -12.237  39.781  28.279  1.00 20.00      T    C  
ATOM      9  N1  SPINA   2     -15.083  37.282  27.982  1.00 20.00      T    N  
ATOM     10  O1  SPINA   2     -15.755  36.295  28.228  1.00 20.00      T    O  
ATOM     11  C2  SPINA   2     -13.876  37.637  28.717  1.00 20.00      T    C  
ATOM     12  C3  SPINA   2     -13.448  38.905  28.009  1.00 20.00      T    C  
ATOM     13  C4  SPINA   2     -14.300  39.205  27.024  1.00 20.00      T    C  
ATOM     14  C5  SPINA   2     -15.421  38.211  26.917  1.00 20.00      T    C  
ATOM     15  C6  SPINA   2     -16.764  38.896  27.121  1.00 20.00      T    C  
ATOM     16  C7  SPINA   2     -15.361  37.534  25.554  1.00 20.00      T    C  
ATOM     17  C8  SPINA   2     -12.816  36.553  28.589  1.00 20.00      T    C  
ATOM     18  C9  SPINA   2     -14.235  37.923  30.177  1.00 20.00      T    C  
ENDMDL
MODEL       27
ATOM      1  N   SPINA   2      -8.575  37.902  25.571  1.00 20.00      T    N  
ATOM      2  CA  SPINA   2      -8.478  39.007  24.574  1.00 20.00      T    C  
ATOM      3  C   SPINA   2      -7.064  39.483  24.417  1.00 20.00      T    C  
ATOM      4  O   SPINA   2      -6.838  40.699  24.266  1.00 20.00      T    O  
ATOM      5  CB  SPINA   2      -9.370  40.171  24.997  1.00 20.00      T    C  
ATOM      6  SG  SPINA   2     -10.919  39.567  25.582  1.00 20.00      T    S  
ATOM      7  SD  SPINA   2     -11.888  41.026  26.544  1.00 20.00      T    S  
ATOM      8  CE  SPINA   2     -13.073  40.309  27.638  1.00 20.00      T    C  
ATOM      9  N1  SPINA   2     -16.525  41.809  28.150  1.00 20.00      T    N  
ATOM     10  O1  SPINA   2     -17.556  42.110  28.728  1.00 20.00      T    O  
ATOM     11  C2  SPINA   2     -15.427  41.093  28.786  1.00 20.00      T    C  
ATOM     12  C3  SPINA   2     -14.439  40.973  27.646  1.00 20.00      T    C  
ATOM     13  C4  SPINA   2     -14.925  41.544  26.540  1.00 20.00      T    C  
ATOM     14  C5  SPINA   2     -16.289  42.134  26.754  1.00 20.00      T    C  
ATOM     15  C6  SPINA   2     -16.273  43.631  26.481  1.00 20.00      T    C  
ATOM     16  C7  SPINA   2     -17.288  41.429  25.845  1.00 20.00      T    C  
ATOM     17  C8  SPINA   2     -15.873  39.722  29.271  1.00 20.00      T    C  
ATOM     18  C9  SPINA   2     -14.852  41.947  29.919  1.00 20.00      T    C  
ENDMDL
MODEL       28
ATOM      1  N   SPINA   2      -8.575  37.902  25.571  1.00 20.00      T    N  
ATOM      2  CA  SPINA   2      -8.478  39.007  24.574  1.00 20.00      T    C  
ATOM      3  C   SPINA   2      -7.064  39.483  24.417  1.00 20.00      T    C  
ATOM      4  O   SPINA   2      -6.838  40.699  24.266  1.00 20.00      T    O  
ATOM      5  CB  SPINA   2      -9.370  40.171  24.997  1.00 20.00      T    C  
ATOM      6  SG  SPINA   2     -11.035  39.623  25.182  1.00 20.00      T    S  
ATOM      7  SD  SPINA   2     -11.934  40.683  26.619  1.00 20.00      T    S  
ATOM      8  CE  SPINA   2     -13.625  40.930  26.181  1.00 20.00      T    C  
ATOM      9  N1  SPINA   2     -15.371  37.561  26.374  1.00 20.00      T    N  
ATOM     10  O1  SPINA   2     -15.526  36.378  26.624  1.00 20.00      T    O  
ATOM     11  C2  SPINA   2     -14.156  38.299  26.698  1.00 20.00      T    C  
ATOM     12  C3  SPINA   2     -14.486  39.679  26.172  1.00 20.00      T    C  
ATOM     13  C4  SPINA   2     -15.710  39.698  25.635  1.00 20.00      T    C  
ATOM     14  C5  SPINA   2     -16.390  38.362  25.718  1.00 20.00      T    C  
ATOM     15  C6  SPINA   2     -17.679  38.468  26.520  1.00 20.00      T    C  
ATOM     16  C7  SPINA   2     -16.670  37.854  24.310  1.00 20.00      T    C  
ATOM     17  C8  SPINA   2     -12.950  37.712  25.980  1.00 20.00      T    C  
ATOM     18  C9  SPINA   2     -13.967  38.324  28.217  1.00 20.00      T    C  
ENDMDL
MODEL       29
ATOM      1  N   SPINA   2      -8.575  37.902  25.571  1.00 20.00      T    N  
ATOM      2  CA  SPINA   2      -8.478  39.007  24.574  1.00 20.00      T    C  
ATOM      3  C   SPINA   2      -7.064  39.483  24.417  1.00 20.00      T    C  
ATOM      4  O   SPINA   2      -6.838  40.699  24.266  1.00 20.00      T    O  
ATOM      5  CB  SPINA   2      -9.370  40.171  24.997  1.00 20.00      T    C  
ATOM      6  SG  SPINA   2     -10.684  39.589  26.018  1.00 20.00      T    S  
ATOM      7  SD  SPINA   2     -10.441  40.274  27.880  1.00 20.00      T    S  
ATOM      8  CE  SPINA   2     -11.890  41.157  28.363  1.00 20.00      T    C  
ATOM      9  N1  SPINA   2     -13.087  41.362  31.963  1.00 20.00      T    N  
ATOM     10  O1  SPINA   2     -13.844  41.570  32.896  1.00 20.00      T    O  
ATOM     11  C2  SPINA   2     -13.462  41.541  30.566  1.00 20.00      T    C  
ATOM     12  C3  SPINA   2     -12.180  41.167  29.854  1.00 20.00      T    C  
ATOM     13  C4  SPINA   2     -11.234  40.828  30.734  1.00 20.00      T    C  
ATOM     14  C5  SPINA   2     -11.718  40.911  32.153  1.00 20.00      T    C  
ATOM     15  C6  SPINA   2     -11.622  39.553  32.832  1.00 20.00      T    C  
ATOM     16  C7  SPINA   2     -10.894  41.950  32.904  1.00 20.00      T    C  
ATOM     17  C8  SPINA   2     -13.845  42.986  30.283  1.00 20.00      T    C  
ATOM     18  C9  SPINA   2     -14.588  40.566  30.214  1.00 20.00      T    C  
ENDMDL
MODEL       30
ATOM      1  N   SPINA   2      -8.575  37.902  25.571  1.00 20.00      T    N  
ATOM      2  CA  SPINA   2      -8.478  39.007  24.574  1.00 20.00      T    C  
ATOM      3  C   SPINA   2      -7.064  39.483  24.417  1.00 20.00      T    C  
ATOM      4  O   SPINA   2      -6.838  40.699  24.266  1.00 20.00      T    O  
ATOM      5  CB  SPINA   2      -9.370  40.171  24.997  1.00 20.00      T    C  
ATOM      6  SG  SPINA   2      -9.809  40.012  26.697  1.00 20.00      T    S  
ATOM      7  SD  SPINA   2     -11.373  41.191  27.099  1.00 20.00      T    S  
ATOM      8  CE  SPINA   2     -10.912  42.357  28.340  1.00 20.00      T    C  
ATOM      9  N1  SPINA   2     -10.050  40.894  31.739  1.00 20.00      T    N  
ATOM     10  O1  SPINA   2      -9.361  40.430  32.631  1.00 20.00      T    O  
ATOM     11  C2  SPINA   2      -9.516  41.332  30.455  1.00 20.00      T    C  
ATOM     12  C3  SPINA   2     -10.769  41.794  29.743  1.00 20.00      T    C  
ATOM     13  C4  SPINA   2     -11.841  41.635  30.525  1.00 20.00      T    C  
ATOM     14  C5  SPINA   2     -11.488  41.057  31.866  1.00 20.00      T    C  
ATOM     15  C6  SPINA   2     -11.888  42.012  32.981  1.00 20.00      T    C  
ATOM     16  C7  SPINA   2     -12.184  39.712  32.030  1.00 20.00      T    C  
ATOM     17  C8  SPINA   2      -8.858  40.178  29.713  1.00 20.00      T    C  
ATOM     18  C9  SPINA   2      -8.552  42.499  30.677  1.00 20.00      T    C  
ENDMDL
MODEL       31
ATOM      1  N   SPINA   2      -8.575  37.902  25.571  1.00 20.00      T    N  
ATOM      2  CA  SPINA   2      -8.478  39.007  24.574  1.00 20.00      T    C  
ATOM      3  C   SPINA   2      -7.064  39.483  24.417  1.00 20.00      T    C  
ATOM      4  O   SPINA   2      -6.838  40.699  24.266  1.00 20.00      T    O  
ATOM      5  CB  SPINA   2      -9.370  40.171  24.997  1.00 20.00      T    C  
ATOM      6  SG  SPINA   2     -10.075  39.851  26.581  1.00 20.00      T    S  
ATOM      7  SD  SPINA   2     -12.067  39.800  26.430  1.00 20.00      T    S  
ATOM      8  CE  SPINA   2     -12.738  39.065  27.887  1.00 20.00      T    C  
ATOM      9  N1  SPINA   2     -16.310  37.790  28.110  1.00 20.00      T    N  
ATOM     10  O1  SPINA   2     -17.340  37.390  28.624  1.00 20.00      T    O  
ATOM     11  C2  SPINA   2     -15.131  38.185  28.872  1.00 20.00      T    C  
ATOM     12  C3  SPINA   2     -14.169  38.572  27.770  1.00 20.00      T    C  
ATOM     13  C4  SPINA   2     -14.738  38.414  26.571  1.00 20.00      T    C  
ATOM     14  C5  SPINA   2     -16.150  37.911  26.671  1.00 20.00      T    C  
ATOM     15  C6  SPINA   2     -17.117  38.903  26.041  1.00 20.00      T    C  
ATOM     16  C7  SPINA   2     -16.247  36.553  25.988  1.00 20.00      T    C  
ATOM     17  C8  SPINA   2     -14.590  37.020  29.688  1.00 20.00      T    C  
ATOM     18  C9  SPINA   2     -15.474  39.393  29.748  1.00 20.00      T    C  
ENDMDL
MODEL       32
ATOM      1  N   SPINA   2      -8.575  37.902  25.571  1.00 20.00      T    N  
ATOM      2  CA  SPINA   2      -8.478  39.007  24.574  1.00 20.00      T    C  
ATOM      3  C   SPINA   2      -7.064  39.483  24.417  1.00 20.00      T    C  
ATOM      4  O   SPINA   2      -6.838  40.699  24.266  1.00 20.00      T    O  
ATOM      5  CB  SPINA   2      -9.370  40.171  24.997  1.00 20.00      T    C  
ATOM      6  SG  SPINA   2     -10.752  39.574  25.914  1.00 20.00      T    S  
ATOM      7  SD  SPINA   2     -11.785  38.275  24.800  1.00 20.00      T    S  
ATOM      8  CE  SPINA   2     -13.262  37.828  25.656  1.00 20.00      T    C  
ATOM      9  N1  SPINA   2     -16.027  40.392  25.189  1.00 20.00      T    N  
ATOM     10  O1  SPINA   2     -16.869  41.059  24.612  1.00 20.00      T    O  
ATOM     11  C2  SPINA   2     -15.210  39.381  24.530  1.00 20.00      T    C  
ATOM     12  C3  SPINA   2     -14.351  38.887  25.674  1.00 20.00      T    C  
ATOM     13  C4  SPINA   2     -14.653  39.534  26.803  1.00 20.00      T    C  
ATOM     14  C5  SPINA   2     -15.747  40.544  26.607  1.00 20.00      T    C  
ATOM     15  C6  SPINA   2     -16.941  40.217  27.492  1.00 20.00      T    C  
ATOM     16  C7  SPINA   2     -15.208  41.934  26.919  1.00 20.00      T    C  
ATOM     17  C8  SPINA   2     -14.358  39.995  23.430  1.00 20.00      T    C  
ATOM     18  C9  SPINA   2     -16.113  38.263  24.003  1.00 20.00      T    C  
ENDMDL
MODEL       33
ATOM      1  N   SPINA   2      -8.575  37.902  25.571  1.00 20.00      T    N  
ATOM      2  CA  SPINA   2      -8.478  39.007  24.574  1.00 20.00      T    C  
ATOM      3  C   SPINA   2      -7.064  39.483  24.417  1.00 20.00      T    C  
ATOM      4  O   SPINA   2      -6.838  40.699  24.266  1.00 20.00      T    O  
ATOM      5  CB  SPINA   2      -9.370  40.171  24.997  1.00 20.00      T    C  
ATOM      6  SG  SPINA   2     -11.066  39.699  24.910  1.00 20.00      T    S  
ATOM      7  SD  SPINA   2     -11.994  40.214  26.604  1.00 20.00      T    S  
ATOM      8  CE  SPINA   2     -13.708  39.824  26.464  1.00 20.00      T    C  
ATOM      9  N1  SPINA   2     -15.935  40.477  29.472  1.00 20.00      T    N  
ATOM     10  O1  SPINA   2     -16.787  41.020  30.155  1.00 20.00      T    O  
ATOM     11  C2  SPINA   2     -15.604  40.897  28.116  1.00 20.00      T    C  
ATOM     12  C3  SPINA   2     -14.506  39.920  27.753  1.00 20.00      T    C  
ATOM     13  C4  SPINA   2     -14.267  39.082  28.766  1.00 20.00      T    C  
ATOM     14  C5  SPINA   2     -15.154  39.349  29.949  1.00 20.00      T    C  
ATOM     15  C6  SPINA   2     -15.999  38.126  30.269  1.00 20.00      T    C  
ATOM     16  C7  SPINA   2     -14.292  39.739  31.143  1.00 20.00      T    C  
ATOM     17  C8  SPINA   2     -15.094  42.329  28.093  1.00 20.00      T    C  
ATOM     18  C9  SPINA   2     -16.826  40.705  27.213  1.00 20.00      T    C  
ENDMDL
MODEL       34
ATOM      1  N   SPINA   2      -8.575  37.902  25.571  1.00 20.00      T    N  
ATOM      2  CA  SPINA   2      -8.478  39.007  24.574  1.00 20.00      T    C  
ATOM      3  C   SPINA   2      -7.064  39.483  24.417  1.00 20.00      T    C  
ATOM      4  O   SPINA   2      -6.838  40.699  24.266  1.00 20.00      T    O  
ATOM      5  CB  SPINA   2      -9.370  40.171  24.997  1.00 20.00      T    C  
ATOM      6  SG  SPINA   2     -10.613  39.608  26.112  1.00 20.00      T    S  
ATOM      7  SD  SPINA   2     -12.418  40.117  25.417  1.00 20.00      T    S  
ATOM      8  CE  SPINA   2     -13.179  41.234  26.551  1.00 20.00      T    C  
ATOM      9  N1  SPINA   2     -16.625  40.623  28.029  1.00 20.00      T    N  
ATOM     10  O1  SPINA   2     -17.703  40.882  28.536  1.00 20.00      T    O  
ATOM     11  C2  SPINA   2     -15.646  41.637  27.657  1.00 20.00      T    C  
ATOM     12  C3  SPINA   2     -14.522  40.789  27.103  1.00 20.00      T    C  
ATOM     13  C4  SPINA   2     -14.838  39.491  27.160  1.00 20.00      T    C  
ATOM     14  C5  SPINA   2     -16.202  39.262  27.744  1.00 20.00      T    C  
ATOM     15  C6  SPINA   2     -17.100  38.551  26.743  1.00 20.00      T    C  
ATOM     16  C7  SPINA   2     -16.068  38.446  29.024  1.00 20.00      T    C  
ATOM     17  C8  SPINA   2     -15.187  42.428  28.873  1.00 20.00      T    C  
ATOM     18  C9  SPINA   2     -16.236  42.539  26.571  1.00 20.00      T    C  
ENDMDL
MODEL       35
ATOM      1  N   SPINA   2      -8.575  37.902  25.571  1.00 20.00      T    N  
ATOM      2  CA  SPINA   2      -8.478  39.007  24.574  1.00 20.00      T    C  
ATOM      3  C   SPINA   2      -7.064  39.483  24.417  1.00 20.00      T    C  
ATOM      4  O   SPINA   2      -6.838  40.699  24.266  1.00 20.00      T    O  
ATOM      5  CB  SPINA   2      -9.370  40.171  24.997  1.00 20.00      T    C  
ATOM      6  SG  SPINA   2     -10.880  39.564  25.672  1.00 20.00      T    S  
ATOM      7  SD  SPINA   2     -11.664  40.931  26.902  1.00 20.00      T    S  
ATOM      8  CE  SPINA   2     -13.314  40.461  27.312  1.00 20.00      T    C  
ATOM      9  N1  SPINA   2     -15.788  43.155  28.339  1.00 20.00      T    N  
ATOM     10  O1  SPINA   2     -16.541  43.787  29.061  1.00 20.00      T    O  
ATOM     11  C2  SPINA   2     -15.013  42.008  28.794  1.00 20.00      T    C  
ATOM     12  C3  SPINA   2     -14.284  41.609  27.528  1.00 20.00      T    C  
ATOM     13  C4  SPINA   2     -14.612  42.423  26.520  1.00 20.00      T    C  
ATOM     14  C5  SPINA   2     -15.589  43.484  26.938  1.00 20.00      T    C  
ATOM     15  C6  SPINA   2     -14.997  44.869  26.725  1.00 20.00      T    C  
ATOM     16  C7  SPINA   2     -16.878  43.319  26.143  1.00 20.00      T    C  
ATOM     17  C8  SPINA   2     -15.922  40.889  29.279  1.00 20.00      T    C  
ATOM     18  C9  SPINA   2     -14.025  42.457  29.874  1.00 20.00      T    C  
ENDMDL
MODEL       36
ATOM      1  N   SPINA   2      -8.575  37.902  25.571  1.00 20.00      T    N  
ATOM      2  CA  SPINA   2      -8.478  39.007  24.574  1.00 20.00      T    C  
ATOM      3  C   SPINA   2      -7.064  39.483  24.417  1.00 20.00      T    C  
ATOM      4  O   SPINA   2      -6.838  40.699  24.266  1.00 20.00      T    O  
ATOM      5  CB  SPINA   2      -9.370  40.171  24.997  1.00 20.00      T    C  
ATOM      6  SG  SPINA   2     -10.357  39.707  26.382  1.00 20.00      T    S  
ATOM      7  SD  SPINA   2     -11.029  41.346  27.307  1.00 20.00      T    S  
ATOM      8  CE  SPINA   2     -10.360  41.404  28.938  1.00 20.00      T    C  
ATOM      9  N1  SPINA   2     -12.214  44.111  30.853  1.00 20.00      T    N  
ATOM     10  O1  SPINA   2     -13.070  44.945  31.094  1.00 20.00      T    O  
ATOM     11  C2  SPINA   2     -12.210  43.285  29.652  1.00 20.00      T    C  
ATOM     12  C3  SPINA   2     -10.956  42.462  29.851  1.00 20.00      T    C  
ATOM     13  C4  SPINA   2     -10.355  42.788  30.998  1.00 20.00      T    C  
ATOM     14  C5  SPINA   2     -11.097  43.858  31.747  1.00 20.00      T    C  
ATOM     15  C6  SPINA   2     -11.526  43.352  33.116  1.00 20.00      T    C  
ATOM     16  C7  SPINA   2     -10.205  45.085  31.880  1.00 20.00      T    C  
ATOM     17  C8  SPINA   2     -12.112  44.141  28.398  1.00 20.00      T    C  
ATOM     18  C9  SPINA   2     -13.454  42.393  29.646  1.00 20.00      T    C  
ENDMDL
MODEL       37
ATOM      1  N   SPINA   2      -8.575  37.902  25.571  1.00 20.00      T    N  
ATOM      2  CA  SPINA   2      -8.478  39.007  24.574  1.00 20.00      T    C  
ATOM      3  C   SPINA   2      -7.064  39.483  24.417  1.00 20.00      T    C  
ATOM      4  O   SPINA   2      -6.838  40.699  24.266  1.00 20.00      T    O  
ATOM      5  CB  SPINA   2      -9.370  40.171  24.997  1.00 20.00      T    C  
ATOM      6  SG  SPINA   2      -9.907  39.949  26.661  1.00 20.00      T    S  
ATOM      7  SD  SPINA   2     -11.904  39.871  26.716  1.00 20.00      T    S  
ATOM      8  CE  SPINA   2     -12.502  41.135  27.792  1.00 20.00      T    C  
ATOM      9  N1  SPINA   2     -13.540  40.385  31.369  1.00 20.00      T    N  
ATOM     10  O1  SPINA   2     -14.195  40.445  32.395  1.00 20.00      T    O  
ATOM     11  C2  SPINA   2     -13.873  41.124  30.157  1.00 20.00      T    C  
ATOM     12  C3  SPINA   2     -12.755  40.705  29.226  1.00 20.00      T    C  
ATOM     13  C4  SPINA   2     -11.925  39.855  29.839  1.00 20.00      T    C  
ATOM     14  C5  SPINA   2     -12.346  39.565  31.251  1.00 20.00      T    C  
ATOM     15  C6  SPINA   2     -12.617  38.080  31.433  1.00 20.00      T    C  
ATOM     16  C7  SPINA   2     -11.255  40.036  32.205  1.00 20.00      T    C  
ATOM     17  C8  SPINA   2     -13.847  42.624  30.405  1.00 20.00      T    C  
ATOM     18  C9  SPINA   2     -15.229  40.649  29.630  1.00 20.00      T    C  
ENDMDL
MODEL       38
ATOM      1  N   SPINA   2      -8.575  37.902  25.571  1.00 20.00      T    N  
ATOM      2  CA  SPINA   2      -8.478  39.007  24.574  1.00 20.00      T    C  
ATOM      3  C   SPINA   2      -7.064  39.483  24.417  1.00 20.00      T    C  
ATOM      4  O   SPINA   2      -6.838  40.699  24.266  1.00 20.00      T    O  
ATOM      5  CB  SPINA   2      -9.370  40.171  24.997  1.00 20.00      T    C  
ATOM      6  SG  SPINA   2     -10.149  39.809  26.536  1.00 20.00      T    S  
ATOM      7  SD  SPINA   2     -10.753  41.509  27.398  1.00 20.00      T    S  
ATOM      8  CE  SPINA   2     -10.445  41.418  29.133  1.00 20.00      T    C  
ATOM      9  N1  SPINA   2     -13.311  40.983  31.589  1.00 20.00      T    N  
ATOM     10  O1  SPINA   2     -13.943  40.519  32.522  1.00 20.00      T    O  
ATOM     11  C2  SPINA   2     -11.982  40.521  31.208  1.00 20.00      T    C  
ATOM     12  C3  SPINA   2     -11.681  41.402  30.015  1.00 20.00      T    C  
ATOM     13  C4  SPINA   2     -12.700  42.232  29.774  1.00 20.00      T    C  
ATOM     14  C5  SPINA   2     -13.826  42.053  30.751  1.00 20.00      T    C  
ATOM     15  C6  SPINA   2     -14.082  43.343  31.515  1.00 20.00      T    C  
ATOM     16  C7  SPINA   2     -15.076  41.613  29.999  1.00 20.00      T    C  
ATOM     17  C8  SPINA   2     -12.004  39.052  30.813  1.00 20.00      T    C  
ATOM     18  C9  SPINA   2     -11.002  40.796  32.351  1.00 20.00      T    C  
ENDMDL
MODEL       39
ATOM      1  N   SPINA   2      -8.575  37.902  25.571  1.00 20.00      T    N  
ATOM      2  CA  SPINA   2      -8.478  39.007  24.574  1.00 20.00      T    C  
ATOM      3  C   SPINA   2      -7.064  39.483  24.417  1.00 20.00      T    C  
ATOM      4  O   SPINA   2      -6.838  40.699  24.266  1.00 20.00      T    O  
ATOM      5  CB  SPINA   2      -9.370  40.171  24.997  1.00 20.00      T    C  
ATOM      6  SG  SPINA   2     -10.991  39.589  25.368  1.00 20.00      T    S  
ATOM      7  SD  SPINA   2     -12.016  41.017  26.321  1.00 20.00      T    S  
ATOM      8  CE  SPINA   2     -10.963  41.787  27.509  1.00 20.00      T    C  
ATOM      9  N1  SPINA   2     -12.749  44.489  29.495  1.00 20.00      T    N  
ATOM     10  O1  SPINA   2     -13.541  44.983  30.280  1.00 20.00      T    O  
ATOM     11  C2  SPINA   2     -12.646  43.056  29.251  1.00 20.00      T    C  
ATOM     12  C3  SPINA   2     -11.549  43.001  28.210  1.00 20.00      T    C  
ATOM     13  C4  SPINA   2     -11.109  44.230  27.923  1.00 20.00      T    C  
ATOM     14  C5  SPINA   2     -11.821  45.289  28.715  1.00 20.00      T    C  
ATOM     15  C6  SPINA   2     -10.835  46.070  29.570  1.00 20.00      T    C  
ATOM     16  C7  SPINA   2     -12.560  46.217  27.758  1.00 20.00      T    C  
ATOM     17  C8  SPINA   2     -13.951  42.498  28.702  1.00 20.00      T    C  
ATOM     18  C9  SPINA   2     -12.214  42.350  30.538  1.00 20.00      T    C  
ENDMDL
MODEL       40
ATOM      1  N   SPINA   2      -8.575  37.902  25.571  1.00 20.00      T    N  
ATOM      2  CA  SPINA   2      -8.478  39.007  24.574  1.00 20.00      T    C  
ATOM      3  C   SPINA   2      -7.064  39.483  24.417  1.00 20.00      T    C  
ATOM      4  O   SPINA   2      -6.838  40.699  24.266  1.00 20.00      T    O  
ATOM      5  CB  SPINA   2      -9.370  40.171  24.997  1.00 20.00      T    C  
ATOM      6  SG  SPINA   2     -10.122  39.824  26.553  1.00 20.00      T    S  
ATOM      7  SD  SPINA   2     -10.941  41.493  27.289  1.00 20.00      T    S  
ATOM      8  CE  SPINA   2     -12.643  41.193  27.644  1.00 20.00      T    C  
ATOM      9  N1  SPINA   2     -13.059  39.517  31.028  1.00 20.00      T    N  
ATOM     10  O1  SPINA   2     -12.898  38.692  31.913  1.00 20.00      T    O  
ATOM     11  C2  SPINA   2     -12.375  39.460  29.742  1.00 20.00      T    C  
ATOM     12  C3  SPINA   2     -12.936  40.680  29.044  1.00 20.00      T    C  
ATOM     13  C4  SPINA   2     -13.804  41.318  29.834  1.00 20.00      T    C  
ATOM     14  C5  SPINA   2     -13.960  40.647  31.169  1.00 20.00      T    C  
ATOM     15  C6  SPINA   2     -13.564  41.594  32.292  1.00 20.00      T    C  
ATOM     16  C7  SPINA   2     -15.403  40.187  31.333  1.00 20.00      T    C  
ATOM     17  C8  SPINA   2     -12.728  38.186  28.989  1.00 20.00      T    C  
ATOM     18  C9  SPINA   2     -10.867  39.602  29.962  1.00 20.00      T    C  
ENDMDL
MODEL       41
ATOM      1  N   SPINA   2      -8.575  37.902  25.571  1.00 20.00      T    N  
ATOM      2  CA  SPINA   2      -8.478  39.007  24.574  1.00 20.00      T    C  
ATOM      3  C   SPINA   2      -7.064  39.483  24.417  1.00 20.00      T    C  
ATOM      4  O   SPINA   2      -6.838  40.699  24.266  1.00 20.00      T    O  
ATOM      5  CB  SPINA   2      -9.370  40.171  24.997  1.00 20.00      T    C  
ATOM      6  SG  SPINA   2      -9.802  40.016  26.699  1.00 20.00      T    S  
ATOM      7  SD  SPINA   2     -11.700  39.407  26.856  1.00 20.00      T    S  
ATOM      8  CE  SPINA   2     -12.738  40.811  27.110  1.00 20.00      T    C  
ATOM      9  N1  SPINA   2     -15.981  39.776  28.795  1.00 20.00      T    N  
ATOM     10  O1  SPINA   2     -16.998  39.134  29.000  1.00 20.00      T    O  
ATOM     11  C2  SPINA   2     -15.034  39.465  27.732  1.00 20.00      T    C  
ATOM     12  C3  SPINA   2     -13.998  40.552  27.917  1.00 20.00      T    C  
ATOM     13  C4  SPINA   2     -14.328  41.349  28.938  1.00 20.00      T    C  
ATOM     14  C5  SPINA   2     -15.611  40.929  29.597  1.00 20.00      T    C  
ATOM     15  C6  SPINA   2     -15.374  40.592  31.061  1.00 20.00      T    C  
ATOM     16  C7  SPINA   2     -16.634  42.050  29.460  1.00 20.00      T    C  
ATOM     17  C8  SPINA   2     -15.693  39.562  26.364  1.00 20.00      T    C  
ATOM     18  C9  SPINA   2     -14.426  38.083  27.982  1.00 20.00      T    C  
ENDMDL
MODEL       42
ATOM      1  N   SPINA   2      -8.575  37.902  25.571  1.00 20.00      T    N  
ATOM      2  CA  SPINA   2      -8.478  39.007  24.574  1.00 20.00      T    C  
ATOM      3  C   SPINA   2      -7.064  39.483  24.417  1.00 20.00      T    C  
ATOM      4  O   SPINA   2      -6.838  40.699  24.266  1.00 20.00      T    O  
ATOM      5  CB  SPINA   2      -9.370  40.171  24.997  1.00 20.00      T    C  
ATOM      6  SG  SPINA   2     -10.427  39.676  26.318  1.00 20.00      T    S  
ATOM      7  SD  SPINA   2     -10.940  41.276  27.402  1.00 20.00      T    S  
ATOM      8  CE  SPINA   2      -9.917  41.354  28.837  1.00 20.00      T    C  
ATOM      9  N1  SPINA   2     -10.522  44.122  31.368  1.00 20.00      T    N  
ATOM     10  O1  SPINA   2     -10.307  45.132  32.017  1.00 20.00      T    O  
ATOM     11  C2  SPINA   2      -9.612  43.609  30.352  1.00 20.00      T    C  
ATOM     12  C3  SPINA   2     -10.340  42.367  29.886  1.00 20.00      T    C  
ATOM     13  C4  SPINA   2     -11.490  42.217  30.551  1.00 20.00      T    C  
ATOM     14  C5  SPINA   2     -11.719  43.318  31.548  1.00 20.00      T    C  
ATOM     15  C6  SPINA   2     -13.002  44.070  31.227  1.00 20.00      T    C  
ATOM     16  C7  SPINA   2     -11.779  42.720  32.948  1.00 20.00      T    C  
ATOM     17  C8  SPINA   2      -8.259  43.258  30.953  1.00 20.00      T    C  
ATOM     18  C9  SPINA   2      -9.491  44.629  29.217  1.00 20.00      T    C  
ENDMDL
MODEL       43
ATOM      1  N   SPINA   2      -8.575  37.902  25.571  1.00 20.00      T    N  
ATOM      2  CA  SPINA   2      -8.478  39.007  24.574  1.00 20.00      T    C  
ATOM      3  C   SPINA   2      -7.064  39.483  24.417  1.00 20.00      T    C  
ATOM      4  O   SPINA   2      -6.838  40.699  24.266  1.00 20.00      T    O  
ATOM      5  CB  SPINA   2      -9.370  40.171  24.997  1.00 20.00      T    C  
ATOM      6  SG  SPINA   2      -9.376  40.323  26.753  1.00 20.00      T    S  
ATOM      7  SD  SPINA   2     -10.970  41.383  27.330  1.00 20.00      T    S  
ATOM      8  CE  SPINA   2     -12.270  40.275  27.772  1.00 20.00      T    C  
ATOM      9  N1  SPINA   2     -15.704  40.940  26.288  1.00 20.00      T    N  
ATOM     10  O1  SPINA   2     -16.665  40.806  25.549  1.00 20.00      T    O  
ATOM     11  C2  SPINA   2     -14.518  40.094  26.227  1.00 20.00      T    C  
ATOM     12  C3  SPINA   2     -13.661  40.689  27.323  1.00 20.00      T    C  
ATOM     13  C4  SPINA   2     -14.286  41.716  27.905  1.00 20.00      T    C  
ATOM     14  C5  SPINA   2     -15.643  41.969  27.312  1.00 20.00      T    C  
ATOM     15  C6  SPINA   2     -16.725  41.827  28.371  1.00 20.00      T    C  
ATOM     16  C7  SPINA   2     -15.668  43.362  26.697  1.00 20.00      T    C  
ATOM     17  C8  SPINA   2     -13.833  40.206  24.873  1.00 20.00      T    C  
ATOM     18  C9  SPINA   2     -14.906  38.651  26.560  1.00 20.00      T    C  
ENDMDL
MODEL       44
ATOM      1  N   SPINA   2      -8.575  37.902  25.571  1.00 20.00      T    N  
ATOM      2  CA  SPINA   2      -8.478  39.007  24.574  1.00 20.00      T    C  
ATOM      3  C   SPINA   2      -7.064  39.483  24.417  1.00 20.00      T    C  
ATOM      4  O   SPINA   2      -6.838  40.699  24.266  1.00 20.00      T    O  
ATOM      5  CB  SPINA   2      -9.370  40.171  24.997  1.00 20.00      T    C  
ATOM      6  SG  SPINA   2     -11.041  39.631  25.149  1.00 20.00      T    S  
ATOM      7  SD  SPINA   2     -11.705  40.017  26.994  1.00 20.00      T    S  
ATOM      8  CE  SPINA   2     -12.749  38.695  27.521  1.00 20.00      T    C  
ATOM      9  N1  SPINA   2     -16.477  39.280  27.954  1.00 20.00      T    N  
ATOM     10  O1  SPINA   2     -17.676  39.117  27.800  1.00 20.00      T    O  
ATOM     11  C2  SPINA   2     -15.464  38.449  27.316  1.00 20.00      T    C  
ATOM     12  C3  SPINA   2     -14.186  39.081  27.825  1.00 20.00      T    C  
ATOM     13  C4  SPINA   2     -14.458  40.112  28.630  1.00 20.00      T    C  
ATOM     14  C5  SPINA   2     -15.934  40.333  28.795  1.00 20.00      T    C  
ATOM     15  C6  SPINA   2     -16.334  40.201  30.257  1.00 20.00      T    C  
ATOM     16  C7  SPINA   2     -16.297  41.712  28.258  1.00 20.00      T    C  
ATOM     17  C8  SPINA   2     -15.554  38.540  25.800  1.00 20.00      T    C  
ATOM     18  C9  SPINA   2     -15.599  37.009  27.817  1.00 20.00      T    C  
ENDMDL
MODEL       45
ATOM      1  N   SPINA   2      -8.575  37.902  25.571  1.00 20.00      T    N  
ATOM      2  CA  SPINA   2      -8.478  39.007  24.574  1.00 20.00      T    C  
ATOM      3  C   SPINA   2      -7.064  39.483  24.417  1.00 20.00      T    C  
ATOM      4  O   SPINA   2      -6.838  40.699  24.266  1.00 20.00      T    O  
ATOM      5  CB  SPINA   2      -9.370  40.171  24.997  1.00 20.00      T    C  
ATOM      6  SG  SPINA   2     -10.130  39.820  26.548  1.00 20.00      T    S  
ATOM      7  SD  SPINA   2     -11.192  41.403  27.148  1.00 20.00      T    S  
ATOM      8  CE  SPINA   2     -12.806  41.317  26.441  1.00 20.00      T    C  
ATOM      9  N1  SPINA   2     -15.445  41.455  29.171  1.00 20.00      T    N  
ATOM     10  O1  SPINA   2     -16.001  41.193  30.224  1.00 20.00      T    O  
ATOM     11  C2  SPINA   2     -14.170  40.873  28.768  1.00 20.00      T    C  
ATOM     12  C3  SPINA   2     -13.956  41.514  27.414  1.00 20.00      T    C  
ATOM     13  C4  SPINA   2     -14.969  42.333  27.114  1.00 20.00      T    C  
ATOM     14  C5  SPINA   2     -16.005  42.380  28.201  1.00 20.00      T    C  
ATOM     15  C6  SPINA   2     -16.152  43.796  28.737  1.00 20.00      T    C  
ATOM     16  C7  SPINA   2     -17.330  41.869  27.651  1.00 20.00      T    C  
ATOM     17  C8  SPINA   2     -14.270  39.360  28.650  1.00 20.00      T    C  
ATOM     18  C9  SPINA   2     -13.081  41.304  29.754  1.00 20.00      T    C  
ENDMDL
MODEL       46
ATOM      1  N   SPINA   2      -8.575  37.902  25.571  1.00 20.00      T    N  
ATOM      2  CA  SPINA   2      -8.478  39.007  24.574  1.00 20.00      T    C  
ATOM      3  C   SPINA   2      -7.064  39.483  24.417  1.00 20.00      T    C  
ATOM      4  O   SPINA   2      -6.838  40.699  24.266  1.00 20.00      T    O  
ATOM      5  CB  SPINA   2      -9.370  40.171  24.997  1.00 20.00      T    C  
ATOM      6  SG  SPINA   2     -10.352  39.709  26.386  1.00 20.00      T    S  
ATOM      7  SD  SPINA   2     -12.168  39.149  25.767  1.00 20.00      T    S  
ATOM      8  CE  SPINA   2     -13.388  40.062  26.657  1.00 20.00      T    C  
ATOM      9  N1  SPINA   2     -15.272  38.378  29.494  1.00 20.00      T    N  
ATOM     10  O1  SPINA   2     -15.674  38.181  30.629  1.00 20.00      T    O  
ATOM     11  C2  SPINA   2     -14.407  39.492  29.129  1.00 20.00      T    C  
ATOM     12  C3  SPINA   2     -14.211  39.256  27.647  1.00 20.00      T    C  
ATOM     13  C4  SPINA   2     -14.875  38.166  27.252  1.00 20.00      T    C  
ATOM     14  C5  SPINA   2     -15.617  37.509  28.381  1.00 20.00      T    C  
ATOM     15  C6  SPINA   2     -17.110  37.471  28.089  1.00 20.00      T    C  
ATOM     16  C7  SPINA   2     -15.071  36.102  28.588  1.00 20.00      T    C  
ATOM     17  C8  SPINA   2     -13.083  39.426  29.875  1.00 20.00      T    C  
ATOM     18  C9  SPINA   2     -15.144  40.811  29.379  1.00 20.00      T    C  
ENDMDL
MODEL       47
ATOM      1  N   SPINA   2      -8.575  37.902  25.571  1.00 20.00      T    N  
ATOM      2  CA  SPINA   2      -8.478  39.007  24.574  1.00 20.00      T    C  
ATOM      3  C   SPINA   2      -7.064  39.483  24.417  1.00 20.00      T    C  
ATOM      4  O   SPINA   2      -6.838  40.699  24.266  1.00 20.00      T    O  
ATOM      5  CB  SPINA   2      -9.370  40.171  24.997  1.00 20.00      T    C  
ATOM      6  SG  SPINA   2      -9.463  40.256  26.756  1.00 20.00      T    S  
ATOM      7  SD  SPINA   2     -11.101  41.267  27.293  1.00 20.00      T    S  
ATOM      8  CE  SPINA   2     -12.147  40.210  28.241  1.00 20.00      T    C  
ATOM      9  N1  SPINA   2     -13.472  41.605  31.517  1.00 20.00      T    N  
ATOM     10  O1  SPINA   2     -13.537  41.812  32.717  1.00 20.00      T    O  
ATOM     11  C2  SPINA   2     -12.424  40.805  30.894  1.00 20.00      T    C  
ATOM     12  C3  SPINA   2     -12.823  40.861  29.435  1.00 20.00      T    C  
ATOM     13  C4  SPINA   2     -13.932  41.588  29.277  1.00 20.00      T    C  
ATOM     14  C5  SPINA   2     -14.446  42.136  30.578  1.00 20.00      T    C  
ATOM     15  C6  SPINA   2     -14.478  43.656  30.543  1.00 20.00      T    C  
ATOM     16  C7  SPINA   2     -15.836  41.571  30.844  1.00 20.00      T    C  
ATOM     17  C8  SPINA   2     -12.443  39.375  31.414  1.00 20.00      T    C  
ATOM     18  C9  SPINA   2     -11.070  41.482  31.117  1.00 20.00      T    C  
ENDMDL
MODEL       48
ATOM      1  N   SPINA   2      -8.575  37.902  25.571  1.00 20.00      T    N  
ATOM      2  CA  SPINA   2      -8.478  39.007  24.574  1.00 20.00      T    C  
ATOM      3  C   SPINA   2      -7.064  39.483  24.417  1.00 20.00      T    C  
ATOM      4  O   SPINA   2      -6.838  40.699  24.266  1.00 20.00      T    O  
ATOM      5  CB  SPINA   2      -9.370  40.171  24.997  1.00 20.00      T    C  
ATOM      6  SG  SPINA   2     -10.571  39.622  26.164  1.00 20.00      T    S  
ATOM      7  SD  SPINA   2     -12.260  39.136  25.210  1.00 20.00      T    S  
ATOM      8  CE  SPINA   2     -13.516  38.793  26.399  1.00 20.00      T    C  
ATOM      9  N1  SPINA   2     -16.594  36.824  25.356  1.00 20.00      T    N  
ATOM     10  O1  SPINA   2     -17.773  36.587  25.152  1.00 20.00      T    O  
ATOM     11  C2  SPINA   2     -16.105  38.105  25.853  1.00 20.00      T    C  
ATOM     12  C3  SPINA   2     -14.615  37.853  25.934  1.00 20.00      T    C  
ATOM     13  C4  SPINA   2     -14.325  36.610  25.537  1.00 20.00      T    C  
ATOM     14  C5  SPINA   2     -15.549  35.842  25.126  1.00 20.00      T    C  
ATOM     15  C6  SPINA   2     -15.443  35.407  23.672  1.00 20.00      T    C  
ATOM     16  C7  SPINA   2     -15.713  34.635  26.041  1.00 20.00      T    C  
ATOM     17  C8  SPINA   2     -16.684  38.418  27.225  1.00 20.00      T    C  
ATOM     18  C9  SPINA   2     -16.420  39.199  24.831  1.00 20.00      T    C  
ENDMDL
MODEL       49
ATOM      1  N   SPINA   2      -8.575  37.902  25.571  1.00 20.00      T    N  
ATOM      2  CA  SPINA   2      -8.478  39.007  24.574  1.00 20.00      T    C  
ATOM      3  C   SPINA   2      -7.064  39.483  24.417  1.00 20.00      T    C  
ATOM      4  O   SPINA   2      -6.838  40.699  24.266  1.00 20.00      T    O  
ATOM      5  CB  SPINA   2      -9.370  40.171  24.997  1.00 20.00      T    C  
ATOM      6  SG  SPINA   2     -11.054  39.812  24.621  1.00 20.00      T    S  
ATOM      7  SD  SPINA   2     -11.907  38.890  26.176  1.00 20.00      T    S  
ATOM      8  CE  SPINA   2     -12.607  37.365  25.630  1.00 20.00      T    C  
ATOM      9  N1  SPINA   2     -16.115  36.993  27.040  1.00 20.00      T    N  
ATOM     10  O1  SPINA   2     -17.244  37.314  27.370  1.00 20.00      T    O  
ATOM     11  C2  SPINA   2     -15.174  37.904  26.399  1.00 20.00      T    C  
ATOM     12  C3  SPINA   2     -13.959  37.018  26.227  1.00 20.00      T    C  
ATOM     13  C4  SPINA   2     -14.198  35.793  26.705  1.00 20.00      T    C  
ATOM     14  C5  SPINA   2     -15.588  35.657  27.258  1.00 20.00      T    C  
ATOM     15  C6  SPINA   2     -16.357  34.578  26.511  1.00 20.00      T    C  
ATOM     16  C7  SPINA   2     -15.505  35.332  28.744  1.00 20.00      T    C  
ATOM     17  C8  SPINA   2     -14.864  39.093  27.295  1.00 20.00      T    C  
ATOM     18  C9  SPINA   2     -15.732  38.336  25.040  1.00 20.00      T    C  
ENDMDL
MODEL       50
ATOM      1  N   SPINA   2      -8.575  37.902  25.571  1.00 20.00      T    N  
ATOM      2  CA  SPINA   2      -8.478  39.007  24.574  1.00 20.00      T    C  
ATOM      3  C   SPINA   2      -7.064  39.483  24.417  1.00 20.00      T    C  
ATOM      4  O   SPINA   2      -6.838  40.699  24.266  1.00 20.00      T    O  
ATOM      5  CB  SPINA   2      -9.370  40.171  24.997  1.00 20.00      T    C  
ATOM      6  SG  SPINA   2     -11.061  39.674  24.987  1.00 20.00      T    S  
ATOM      7  SD  SPINA   2     -12.140  40.946  26.089  1.00 20.00      T    S  
ATOM      8  CE  SPINA   2     -13.825  40.421  26.090  1.00 20.00      T    C  
ATOM      9  N1  SPINA   2     -14.310  37.965  28.948  1.00 20.00      T    N  
ATOM     10  O1  SPINA   2     -14.110  37.420  30.021  1.00 20.00      T    O  
ATOM     11  C2  SPINA   2     -13.539  39.106  28.470  1.00 20.00      T    C  
ATOM     12  C3  SPINA   2     -14.178  39.364  27.122  1.00 20.00      T    C  
ATOM     13  C4  SPINA   2     -15.161  38.489  26.892  1.00 20.00      T    C  
ATOM     14  C5  SPINA   2     -15.344  37.525  28.028  1.00 20.00      T    C  
ATOM     15  C6  SPINA   2     -16.748  37.638  28.604  1.00 20.00      T    C  
ATOM     16  C7  SPINA   2     -15.077  36.110  27.532  1.00 20.00      T    C  
ATOM     17  C8  SPINA   2     -12.068  38.751  28.321  1.00 20.00      T    C  
ATOM     18  C9  SPINA   2     -13.753  40.294  29.412  1.00 20.00      T    C  
ENDMDL
MODEL       51
ATOM      1  N   SPINA   2      -8.575  37.902  25.571  1.00 20.00      T    N  
ATOM      2  CA  SPINA   2      -8.478  39.007  24.574  1.00 20.00      T    C  
ATOM      3  C   SPINA   2      -7.064  39.483  24.417  1.00 20.00      T    C  
ATOM      4  O   SPINA   2      -6.838  40.699  24.266  1.00 20.00      T    O  
ATOM      5  CB  SPINA   2      -9.370  40.171  24.997  1.00 20.00      T    C  
ATOM      6  SG  SPINA   2     -11.059  39.791  24.668  1.00 20.00      T    S  
ATOM      7  SD  SPINA   2     -11.202  38.830  22.921  1.00 20.00      T    S  
ATOM      8  CE  SPINA   2     -11.902  37.234  23.197  1.00 20.00      T    C  
ATOM      9  N1  SPINA   2     -14.467  36.539  25.912  1.00 20.00      T    N  
ATOM     10  O1  SPINA   2     -15.327  35.936  26.531  1.00 20.00      T    O  
ATOM     11  C2  SPINA   2     -13.814  36.011  24.721  1.00 20.00      T    C  
ATOM     12  C3  SPINA   2     -12.872  37.139  24.362  1.00 20.00      T    C  
ATOM     13  C4  SPINA   2     -12.988  38.146  25.233  1.00 20.00      T    C  
ATOM     14  C5  SPINA   2     -14.004  37.860  26.303  1.00 20.00      T    C  
ATOM     15  C6  SPINA   2     -13.354  37.886  27.678  1.00 20.00      T    C  
ATOM     16  C7  SPINA   2     -15.125  38.887  26.216  1.00 20.00      T    C  
ATOM     17  C8  SPINA   2     -14.821  35.762  23.608  1.00 20.00      T    C  
ATOM     18  C9  SPINA   2     -13.036  34.745  25.087  1.00 20.00      T    C  
ENDMDL
MODEL       52
ATOM      1  N   SPINA   2      -8.575  37.902  25.571  1.00 20.00      T    N  
ATOM      2  CA  SPINA   2      -8.478  39.007  24.574  1.00 20.00      T    C  
ATOM      3  C   SPINA   2      -7.064  39.483  24.417  1.00 20.00      T    C  
ATOM      4  O   SPINA   2      -6.838  40.699  24.266  1.00 20.00      T    O  
ATOM      5  CB  SPINA   2      -9.370  40.171  24.997  1.00 20.00      T    C  
ATOM      6  SG  SPINA   2     -10.869  39.563  25.696  1.00 20.00      T    S  
ATOM      7  SD  SPINA   2     -10.976  40.093  27.621  1.00 20.00      T    S  
ATOM      8  CE  SPINA   2     -10.320  41.720  27.808  1.00 20.00      T    C  
ATOM      9  N1  SPINA   2     -10.484  42.969  31.393  1.00 20.00      T    N  
ATOM     10  O1  SPINA   2     -10.981  43.357  32.437  1.00 20.00      T    O  
ATOM     11  C2  SPINA   2     -11.266  42.574  30.227  1.00 20.00      T    C  
ATOM     12  C3  SPINA   2     -10.179  42.205  29.241  1.00 20.00      T    C  
ATOM     13  C4  SPINA   2      -8.971  42.372  29.787  1.00 20.00      T    C  
ATOM     14  C5  SPINA   2      -9.047  42.865  31.203  1.00 20.00      T    C  
ATOM     15  C6  SPINA   2      -8.388  41.873  32.150  1.00 20.00      T    C  
ATOM     16  C7  SPINA   2      -8.377  44.229  31.296  1.00 20.00      T    C  
ATOM     17  C8  SPINA   2     -12.104  43.734  29.711  1.00 20.00      T    C  
ATOM     18  C9  SPINA   2     -12.121  41.355  30.579  1.00 20.00      T    C  
ENDMDL
MODEL       53
ATOM      1  N   SPINA   2      -8.575  37.902  25.571  1.00 20.00      T    N  
ATOM      2  CA  SPINA   2      -8.478  39.007  24.574  1.00 20.00      T    C  
ATOM      3  C   SPINA   2      -7.064  39.483  24.417  1.00 20.00      T    C  
ATOM      4  O   SPINA   2      -6.838  40.699  24.266  1.00 20.00      T    O  
ATOM      5  CB  SPINA   2      -9.370  40.171  24.997  1.00 20.00      T    C  
ATOM      6  SG  SPINA   2     -10.071  39.853  26.583  1.00 20.00      T    S  
ATOM      7  SD  SPINA   2     -10.844  41.540  27.326  1.00 20.00      T    S  
ATOM      8  CE  SPINA   2     -10.051  41.913  28.857  1.00 20.00      T    C  
ATOM      9  N1  SPINA   2     -12.010  40.189  31.617  1.00 20.00      T    N  
ATOM     10  O1  SPINA   2     -12.900  39.539  32.140  1.00 20.00      T    O  
ATOM     11  C2  SPINA   2     -11.942  40.453  30.186  1.00 20.00      T    C  
ATOM     12  C3  SPINA   2     -10.685  41.290  30.088  1.00 20.00      T    C  
ATOM     13  C4  SPINA   2     -10.138  41.461  31.295  1.00 20.00      T    C  
ATOM     14  C5  SPINA   2     -10.919  40.774  32.378  1.00 20.00      T    C  
ATOM     15  C6  SPINA   2     -10.058  39.738  33.085  1.00 20.00      T    C  
ATOM     16  C7  SPINA   2     -11.430  41.816  33.365  1.00 20.00      T    C  
ATOM     17  C8  SPINA   2     -13.159  41.235  29.714  1.00 20.00      T    C  
ATOM     18  C9  SPINA   2     -11.779  39.131  29.432  1.00 20.00      T    C  
ENDMDL
MODEL       54
ATOM      1  N   SPINA   2      -8.575  37.902  25.571  1.00 20.00      T    N  
ATOM      2  CA  SPINA   2      -8.478  39.007  24.574  1.00 20.00      T    C  
ATOM      3  C   SPINA   2      -7.064  39.483  24.417  1.00 20.00      T    C  
ATOM      4  O   SPINA   2      -6.838  40.699  24.266  1.00 20.00      T    O  
ATOM      5  CB  SPINA   2      -9.370  40.171  24.997  1.00 20.00      T    C  
ATOM      6  SG  SPINA   2     -10.880  39.564  25.673  1.00 20.00      T    S  
ATOM      7  SD  SPINA   2     -12.424  40.331  24.661  1.00 20.00      T    S  
ATOM      8  CE  SPINA   2     -13.722  40.715  25.793  1.00 20.00      T    C  
ATOM      9  N1  SPINA   2     -13.521  39.465  29.375  1.00 20.00      T    N  
ATOM     10  O1  SPINA   2     -13.843  38.862  30.385  1.00 20.00      T    O  
ATOM     11  C2  SPINA   2     -14.276  39.408  28.130  1.00 20.00      T    C  
ATOM     12  C3  SPINA   2     -13.464  40.323  27.238  1.00 20.00      T    C  
ATOM     13  C4  SPINA   2     -12.411  40.812  27.898  1.00 20.00      T    C  
ATOM     14  C5  SPINA   2     -12.341  40.310  29.312  1.00 20.00      T    C  
ATOM     15  C6  SPINA   2     -11.044  39.550  29.546  1.00 20.00      T    C  
ATOM     16  C7  SPINA   2     -12.455  41.491  30.269  1.00 20.00      T    C  
ATOM     17  C8  SPINA   2     -15.688  39.940  28.320  1.00 20.00      T    C  
ATOM     18  C9  SPINA   2     -14.267  37.974  27.594  1.00 20.00      T    C  
ENDMDL
MODEL       55
ATOM      1  N   SPINA   2      -8.575  37.902  25.571  1.00 20.00      T    N  
ATOM      2  CA  SPINA   2      -8.478  39.007  24.574  1.00 20.00      T    C  
ATOM      3  C   SPINA   2      -7.064  39.483  24.417  1.00 20.00      T    C  
ATOM      4  O   SPINA   2      -6.838  40.699  24.266  1.00 20.00      T    O  
ATOM      5  CB  SPINA   2      -9.370  40.171  24.997  1.00 20.00      T    C  
ATOM      6  SG  SPINA   2     -11.060  39.671  24.997  1.00 20.00      T    S  
ATOM      7  SD  SPINA   2     -12.096  40.807  26.275  1.00 20.00      T    S  
ATOM      8  CE  SPINA   2     -13.683  40.082  26.535  1.00 20.00      T    C  
ATOM      9  N1  SPINA   2     -15.524  40.590  29.819  1.00 20.00      T    N  
ATOM     10  O1  SPINA   2     -16.444  40.861  30.573  1.00 20.00      T    O  
ATOM     11  C2  SPINA   2     -15.640  40.621  28.366  1.00 20.00      T    C  
ATOM     12  C3  SPINA   2     -14.243  40.225  27.940  1.00 20.00      T    C  
ATOM     13  C4  SPINA   2     -13.469  40.007  29.006  1.00 20.00      T    C  
ATOM     14  C5  SPINA   2     -14.207  40.209  30.299  1.00 20.00      T    C  
ATOM     15  C6  SPINA   2     -14.214  38.927  31.117  1.00 20.00      T    C  
ATOM     16  C7  SPINA   2     -13.552  41.343  31.077  1.00 20.00      T    C  
ATOM     17  C8  SPINA   2     -15.989  42.017  27.873  1.00 20.00      T    C  
ATOM     18  C9  SPINA   2     -16.665  39.578  27.916  1.00 20.00      T    C  
ENDMDL
MODEL       56
ATOM      1  N   SPINA   2      -8.575  37.902  25.571  1.00 20.00      T    N  
ATOM      2  CA  SPINA   2      -8.478  39.007  24.574  1.00 20.00      T    C  
ATOM      3  C   SPINA   2      -7.064  39.483  24.417  1.00 20.00      T    C  
ATOM      4  O   SPINA   2      -6.838  40.699  24.266  1.00 20.00      T    O  
ATOM      5  CB  SPINA   2      -9.370  40.171  24.997  1.00 20.00      T    C  
ATOM      6  SG  SPINA   2     -10.926  39.568  25.563  1.00 20.00      T    S  
ATOM      7  SD  SPINA   2     -11.217  40.136  27.458  1.00 20.00      T    S  
ATOM      8  CE  SPINA   2     -10.928  41.872  27.591  1.00 20.00      T    C  
ATOM      9  N1  SPINA   2     -13.848  43.458  29.432  1.00 20.00      T    N  
ATOM     10  O1  SPINA   2     -14.775  43.554  30.219  1.00 20.00      T    O  
ATOM     11  C2  SPINA   2     -13.012  42.270  29.315  1.00 20.00      T    C  
ATOM     12  C3  SPINA   2     -12.057  42.675  28.213  1.00 20.00      T    C  
ATOM     13  C4  SPINA   2     -12.328  43.911  27.785  1.00 20.00      T    C  
ATOM     14  C5  SPINA   2     -13.483  44.529  28.520  1.00 20.00      T    C  
ATOM     15  C6  SPINA   2     -13.045  45.800  29.232  1.00 20.00      T    C  
ATOM     16  C7  SPINA   2     -14.606  44.822  27.534  1.00 20.00      T    C  
ATOM     17  C8  SPINA   2     -13.835  41.057  28.908  1.00 20.00      T    C  
ATOM     18  C9  SPINA   2     -12.263  42.044  30.630  1.00 20.00      T    C  
ENDMDL
MODEL       57
ATOM      1  N   SPINA   2      -8.575  37.902  25.571  1.00 20.00      T    N  
ATOM      2  CA  SPINA   2      -8.478  39.007  24.574  1.00 20.00      T    C  
ATOM      3  C   SPINA   2      -7.064  39.483  24.417  1.00 20.00      T    C  
ATOM      4  O   SPINA   2      -6.838  40.699  24.266  1.00 20.00      T    O  
ATOM      5  CB  SPINA   2      -9.370  40.171  24.997  1.00 20.00      T    C  
ATOM      6  SG  SPINA   2     -10.661  39.595  26.050  1.00 20.00      T    S  
ATOM      7  SD  SPINA   2     -10.282  40.139  27.936  1.00 20.00      T    S  
ATOM      8  CE  SPINA   2     -11.807  40.289  28.810  1.00 20.00      T    C  
ATOM      9  N1  SPINA   2     -11.404  40.355  32.588  1.00 20.00      T    N  
ATOM     10  O1  SPINA   2     -11.146  40.802  33.693  1.00 20.00      T    O  
ATOM     11  C2  SPINA   2     -11.306  41.137  31.361  1.00 20.00      T    C  
ATOM     12  C3  SPINA   2     -11.714  40.120  30.317  1.00 20.00      T    C  
ATOM     13  C4  SPINA   2     -11.997  38.945  30.888  1.00 20.00      T    C  
ATOM     14  C5  SPINA   2     -11.836  38.984  32.381  1.00 20.00      T    C  
ATOM     15  C6  SPINA   2     -13.153  38.658  33.069  1.00 20.00      T    C  
ATOM     16  C7  SPINA   2     -10.752  37.995  32.793  1.00 20.00      T    C  
ATOM     17  C8  SPINA   2      -9.882  41.619  31.130  1.00 20.00      T    C  
ATOM     18  C9  SPINA   2     -12.305  42.295  31.415  1.00 20.00      T    C  
ENDMDL
MODEL       58
ATOM      1  N   SPINA   2      -8.575  37.902  25.571  1.00 20.00      T    N  
ATOM      2  CA  SPINA   2      -8.478  39.007  24.574  1.00 20.00      T    C  
ATOM      3  C   SPINA   2      -7.064  39.483  24.417  1.00 20.00      T    C  
ATOM      4  O   SPINA   2      -6.838  40.699  24.266  1.00 20.00      T    O  
ATOM      5  CB  SPINA   2      -9.370  40.171  24.997  1.00 20.00      T    C  
ATOM      6  SG  SPINA   2     -10.499  39.648  26.245  1.00 20.00      T    S  
ATOM      7  SD  SPINA   2      -9.858  40.270  28.034  1.00 20.00      T    S  
ATOM      8  CE  SPINA   2     -11.248  40.751  29.009  1.00 20.00      T    C  
ATOM      9  N1  SPINA   2     -11.644  44.222  30.502  1.00 20.00      T    N  
ATOM     10  O1  SPINA   2     -12.159  45.137  31.122  1.00 20.00      T    O  
ATOM     11  C2  SPINA   2     -12.239  42.897  30.383  1.00 20.00      T    C  
ATOM     12  C3  SPINA   2     -11.221  42.180  29.522  1.00 20.00      T    C  
ATOM     13  C4  SPINA   2     -10.208  42.995  29.213  1.00 20.00      T    C  
ATOM     14  C5  SPINA   2     -10.375  44.364  29.809  1.00 20.00      T    C  
ATOM     15  C6  SPINA   2      -9.216  44.686  30.740  1.00 20.00      T    C  
ATOM     16  C7  SPINA   2     -10.469  45.390  28.688  1.00 20.00      T    C  
ATOM     17  C8  SPINA   2     -13.592  42.963  29.690  1.00 20.00      T    C  
ATOM     18  C9  SPINA   2     -12.331  42.255  31.769  1.00 20.00      T    C  
ENDMDL
MODEL       59
ATOM      1  N   SPINA   2      -8.575  37.902  25.571  1.00 20.00      T    N  
ATOM      2  CA  SPINA   2      -8.478  39.007  24.574  1.00 20.00      T    C  
ATOM      3  C   SPINA   2      -7.064  39.483  24.417  1.00 20.00      T    C  
ATOM      4  O   SPINA   2      -6.838  40.699  24.266  1.00 20.00      T    O  
ATOM      5  CB  SPINA   2      -9.370  40.171  24.997  1.00 20.00      T    C  
ATOM      6  SG  SPINA   2      -9.596  40.157  26.745  1.00 20.00      T    S  
ATOM      7  SD  SPINA   2     -11.418  40.849  27.191  1.00 20.00      T    S  
ATOM      8  CE  SPINA   2     -12.269  39.648  28.165  1.00 20.00      T    C  
ATOM      9  N1  SPINA   2     -15.493  40.477  29.995  1.00 20.00      T    N  
ATOM     10  O1  SPINA   2     -16.325  40.470  30.887  1.00 20.00      T    O  
ATOM     11  C2  SPINA   2     -14.222  39.769  30.074  1.00 20.00      T    C  
ATOM     12  C3  SPINA   2     -13.605  40.096  28.731  1.00 20.00      T    C  
ATOM     13  C4  SPINA   2     -14.422  40.874  28.015  1.00 20.00      T    C  
ATOM     14  C5  SPINA   2     -15.692  41.196  28.748  1.00 20.00      T    C  
ATOM     15  C6  SPINA   2     -15.833  42.699  28.938  1.00 20.00      T    C  
ATOM     16  C7  SPINA   2     -16.875  40.637  27.969  1.00 20.00      T    C  
ATOM     17  C8  SPINA   2     -14.436  38.271  30.229  1.00 20.00      T    C  
ATOM     18  C9  SPINA   2     -13.386  40.354  31.216  1.00 20.00      T    C  
ENDMDL
MODEL       60
ATOM      1  N   SPINA   2      -8.575  37.902  25.571  1.00 20.00      T    N  
ATOM      2  CA  SPINA   2      -8.478  39.007  24.574  1.00 20.00      T    C  
ATOM      3  C   SPINA   2      -7.064  39.483  24.417  1.00 20.00      T    C  
ATOM      4  O   SPINA   2      -6.838  40.699  24.266  1.00 20.00      T    O  
ATOM      5  CB  SPINA   2      -9.370  40.171  24.997  1.00 20.00      T    C  
ATOM      6  SG  SPINA   2      -9.429  40.281  26.756  1.00 20.00      T    S  
ATOM      7  SD  SPINA   2     -10.944  41.465  27.303  1.00 20.00      T    S  
ATOM      8  CE  SPINA   2     -10.294  42.936  28.029  1.00 20.00      T    C  
ATOM      9  N1  SPINA   2     -12.407  46.037  28.626  1.00 20.00      T    N  
ATOM     10  O1  SPINA   2     -12.666  47.215  28.802  1.00 20.00      T    O  
ATOM     11  C2  SPINA   2     -11.057  45.534  28.402  1.00 20.00      T    C  
ATOM     12  C3  SPINA   2     -11.302  44.048  28.263  1.00 20.00      T    C  
ATOM     13  C4  SPINA   2     -12.603  43.771  28.391  1.00 20.00      T    C  
ATOM     14  C5  SPINA   2     -13.429  45.004  28.626  1.00 20.00      T    C  
ATOM     15  C6  SPINA   2     -14.457  45.177  27.518  1.00 20.00      T    C  
ATOM     16  C7  SPINA   2     -14.110  44.899  29.984  1.00 20.00      T    C  
ATOM     17  C8  SPINA   2     -10.156  45.833  29.591  1.00 20.00      T    C  
ATOM     18  C9  SPINA   2     -10.506  46.121  27.100  1.00 20.00      T    C  
ENDMDL
MODEL       61
ATOM      1  N   SPINA   2      -8.575  37.902  25.571  1.00 20.00      T    N  
ATOM      2  CA  SPINA   2      -8.478  39.007  24.574  1.00 20.00      T    C  
ATOM      3  C   SPINA   2      -7.064  39.483  24.417  1.00 20.00      T    C  
ATOM      4  O   SPINA   2      -6.838  40.699  24.266  1.00 20.00      T    O  
ATOM      5  CB  SPINA   2      -9.370  40.171  24.997  1.00 20.00      T    C  
ATOM      6  SG  SPINA   2     -10.321  39.723  26.412  1.00 20.00      T    S  
ATOM      7  SD  SPINA   2     -12.230  40.246  26.129  1.00 20.00      T    S  
ATOM      8  CE  SPINA   2     -12.915  40.780  27.665  1.00 20.00      T    C  
ATOM      9  N1  SPINA   2     -11.144  43.574  29.532  1.00 20.00      T    N  
ATOM     10  O1  SPINA   2     -10.462  44.111  30.389  1.00 20.00      T    O  
ATOM     11  C2  SPINA   2     -11.390  42.139  29.482  1.00 20.00      T    C  
ATOM     12  C3  SPINA   2     -12.282  42.023  28.265  1.00 20.00      T    C  
ATOM     13  C4  SPINA   2     -12.495  43.225  27.721  1.00 20.00      T    C  
ATOM     14  C5  SPINA   2     -11.790  44.322  28.466  1.00 20.00      T    C  
ATOM     15  C6  SPINA   2     -10.806  45.040  27.555  1.00 20.00      T    C  
ATOM     16  C7  SPINA   2     -12.822  45.295  29.021  1.00 20.00      T    C  
ATOM     17  C8  SPINA   2     -12.109  41.661  30.735  1.00 20.00      T    C  
ATOM     18  C9  SPINA   2     -10.066  41.404  29.261  1.00 20.00      T    C  
ENDMDL
MODEL       62
ATOM      1  N   SPINA   2      -8.575  37.902  25.571  1.00 20.00      T    N  
ATOM      2  CA  SPINA   2      -8.478  39.007  24.574  1.00 20.00      T    C  
ATOM      3  C   SPINA   2      -7.064  39.483  24.417  1.00 20.00      T    C  
ATOM      4  O   SPINA   2      -6.838  40.699  24.266  1.00 20.00      T    O  
ATOM      5  CB  SPINA   2      -9.370  40.171  24.997  1.00 20.00      T    C  
ATOM      6  SG  SPINA   2     -10.557  39.627  26.181  1.00 20.00      T    S  
ATOM      7  SD  SPINA   2     -12.337  39.413  25.297  1.00 20.00      T    S  
ATOM      8  CE  SPINA   2     -13.279  38.211  26.180  1.00 20.00      T    C  
ATOM      9  N1  SPINA   2     -15.025  39.758  29.179  1.00 20.00      T    N  
ATOM     10  O1  SPINA   2     -15.151  40.367  30.228  1.00 20.00      T    O  
ATOM     11  C2  SPINA   2     -13.746  39.573  28.504  1.00 20.00      T    C  
ATOM     12  C3  SPINA   2     -14.153  38.758  27.295  1.00 20.00      T    C  
ATOM     13  C4  SPINA   2     -15.470  38.529  27.303  1.00 20.00      T    C  
ATOM     14  C5  SPINA   2     -16.149  39.146  28.492  1.00 20.00      T    C  
ATOM     15  C6  SPINA   2     -17.200  40.151  28.045  1.00 20.00      T    C  
ATOM     16  C7  SPINA   2     -16.780  38.045  29.335  1.00 20.00      T    C  
ATOM     17  C8  SPINA   2     -12.770  38.803  29.381  1.00 20.00      T    C  
ATOM     18  C9  SPINA   2     -13.192  40.936  28.083  1.00 20.00      T    C  
ENDMDL
MODEL       63
ATOM      1  N   SPINA   2      -8.575  37.902  25.571  1.00 20.00      T    N  
ATOM      2  CA  SPINA   2      -8.478  39.007  24.574  1.00 20.00      T    C  
ATOM      3  C   SPINA   2      -7.064  39.483  24.417  1.00 20.00      T    C  
ATOM      4  O   SPINA   2      -6.838  40.699  24.266  1.00 20.00      T    O  
ATOM      5  CB  SPINA   2      -9.370  40.171  24.997  1.00 20.00      T    C  
ATOM      6  SG  SPINA   2     -10.661  39.594  26.049  1.00 20.00      T    S  
ATOM      7  SD  SPINA   2     -12.361  40.550  25.610  1.00 20.00      T    S  
ATOM      8  CE  SPINA   2     -13.498  40.347  26.943  1.00 20.00      T    C  
ATOM      9  N1  SPINA   2     -17.207  39.717  26.413  1.00 20.00      T    N  
ATOM     10  O1  SPINA   2     -18.350  39.381  26.677  1.00 20.00      T    O  
ATOM     11  C2  SPINA   2     -16.112  39.671  27.373  1.00 20.00      T    C  
ATOM     12  C3  SPINA   2     -14.952  40.169  26.539  1.00 20.00      T    C  
ATOM     13  C4  SPINA   2     -15.352  40.450  25.296  1.00 20.00      T    C  
ATOM     14  C5  SPINA   2     -16.819  40.199  25.098  1.00 20.00      T    C  
ATOM     15  C6  SPINA   2     -17.531  41.481  24.694  1.00 20.00      T    C  
ATOM     16  C7  SPINA   2     -17.004  39.121  24.037  1.00 20.00      T    C  
ATOM     17  C8  SPINA   2     -15.868  38.250  27.859  1.00 20.00      T    C  
ATOM     18  C9  SPINA   2     -16.408  40.632  28.527  1.00 20.00      T    C  
ENDMDL
MODEL       64
ATOM      1  N   SPINA   2      -8.575  37.902  25.571  1.00 20.00      T    N  
ATOM      2  CA  SPINA   2      -8.478  39.007  24.574  1.00 20.00      T    C  
ATOM      3  C   SPINA   2      -7.064  39.483  24.417  1.00 20.00      T    C  
ATOM      4  O   SPINA   2      -6.838  40.699  24.266  1.00 20.00      T    O  
ATOM      5  CB  SPINA   2      -9.370  40.171  24.997  1.00 20.00      T    C  
ATOM      6  SG  SPINA   2     -10.975  39.581  25.423  1.00 20.00      T    S  
ATOM      7  SD  SPINA   2     -11.730  38.530  23.899  1.00 20.00      T    S  
ATOM      8  CE  SPINA   2     -13.455  38.281  24.168  1.00 20.00      T    C  
ATOM      9  N1  SPINA   2     -14.750  34.730  24.549  1.00 20.00      T    N  
ATOM     10  O1  SPINA   2     -15.354  33.707  24.272  1.00 20.00      T    O  
ATOM     11  C2  SPINA   2     -14.721  35.906  23.689  1.00 20.00      T    C  
ATOM     12  C3  SPINA   2     -13.865  36.856  24.498  1.00 20.00      T    C  
ATOM     13  C4  SPINA   2     -13.477  36.284  25.641  1.00 20.00      T    C  
ATOM     14  C5  SPINA   2     -13.993  34.880  25.780  1.00 20.00      T    C  
ATOM     15  C6  SPINA   2     -12.839  33.896  25.900  1.00 20.00      T    C  
ATOM     16  C7  SPINA   2     -14.901  34.800  27.001  1.00 20.00      T    C  
ATOM     17  C8  SPINA   2     -16.119  36.468  23.481  1.00 20.00      T    C  
ATOM     18  C9  SPINA   2     -14.040  35.550  22.365  1.00 20.00      T    C  
ENDMDL
MODEL       65
ATOM      1  N   SPINA   2      -8.575  37.902  25.571  1.00 20.00      T    N  
ATOM      2  CA  SPINA   2      -8.478  39.007  24.574  1.00 20.00      T    C  
ATOM      3  C   SPINA   2      -7.064  39.483  24.417  1.00 20.00      T    C  
ATOM      4  O   SPINA   2      -6.838  40.699  24.266  1.00 20.00      T    O  
ATOM      5  CB  SPINA   2      -9.370  40.171  24.997  1.00 20.00      T    C  
ATOM      6  SG  SPINA   2     -10.196  39.785  26.506  1.00 20.00      T    S  
ATOM      7  SD  SPINA   2     -12.168  40.015  26.269  1.00 20.00      T    S  
ATOM      8  CE  SPINA   2     -12.714  38.985  24.945  1.00 20.00      T    C  
ATOM      9  N1  SPINA   2     -15.296  36.520  26.247  1.00 20.00      T    N  
ATOM     10  O1  SPINA   2     -16.246  36.107  26.891  1.00 20.00      T    O  
ATOM     11  C2  SPINA   2     -14.836  37.903  26.287  1.00 20.00      T    C  
ATOM     12  C3  SPINA   2     -13.656  37.861  25.341  1.00 20.00      T    C  
ATOM     13  C4  SPINA   2     -13.490  36.629  24.848  1.00 20.00      T    C  
ATOM     14  C5  SPINA   2     -14.516  35.664  25.369  1.00 20.00      T    C  
ATOM     15  C6  SPINA   2     -15.329  35.080  24.223  1.00 20.00      T    C  
ATOM     16  C7  SPINA   2     -13.815  34.561  26.151  1.00 20.00      T    C  
ATOM     17  C8  SPINA   2     -14.400  38.295  27.690  1.00 20.00      T    C  
ATOM     18  C9  SPINA   2     -15.936  38.819  25.748  1.00 20.00      T    C  
ENDMDL
MODEL       66
ATOM      1  N   SPINA   2      -8.575  37.902  25.571  1.00 20.00      T    N  
ATOM      2  CA  SPINA   2      -8.478  39.007  24.574  1.00 20.00      T    C  
ATOM      3  C   SPINA   2      -7.064  39.483  24.417  1.00 20.00      T    C  
ATOM      4  O   SPINA   2      -6.838  40.699  24.266  1.00 20.00      T    O  
ATOM      5  CB  SPINA   2      -9.370  40.171  24.997  1.00 20.00      T    C  
ATOM      6  SG  SPINA   2     -10.829  39.565  25.778  1.00 20.00      T    S  
ATOM      7  SD  SPINA   2     -11.117  40.530  27.504  1.00 20.00      T    S  
ATOM      8  CE  SPINA   2     -12.760  41.173  27.539  1.00 20.00      T    C  
ATOM      9  N1  SPINA   2     -13.957  42.502  30.891  1.00 20.00      T    N  
ATOM     10  O1  SPINA   2     -14.180  43.311  31.776  1.00 20.00      T    O  
ATOM     11  C2  SPINA   2     -13.358  42.855  29.610  1.00 20.00      T    C  
ATOM     12  C3  SPINA   2     -13.299  41.510  28.918  1.00 20.00      T    C  
ATOM     13  C4  SPINA   2     -13.796  40.552  29.707  1.00 20.00      T    C  
ATOM     14  C5  SPINA   2     -14.268  41.089  31.028  1.00 20.00      T    C  
ATOM     15  C6  SPINA   2     -15.752  40.816  31.217  1.00 20.00      T    C  
ATOM     16  C7  SPINA   2     -13.454  40.450  32.146  1.00 20.00      T    C  
ATOM     17  C8  SPINA   2     -11.965  43.437  29.797  1.00 20.00      T    C  
ATOM     18  C9  SPINA   2     -14.288  43.813  28.861  1.00 20.00      T    C  
ENDMDL
MODEL       67
ATOM      1  N   SPINA   2      -8.575  37.902  25.571  1.00 20.00      T    N  
ATOM      2  CA  SPINA   2      -8.478  39.007  24.574  1.00 20.00      T    C  
ATOM      3  C   SPINA   2      -7.064  39.483  24.417  1.00 20.00      T    C  
ATOM      4  O   SPINA   2      -6.838  40.699  24.266  1.00 20.00      T    O  
ATOM      5  CB  SPINA   2      -9.370  40.171  24.997  1.00 20.00      T    C  
ATOM      6  SG  SPINA   2     -11.060  39.673  24.991  1.00 20.00      T    S  
ATOM      7  SD  SPINA   2     -11.988  40.429  26.593  1.00 20.00      T    S  
ATOM      8  CE  SPINA   2     -10.931  40.277  27.997  1.00 20.00      T    C  
ATOM      9  N1  SPINA   2     -12.996  39.186  30.994  1.00 20.00      T    N  
ATOM     10  O1  SPINA   2     -13.865  38.603  31.621  1.00 20.00      T    O  
ATOM     11  C2  SPINA   2     -12.794  39.027  29.560  1.00 20.00      T    C  
ATOM     12  C3  SPINA   2     -11.631  39.961  29.308  1.00 20.00      T    C  
ATOM     13  C4  SPINA   2     -11.246  40.551  30.444  1.00 20.00      T    C  
ATOM     14  C5  SPINA   2     -12.068  40.112  31.622  1.00 20.00      T    C  
ATOM     15  C6  SPINA   2     -11.186  39.457  32.674  1.00 20.00      T    C  
ATOM     16  C7  SPINA   2     -12.797  41.318  32.201  1.00 20.00      T    C  
ATOM     17  C8  SPINA   2     -14.026  39.462  28.780  1.00 20.00      T    C  
ATOM     18  C9  SPINA   2     -12.405  37.577  29.260  1.00 20.00      T    C  
ENDMDL
MODEL       68
ATOM      1  N   SPINA   2      -8.575  37.902  25.571  1.00 20.00      T    N  
ATOM      2  CA  SPINA   2      -8.478  39.007  24.574  1.00 20.00      T    C  
ATOM      3  C   SPINA   2      -7.064  39.483  24.417  1.00 20.00      T    C  
ATOM      4  O   SPINA   2      -6.838  40.699  24.266  1.00 20.00      T    O  
ATOM      5  CB  SPINA   2      -9.370  40.171  24.997  1.00 20.00      T    C  
ATOM      6  SG  SPINA   2      -9.846  39.988  26.684  1.00 20.00      T    S  
ATOM      7  SD  SPINA   2     -11.754  39.400  26.782  1.00 20.00      T    S  
ATOM      8  CE  SPINA   2     -12.740  40.736  27.378  1.00 20.00      T    C  
ATOM      9  N1  SPINA   2     -14.537  40.145  30.673  1.00 20.00      T    N  
ATOM     10  O1  SPINA   2     -15.433  39.819  31.433  1.00 20.00      T    O  
ATOM     11  C2  SPINA   2     -14.627  40.024  29.223  1.00 20.00      T    C  
ATOM     12  C3  SPINA   2     -13.285  40.568  28.786  1.00 20.00      T    C  
ATOM     13  C4  SPINA   2     -12.558  40.936  29.845  1.00 20.00      T    C  
ATOM     14  C5  SPINA   2     -13.277  40.696  31.141  1.00 20.00      T    C  
ATOM     15  C6  SPINA   2     -12.490  39.735  32.019  1.00 20.00      T    C  
ATOM     16  C7  SPINA   2     -13.486  42.028  31.851  1.00 20.00      T    C  
ATOM     17  C8  SPINA   2     -15.767  40.868  28.672  1.00 20.00      T    C  
ATOM     18  C9  SPINA   2     -14.768  38.547  28.844  1.00 20.00      T    C  
ENDMDL
MODEL       69
ATOM      1  N   SPINA   2      -8.575  37.902  25.571  1.00 20.00      T    N  
ATOM      2  CA  SPINA   2      -8.478  39.007  24.574  1.00 20.00      T    C  
ATOM      3  C   SPINA   2      -7.064  39.483  24.417  1.00 20.00      T    C  
ATOM      4  O   SPINA   2      -6.838  40.699  24.266  1.00 20.00      T    O  
ATOM      5  CB  SPINA   2      -9.370  40.171  24.997  1.00 20.00      T    C  
ATOM      6  SG  SPINA   2     -10.429  39.675  26.316  1.00 20.00      T    S  
ATOM      7  SD  SPINA   2     -10.650  41.188  27.604  1.00 20.00      T    S  
ATOM      8  CE  SPINA   2     -11.617  42.455  26.846  1.00 20.00      T    C  
ATOM      9  N1  SPINA   2     -11.537  45.581  29.003  1.00 20.00      T    N  
ATOM     10  O1  SPINA   2     -11.546  46.260  30.016  1.00 20.00      T    O  
ATOM     11  C2  SPINA   2     -11.590  44.124  29.011  1.00 20.00      T    C  
ATOM     12  C3  SPINA   2     -11.567  43.810  27.531  1.00 20.00      T    C  
ATOM     13  C4  SPINA   2     -11.508  44.934  26.811  1.00 20.00      T    C  
ATOM     14  C5  SPINA   2     -11.476  46.163  27.673  1.00 20.00      T    C  
ATOM     15  C6  SPINA   2     -10.203  46.958  27.424  1.00 20.00      T    C  
ATOM     16  C7  SPINA   2     -12.708  47.010  27.384  1.00 20.00      T    C  
ATOM     17  C8  SPINA   2     -12.874  43.625  29.657  1.00 20.00      T    C  
ATOM     18  C9  SPINA   2     -10.343  43.574  29.706  1.00 20.00      T    C  
ENDMDL
MODEL       70
ATOM      1  N   SPINA   2      -8.575  37.902  25.571  1.00 20.00      T    N  
ATOM      2  CA  SPINA   2      -8.478  39.007  24.574  1.00 20.00      T    C  
ATOM      3  C   SPINA   2      -7.064  39.483  24.417  1.00 20.00      T    C  
ATOM      4  O   SPINA   2      -6.838  40.699  24.266  1.00 20.00      T    O  
ATOM      5  CB  SPINA   2      -9.370  40.171  24.997  1.00 20.00      T    C  
ATOM      6  SG  SPINA   2     -11.049  39.828  24.587  1.00 20.00      T    S  
ATOM      7  SD  SPINA   2     -12.054  39.323  26.241  1.00 20.00      T    S  
ATOM      8  CE  SPINA   2     -13.277  40.551  26.570  1.00 20.00      T    C  
ATOM      9  N1  SPINA   2     -14.918  39.815  29.917  1.00 20.00      T    N  
ATOM     10  O1  SPINA   2     -15.376  39.155  30.834  1.00 20.00      T    O  
ATOM     11  C2  SPINA   2     -14.315  39.229  28.726  1.00 20.00      T    C  
ATOM     12  C3  SPINA   2     -13.938  40.463  27.935  1.00 20.00      T    C  
ATOM     13  C4  SPINA   2     -14.284  41.571  28.596  1.00 20.00      T    C  
ATOM     14  C5  SPINA   2     -14.931  41.268  29.918  1.00 20.00      T    C  
ATOM     15  C6  SPINA   2     -14.127  41.875  31.058  1.00 20.00      T    C  
ATOM     16  C7  SPINA   2     -16.355  41.808  29.914  1.00 20.00      T    C  
ATOM     17  C8  SPINA   2     -15.318  38.375  27.966  1.00 20.00      T    C  
ATOM     18  C9  SPINA   2     -13.069  38.436  29.126  1.00 20.00      T    C  
ENDMDL
MODEL       71
ATOM      1  N   SPINA   2      -8.575  37.902  25.571  1.00 20.00      T    N  
ATOM      2  CA  SPINA   2      -8.478  39.007  24.574  1.00 20.00      T    C  
ATOM      3  C   SPINA   2      -7.064  39.483  24.417  1.00 20.00      T    C  
ATOM      4  O   SPINA   2      -6.838  40.699  24.266  1.00 20.00      T    O  
ATOM      5  CB  SPINA   2      -9.370  40.171  24.997  1.00 20.00      T    C  
ATOM      6  SG  SPINA   2     -10.683  39.589  26.019  1.00 20.00      T    S  
ATOM      7  SD  SPINA   2     -11.014  40.895  27.496  1.00 20.00      T    S  
ATOM      8  CE  SPINA   2     -11.041  40.032  29.034  1.00 20.00      T    C  
ATOM      9  N1  SPINA   2     -14.213  39.466  31.048  1.00 20.00      T    N  
ATOM     10  O1  SPINA   2     -14.926  39.054  31.947  1.00 20.00      T    O  
ATOM     11  C2  SPINA   2     -12.777  39.220  30.983  1.00 20.00      T    C  
ATOM     12  C3  SPINA   2     -12.404  39.923  29.696  1.00 20.00      T    C  
ATOM     13  C4  SPINA   2     -13.481  40.478  29.133  1.00 20.00      T    C  
ATOM     14  C5  SPINA   2     -14.728  40.249  29.938  1.00 20.00      T    C  
ATOM     15  C6  SPINA   2     -15.336  41.575  30.370  1.00 20.00      T    C  
ATOM     16  C7  SPINA   2     -15.719  39.445  29.107  1.00 20.00      T    C  
ATOM     17  C8  SPINA   2     -12.480  37.730  30.900  1.00 20.00      T    C  
ATOM     18  C9  SPINA   2     -12.094  39.879  32.184  1.00 20.00      T    C  
ENDMDL
MODEL       72
ATOM      1  N   SPINA   2      -8.575  37.902  25.571  1.00 20.00      T    N  
ATOM      2  CA  SPINA   2      -8.478  39.007  24.574  1.00 20.00      T    C  
ATOM      3  C   SPINA   2      -7.064  39.483  24.417  1.00 20.00      T    C  
ATOM      4  O   SPINA   2      -6.838  40.699  24.266  1.00 20.00      T    O  
ATOM      5  CB  SPINA   2      -9.370  40.171  24.997  1.00 20.00      T    C  
ATOM      6  SG  SPINA   2      -9.658  40.113  26.735  1.00 20.00      T    S  
ATOM      7  SD  SPINA   2     -11.613  39.884  27.084  1.00 20.00      T    S  
ATOM      8  CE  SPINA   2     -12.077  40.890  28.456  1.00 20.00      T    C  
ATOM      9  N1  SPINA   2     -15.760  40.616  29.345  1.00 20.00      T    N  
ATOM     10  O1  SPINA   2     -16.966  40.765  29.239  1.00 20.00      T    O  
ATOM     11  C2  SPINA   2     -14.801  41.102  28.362  1.00 20.00      T    C  
ATOM     12  C3  SPINA   2     -13.487  40.673  28.978  1.00 20.00      T    C  
ATOM     13  C4  SPINA   2     -13.694  40.039  30.136  1.00 20.00      T    C  
ATOM     14  C5  SPINA   2     -15.153  39.936  30.476  1.00 20.00      T    C  
ATOM     15  C6  SPINA   2     -15.572  38.478  30.595  1.00 20.00      T    C  
ATOM     16  C7  SPINA   2     -15.418  40.682  31.777  1.00 20.00      T    C  
ATOM     17  C8  SPINA   2     -14.873  42.616  28.225  1.00 20.00      T    C  
ATOM     18  C9  SPINA   2     -15.036  40.391  27.027  1.00 20.00      T    C  
ENDMDL
MODEL       73
ATOM      1  N   SPINA   2      -8.575  37.902  25.571  1.00 20.00      T    N  
ATOM      2  CA  SPINA   2      -8.478  39.007  24.574  1.00 20.00      T    C  
ATOM      3  C   SPINA   2      -7.064  39.483  24.417  1.00 20.00      T    C  
ATOM      4  O   SPINA   2      -6.838  40.699  24.266  1.00 20.00      T    O  
ATOM      5  CB  SPINA   2      -9.370  40.171  24.997  1.00 20.00      T    C  
ATOM      6  SG  SPINA   2     -10.949  39.573  25.503  1.00 20.00      T    S  
ATOM      7  SD  SPINA   2     -12.333  40.124  24.170  1.00 20.00      T    S  
ATOM      8  CE  SPINA   2     -13.889  40.285  24.987  1.00 20.00      T    C  
ATOM      9  N1  SPINA   2     -14.712  37.290  27.175  1.00 20.00      T    N  
ATOM     10  O1  SPINA   2     -14.995  36.139  27.461  1.00 20.00      T    O  
ATOM     11  C2  SPINA   2     -14.491  37.748  25.809  1.00 20.00      T    C  
ATOM     12  C3  SPINA   2     -14.195  39.217  26.023  1.00 20.00      T    C  
ATOM     13  C4  SPINA   2     -14.245  39.523  27.322  1.00 20.00      T    C  
ATOM     14  C5  SPINA   2     -14.570  38.332  28.177  1.00 20.00      T    C  
ATOM     15  C6  SPINA   2     -13.447  38.063  29.168  1.00 20.00      T    C  
ATOM     16  C7  SPINA   2     -15.884  38.582  28.905  1.00 20.00      T    C  
ATOM     17  C8  SPINA   2     -15.737  37.558  24.958  1.00 20.00      T    C  
ATOM     18  C9  SPINA   2     -13.276  37.026  25.222  1.00 20.00      T    C  
ENDMDL
MODEL       74
ATOM      1  N   SPINA   2      -8.575  37.902  25.571  1.00 20.00      T    N  
ATOM      2  CA  SPINA   2      -8.478  39.007  24.574  1.00 20.00      T    C  
ATOM      3  C   SPINA   2      -7.064  39.483  24.417  1.00 20.00      T    C  
ATOM      4  O   SPINA   2      -6.838  40.699  24.266  1.00 20.00      T    O  
ATOM      5  CB  SPINA   2      -9.370  40.171  24.997  1.00 20.00      T    C  
ATOM      6  SG  SPINA   2      -9.697  40.086  26.727  1.00 20.00      T    S  
ATOM      7  SD  SPINA   2     -11.504  40.855  27.106  1.00 20.00      T    S  
ATOM      8  CE  SPINA   2     -11.616  41.246  28.823  1.00 20.00      T    C  
ATOM      9  N1  SPINA   2     -11.556  44.812  30.130  1.00 20.00      T    N  
ATOM     10  O1  SPINA   2     -11.722  45.738  30.906  1.00 20.00      T    O  
ATOM     11  C2  SPINA   2     -11.886  43.429  30.446  1.00 20.00      T    C  
ATOM     12  C3  SPINA   2     -11.504  42.722  29.164  1.00 20.00      T    C  
ATOM     13  C4  SPINA   2     -11.029  43.593  28.269  1.00 20.00      T    C  
ATOM     14  C5  SPINA   2     -11.009  44.999  28.797  1.00 20.00      T    C  
ATOM     15  C6  SPINA   2      -9.590  45.548  28.801  1.00 20.00      T    C  
ATOM     16  C7  SPINA   2     -11.922  45.868  27.942  1.00 20.00      T    C  
ATOM     17  C8  SPINA   2     -13.371  43.272  30.737  1.00 20.00      T    C  
ATOM     18  C9  SPINA   2     -11.017  42.952  31.613  1.00 20.00      T    C  
ENDMDL
MODEL       75
ATOM      1  N   SPINA   2      -8.575  37.902  25.571  1.00 20.00      T    N  
ATOM      2  CA  SPINA   2      -8.478  39.007  24.574  1.00 20.00      T    C  
ATOM      3  C   SPINA   2      -7.064  39.483  24.417  1.00 20.00      T    C  
ATOM      4  O   SPINA   2      -6.838  40.699  24.266  1.00 20.00      T    O  
ATOM      5  CB  SPINA   2      -9.370  40.171  24.997  1.00 20.00      T    C  
ATOM      6  SG  SPINA   2     -11.042  39.850  24.543  1.00 20.00      T    S  
ATOM      7  SD  SPINA   2     -12.208  39.947  26.164  1.00 20.00      T    S  
ATOM      8  CE  SPINA   2     -11.191  40.090  27.599  1.00 20.00      T    C  
ATOM      9  N1  SPINA   2     -13.433  40.391  30.651  1.00 20.00      T    N  
ATOM     10  O1  SPINA   2     -14.415  40.232  31.357  1.00 20.00      T    O  
ATOM     11  C2  SPINA   2     -13.295  39.809  29.322  1.00 20.00      T    C  
ATOM     12  C3  SPINA   2     -11.933  40.321  28.904  1.00 20.00      T    C  
ATOM     13  C4  SPINA   2     -11.397  41.075  29.867  1.00 20.00      T    C  
ATOM     14  C5  SPINA   2     -12.291  41.186  31.069  1.00 20.00      T    C  
ATOM     15  C6  SPINA   2     -11.595  40.636  32.305  1.00 20.00      T    C  
ATOM     16  C7  SPINA   2     -12.678  42.646  31.272  1.00 20.00      T    C  
ATOM     17  C8  SPINA   2     -14.382  40.316  28.386  1.00 20.00      T    C  
ATOM     18  C9  SPINA   2     -13.295  38.283  29.432  1.00 20.00      T    C  
ENDMDL
MODEL       76
ATOM      1  N   SPINA   2      -8.575  37.902  25.571  1.00 20.00      T    N  
ATOM      2  CA  SPINA   2      -8.478  39.007  24.574  1.00 20.00      T    C  
ATOM      3  C   SPINA   2      -7.064  39.483  24.417  1.00 20.00      T    C  
ATOM      4  O   SPINA   2      -6.838  40.699  24.266  1.00 20.00      T    O  
ATOM      5  CB  SPINA   2      -9.370  40.171  24.997  1.00 20.00      T    C  
ATOM      6  SG  SPINA   2     -10.630  39.603  26.091  1.00 20.00      T    S  
ATOM      7  SD  SPINA   2     -12.030  41.016  26.292  1.00 20.00      T    S  
ATOM      8  CE  SPINA   2     -12.493  41.132  27.991  1.00 20.00      T    C  
ATOM      9  N1  SPINA   2     -10.981  43.704  30.343  1.00 20.00      T    N  
ATOM     10  O1  SPINA   2     -10.903  44.462  31.295  1.00 20.00      T    O  
ATOM     11  C2  SPINA   2     -12.136  42.852  30.085  1.00 20.00      T    C  
ATOM     12  C3  SPINA   2     -11.721  42.153  28.808  1.00 20.00      T    C  
ATOM     13  C4  SPINA   2     -10.510  42.561  28.419  1.00 20.00      T    C  
ATOM     14  C5  SPINA   2      -9.921  43.576  29.357  1.00 20.00      T    C  
ATOM     15  C6  SPINA   2      -8.614  43.067  29.944  1.00 20.00      T    C  
ATOM     16  C7  SPINA   2      -9.704  44.884  28.606  1.00 20.00      T    C  
ATOM     17  C8  SPINA   2     -13.393  43.682  29.872  1.00 20.00      T    C  
ATOM     18  C9  SPINA   2     -12.293  41.850  31.231  1.00 20.00      T    C  
ENDMDL
MODEL       77
ATOM      1  N   SPINA   2      -8.575  37.902  25.571  1.00 20.00      T    N  
ATOM      2  CA  SPINA   2      -8.478  39.007  24.574  1.00 20.00      T    C  
ATOM      3  C   SPINA   2      -7.064  39.483  24.417  1.00 20.00      T    C  
ATOM      4  O   SPINA   2      -6.838  40.699  24.266  1.00 20.00      T    O  
ATOM      5  CB  SPINA   2      -9.370  40.171  24.997  1.00 20.00      T    C  
ATOM      6  SG  SPINA   2     -10.503  39.646  26.241  1.00 20.00      T    S  
ATOM      7  SD  SPINA   2     -12.129  38.864  25.381  1.00 20.00      T    S  
ATOM      8  CE  SPINA   2     -13.565  39.464  26.210  1.00 20.00      T    C  
ATOM      9  N1  SPINA   2     -14.052  38.913  29.938  1.00 20.00      T    N  
ATOM     10  O1  SPINA   2     -14.621  38.620  30.976  1.00 20.00      T    O  
ATOM     11  C2  SPINA   2     -14.675  38.817  28.624  1.00 20.00      T    C  
ATOM     12  C3  SPINA   2     -13.562  39.302  27.721  1.00 20.00      T    C  
ATOM     13  C4  SPINA   2     -12.479  39.620  28.437  1.00 20.00      T    C  
ATOM     14  C5  SPINA   2     -12.683  39.397  29.908  1.00 20.00      T    C  
ATOM     15  C6  SPINA   2     -11.677  38.387  30.440  1.00 20.00      T    C  
ATOM     16  C7  SPINA   2     -12.550  40.727  30.638  1.00 20.00      T    C  
ATOM     17  C8  SPINA   2     -15.894  39.721  28.526  1.00 20.00      T    C  
ATOM     18  C9  SPINA   2     -15.018  37.354  28.330  1.00 20.00      T    C  
ENDMDL
MODEL       78
ATOM      1  N   SPINA   2      -8.575  37.902  25.571  1.00 20.00      T    N  
ATOM      2  CA  SPINA   2      -8.478  39.007  24.574  1.00 20.00      T    C  
ATOM      3  C   SPINA   2      -7.064  39.483  24.417  1.00 20.00      T    C  
ATOM      4  O   SPINA   2      -6.838  40.699  24.266  1.00 20.00      T    O  
ATOM      5  CB  SPINA   2      -9.370  40.171  24.997  1.00 20.00      T    C  
ATOM      6  SG  SPINA   2     -10.433  39.674  26.312  1.00 20.00      T    S  
ATOM      7  SD  SPINA   2     -10.004  40.726  27.957  1.00 20.00      T    S  
ATOM      8  CE  SPINA   2     -11.408  41.694  28.406  1.00 20.00      T    C  
ATOM      9  N1  SPINA   2     -12.435  41.431  32.054  1.00 20.00      T    N  
ATOM     10  O1  SPINA   2     -12.446  41.673  33.249  1.00 20.00      T    O  
ATOM     11  C2  SPINA   2     -11.586  42.131  31.099  1.00 20.00      T    C  
ATOM     12  C3  SPINA   2     -11.954  41.444  29.801  1.00 20.00      T    C  
ATOM     13  C4  SPINA   2     -12.876  40.500  30.012  1.00 20.00      T    C  
ATOM     14  C5  SPINA   2     -13.275  40.406  31.457  1.00 20.00      T    C  
ATOM     15  C6  SPINA   2     -14.762  40.679  31.620  1.00 20.00      T    C  
ATOM     16  C7  SPINA   2     -12.918  39.022  31.986  1.00 20.00      T    C  
ATOM     17  C8  SPINA   2     -10.113  41.933  31.426  1.00 20.00      T    C  
ATOM     18  C9  SPINA   2     -11.975  43.611  31.063  1.00 20.00      T    C  
ENDMDL
MODEL       79
ATOM      1  N   SPINA   2      -8.575  37.902  25.571  1.00 20.00      T    N  
ATOM      2  CA  SPINA   2      -8.478  39.007  24.574  1.00 20.00      T    C  
ATOM      3  C   SPINA   2      -7.064  39.483  24.417  1.00 20.00      T    C  
ATOM      4  O   SPINA   2      -6.838  40.699  24.266  1.00 20.00      T    O  
ATOM      5  CB  SPINA   2      -9.370  40.171  24.997  1.00 20.00      T    C  
ATOM      6  SG  SPINA   2     -10.403  39.686  26.340  1.00 20.00      T    S  
ATOM      7  SD  SPINA   2     -11.622  41.194  26.827  1.00 20.00      T    S  
ATOM      8  CE  SPINA   2     -13.275  40.766  26.383  1.00 20.00      T    C  
ATOM      9  N1  SPINA   2     -15.198  37.927  28.020  1.00 20.00      T    N  
ATOM     10  O1  SPINA   2     -16.091  37.116  28.195  1.00 20.00      T    O  
ATOM     11  C2  SPINA   2     -15.170  38.866  26.905  1.00 20.00      T    C  
ATOM     12  C3  SPINA   2     -13.887  39.623  27.174  1.00 20.00      T    C  
ATOM     13  C4  SPINA   2     -13.293  39.165  28.279  1.00 20.00      T    C  
ATOM     14  C5  SPINA   2     -14.060  38.042  28.917  1.00 20.00      T    C  
ATOM     15  C6  SPINA   2     -13.212  36.781  28.976  1.00 20.00      T    C  
ATOM     16  C7  SPINA   2     -14.498  38.465  30.313  1.00 20.00      T    C  
ATOM     17  C8  SPINA   2     -16.374  39.796  26.942  1.00 20.00      T    C  
ATOM     18  C9  SPINA   2     -15.081  38.090  25.589  1.00 20.00      T    C  
ENDMDL
MODEL       80
ATOM      1  N   SPINA   2      -8.575  37.902  25.571  1.00 20.00      T    N  
ATOM      2  CA  SPINA   2      -8.478  39.007  24.574  1.00 20.00      T    C  
ATOM      3  C   SPINA   2      -7.064  39.483  24.417  1.00 20.00      T    C  
ATOM      4  O   SPINA   2      -6.838  40.699  24.266  1.00 20.00      T    O  
ATOM      5  CB  SPINA   2      -9.370  40.171  24.997  1.00 20.00      T    C  
ATOM      6  SG  SPINA   2     -10.907  39.565  25.612  1.00 20.00      T    S  
ATOM      7  SD  SPINA   2     -11.972  41.080  26.365  1.00 20.00      T    S  
ATOM      8  CE  SPINA   2     -11.911  41.007  28.127  1.00 20.00      T    C  
ATOM      9  N1  SPINA   2     -14.924  39.256  29.640  1.00 20.00      T    N  
ATOM     10  O1  SPINA   2     -15.675  38.341  29.931  1.00 20.00      T    O  
ATOM     11  C2  SPINA   2     -13.685  39.074  28.895  1.00 20.00      T    C  
ATOM     12  C3  SPINA   2     -13.171  40.495  28.802  1.00 20.00      T    C  
ATOM     13  C4  SPINA   2     -14.009  41.339  29.411  1.00 20.00      T    C  
ATOM     14  C5  SPINA   2     -15.195  40.636  30.006  1.00 20.00      T    C  
ATOM     15  C6  SPINA   2     -15.250  40.858  31.510  1.00 20.00      T    C  
ATOM     16  C7  SPINA   2     -16.466  41.146  29.338  1.00 20.00      T    C  
ATOM     17  C8  SPINA   2     -13.954  38.497  27.513  1.00 20.00      T    C  
ATOM     18  C9  SPINA   2     -12.728  38.199  29.708  1.00 20.00      T    C  
ENDMDL
MODEL       81
ATOM      1  N   SPINA   2      -8.575  37.902  25.571  1.00 20.00      T    N  
ATOM      2  CA  SPINA   2      -8.478  39.007  24.574  1.00 20.00      T    C  
ATOM      3  C   SPINA   2      -7.064  39.483  24.417  1.00 20.00      T    C  
ATOM      4  O   SPINA   2      -6.838  40.699  24.266  1.00 20.00      T    O  
ATOM      5  CB  SPINA   2      -9.370  40.171  24.997  1.00 20.00      T    C  
ATOM      6  SG  SPINA   2     -10.687  39.588  26.013  1.00 20.00      T    S  
ATOM      7  SD  SPINA   2     -10.917  40.809  27.579  1.00 20.00      T    S  
ATOM      8  CE  SPINA   2     -11.501  39.875  28.958  1.00 20.00      T    C  
ATOM      9  N1  SPINA   2     -15.091  38.869  28.227  1.00 20.00      T    N  
ATOM     10  O1  SPINA   2     -16.144  38.789  27.617  1.00 20.00      T    O  
ATOM     11  C2  SPINA   2     -13.917  39.567  27.717  1.00 20.00      T    C  
ATOM     12  C3  SPINA   2     -12.930  39.372  28.847  1.00 20.00      T    C  
ATOM     13  C4  SPINA   2     -13.482  38.666  29.838  1.00 20.00      T    C  
ATOM     14  C5  SPINA   2     -14.900  38.273  29.538  1.00 20.00      T    C  
ATOM     15  C6  SPINA   2     -15.046  36.759  29.537  1.00 20.00      T    C  
ATOM     16  C7  SPINA   2     -15.824  38.905  30.572  1.00 20.00      T    C  
ATOM     17  C8  SPINA   2     -14.210  41.043  27.493  1.00 20.00      T    C  
ATOM     18  C9  SPINA   2     -13.430  38.876  26.441  1.00 20.00      T    C  
ENDMDL
MODEL       82
ATOM      1  N   SPINA   2      -8.575  37.902  25.571  1.00 20.00      T    N  
ATOM      2  CA  SPINA   2      -8.478  39.007  24.574  1.00 20.00      T    C  
ATOM      3  C   SPINA   2      -7.064  39.483  24.417  1.00 20.00      T    C  
ATOM      4  O   SPINA   2      -6.838  40.699  24.266  1.00 20.00      T    O  
ATOM      5  CB  SPINA   2      -9.370  40.171  24.997  1.00 20.00      T    C  
ATOM      6  SG  SPINA   2      -9.734  40.061  26.718  1.00 20.00      T    S  
ATOM      7  SD  SPINA   2     -11.334  41.184  27.138  1.00 20.00      T    S  
ATOM      8  CE  SPINA   2     -10.883  42.412  28.322  1.00 20.00      T    C  
ATOM      9  N1  SPINA   2     -12.044  41.905  31.904  1.00 20.00      T    N  
ATOM     10  O1  SPINA   2     -12.716  42.057  32.910  1.00 20.00      T    O  
ATOM     11  C2  SPINA   2     -12.302  42.604  30.651  1.00 20.00      T    C  
ATOM     12  C3  SPINA   2     -11.195  42.069  29.768  1.00 20.00      T    C  
ATOM     13  C4  SPINA   2     -10.437  41.197  30.440  1.00 20.00      T    C  
ATOM     14  C5  SPINA   2     -10.906  41.004  31.854  1.00 20.00      T    C  
ATOM     15  C6  SPINA   2     -11.279  39.550  32.099  1.00 20.00      T    C  
ATOM     16  C7  SPINA   2      -9.807  41.448  32.811  1.00 20.00      T    C  
ATOM     17  C8  SPINA   2     -12.181  44.110  30.828  1.00 20.00      T    C  
ATOM     18  C9  SPINA   2     -13.675  42.195  30.114  1.00 20.00      T    C  
ENDMDL
MODEL       83
ATOM      1  N   SPINA   2      -8.575  37.902  25.571  1.00 20.00      T    N  
ATOM      2  CA  SPINA   2      -8.478  39.007  24.574  1.00 20.00      T    C  
ATOM      3  C   SPINA   2      -7.064  39.483  24.417  1.00 20.00      T    C  
ATOM      4  O   SPINA   2      -6.838  40.699  24.266  1.00 20.00      T    O  
ATOM      5  CB  SPINA   2      -9.370  40.171  24.997  1.00 20.00      T    C  
ATOM      6  SG  SPINA   2     -10.244  39.760  26.472  1.00 20.00      T    S  
ATOM      7  SD  SPINA   2     -11.808  40.986  26.687  1.00 20.00      T    S  
ATOM      8  CE  SPINA   2     -11.284  42.450  27.521  1.00 20.00      T    C  
ATOM      9  N1  SPINA   2     -12.787  42.868  30.985  1.00 20.00      T    N  
ATOM     10  O1  SPINA   2     -13.626  43.116  31.834  1.00 20.00      T    O  
ATOM     11  C2  SPINA   2     -13.048  42.935  29.552  1.00 20.00      T    C  
ATOM     12  C3  SPINA   2     -11.700  42.556  28.978  1.00 20.00      T    C  
ATOM     13  C4  SPINA   2     -10.822  42.313  29.956  1.00 20.00      T    C  
ATOM     14  C5  SPINA   2     -11.428  42.480  31.320  1.00 20.00      T    C  
ATOM     15  C6  SPINA   2     -11.351  41.177  32.102  1.00 20.00      T    C  
ATOM     16  C7  SPINA   2     -10.699  43.596  32.057  1.00 20.00      T    C  
ATOM     17  C8  SPINA   2     -13.446  44.342  29.133  1.00 20.00      T    C  
ATOM     18  C9  SPINA   2     -14.111  41.899  29.181  1.00 20.00      T    C  
ENDMDL
MODEL       84
ATOM      1  N   SPINA   2      -8.575  37.902  25.571  1.00 20.00      T    N  
ATOM      2  CA  SPINA   2      -8.478  39.007  24.574  1.00 20.00      T    C  
ATOM      3  C   SPINA   2      -7.064  39.483  24.417  1.00 20.00      T    C  
ATOM      4  O   SPINA   2      -6.838  40.699  24.266  1.00 20.00      T    O  
ATOM      5  CB  SPINA   2      -9.370  40.171  24.997  1.00 20.00      T    C  
ATOM      6  SG  SPINA   2     -10.132  39.819  26.547  1.00 20.00      T    S  
ATOM      7  SD  SPINA   2     -11.370  41.309  27.040  1.00 20.00      T    S  
ATOM      8  CE  SPINA   2     -12.923  41.057  26.242  1.00 20.00      T    C  
ATOM      9  N1  SPINA   2     -16.018  39.896  28.114  1.00 20.00      T    N  
ATOM     10  O1  SPINA   2     -17.102  39.367  28.295  1.00 20.00      T    O  
ATOM     11  C2  SPINA   2     -15.327  39.895  26.831  1.00 20.00      T    C  
ATOM     12  C3  SPINA   2     -14.073  40.678  27.158  1.00 20.00      T    C  
ATOM     13  C4  SPINA   2     -14.075  41.056  28.440  1.00 20.00      T    C  
ATOM     14  C5  SPINA   2     -15.302  40.590  29.170  1.00 20.00      T    C  
ATOM     15  C6  SPINA   2     -14.921  39.686  30.333  1.00 20.00      T    C  
ATOM     16  C7  SPINA   2     -16.082  41.803  29.662  1.00 20.00      T    C  
ATOM     17  C8  SPINA   2     -16.150  40.599  25.763  1.00 20.00      T    C  
ATOM     18  C9  SPINA   2     -14.984  38.456  26.439  1.00 20.00      T    C  
ENDMDL
MODEL       85
ATOM      1  N   SPINA   2      -8.575  37.902  25.571  1.00 20.00      T    N  
ATOM      2  CA  SPINA   2      -8.478  39.007  24.574  1.00 20.00      T    C  
ATOM      3  C   SPINA   2      -7.064  39.483  24.417  1.00 20.00      T    C  
ATOM      4  O   SPINA   2      -6.838  40.699  24.266  1.00 20.00      T    O  
ATOM      5  CB  SPINA   2      -9.370  40.171  24.997  1.00 20.00      T    C  
ATOM      6  SG  SPINA   2     -10.864  39.563  25.707  1.00 20.00      T    S  
ATOM      7  SD  SPINA   2     -12.431  40.409  24.798  1.00 20.00      T    S  
ATOM      8  CE  SPINA   2     -13.905  39.577  25.297  1.00 20.00      T    C  
ATOM      9  N1  SPINA   2     -16.598  38.902  22.703  1.00 20.00      T    N  
ATOM     10  O1  SPINA   2     -17.337  38.258  21.977  1.00 20.00      T    O  
ATOM     11  C2  SPINA   2     -15.653  38.294  23.632  1.00 20.00      T    C  
ATOM     12  C3  SPINA   2     -15.004  39.513  24.249  1.00 20.00      T    C  
ATOM     13  C4  SPINA   2     -15.518  40.633  23.734  1.00 20.00      T    C  
ATOM     14  C5  SPINA   2     -16.582  40.354  22.711  1.00 20.00      T    C  
ATOM     15  C6  SPINA   2     -17.908  40.966  23.139  1.00 20.00      T    C  
ATOM     16  C7  SPINA   2     -16.140  40.911  21.364  1.00 20.00      T    C  
ATOM     17  C8  SPINA   2     -14.631  37.442  22.895  1.00 20.00      T    C  
ATOM     18  C9  SPINA   2     -16.421  37.491  24.685  1.00 20.00      T    C  
ENDMDL
MODEL       86
ATOM      1  N   SPINA   2      -8.575  37.902  25.571  1.00 20.00      T    N  
ATOM      2  CA  SPINA   2      -8.478  39.007  24.574  1.00 20.00      T    C  
ATOM      3  C   SPINA   2      -7.064  39.483  24.417  1.00 20.00      T    C  
ATOM      4  O   SPINA   2      -6.838  40.699  24.266  1.00 20.00      T    O  
ATOM      5  CB  SPINA   2      -9.370  40.171  24.997  1.00 20.00      T    C  
ATOM      6  SG  SPINA   2      -9.232  40.440  26.734  1.00 20.00      T    S  
ATOM      7  SD  SPINA   2     -11.032  40.873  27.490  1.00 20.00      T    S  
ATOM      8  CE  SPINA   2     -10.825  41.706  29.031  1.00 20.00      T    C  
ATOM      9  N1  SPINA   2     -12.328  39.910  32.022  1.00 20.00      T    N  
ATOM     10  O1  SPINA   2     -13.181  39.543  32.813  1.00 20.00      T    O  
ATOM     11  C2  SPINA   2     -12.610  40.763  30.874  1.00 20.00      T    C  
ATOM     12  C3  SPINA   2     -11.235  40.914  30.261  1.00 20.00      T    C  
ATOM     13  C4  SPINA   2     -10.325  40.240  30.970  1.00 20.00      T    C  
ATOM     14  C5  SPINA   2     -10.931  39.533  32.149  1.00 20.00      T    C  
ATOM     15  C6  SPINA   2     -10.703  38.032  32.048  1.00 20.00      T    C  
ATOM     16  C7  SPINA   2     -10.323  40.087  33.431  1.00 20.00      T    C  
ATOM     17  C8  SPINA   2     -13.166  42.109  31.314  1.00 20.00      T    C  
ATOM     18  C9  SPINA   2     -13.557  40.032  29.919  1.00 20.00      T    C  
ENDMDL
MODEL       87
ATOM      1  N   SPINA   2      -8.575  37.902  25.571  1.00 20.00      T    N  
ATOM      2  CA  SPINA   2      -8.478  39.007  24.574  1.00 20.00      T    C  
ATOM      3  C   SPINA   2      -7.064  39.483  24.417  1.00 20.00      T    C  
ATOM      4  O   SPINA   2      -6.838  40.699  24.266  1.00 20.00      T    O  
ATOM      5  CB  SPINA   2      -9.370  40.171  24.997  1.00 20.00      T    C  
ATOM      6  SG  SPINA   2     -10.955  39.574  25.486  1.00 20.00      T    S  
ATOM      7  SD  SPINA   2     -12.189  41.118  25.786  1.00 20.00      T    S  
ATOM      8  CE  SPINA   2     -12.613  41.193  27.497  1.00 20.00      T    C  
ATOM      9  N1  SPINA   2     -13.446  44.623  28.902  1.00 20.00      T    N  
ATOM     10  O1  SPINA   2     -14.133  45.558  29.280  1.00 20.00      T    O  
ATOM     11  C2  SPINA   2     -13.997  43.366  28.412  1.00 20.00      T    C  
ATOM     12  C3  SPINA   2     -12.741  42.592  28.076  1.00 20.00      T    C  
ATOM     13  C4  SPINA   2     -11.653  43.319  28.345  1.00 20.00      T    C  
ATOM     14  C5  SPINA   2     -11.994  44.672  28.901  1.00 20.00      T    C  
ATOM     15  C6  SPINA   2     -11.397  44.845  30.289  1.00 20.00      T    C  
ATOM     16  C7  SPINA   2     -11.477  45.747  27.953  1.00 20.00      T    C  
ATOM     17  C8  SPINA   2     -14.852  43.589  27.173  1.00 20.00      T    C  
ATOM     18  C9  SPINA   2     -14.778  42.681  29.536  1.00 20.00      T    C  
ENDMDL
MODEL       88
ATOM      1  N   SPINA   2      -8.575  37.902  25.571  1.00 20.00      T    N  
ATOM      2  CA  SPINA   2      -8.478  39.007  24.574  1.00 20.00      T    C  
ATOM      3  C   SPINA   2      -7.064  39.483  24.417  1.00 20.00      T    C  
ATOM      4  O   SPINA   2      -6.838  40.699  24.266  1.00 20.00      T    O  
ATOM      5  CB  SPINA   2      -9.370  40.171  24.997  1.00 20.00      T    C  
ATOM      6  SG  SPINA   2     -10.791  39.568  25.848  1.00 20.00      T    S  
ATOM      7  SD  SPINA   2     -11.636  41.057  26.880  1.00 20.00      T    S  
ATOM      8  CE  SPINA   2     -10.394  41.888  27.817  1.00 20.00      T    C  
ATOM      9  N1  SPINA   2      -8.949  40.406  31.003  1.00 20.00      T    N  
ATOM     10  O1  SPINA   2      -8.488  40.375  32.131  1.00 20.00      T    O  
ATOM     11  C2  SPINA   2      -9.378  41.632  30.342  1.00 20.00      T    C  
ATOM     12  C3  SPINA   2      -9.839  41.111  28.998  1.00 20.00      T    C  
ATOM     13  C4  SPINA   2      -9.687  39.785  28.929  1.00 20.00      T    C  
ATOM     14  C5  SPINA   2      -9.116  39.210  30.194  1.00 20.00      T    C  
ATOM     15  C6  SPINA   2     -10.078  38.202  30.804  1.00 20.00      T    C  
ATOM     16  C7  SPINA   2      -7.774  38.559  29.887  1.00 20.00      T    C  
ATOM     17  C8  SPINA   2      -8.218  42.605  30.185  1.00 20.00      T    C  
ATOM     18  C9  SPINA   2     -10.545  42.247  31.119  1.00 20.00      T    C  
ENDMDL
MODEL       89
ATOM      1  N   SPINA   2      -8.575  37.902  25.571  1.00 20.00      T    N  
ATOM      2  CA  SPINA   2      -8.478  39.007  24.574  1.00 20.00      T    C  
ATOM      3  C   SPINA   2      -7.064  39.483  24.417  1.00 20.00      T    C  
ATOM      4  O   SPINA   2      -6.838  40.699  24.266  1.00 20.00      T    O  
ATOM      5  CB  SPINA   2      -9.370  40.171  24.997  1.00 20.00      T    C  
ATOM      6  SG  SPINA   2     -10.366  39.703  26.374  1.00 20.00      T    S  
ATOM      7  SD  SPINA   2     -12.164  39.111  25.730  1.00 20.00      T    S  
ATOM      8  CE  SPINA   2     -12.534  39.934  24.215  1.00 20.00      T    C  
ATOM      9  N1  SPINA   2     -15.363  38.362  22.225  1.00 20.00      T    N  
ATOM     10  O1  SPINA   2     -15.924  37.580  21.476  1.00 20.00      T    O  
ATOM     11  C2  SPINA   2     -13.956  38.258  22.589  1.00 20.00      T    C  
ATOM     12  C3  SPINA   2     -13.786  39.454  23.500  1.00 20.00      T    C  
ATOM     13  C4  SPINA   2     -14.937  40.122  23.621  1.00 20.00      T    C  
ATOM     14  C5  SPINA   2     -16.048  39.491  22.832  1.00 20.00      T    C  
ATOM     15  C6  SPINA   2     -17.188  39.078  23.750  1.00 20.00      T    C  
ATOM     16  C7  SPINA   2     -16.534  40.475  21.776  1.00 20.00      T    C  
ATOM     17  C8  SPINA   2     -13.062  38.371  21.363  1.00 20.00      T    C  
ATOM     18  C9  SPINA   2     -13.724  36.952  23.353  1.00 20.00      T    C  
ENDMDL
MODEL       90
ATOM      1  N   SPINA   2      -8.575  37.902  25.571  1.00 20.00      T    N  
ATOM      2  CA  SPINA   2      -8.478  39.007  24.574  1.00 20.00      T    C  
ATOM      3  C   SPINA   2      -7.064  39.483  24.417  1.00 20.00      T    C  
ATOM      4  O   SPINA   2      -6.838  40.699  24.266  1.00 20.00      T    O  
ATOM      5  CB  SPINA   2      -9.370  40.171  24.997  1.00 20.00      T    C  
ATOM      6  SG  SPINA   2     -10.819  39.565  25.797  1.00 20.00      T    S  
ATOM      7  SD  SPINA   2     -11.122  40.578  27.494  1.00 20.00      T    S  
ATOM      8  CE  SPINA   2     -10.116  39.885  28.767  1.00 20.00      T    C  
ATOM      9  N1  SPINA   2     -11.821  40.491  32.107  1.00 20.00      T    N  
ATOM     10  O1  SPINA   2     -12.729  40.680  32.899  1.00 20.00      T    O  
ATOM     11  C2  SPINA   2     -12.028  40.285  30.679  1.00 20.00      T    C  
ATOM     12  C3  SPINA   2     -10.608  40.118  30.185  1.00 20.00      T    C  
ATOM     13  C4  SPINA   2      -9.742  40.217  31.197  1.00 20.00      T    C  
ATOM     14  C5  SPINA   2     -10.426  40.455  32.513  1.00 20.00      T    C  
ATOM     15  C6  SPINA   2     -10.113  39.331  33.489  1.00 20.00      T    C  
ATOM     16  C7  SPINA   2      -9.979  41.799  33.074  1.00 20.00      T    C  
ATOM     17  C8  SPINA   2     -12.693  41.495  30.041  1.00 20.00      T    C  
ATOM     18  C9  SPINA   2     -12.836  39.003  30.463  1.00 20.00      T    C  
ENDMDL
MODEL       91
ATOM      1  N   SPINA   2      -8.575  37.902  25.571  1.00 20.00      T    N  
ATOM      2  CA  SPINA   2      -8.478  39.007  24.574  1.00 20.00      T    C  
ATOM      3  C   SPINA   2      -7.064  39.483  24.417  1.00 20.00      T    C  
ATOM      4  O   SPINA   2      -6.838  40.699  24.266  1.00 20.00      T    O  
ATOM      5  CB  SPINA   2      -9.370  40.171  24.997  1.00 20.00      T    C  
ATOM      6  SG  SPINA   2     -10.304  39.731  26.425  1.00 20.00      T    S  
ATOM      7  SD  SPINA   2     -12.249  39.674  25.963  1.00 20.00      T    S  
ATOM      8  CE  SPINA   2     -13.188  39.483  27.444  1.00 20.00      T    C  
ATOM      9  N1  SPINA   2     -16.945  40.006  27.219  1.00 20.00      T    N  
ATOM     10  O1  SPINA   2     -18.129  39.717  27.173  1.00 20.00      T    O  
ATOM     11  C2  SPINA   2     -15.881  39.019  27.361  1.00 20.00      T    C  
ATOM     12  C3  SPINA   2     -14.647  39.895  27.349  1.00 20.00      T    C  
ATOM     13  C4  SPINA   2     -14.984  41.182  27.219  1.00 20.00      T    C  
ATOM     14  C5  SPINA   2     -16.470  41.376  27.132  1.00 20.00      T    C  
ATOM     15  C6  SPINA   2     -16.962  42.255  28.273  1.00 20.00      T    C  
ATOM     16  C7  SPINA   2     -16.816  41.997  25.785  1.00 20.00      T    C  
ATOM     17  C8  SPINA   2     -15.875  38.047  26.191  1.00 20.00      T    C  
ATOM     18  C9  SPINA   2     -16.029  38.303  28.705  1.00 20.00      T    C  
ENDMDL
MODEL       92
ATOM      1  N   SPINA   2      -8.575  37.902  25.571  1.00 20.00      T    N  
ATOM      2  CA  SPINA   2      -8.478  39.007  24.574  1.00 20.00      T    C  
ATOM      3  C   SPINA   2      -7.064  39.483  24.417  1.00 20.00      T    C  
ATOM      4  O   SPINA   2      -6.838  40.699  24.266  1.00 20.00      T    O  
ATOM      5  CB  SPINA   2      -9.370  40.171  24.997  1.00 20.00      T    C  
ATOM      6  SG  SPINA   2     -11.053  39.651  25.068  1.00 20.00      T    S  
ATOM      7  SD  SPINA   2     -11.762  39.924  26.917  1.00 20.00      T    S  
ATOM      8  CE  SPINA   2     -13.070  41.107  26.864  1.00 20.00      T    C  
ATOM      9  N1  SPINA   2     -14.695  42.529  29.990  1.00 20.00      T    N  
ATOM     10  O1  SPINA   2     -15.353  43.289  30.680  1.00 20.00      T    O  
ATOM     11  C2  SPINA   2     -14.531  42.687  28.550  1.00 20.00      T    C  
ATOM     12  C3  SPINA   2     -13.636  41.514  28.213  1.00 20.00      T    C  
ATOM     13  C4  SPINA   2     -13.349  40.810  29.312  1.00 20.00      T    C  
ATOM     14  C5  SPINA   2     -13.997  41.380  30.541  1.00 20.00      T    C  
ATOM     15  C6  SPINA   2     -14.929  40.359  31.176  1.00 20.00      T    C  
ATOM     16  C7  SPINA   2     -12.915  41.809  31.524  1.00 20.00      T    C  
ATOM     17  C8  SPINA   2     -13.854  44.007  28.216  1.00 20.00      T    C  
ATOM     18  C9  SPINA   2     -15.894  42.548  27.866  1.00 20.00      T    C  
ENDMDL
MODEL       93
ATOM      1  N   SPINA   2      -8.575  37.902  25.571  1.00 20.00      T    N  
ATOM      2  CA  SPINA   2      -8.478  39.007  24.574  1.00 20.00      T    C  
ATOM      3  C   SPINA   2      -7.064  39.483  24.417  1.00 20.00      T    C  
ATOM      4  O   SPINA   2      -6.838  40.699  24.266  1.00 20.00      T    O  
ATOM      5  CB  SPINA   2      -9.370  40.171  24.997  1.00 20.00      T    C  
ATOM      6  SG  SPINA   2     -10.031  39.875  26.604  1.00 20.00      T    S  
ATOM      7  SD  SPINA   2     -11.869  39.107  26.442  1.00 20.00      T    S  
ATOM      8  CE  SPINA   2     -12.970  40.360  25.868  1.00 20.00      T    C  
ATOM      9  N1  SPINA   2     -16.669  40.440  26.732  1.00 20.00      T    N  
ATOM     10  O1  SPINA   2     -17.821  40.840  26.750  1.00 20.00      T    O  
ATOM     11  C2  SPINA   2     -15.600  41.096  25.989  1.00 20.00      T    C  
ATOM     12  C3  SPINA   2     -14.414  40.216  26.318  1.00 20.00      T    C  
ATOM     13  C4  SPINA   2     -14.778  39.217  27.127  1.00 20.00      T    C  
ATOM     14  C5  SPINA   2     -16.242  39.257  27.460  1.00 20.00      T    C  
ATOM     15  C6  SPINA   2     -16.932  37.984  26.996  1.00 20.00      T    C  
ATOM     16  C7  SPINA   2     -16.407  39.444  28.963  1.00 20.00      T    C  
ATOM     17  C8  SPINA   2     -15.382  42.518  26.483  1.00 20.00      T    C  
ATOM     18  C9  SPINA   2     -15.918  41.047  24.493  1.00 20.00      T    C  
ENDMDL
MODEL       94
ATOM      1  N   SPINA   2      -8.575  37.902  25.571  1.00 20.00      T    N  
ATOM      2  CA  SPINA   2      -8.478  39.007  24.574  1.00 20.00      T    C  
ATOM      3  C   SPINA   2      -7.064  39.483  24.417  1.00 20.00      T    C  
ATOM      4  O   SPINA   2      -6.838  40.699  24.266  1.00 20.00      T    O  
ATOM      5  CB  SPINA   2      -9.370  40.171  24.997  1.00 20.00      T    C  
ATOM      6  SG  SPINA   2     -10.345  39.712  26.392  1.00 20.00      T    S  
ATOM      7  SD  SPINA   2      -9.375  40.185  28.074  1.00 20.00      T    S  
ATOM      8  CE  SPINA   2     -10.422  39.858  29.456  1.00 20.00      T    C  
ATOM      9  N1  SPINA   2     -13.465  42.113  29.151  1.00 20.00      T    N  
ATOM     10  O1  SPINA   2     -14.195  42.975  28.693  1.00 20.00      T    O  
ATOM     11  C2  SPINA   2     -12.193  41.733  28.548  1.00 20.00      T    C  
ATOM     12  C3  SPINA   2     -11.710  40.661  29.502  1.00 20.00      T    C  
ATOM     13  C4  SPINA   2     -12.592  40.477  30.489  1.00 20.00      T    C  
ATOM     14  C5  SPINA   2     -13.791  41.373  30.358  1.00 20.00      T    C  
ATOM     15  C6  SPINA   2     -15.062  40.548  30.231  1.00 20.00      T    C  
ATOM     16  C7  SPINA   2     -13.862  42.294  31.569  1.00 20.00      T    C  
ATOM     17  C8  SPINA   2     -11.229  42.909  28.512  1.00 20.00      T    C  
ATOM     18  C9  SPINA   2     -12.445  41.150  27.155  1.00 20.00      T    C  
ENDMDL
MODEL       95
ATOM      1  N   SPINA   2      -8.575  37.902  25.571  1.00 20.00      T    N  
ATOM      2  CA  SPINA   2      -8.478  39.007  24.574  1.00 20.00      T    C  
ATOM      3  C   SPINA   2      -7.064  39.483  24.417  1.00 20.00      T    C  
ATOM      4  O   SPINA   2      -6.838  40.699  24.266  1.00 20.00      T    O  
ATOM      5  CB  SPINA   2      -9.370  40.171  24.997  1.00 20.00      T    C  
ATOM      6  SG  SPINA   2     -10.669  39.592  26.038  1.00 20.00      T    S  
ATOM      7  SD  SPINA   2     -11.886  41.110  26.499  1.00 20.00      T    S  
ATOM      8  CE  SPINA   2     -13.391  40.464  27.155  1.00 20.00      T    C  
ATOM      9  N1  SPINA   2     -13.826  40.041  30.905  1.00 20.00      T    N  
ATOM     10  O1  SPINA   2     -14.344  40.141  32.005  1.00 20.00      T    O  
ATOM     11  C2  SPINA   2     -14.424  40.567  29.684  1.00 20.00      T    C  
ATOM     12  C3  SPINA   2     -13.386  40.189  28.649  1.00 20.00      T    C  
ATOM     13  C4  SPINA   2     -12.363  39.547  29.219  1.00 20.00      T    C  
ATOM     14  C5  SPINA   2     -12.546  39.384  30.701  1.00 20.00      T    C  
ATOM     15  C6  SPINA   2     -12.561  37.910  31.079  1.00 20.00      T    C  
ATOM     16  C7  SPINA   2     -11.426  40.117  31.427  1.00 20.00      T    C  
ATOM     17  C8  SPINA   2     -14.596  42.076  29.763  1.00 20.00      T    C  
ATOM     18  C9  SPINA   2     -15.748  39.848  29.417  1.00 20.00      T    C  
ENDMDL
MODEL       96
ATOM      1  N   SPINA   2      -8.575  37.902  25.571  1.00 20.00      T    N  
ATOM      2  CA  SPINA   2      -8.478  39.007  24.574  1.00 20.00      T    C  
ATOM      3  C   SPINA   2      -7.064  39.483  24.417  1.00 20.00      T    C  
ATOM      4  O   SPINA   2      -6.838  40.699  24.266  1.00 20.00      T    O  
ATOM      5  CB  SPINA   2      -9.370  40.171  24.997  1.00 20.00      T    C  
ATOM      6  SG  SPINA   2     -10.899  39.565  25.629  1.00 20.00      T    S  
ATOM      7  SD  SPINA   2     -11.971  41.084  26.365  1.00 20.00      T    S  
ATOM      8  CE  SPINA   2     -11.332  41.526  27.949  1.00 20.00      T    C  
ATOM      9  N1  SPINA   2     -14.157  42.206  30.397  1.00 20.00      T    N  
ATOM     10  O1  SPINA   2     -15.181  42.009  31.029  1.00 20.00      T    O  
ATOM     11  C2  SPINA   2     -13.586  41.238  29.468  1.00 20.00      T    C  
ATOM     12  C3  SPINA   2     -12.366  41.978  28.966  1.00 20.00      T    C  
ATOM     13  C4  SPINA   2     -12.277  43.183  29.537  1.00 20.00      T    C  
ATOM     14  C5  SPINA   2     -13.398  43.440  30.503  1.00 20.00      T    C  
ATOM     15  C6  SPINA   2     -12.852  43.690  31.901  1.00 20.00      T    C  
ATOM     16  C7  SPINA   2     -14.212  44.634  30.019  1.00 20.00      T    C  
ATOM     17  C8  SPINA   2     -14.550  40.934  28.331  1.00 20.00      T    C  
ATOM     18  C9  SPINA   2     -13.182  39.976  30.235  1.00 20.00      T    C  
ENDMDL
MODEL       97
ATOM      1  N   SPINA   2      -8.575  37.902  25.571  1.00 20.00      T    N  
ATOM      2  CA  SPINA   2      -8.478  39.007  24.574  1.00 20.00      T    C  
ATOM      3  C   SPINA   2      -7.064  39.483  24.417  1.00 20.00      T    C  
ATOM      4  O   SPINA   2      -6.838  40.699  24.266  1.00 20.00      T    O  
ATOM      5  CB  SPINA   2      -9.370  40.171  24.997  1.00 20.00      T    C  
ATOM      6  SG  SPINA   2      -9.662  40.111  26.735  1.00 20.00      T    S  
ATOM      7  SD  SPINA   2     -11.593  40.471  27.103  1.00 20.00      T    S  
ATOM      8  CE  SPINA   2     -11.750  42.055  27.864  1.00 20.00      T    C  
ATOM      9  N1  SPINA   2     -14.028  41.709  30.885  1.00 20.00      T    N  
ATOM     10  O1  SPINA   2     -14.893  41.239  31.604  1.00 20.00      T    O  
ATOM     11  C2  SPINA   2     -13.633  41.120  29.611  1.00 20.00      T    C  
ATOM     12  C3  SPINA   2     -12.564  42.085  29.146  1.00 20.00      T    C  
ATOM     13  C4  SPINA   2     -12.394  43.066  30.037  1.00 20.00      T    C  
ATOM     14  C5  SPINA   2     -13.299  42.918  31.227  1.00 20.00      T    C  
ATOM     15  C6  SPINA   2     -12.483  42.786  32.505  1.00 20.00      T    C  
ATOM     16  C7  SPINA   2     -14.229  44.122  31.301  1.00 20.00      T    C  
ATOM     17  C8  SPINA   2     -14.801  41.084  28.638  1.00 20.00      T    C  
ATOM     18  C9  SPINA   2     -13.043  39.729  29.856  1.00 20.00      T    C  
ENDMDL
MODEL       98
ATOM      1  N   SPINA   2      -8.575  37.902  25.571  1.00 20.00      T    N  
ATOM      2  CA  SPINA   2      -8.478  39.007  24.574  1.00 20.00      T    C  
ATOM      3  C   SPINA   2      -7.064  39.483  24.417  1.00 20.00      T    C  
ATOM      4  O   SPINA   2      -6.838  40.699  24.266  1.00 20.00      T    O  
ATOM      5  CB  SPINA   2      -9.370  40.171  24.997  1.00 20.00      T    C  
ATOM      6  SG  SPINA   2     -10.905  39.565  25.616  1.00 20.00      T    S  
ATOM      7  SD  SPINA   2     -11.127  40.122  27.523  1.00 20.00      T    S  
ATOM      8  CE  SPINA   2     -11.954  41.680  27.576  1.00 20.00      T    C  
ATOM      9  N1  SPINA   2     -13.862  42.118  30.833  1.00 20.00      T    N  
ATOM     10  O1  SPINA   2     -14.655  41.868  31.724  1.00 20.00      T    O  
ATOM     11  C2  SPINA   2     -13.655  41.257  29.675  1.00 20.00      T    C  
ATOM     12  C3  SPINA   2     -12.604  42.027  28.905  1.00 20.00      T    C  
ATOM     13  C4  SPINA   2     -12.279  43.152  29.548  1.00 20.00      T    C  
ATOM     14  C5  SPINA   2     -13.038  43.315  30.833  1.00 20.00      T    C  
ATOM     15  C6  SPINA   2     -12.080  43.384  32.014  1.00 20.00      T    C  
ATOM     16  C7  SPINA   2     -13.891  44.574  30.756  1.00 20.00      T    C  
ATOM     17  C8  SPINA   2     -14.933  41.111  28.864  1.00 20.00      T    C  
ATOM     18  C9  SPINA   2     -13.109  39.904  30.139  1.00 20.00      T    C  
ENDMDL
MODEL       99
ATOM      1  N   SPINA   2      -8.575  37.902  25.571  1.00 20.00      T    N  
ATOM      2  CA  SPINA   2      -8.478  39.007  24.574  1.00 20.00      T    C  
ATOM      3  C   SPINA   2      -7.064  39.483  24.417  1.00 20.00      T    C  
ATOM      4  O   SPINA   2      -6.838  40.699  24.266  1.00 20.00      T    O  
ATOM      5  CB  SPINA   2      -9.370  40.171  24.997  1.00 20.00      T    C  
ATOM      6  SG  SPINA   2     -10.943  39.571  25.520  1.00 20.00      T    S  
ATOM      7  SD  SPINA   2     -11.390  40.334  27.313  1.00 20.00      T    S  
ATOM      8  CE  SPINA   2     -10.559  41.879  27.506  1.00 20.00      T    C  
ATOM      9  N1  SPINA   2     -12.275  44.549  29.594  1.00 20.00      T    N  
ATOM     10  O1  SPINA   2     -12.908  45.562  29.842  1.00 20.00      T    O  
ATOM     11  C2  SPINA   2     -11.986  44.092  28.240  1.00 20.00      T    C  
ATOM     12  C3  SPINA   2     -11.186  42.835  28.506  1.00 20.00      T    C  
ATOM     13  C4  SPINA   2     -11.053  42.630  29.819  1.00 20.00      T    C  
ATOM     14  C5  SPINA   2     -11.736  43.690  30.635  1.00 20.00      T    C  
ATOM     15  C6  SPINA   2     -12.809  43.075  31.521  1.00 20.00      T    C  
ATOM     16  C7  SPINA   2     -10.697  44.423  31.474  1.00 20.00      T    C  
ATOM     17  C8  SPINA   2     -11.160  45.118  27.479  1.00 20.00      T    C  
ATOM     18  C9  SPINA   2     -13.299  43.763  27.525  1.00 20.00      T    C  
ENDMDL
MODEL      100
ATOM      1  N   SPINA   2      -8.575  37.902  25.571  1.00 20.00      T    N  
ATOM      2  CA  SPINA   2      -8.478  39.007  24.574  1.00 20.00      T    C  
ATOM      3  C   SPINA   2      -7.064  39.483  24.417  1.00 20.00      T    C  
ATOM      4  O   SPINA   2      -6.838  40.699  24.266  1.00 20.00      T    O  
ATOM      5  CB  SPINA   2      -9.370  40.171  24.997  1.00 20.00      T    C  
ATOM      6  SG  SPINA   2     -11.062  39.677  24.976  1.00 20.00      T    S  
ATOM      7  SD  SPINA   2     -12.111  40.824  26.234  1.00 20.00      T    S  
ATOM      8  CE  SPINA   2     -12.867  39.800  27.455  1.00 20.00      T    C  
ATOM      9  N1  SPINA   2     -16.610  39.282  27.055  1.00 20.00      T    N  
ATOM     10  O1  SPINA   2     -17.649  38.772  26.672  1.00 20.00      T    O  
ATOM     11  C2  SPINA   2     -15.289  38.766  26.718  1.00 20.00      T    C  
ATOM     12  C3  SPINA   2     -14.385  39.757  27.420  1.00 20.00      T    C  
ATOM     13  C4  SPINA   2     -15.107  40.685  28.055  1.00 20.00      T    C  
ATOM     14  C5  SPINA   2     -16.584  40.470  27.891  1.00 20.00      T    C  
ATOM     15  C6  SPINA   2     -17.248  40.266  29.244  1.00 20.00      T    C  
ATOM     16  C7  SPINA   2     -17.187  41.668  27.168  1.00 20.00      T    C  
ATOM     17  C8  SPINA   2     -15.059  38.785  25.214  1.00 20.00      T    C  
ATOM     18  C9  SPINA   2     -15.125  37.364  27.308  1.00 20.00      T    C  
ENDMDL
MODEL      101
ATOM      1  N   SPINA   2      -8.575  37.902  25.571  1.00 20.00      T    N  
ATOM      2  CA  SPINA   2      -8.478  39.007  24.574  1.00 20.00      T    C  
ATOM      3  C   SPINA   2      -7.064  39.483  24.417  1.00 20.00      T    C  
ATOM      4  O   SPINA   2      -6.838  40.699  24.266  1.00 20.00      T    O  
ATOM      5  CB  SPINA   2      -9.370  40.171  24.997  1.00 20.00      T    C  
ATOM      6  SG  SPINA   2      -9.320  40.367  26.748  1.00 20.00      T    S  
ATOM      7  SD  SPINA   2     -11.146  40.821  27.424  1.00 20.00      T    S  
ATOM      8  CE  SPINA   2     -11.282  42.573  27.588  1.00 20.00      T    C  
ATOM      9  N1  SPINA   2     -13.838  43.290  30.306  1.00 20.00      T    N  
ATOM     10  O1  SPINA   2     -14.582  43.074  31.248  1.00 20.00      T    O  
ATOM     11  C2  SPINA   2     -12.975  42.275  29.713  1.00 20.00      T    C  
ATOM     12  C3  SPINA   2     -12.300  43.055  28.606  1.00 20.00      T    C  
ATOM     13  C4  SPINA   2     -12.729  44.321  28.592  1.00 20.00      T    C  
ATOM     14  C5  SPINA   2     -13.738  44.593  29.671  1.00 20.00      T    C  
ATOM     15  C6  SPINA   2     -13.237  45.681  30.609  1.00 20.00      T    C  
ATOM     16  C7  SPINA   2     -15.059  44.998  29.030  1.00 20.00      T    C  
ATOM     17  C8  SPINA   2     -13.792  41.121  29.151  1.00 20.00      T    C  
ATOM     18  C9  SPINA   2     -11.954  41.806  30.752  1.00 20.00      T    C  
ENDMDL
MODEL      102
ATOM      1  N   SPINA   2      -8.575  37.902  25.571  1.00 20.00      T    N  
ATOM      2  CA  SPINA   2      -8.478  39.007  24.574  1.00 20.00      T    C  
ATOM      3  C   SPINA   2      -7.064  39.483  24.417  1.00 20.00      T    C  
ATOM      4  O   SPINA   2      -6.838  40.699  24.266  1.00 20.00      T    O  
ATOM      5  CB  SPINA   2      -9.370  40.171  24.997  1.00 20.00      T    C  
ATOM      6  SG  SPINA   2     -10.687  39.588  26.014  1.00 20.00      T    S  
ATOM      7  SD  SPINA   2     -11.529  41.129  26.969  1.00 20.00      T    S  
ATOM      8  CE  SPINA   2     -13.155  40.672  27.479  1.00 20.00      T    C  
ATOM      9  N1  SPINA   2     -14.057  39.958  31.100  1.00 20.00      T    N  
ATOM     10  O1  SPINA   2     -14.691  39.521  32.046  1.00 20.00      T    O  
ATOM     11  C2  SPINA   2     -14.433  39.740  29.709  1.00 20.00      T    C  
ATOM     12  C3  SPINA   2     -13.342  40.490  28.976  1.00 20.00      T    C  
ATOM     13  C4  SPINA   2     -12.486  41.041  29.840  1.00 20.00      T    C  
ATOM     14  C5  SPINA   2     -12.851  40.752  31.268  1.00 20.00      T    C  
ATOM     15  C6  SPINA   2     -11.728  39.998  31.965  1.00 20.00      T    C  
ATOM     16  C7  SPINA   2     -13.148  42.063  31.985  1.00 20.00      T    C  
ATOM     17  C8  SPINA   2     -15.802  40.333  29.412  1.00 20.00      T    C  
ATOM     18  C9  SPINA   2     -14.373  38.243  29.396  1.00 20.00      T    C  
ENDMDL
MODEL      103
ATOM      1  N   SPINA   2      -8.575  37.902  25.571  1.00 20.00      T    N  
ATOM      2  CA  SPINA   2      -8.478  39.007  24.574  1.00 20.00      T    C  
ATOM      3  C   SPINA   2      -7.064  39.483  24.417  1.00 20.00      T    C  
ATOM      4  O   SPINA   2      -6.838  40.699  24.266  1.00 20.00      T    O  
ATOM      5  CB  SPINA   2      -9.370  40.171  24.997  1.00 20.00      T    C  
ATOM      6  SG  SPINA   2     -10.320  39.723  26.412  1.00 20.00      T    S  
ATOM      7  SD  SPINA   2     -11.016  41.373  27.302  1.00 20.00      T    S  
ATOM      8  CE  SPINA   2     -12.699  41.617  26.830  1.00 20.00      T    C  
ATOM      9  N1  SPINA   2     -14.955  43.770  28.999  1.00 20.00      T    N  
ATOM     10  O1  SPINA   2     -15.896  44.059  29.720  1.00 20.00      T    O  
ATOM     11  C2  SPINA   2     -14.723  42.429  28.478  1.00 20.00      T    C  
ATOM     12  C3  SPINA   2     -13.467  42.632  27.658  1.00 20.00      T    C  
ATOM     13  C4  SPINA   2     -13.065  43.905  27.720  1.00 20.00      T    C  
ATOM     14  C5  SPINA   2     -13.964  44.746  28.581  1.00 20.00      T    C  
ATOM     15  C6  SPINA   2     -13.184  45.345  29.742  1.00 20.00      T    C  
ATOM     16  C7  SPINA   2     -14.591  45.842  27.729  1.00 20.00      T    C  
ATOM     17  C8  SPINA   2     -15.881  41.972  27.603  1.00 20.00      T    C  
ATOM     18  C9  SPINA   2     -14.466  41.469  29.642  1.00 20.00      T    C  
ENDMDL
MODEL      104
ATOM      1  N   SPINA   2      -8.575  37.902  25.571  1.00 20.00      T    N  
ATOM      2  CA  SPINA   2      -8.478  39.007  24.574  1.00 20.00      T    C  
ATOM      3  C   SPINA   2      -7.064  39.483  24.417  1.00 20.00      T    C  
ATOM      4  O   SPINA   2      -6.838  40.699  24.266  1.00 20.00      T    O  
ATOM      5  CB  SPINA   2      -9.370  40.171  24.997  1.00 20.00      T    C  
ATOM      6  SG  SPINA   2     -11.039  39.628  25.160  1.00 20.00      T    S  
ATOM      7  SD  SPINA   2     -11.638  39.860  27.053  1.00 20.00      T    S  
ATOM      8  CE  SPINA   2     -13.252  40.573  27.064  1.00 20.00      T    C  
ATOM      9  N1  SPINA   2     -16.389  38.614  27.932  1.00 20.00      T    N  
ATOM     10  O1  SPINA   2     -17.577  38.386  28.084  1.00 20.00      T    O  
ATOM     11  C2  SPINA   2     -15.871  39.881  27.430  1.00 20.00      T    C  
ATOM     12  C3  SPINA   2     -14.378  39.632  27.454  1.00 20.00      T    C  
ATOM     13  C4  SPINA   2     -14.113  38.402  27.904  1.00 20.00      T    C  
ATOM     14  C5  SPINA   2     -15.360  37.637  28.242  1.00 20.00      T    C  
ATOM     15  C6  SPINA   2     -15.457  36.374  27.399  1.00 20.00      T    C  
ATOM     16  C7  SPINA   2     -15.351  37.296  29.727  1.00 20.00      T    C  
ATOM     17  C8  SPINA   2     -16.250  41.032  28.351  1.00 20.00      T    C  
ATOM     18  C9  SPINA   2     -16.365  40.101  25.999  1.00 20.00      T    C  
ENDMDL
MODEL      105
ATOM      1  N   SPINA   2      -8.575  37.902  25.571  1.00 20.00      T    N  
ATOM      2  CA  SPINA   2      -8.478  39.007  24.574  1.00 20.00      T    C  
ATOM      3  C   SPINA   2      -7.064  39.483  24.417  1.00 20.00      T    C  
ATOM      4  O   SPINA   2      -6.838  40.699  24.266  1.00 20.00      T    O  
ATOM      5  CB  SPINA   2      -9.370  40.171  24.997  1.00 20.00      T    C  
ATOM      6  SG  SPINA   2     -10.905  39.565  25.615  1.00 20.00      T    S  
ATOM      7  SD  SPINA   2     -11.716  40.920  26.841  1.00 20.00      T    S  
ATOM      8  CE  SPINA   2     -12.750  40.095  28.009  1.00 20.00      T    C  
ATOM      9  N1  SPINA   2     -15.625  38.102  26.528  1.00 20.00      T    N  
ATOM     10  O1  SPINA   2     -16.742  37.875  26.093  1.00 20.00      T    O  
ATOM     11  C2  SPINA   2     -15.190  39.418  26.978  1.00 20.00      T    C  
ATOM     12  C3  SPINA   2     -13.769  39.137  27.416  1.00 20.00      T    C  
ATOM     13  C4  SPINA   2     -13.465  37.849  27.233  1.00 20.00      T    C  
ATOM     14  C5  SPINA   2     -14.608  37.071  26.646  1.00 20.00      T    C  
ATOM     15  C6  SPINA   2     -14.211  36.464  25.308  1.00 20.00      T    C  
ATOM     16  C7  SPINA   2     -15.032  35.986  27.627  1.00 20.00      T    C  
ATOM     17  C8  SPINA   2     -16.036  39.908  28.143  1.00 20.00      T    C  
ATOM     18  C9  SPINA   2     -15.215  40.393  25.798  1.00 20.00      T    C  
ENDMDL
MODEL      106
ATOM      1  N   SPINA   2      -8.575  37.902  25.571  1.00 20.00      T    N  
ATOM      2  CA  SPINA   2      -8.478  39.007  24.574  1.00 20.00      T    C  
ATOM      3  C   SPINA   2      -7.064  39.483  24.417  1.00 20.00      T    C  
ATOM      4  O   SPINA   2      -6.838  40.699  24.266  1.00 20.00      T    O  
ATOM      5  CB  SPINA   2      -9.370  40.171  24.997  1.00 20.00      T    C  
ATOM      6  SG  SPINA   2     -10.141  39.814  26.541  1.00 20.00      T    S  
ATOM      7  SD  SPINA   2     -12.126  39.964  26.350  1.00 20.00      T    S  
ATOM      8  CE  SPINA   2     -12.699  41.313  27.331  1.00 20.00      T    C  
ATOM      9  N1  SPINA   2     -11.738  40.884  30.981  1.00 20.00      T    N  
ATOM     10  O1  SPINA   2     -11.666  40.362  32.081  1.00 20.00      T    O  
ATOM     11  C2  SPINA   2     -12.411  40.273  29.842  1.00 20.00      T    C  
ATOM     12  C3  SPINA   2     -12.217  41.324  28.771  1.00 20.00      T    C  
ATOM     13  C4  SPINA   2     -11.533  42.366  29.252  1.00 20.00      T    C  
ATOM     14  C5  SPINA   2     -11.157  42.185  30.695  1.00 20.00      T    C  
ATOM     15  C6  SPINA   2      -9.646  42.218  30.862  1.00 20.00      T    C  
ATOM     16  C7  SPINA   2     -11.816  43.280  31.525  1.00 20.00      T    C  
ATOM     17  C8  SPINA   2     -13.888  40.051  30.132  1.00 20.00      T    C  
ATOM     18  C9  SPINA   2     -11.696  38.973  29.468  1.00 20.00      T    C  
ENDMDL
MODEL      107
ATOM      1  N   SPINA   2      -8.575  37.902  25.571  1.00 20.00      T    N  
ATOM      2  CA  SPINA   2      -8.478  39.007  24.574  1.00 20.00      T    C  
ATOM      3  C   SPINA   2      -7.064  39.483  24.417  1.00 20.00      T    C  
ATOM      4  O   SPINA   2      -6.838  40.699  24.266  1.00 20.00      T    O  
ATOM      5  CB  SPINA   2      -9.370  40.171  24.997  1.00 20.00      T    C  
ATOM      6  SG  SPINA   2     -10.280  39.743  26.445  1.00 20.00      T    S  
ATOM      7  SD  SPINA   2     -10.679  41.394  27.499  1.00 20.00      T    S  
ATOM      8  CE  SPINA   2     -12.426  41.638  27.549  1.00 20.00      T    C  
ATOM      9  N1  SPINA   2     -13.961  39.807  30.503  1.00 20.00      T    N  
ATOM     10  O1  SPINA   2     -14.215  38.882  31.256  1.00 20.00      T    O  
ATOM     11  C2  SPINA   2     -13.073  39.689  29.353  1.00 20.00      T    C  
ATOM     12  C3  SPINA   2     -13.126  41.088  28.780  1.00 20.00      T    C  
ATOM     13  C4  SPINA   2     -13.929  41.867  29.510  1.00 20.00      T    C  
ATOM     14  C5  SPINA   2     -14.530  41.133  30.676  1.00 20.00      T    C  
ATOM     15  C6  SPINA   2     -14.128  41.792  31.986  1.00 20.00      T    C  
ATOM     16  C7  SPINA   2     -16.045  41.109  30.525  1.00 20.00      T    C  
ATOM     17  C8  SPINA   2     -13.598  38.667  28.356  1.00 20.00      T    C  
ATOM     18  C9  SPINA   2     -11.660  39.350  29.836  1.00 20.00      T    C  
ENDMDL
MODEL      108
ATOM      1  N   SPINA   2      -8.575  37.902  25.571  1.00 20.00      T    N  
ATOM      2  CA  SPINA   2      -8.478  39.007  24.574  1.00 20.00      T    C  
ATOM      3  C   SPINA   2      -7.064  39.483  24.417  1.00 20.00      T    C  
ATOM      4  O   SPINA   2      -6.838  40.699  24.266  1.00 20.00      T    O  
ATOM      5  CB  SPINA   2      -9.370  40.171  24.997  1.00 20.00      T    C  
ATOM      6  SG  SPINA   2     -11.040  39.857  24.528  1.00 20.00      T    S  
ATOM      7  SD  SPINA   2     -12.179  39.706  26.164  1.00 20.00      T    S  
ATOM      8  CE  SPINA   2     -12.258  41.279  26.959  1.00 20.00      T    C  
ATOM      9  N1  SPINA   2     -14.950  41.399  29.638  1.00 20.00      T    N  
ATOM     10  O1  SPINA   2     -16.068  41.367  30.124  1.00 20.00      T    O  
ATOM     11  C2  SPINA   2     -14.683  41.204  28.218  1.00 20.00      T    C  
ATOM     12  C3  SPINA   2     -13.179  41.355  28.165  1.00 20.00      T    C  
ATOM     13  C4  SPINA   2     -12.686  41.598  29.383  1.00 20.00      T    C  
ATOM     14  C5  SPINA   2     -13.759  41.642  30.434  1.00 20.00      T    C  
ATOM     15  C6  SPINA   2     -13.515  40.576  31.491  1.00 20.00      T    C  
ATOM     16  C7  SPINA   2     -13.787  43.030  31.062  1.00 20.00      T    C  
ATOM     17  C8  SPINA   2     -15.372  42.270  27.379  1.00 20.00      T    C  
ATOM     18  C9  SPINA   2     -15.105  39.789  27.813  1.00 20.00      T    C  
ENDMDL
MODEL      109
ATOM      1  N   SPINA   2      -8.575  37.902  25.571  1.00 20.00      T    N  
ATOM      2  CA  SPINA   2      -8.478  39.007  24.574  1.00 20.00      T    C  
ATOM      3  C   SPINA   2      -7.064  39.483  24.417  1.00 20.00      T    C  
ATOM      4  O   SPINA   2      -6.838  40.699  24.266  1.00 20.00      T    O  
ATOM      5  CB  SPINA   2      -9.370  40.171  24.997  1.00 20.00      T    C  
ATOM      6  SG  SPINA   2     -10.273  39.746  26.450  1.00 20.00      T    S  
ATOM      7  SD  SPINA   2     -12.064  40.633  26.410  1.00 20.00      T    S  
ATOM      8  CE  SPINA   2     -13.316  39.398  26.259  1.00 20.00      T    C  
ATOM      9  N1  SPINA   2     -14.483  37.250  29.168  1.00 20.00      T    N  
ATOM     10  O1  SPINA   2     -15.127  36.405  29.766  1.00 20.00      T    O  
ATOM     11  C2  SPINA   2     -14.642  37.525  27.745  1.00 20.00      T    C  
ATOM     12  C3  SPINA   2     -13.640  38.639  27.535  1.00 20.00      T    C  
ATOM     13  C4  SPINA   2     -13.017  38.935  28.679  1.00 20.00      T    C  
ATOM     14  C5  SPINA   2     -13.485  38.079  29.821  1.00 20.00      T    C  
ATOM     15  C6  SPINA   2     -12.327  37.281  30.401  1.00 20.00      T    C  
ATOM     16  C7  SPINA   2     -14.116  38.968  30.887  1.00 20.00      T    C  
ATOM     17  C8  SPINA   2     -16.055  37.993  27.431  1.00 20.00      T    C  
ATOM     18  C9  SPINA   2     -14.253  36.282  26.941  1.00 20.00      T    C  
ENDMDL
MODEL      110
ATOM      1  N   SPINA   2      -8.575  37.902  25.571  1.00 20.00      T    N  
ATOM      2  CA  SPINA   2      -8.478  39.007  24.574  1.00 20.00      T    C  
ATOM      3  C   SPINA   2      -7.064  39.483  24.417  1.00 20.00      T    C  
ATOM      4  O   SPINA   2      -6.838  40.699  24.266  1.00 20.00      T    O  
ATOM      5  CB  SPINA   2      -9.370  40.171  24.997  1.00 20.00      T    C  
ATOM      6  SG  SPINA   2     -10.420  39.679  26.325  1.00 20.00      T    S  
ATOM      7  SD  SPINA   2     -11.230  41.297  27.174  1.00 20.00      T    S  
ATOM      8  CE  SPINA   2     -12.973  41.066  27.311  1.00 20.00      T    C  
ATOM      9  N1  SPINA   2     -14.649  37.966  25.891  1.00 20.00      T    N  
ATOM     10  O1  SPINA   2     -15.384  36.994  25.847  1.00 20.00      T    O  
ATOM     11  C2  SPINA   2     -14.581  38.872  27.030  1.00 20.00      T    C  
ATOM     12  C3  SPINA   2     -13.531  39.861  26.572  1.00 20.00      T    C  
ATOM     13  C4  SPINA   2     -13.085  39.544  25.353  1.00 20.00      T    C  
ATOM     14  C5  SPINA   2     -13.755  38.319  24.801  1.00 20.00      T    C  
ATOM     15  C6  SPINA   2     -14.485  38.646  23.507  1.00 20.00      T    C  
ATOM     16  C7  SPINA   2     -12.708  37.236  24.573  1.00 20.00      T    C  
ATOM     17  C8  SPINA   2     -14.135  38.141  28.287  1.00 20.00      T    C  
ATOM     18  C9  SPINA   2     -15.936  39.560  27.213  1.00 20.00      T    C  
ENDMDL
MODEL      111
ATOM      1  N   SPINA   2      -8.575  37.902  25.571  1.00 20.00      T    N  
ATOM      2  CA  SPINA   2      -8.478  39.007  24.574  1.00 20.00      T    C  
ATOM      3  C   SPINA   2      -7.064  39.483  24.417  1.00 20.00      T    C  
ATOM      4  O   SPINA   2      -6.838  40.699  24.266  1.00 20.00      T    O  
ATOM      5  CB  SPINA   2      -9.370  40.171  24.997  1.00 20.00      T    C  
ATOM      6  SG  SPINA   2     -11.065  39.694  24.923  1.00 20.00      T    S  
ATOM      7  SD  SPINA   2     -11.262  38.098  23.736  1.00 20.00      T    S  
ATOM      8  CE  SPINA   2     -12.426  38.466  22.462  1.00 20.00      T    C  
ATOM      9  N1  SPINA   2     -16.163  38.498  23.147  1.00 20.00      T    N  
ATOM     10  O1  SPINA   2     -17.322  38.875  23.096  1.00 20.00      T    O  
ATOM     11  C2  SPINA   2     -15.073  39.150  22.432  1.00 20.00      T    C  
ATOM     12  C3  SPINA   2     -13.886  38.308  22.849  1.00 20.00      T    C  
ATOM     13  C4  SPINA   2     -14.270  37.330  23.675  1.00 20.00      T    C  
ATOM     14  C5  SPINA   2     -15.748  37.352  23.937  1.00 20.00      T    C  
ATOM     15  C6  SPINA   2     -16.390  36.048  23.487  1.00 20.00      T    C  
ATOM     16  C7  SPINA   2     -15.990  37.588  25.423  1.00 20.00      T    C  
ATOM     17  C8  SPINA   2     -14.906  40.593  22.884  1.00 20.00      T    C  
ATOM     18  C9  SPINA   2     -15.317  39.042  20.925  1.00 20.00      T    C  
ENDMDL
MODEL      112
ATOM      1  N   SPINA   2      -8.575  37.902  25.571  1.00 20.00      T    N  
ATOM      2  CA  SPINA   2      -8.478  39.007  24.574  1.00 20.00      T    C  
ATOM      3  C   SPINA   2      -7.064  39.483  24.417  1.00 20.00      T    C  
ATOM      4  O   SPINA   2      -6.838  40.699  24.266  1.00 20.00      T    O  
ATOM      5  CB  SPINA   2      -9.370  40.171  24.997  1.00 20.00      T    C  
ATOM      6  SG  SPINA   2      -9.263  40.414  26.740  1.00 20.00      T    S  
ATOM      7  SD  SPINA   2     -10.718  41.650  27.335  1.00 20.00      T    S  
ATOM      8  CE  SPINA   2      -9.998  43.158  27.899  1.00 20.00      T    C  
ATOM      9  N1  SPINA   2     -12.238  46.014  29.024  1.00 20.00      T    N  
ATOM     10  O1  SPINA   2     -12.703  46.868  29.760  1.00 20.00      T    O  
ATOM     11  C2  SPINA   2     -11.134  45.140  29.401  1.00 20.00      T    C  
ATOM     12  C3  SPINA   2     -10.977  44.290  28.159  1.00 20.00      T    C  
ATOM     13  C4  SPINA   2     -11.868  44.646  27.229  1.00 20.00      T    C  
ATOM     14  C5  SPINA   2     -12.747  45.776  27.684  1.00 20.00      T    C  
ATOM     15  C6  SPINA   2     -12.594  46.977  26.762  1.00 20.00      T    C  
ATOM     16  C7  SPINA   2     -14.194  45.302  27.718  1.00 20.00      T    C  
ATOM     17  C8  SPINA   2     -11.497  44.287  30.607  1.00 20.00      T    C  
ATOM     18  C9  SPINA   2      -9.881  45.984  29.648  1.00 20.00      T    C  
ENDMDL
MODEL      113
ATOM      1  N   SPINA   2      -8.575  37.902  25.571  1.00 20.00      T    N  
ATOM      2  CA  SPINA   2      -8.478  39.007  24.574  1.00 20.00      T    C  
ATOM      3  C   SPINA   2      -7.064  39.483  24.417  1.00 20.00      T    C  
ATOM      4  O   SPINA   2      -6.838  40.699  24.266  1.00 20.00      T    O  
ATOM      5  CB  SPINA   2      -9.370  40.171  24.997  1.00 20.00      T    C  
ATOM      6  SG  SPINA   2      -9.575  40.172  26.748  1.00 20.00      T    S  
ATOM      7  SD  SPINA   2     -11.389  40.874  27.210  1.00 20.00      T    S  
ATOM      8  CE  SPINA   2     -11.279  41.828  28.690  1.00 20.00      T    C  
ATOM      9  N1  SPINA   2     -12.173  40.300  32.051  1.00 20.00      T    N  
ATOM     10  O1  SPINA   2     -12.056  40.002  33.228  1.00 20.00      T    O  
ATOM     11  C2  SPINA   2     -11.196  41.100  31.324  1.00 20.00      T    C  
ATOM     12  C3  SPINA   2     -11.811  41.153  29.942  1.00 20.00      T    C  
ATOM     13  C4  SPINA   2     -12.964  40.478  29.914  1.00 20.00      T    C  
ATOM     14  C5  SPINA   2     -13.308  39.879  31.248  1.00 20.00      T    C  
ATOM     15  C6  SPINA   2     -14.635  40.425  31.752  1.00 20.00      T    C  
ATOM     16  C7  SPINA   2     -13.361  38.363  31.117  1.00 20.00      T    C  
ATOM     17  C8  SPINA   2      -9.838  40.414  31.293  1.00 20.00      T    C  
ATOM     18  C9  SPINA   2     -11.122  42.498  31.942  1.00 20.00      T    C  
ENDMDL
MODEL      114
ATOM      1  N   SPINA   2      -8.575  37.902  25.571  1.00 20.00      T    N  
ATOM      2  CA  SPINA   2      -8.478  39.007  24.574  1.00 20.00      T    C  
ATOM      3  C   SPINA   2      -7.064  39.483  24.417  1.00 20.00      T    C  
ATOM      4  O   SPINA   2      -6.838  40.699  24.266  1.00 20.00      T    O  
ATOM      5  CB  SPINA   2      -9.370  40.171  24.997  1.00 20.00      T    C  
ATOM      6  SG  SPINA   2     -10.965  39.578  25.454  1.00 20.00      T    S  
ATOM      7  SD  SPINA   2     -11.925  40.978  26.510  1.00 20.00      T    S  
ATOM      8  CE  SPINA   2     -10.744  42.099  27.189  1.00 20.00      T    C  
ATOM      9  N1  SPINA   2     -11.276  43.957  30.460  1.00 20.00      T    N  
ATOM     10  O1  SPINA   2     -11.036  44.713  31.387  1.00 20.00      T    O  
ATOM     11  C2  SPINA   2     -10.384  43.769  29.323  1.00 20.00      T    C  
ATOM     12  C3  SPINA   2     -11.140  42.744  28.506  1.00 20.00      T    C  
ATOM     13  C4  SPINA   2     -12.287  42.415  29.107  1.00 20.00      T    C  
ATOM     14  C5  SPINA   2     -12.487  43.156  30.398  1.00 20.00      T    C  
ATOM     15  C6  SPINA   2     -13.757  43.992  30.343  1.00 20.00      T    C  
ATOM     16  C7  SPINA   2     -12.548  42.156  31.545  1.00 20.00      T    C  
ATOM     17  C8  SPINA   2      -9.034  43.228  29.768  1.00 20.00      T    C  
ATOM     18  C9  SPINA   2     -10.252  45.089  28.558  1.00 20.00      T    C  
ENDMDL
MODEL      115
ATOM      1  N   SPINA   2      -8.575  37.902  25.571  1.00 20.00      T    N  
ATOM      2  CA  SPINA   2      -8.478  39.007  24.574  1.00 20.00      T    C  
ATOM      3  C   SPINA   2      -7.064  39.483  24.417  1.00 20.00      T    C  
ATOM      4  O   SPINA   2      -6.838  40.699  24.266  1.00 20.00      T    O  
ATOM      5  CB  SPINA   2      -9.370  40.171  24.997  1.00 20.00      T    C  
ATOM      6  SG  SPINA   2     -10.690  39.587  26.009  1.00 20.00      T    S  
ATOM      7  SD  SPINA   2     -11.369  41.080  27.153  1.00 20.00      T    S  
ATOM      8  CE  SPINA   2     -13.104  40.873  27.400  1.00 20.00      T    C  
ATOM      9  N1  SPINA   2     -14.790  44.074  28.561  1.00 20.00      T    N  
ATOM     10  O1  SPINA   2     -15.056  45.015  29.289  1.00 20.00      T    O  
ATOM     11  C2  SPINA   2     -13.797  43.058  28.890  1.00 20.00      T    C  
ATOM     12  C3  SPINA   2     -13.878  42.149  27.683  1.00 20.00      T    C  
ATOM     13  C4  SPINA   2     -14.786  42.600  26.813  1.00 20.00      T    C  
ATOM     14  C5  SPINA   2     -15.445  43.866  27.281  1.00 20.00      T    C  
ATOM     15  C6  SPINA   2     -15.200  44.995  26.291  1.00 20.00      T    C  
ATOM     16  C7  SPINA   2     -16.938  43.618  27.458  1.00 20.00      T    C  
ATOM     17  C8  SPINA   2     -14.173  42.315  30.163  1.00 20.00      T    C  
ATOM     18  C9  SPINA   2     -12.416  43.711  28.990  1.00 20.00      T    C  
ENDMDL
MODEL      116
ATOM      1  N   SPINA   2      -8.575  37.902  25.571  1.00 20.00      T    N  
ATOM      2  CA  SPINA   2      -8.478  39.007  24.574  1.00 20.00      T    C  
ATOM      3  C   SPINA   2      -7.064  39.483  24.417  1.00 20.00      T    C  
ATOM      4  O   SPINA   2      -6.838  40.699  24.266  1.00 20.00      T    O  
ATOM      5  CB  SPINA   2      -9.370  40.171  24.997  1.00 20.00      T    C  
ATOM      6  SG  SPINA   2     -10.687  39.588  26.013  1.00 20.00      T    S  
ATOM      7  SD  SPINA   2     -10.495  40.336  27.856  1.00 20.00      T    S  
ATOM      8  CE  SPINA   2     -11.777  39.686  28.879  1.00 20.00      T    C  
ATOM      9  N1  SPINA   2     -11.242  40.899  32.440  1.00 20.00      T    N  
ATOM     10  O1  SPINA   2     -10.914  41.648  33.346  1.00 20.00      T    O  
ATOM     11  C2  SPINA   2     -11.129  41.247  31.029  1.00 20.00      T    C  
ATOM     12  C3  SPINA   2     -11.645  39.990  30.362  1.00 20.00      T    C  
ATOM     13  C4  SPINA   2     -11.993  39.080  31.276  1.00 20.00      T    C  
ATOM     14  C5  SPINA   2     -11.778  39.571  32.680  1.00 20.00      T    C  
ATOM     15  C6  SPINA   2     -13.091  39.583  33.448  1.00 20.00      T    C  
ATOM     16  C7  SPINA   2     -10.756  38.678  33.371  1.00 20.00      T    C  
ATOM     17  C8  SPINA   2      -9.682  41.517  30.644  1.00 20.00      T    C  
ATOM     18  C9  SPINA   2     -12.039  42.439  30.725  1.00 20.00      T    C  
ENDMDL
MODEL      117
ATOM      1  N   SPINA   2      -8.575  37.902  25.571  1.00 20.00      T    N  
ATOM      2  CA  SPINA   2      -8.478  39.007  24.574  1.00 20.00      T    C  
ATOM      3  C   SPINA   2      -7.064  39.483  24.417  1.00 20.00      T    C  
ATOM      4  O   SPINA   2      -6.838  40.699  24.266  1.00 20.00      T    O  
ATOM      5  CB  SPINA   2      -9.370  40.171  24.997  1.00 20.00      T    C  
ATOM      6  SG  SPINA   2     -10.512  39.643  26.231  1.00 20.00      T    S  
ATOM      7  SD  SPINA   2     -11.553  41.213  26.898  1.00 20.00      T    S  
ATOM      8  CE  SPINA   2     -11.589  41.175  28.662  1.00 20.00      T    C  
ATOM      9  N1  SPINA   2     -14.778  42.757  29.990  1.00 20.00      T    N  
ATOM     10  O1  SPINA   2     -15.974  42.949  30.134  1.00 20.00      T    O  
ATOM     11  C2  SPINA   2     -14.228  41.719  29.127  1.00 20.00      T    C  
ATOM     12  C3  SPINA   2     -12.740  41.929  29.307  1.00 20.00      T    C  
ATOM     13  C4  SPINA   2     -12.504  42.938  30.150  1.00 20.00      T    C  
ATOM     14  C5  SPINA   2     -13.772  43.555  30.669  1.00 20.00      T    C  
ATOM     15  C6  SPINA   2     -13.838  43.442  32.185  1.00 20.00      T    C  
ATOM     16  C7  SPINA   2     -13.834  45.013  30.233  1.00 20.00      T    C  
ATOM     17  C8  SPINA   2     -14.641  41.934  27.679  1.00 20.00      T    C  
ATOM     18  C9  SPINA   2     -14.653  40.345  29.650  1.00 20.00      T    C  
ENDMDL
MODEL      118
ATOM      1  N   SPINA   2      -8.575  37.902  25.571  1.00 20.00      T    N  
ATOM      2  CA  SPINA   2      -8.478  39.007  24.574  1.00 20.00      T    C  
ATOM      3  C   SPINA   2      -7.064  39.483  24.417  1.00 20.00      T    C  
ATOM      4  O   SPINA   2      -6.838  40.699  24.266  1.00 20.00      T    O  
ATOM      5  CB  SPINA   2      -9.370  40.171  24.997  1.00 20.00      T    C  
ATOM      6  SG  SPINA   2      -9.675  40.102  26.732  1.00 20.00      T    S  
ATOM      7  SD  SPINA   2     -11.640  39.939  27.062  1.00 20.00      T    S  
ATOM      8  CE  SPINA   2     -12.091  41.000  28.397  1.00 20.00      T    C  
ATOM      9  N1  SPINA   2     -11.912  38.965  31.601  1.00 20.00      T    N  
ATOM     10  O1  SPINA   2     -11.651  38.027  32.335  1.00 20.00      T    O  
ATOM     11  C2  SPINA   2     -11.555  39.005  30.188  1.00 20.00      T    C  
ATOM     12  C3  SPINA   2     -12.113  40.348  29.769  1.00 20.00      T    C  
ATOM     13  C4  SPINA   2     -12.693  40.961  30.804  1.00 20.00      T    C  
ATOM     14  C5  SPINA   2     -12.616  40.149  32.065  1.00 20.00      T    C  
ATOM     15  C6  SPINA   2     -11.863  40.910  33.146  1.00 20.00      T    C  
ATOM     16  C7  SPINA   2     -14.026  39.807  32.528  1.00 20.00      T    C  
ATOM     17  C8  SPINA   2     -12.220  37.872  29.422  1.00 20.00      T    C  
ATOM     18  C9  SPINA   2     -10.031  38.979  30.048  1.00 20.00      T    C  
ENDMDL
MODEL      119
ATOM      1  N   SPINA   2      -8.575  37.902  25.571  1.00 20.00      T    N  
ATOM      2  CA  SPINA   2      -8.478  39.007  24.574  1.00 20.00      T    C  
ATOM      3  C   SPINA   2      -7.064  39.483  24.417  1.00 20.00      T    C  
ATOM      4  O   SPINA   2      -6.838  40.699  24.266  1.00 20.00      T    O  
ATOM      5  CB  SPINA   2      -9.370  40.171  24.997  1.00 20.00      T    C  
ATOM      6  SG  SPINA   2     -10.409  39.684  26.335  1.00 20.00      T    S  
ATOM      7  SD  SPINA   2      -9.870  40.661  27.994  1.00 20.00      T    S  
ATOM      8  CE  SPINA   2     -10.857  40.097  29.342  1.00 20.00      T    C  
ATOM      9  N1  SPINA   2     -12.812  42.938  30.937  1.00 20.00      T    N  
ATOM     10  O1  SPINA   2     -13.010  43.998  31.506  1.00 20.00      T    O  
ATOM     11  C2  SPINA   2     -11.485  42.453  30.578  1.00 20.00      T    C  
ATOM     12  C3  SPINA   2     -11.809  41.125  29.929  1.00 20.00      T    C  
ATOM     13  C4  SPINA   2     -13.128  40.910  29.930  1.00 20.00      T    C  
ATOM     14  C5  SPINA   2     -13.890  42.039  30.561  1.00 20.00      T    C  
ATOM     15  C6  SPINA   2     -14.862  42.652  29.564  1.00 20.00      T    C  
ATOM     16  C7  SPINA   2     -14.630  41.520  31.787  1.00 20.00      T    C  
ATOM     17  C8  SPINA   2     -10.617  42.263  31.813  1.00 20.00      T    C  
ATOM     18  C9  SPINA   2     -10.850  43.414  29.570  1.00 20.00      T    C  
ENDMDL
MODEL      120
ATOM      1  N   SPINA   2      -8.575  37.902  25.571  1.00 20.00      T    N  
ATOM      2  CA  SPINA   2      -8.478  39.007  24.574  1.00 20.00      T    C  
ATOM      3  C   SPINA   2      -7.064  39.483  24.417  1.00 20.00      T    C  
ATOM      4  O   SPINA   2      -6.838  40.699  24.266  1.00 20.00      T    O  
ATOM      5  CB  SPINA   2      -9.370  40.171  24.997  1.00 20.00      T    C  
ATOM      6  SG  SPINA   2     -10.362  39.704  26.377  1.00 20.00      T    S  
ATOM      7  SD  SPINA   2      -9.253  39.730  28.040  1.00 20.00      T    S  
ATOM      8  CE  SPINA   2     -10.046  40.744  29.247  1.00 20.00      T    C  
ATOM      9  N1  SPINA   2     -13.663  40.276  30.310  1.00 20.00      T    N  
ATOM     10  O1  SPINA   2     -14.700  40.473  30.921  1.00 20.00      T    O  
ATOM     11  C2  SPINA   2     -12.454  41.068  30.499  1.00 20.00      T    C  
ATOM     12  C3  SPINA   2     -11.499  40.406  29.530  1.00 20.00      T    C  
ATOM     13  C4  SPINA   2     -12.097  39.393  28.896  1.00 20.00      T    C  
ATOM     14  C5  SPINA   2     -13.527  39.218  29.323  1.00 20.00      T    C  
ATOM     15  C6  SPINA   2     -14.463  39.380  28.135  1.00 20.00      T    C  
ATOM     16  C7  SPINA   2     -13.694  37.844  29.960  1.00 20.00      T    C  
ATOM     17  C8  SPINA   2     -11.947  40.962  31.929  1.00 20.00      T    C  
ATOM     18  C9  SPINA   2     -12.728  42.518  30.091  1.00 20.00      T    C  
ENDMDL
MODEL      121
ATOM      1  N   SPINA   2      -8.575  37.902  25.571  1.00 20.00      T    N  
ATOM      2  CA  SPINA   2      -8.478  39.007  24.574  1.00 20.00      T    C  
ATOM      3  C   SPINA   2      -7.064  39.483  24.417  1.00 20.00      T    C  
ATOM      4  O   SPINA   2      -6.838  40.699  24.266  1.00 20.00      T    O  
ATOM      5  CB  SPINA   2      -9.370  40.171  24.997  1.00 20.00      T    C  
ATOM      6  SG  SPINA   2     -10.507  39.644  26.236  1.00 20.00      T    S  
ATOM      7  SD  SPINA   2     -12.298  40.464  25.895  1.00 20.00      T    S  
ATOM      8  CE  SPINA   2     -12.979  39.771  24.422  1.00 20.00      T    C  
ATOM      9  N1  SPINA   2     -15.990  37.466  24.657  1.00 20.00      T    N  
ATOM     10  O1  SPINA   2     -16.647  36.444  24.549  1.00 20.00      T    O  
ATOM     11  C2  SPINA   2     -14.585  37.563  24.281  1.00 20.00      T    C  
ATOM     12  C3  SPINA   2     -14.282  39.011  24.601  1.00 20.00      T    C  
ATOM     13  C4  SPINA   2     -15.366  39.624  25.085  1.00 20.00      T    C  
ATOM     14  C5  SPINA   2     -16.549  38.703  25.175  1.00 20.00      T    C  
ATOM     15  C6  SPINA   2     -17.030  38.589  26.614  1.00 20.00      T    C  
ATOM     16  C7  SPINA   2     -17.660  39.227  24.274  1.00 20.00      T    C  
ATOM     17  C8  SPINA   2     -14.393  37.277  22.799  1.00 20.00      T    C  
ATOM     18  C9  SPINA   2     -13.757  36.625  25.162  1.00 20.00      T    C  
ENDMDL
MODEL      122
ATOM      1  N   SPINA   2      -8.575  37.902  25.571  1.00 20.00      T    N  
ATOM      2  CA  SPINA   2      -8.478  39.007  24.574  1.00 20.00      T    C  
ATOM      3  C   SPINA   2      -7.064  39.483  24.417  1.00 20.00      T    C  
ATOM      4  O   SPINA   2      -6.838  40.699  24.266  1.00 20.00      T    O  
ATOM      5  CB  SPINA   2      -9.370  40.171  24.997  1.00 20.00      T    C  
ATOM      6  SG  SPINA   2     -10.784  39.569  25.860  1.00 20.00      T    S  
ATOM      7  SD  SPINA   2     -12.170  41.006  25.961  1.00 20.00      T    S  
ATOM      8  CE  SPINA   2     -13.185  40.730  27.377  1.00 20.00      T    C  
ATOM      9  N1  SPINA   2     -15.983  38.161  27.448  1.00 20.00      T    N  
ATOM     10  O1  SPINA   2     -16.833  37.423  27.917  1.00 20.00      T    O  
ATOM     11  C2  SPINA   2     -15.153  39.047  28.254  1.00 20.00      T    C  
ATOM     12  C3  SPINA   2     -14.288  39.702  27.198  1.00 20.00      T    C  
ATOM     13  C4  SPINA   2     -14.599  39.241  25.983  1.00 20.00      T    C  
ATOM     14  C5  SPINA   2     -15.706  38.227  26.023  1.00 20.00      T    C  
ATOM     15  C6  SPINA   2     -16.896  38.703  25.202  1.00 20.00      T    C  
ATOM     16  C7  SPINA   2     -15.185  36.896  25.498  1.00 20.00      T    C  
ATOM     17  C8  SPINA   2     -14.308  38.259  29.243  1.00 20.00      T    C  
ATOM     18  C9  SPINA   2     -16.041  40.081  28.950  1.00 20.00      T    C  
ENDMDL
MODEL      123
ATOM      1  N   SPINA   2      -8.575  37.902  25.571  1.00 20.00      T    N  
ATOM      2  CA  SPINA   2      -8.478  39.007  24.574  1.00 20.00      T    C  
ATOM      3  C   SPINA   2      -7.064  39.483  24.417  1.00 20.00      T    C  
ATOM      4  O   SPINA   2      -6.838  40.699  24.266  1.00 20.00      T    O  
ATOM      5  CB  SPINA   2      -9.370  40.171  24.997  1.00 20.00      T    C  
ATOM      6  SG  SPINA   2     -10.226  39.769  26.484  1.00 20.00      T    S  
ATOM      7  SD  SPINA   2     -11.987  40.715  26.520  1.00 20.00      T    S  
ATOM      8  CE  SPINA   2     -12.922  40.142  27.903  1.00 20.00      T    C  
ATOM      9  N1  SPINA   2     -15.380  37.489  26.737  1.00 20.00      T    N  
ATOM     10  O1  SPINA   2     -16.171  36.921  26.003  1.00 20.00      T    O  
ATOM     11  C2  SPINA   2     -14.690  38.722  26.376  1.00 20.00      T    C  
ATOM     12  C3  SPINA   2     -13.866  38.986  27.617  1.00 20.00      T    C  
ATOM     13  C4  SPINA   2     -14.072  38.034  28.532  1.00 20.00      T    C  
ATOM     14  C5  SPINA   2     -15.044  36.991  28.060  1.00 20.00      T    C  
ATOM     15  C6  SPINA   2     -14.386  35.620  28.036  1.00 20.00      T    C  
ATOM     16  C7  SPINA   2     -16.262  36.990  28.975  1.00 20.00      T    C  
ATOM     17  C8  SPINA   2     -15.679  39.850  26.122  1.00 20.00      T    C  
ATOM     18  C9  SPINA   2     -13.788  38.463  25.166  1.00 20.00      T    C  
ENDMDL
MODEL      124
ATOM      1  N   SPINA   2      -8.575  37.902  25.571  1.00 20.00      T    N  
ATOM      2  CA  SPINA   2      -8.478  39.007  24.574  1.00 20.00      T    C  
ATOM      3  C   SPINA   2      -7.064  39.483  24.417  1.00 20.00      T    C  
ATOM      4  O   SPINA   2      -6.838  40.699  24.266  1.00 20.00      T    O  
ATOM      5  CB  SPINA   2      -9.370  40.171  24.997  1.00 20.00      T    C  
ATOM      6  SG  SPINA   2      -9.370  40.327  26.753  1.00 20.00      T    S  
ATOM      7  SD  SPINA   2     -10.298  42.019  27.276  1.00 20.00      T    S  
ATOM      8  CE  SPINA   2     -11.976  41.656  27.681  1.00 20.00      T    C  
ATOM      9  N1  SPINA   2     -13.731  38.609  26.240  1.00 20.00      T    N  
ATOM     10  O1  SPINA   2     -14.432  37.612  26.213  1.00 20.00      T    O  
ATOM     11  C2  SPINA   2     -13.532  39.421  27.434  1.00 20.00      T    C  
ATOM     12  C3  SPINA   2     -12.592  40.492  26.923  1.00 20.00      T    C  
ATOM     13  C4  SPINA   2     -12.314  40.297  25.631  1.00 20.00      T    C  
ATOM     14  C5  SPINA   2     -13.013  39.092  25.072  1.00 20.00      T    C  
ATOM     15  C6  SPINA   2     -13.931  39.490  23.926  1.00 20.00      T    C  
ATOM     16  C7  SPINA   2     -11.974  38.081  24.606  1.00 20.00      T    C  
ATOM     17  C8  SPINA   2     -12.887  38.611  28.548  1.00 20.00      T    C  
ATOM     18  C9  SPINA   2     -14.870  40.029  27.864  1.00 20.00      T    C  
ENDMDL
MODEL      125
ATOM      1  N   SPINA   2      -8.575  37.902  25.571  1.00 20.00      T    N  
ATOM      2  CA  SPINA   2      -8.478  39.007  24.574  1.00 20.00      T    C  
ATOM      3  C   SPINA   2      -7.064  39.483  24.417  1.00 20.00      T    C  
ATOM      4  O   SPINA   2      -6.838  40.699  24.266  1.00 20.00      T    O  
ATOM      5  CB  SPINA   2      -9.370  40.171  24.997  1.00 20.00      T    C  
ATOM      6  SG  SPINA   2      -9.787  40.026  26.704  1.00 20.00      T    S  
ATOM      7  SD  SPINA   2     -11.172  41.389  27.174  1.00 20.00      T    S  
ATOM      8  CE  SPINA   2     -12.513  40.590  27.995  1.00 20.00      T    C  
ATOM      9  N1  SPINA   2     -14.936  43.201  29.316  1.00 20.00      T    N  
ATOM     10  O1  SPINA   2     -15.617  44.213  29.328  1.00 20.00      T    O  
ATOM     11  C2  SPINA   2     -14.120  42.794  28.179  1.00 20.00      T    C  
ATOM     12  C3  SPINA   2     -13.494  41.516  28.693  1.00 20.00      T    C  
ATOM     13  C4  SPINA   2     -13.908  41.256  29.937  1.00 20.00      T    C  
ATOM     14  C5  SPINA   2     -14.866  42.293  30.448  1.00 20.00      T    C  
ATOM     15  C6  SPINA   2     -16.205  41.660  30.794  1.00 20.00      T    C  
ATOM     16  C7  SPINA   2     -14.260  42.976  31.668  1.00 20.00      T    C  
ATOM     17  C8  SPINA   2     -13.058  43.836  27.864  1.00 20.00      T    C  
ATOM     18  C9  SPINA   2     -15.027  42.514  26.978  1.00 20.00      T    C  
ENDMDL
MODEL      126
ATOM      1  N   SPINA   2      -8.575  37.902  25.571  1.00 20.00      T    N  
ATOM      2  CA  SPINA   2      -8.478  39.007  24.574  1.00 20.00      T    C  
ATOM      3  C   SPINA   2      -7.064  39.483  24.417  1.00 20.00      T    C  
ATOM      4  O   SPINA   2      -6.838  40.699  24.266  1.00 20.00      T    O  
ATOM      5  CB  SPINA   2      -9.370  40.171  24.997  1.00 20.00      T    C  
ATOM      6  SG  SPINA   2     -10.200  39.783  26.503  1.00 20.00      T    S  
ATOM      7  SD  SPINA   2     -10.937  41.455  27.313  1.00 20.00      T    S  
ATOM      8  CE  SPINA   2     -12.671  41.533  27.000  1.00 20.00      T    C  
ATOM      9  N1  SPINA   2     -15.275  40.145  29.395  1.00 20.00      T    N  
ATOM     10  O1  SPINA   2     -16.364  39.765  29.788  1.00 20.00      T    O  
ATOM     11  C2  SPINA   2     -15.029  40.614  28.037  1.00 20.00      T    C  
ATOM     12  C3  SPINA   2     -13.557  40.965  28.095  1.00 20.00      T    C  
ATOM     13  C4  SPINA   2     -13.064  40.722  29.313  1.00 20.00      T    C  
ATOM     14  C5  SPINA   2     -14.101  40.173  30.250  1.00 20.00      T    C  
ATOM     15  C6  SPINA   2     -13.692  38.797  30.753  1.00 20.00      T    C  
ATOM     16  C7  SPINA   2     -14.287  41.140  31.413  1.00 20.00      T    C  
ATOM     17  C8  SPINA   2     -15.872  41.840  27.718  1.00 20.00      T    C  
ATOM     18  C9  SPINA   2     -15.278  39.470  27.051  1.00 20.00      T    C  
ENDMDL
MODEL      127
ATOM      1  N   SPINA   2      -8.575  37.902  25.571  1.00 20.00      T    N  
ATOM      2  CA  SPINA   2      -8.478  39.007  24.574  1.00 20.00      T    C  
ATOM      3  C   SPINA   2      -7.064  39.483  24.417  1.00 20.00      T    C  
ATOM      4  O   SPINA   2      -6.838  40.699  24.266  1.00 20.00      T    O  
ATOM      5  CB  SPINA   2      -9.370  40.171  24.997  1.00 20.00      T    C  
ATOM      6  SG  SPINA   2     -11.065  39.697  24.915  1.00 20.00      T    S  
ATOM      7  SD  SPINA   2     -12.137  40.816  26.178  1.00 20.00      T    S  
ATOM      8  CE  SPINA   2     -13.632  39.967  26.575  1.00 20.00      T    C  
ATOM      9  N1  SPINA   2     -15.419  38.043  23.830  1.00 20.00      T    N  
ATOM     10  O1  SPINA   2     -16.291  37.765  23.023  1.00 20.00      T    O  
ATOM     11  C2  SPINA   2     -15.468  39.216  24.694  1.00 20.00      T    C  
ATOM     12  C3  SPINA   2     -14.183  39.070  25.480  1.00 20.00      T    C  
ATOM     13  C4  SPINA   2     -13.520  37.973  25.102  1.00 20.00      T    C  
ATOM     14  C5  SPINA   2     -14.236  37.221  24.016  1.00 20.00      T    C  
ATOM     15  C6  SPINA   2     -13.368  37.128  22.770  1.00 20.00      T    C  
ATOM     16  C7  SPINA   2     -14.600  35.833  24.525  1.00 20.00      T    C  
ATOM     17  C8  SPINA   2     -16.680  39.171  25.612  1.00 20.00      T    C  
ATOM     18  C9  SPINA   2     -15.442  40.481  23.834  1.00 20.00      T    C  
ENDMDL
MODEL      128
ATOM      1  N   SPINA   2      -8.575  37.902  25.571  1.00 20.00      T    N  
ATOM      2  CA  SPINA   2      -8.478  39.007  24.574  1.00 20.00      T    C  
ATOM      3  C   SPINA   2      -7.064  39.483  24.417  1.00 20.00      T    C  
ATOM      4  O   SPINA   2      -6.838  40.699  24.266  1.00 20.00      T    O  
ATOM      5  CB  SPINA   2      -9.370  40.171  24.997  1.00 20.00      T    C  
ATOM      6  SG  SPINA   2      -9.498  40.229  26.754  1.00 20.00      T    S  
ATOM      7  SD  SPINA   2     -10.425  41.913  27.304  1.00 20.00      T    S  
ATOM      8  CE  SPINA   2     -11.011  41.735  28.959  1.00 20.00      T    C  
ATOM      9  N1  SPINA   2     -14.067  39.529  29.432  1.00 20.00      T    N  
ATOM     10  O1  SPINA   2     -14.713  38.522  29.670  1.00 20.00      T    O  
ATOM     11  C2  SPINA   2     -12.612  39.584  29.493  1.00 20.00      T    C  
ATOM     12  C3  SPINA   2     -12.344  41.023  29.105  1.00 20.00      T    C  
ATOM     13  C4  SPINA   2     -13.490  41.667  28.866  1.00 20.00      T    C  
ATOM     14  C5  SPINA   2     -14.691  40.786  29.058  1.00 20.00      T    C  
ATOM     15  C6  SPINA   2     -15.601  41.350  30.138  1.00 20.00      T    C  
ATOM     16  C7  SPINA   2     -15.436  40.661  27.735  1.00 20.00      T    C  
ATOM     17  C8  SPINA   2     -11.984  38.622  28.496  1.00 20.00      T    C  
ATOM     18  C9  SPINA   2     -12.153  39.311  30.927  1.00 20.00      T    C  
ENDMDL
MODEL      129
ATOM      1  N   SPINA   2      -8.575  37.902  25.571  1.00 20.00      T    N  
ATOM      2  CA  SPINA   2      -8.478  39.007  24.574  1.00 20.00      T    C  
ATOM      3  C   SPINA   2      -7.064  39.483  24.417  1.00 20.00      T    C  
ATOM      4  O   SPINA   2      -6.838  40.699  24.266  1.00 20.00      T    O  
ATOM      5  CB  SPINA   2      -9.370  40.171  24.997  1.00 20.00      T    C  
ATOM      6  SG  SPINA   2     -10.660  39.595  26.051  1.00 20.00      T    S  
ATOM      7  SD  SPINA   2     -12.252  39.095  24.951  1.00 20.00      T    S  
ATOM      8  CE  SPINA   2     -13.011  37.664  25.650  1.00 20.00      T    C  
ATOM      9  N1  SPINA   2     -15.417  37.811  28.587  1.00 20.00      T    N  
ATOM     10  O1  SPINA   2     -16.126  37.406  29.493  1.00 20.00      T    O  
ATOM     11  C2  SPINA   2     -14.620  36.935  27.737  1.00 20.00      T    C  
ATOM     12  C3  SPINA   2     -13.965  37.929  26.802  1.00 20.00      T    C  
ATOM     13  C4  SPINA   2     -14.347  39.175  27.097  1.00 20.00      T    C  
ATOM     14  C5  SPINA   2     -15.296  39.221  28.259  1.00 20.00      T    C  
ATOM     15  C6  SPINA   2     -14.715  40.053  29.392  1.00 20.00      T    C  
ATOM     16  C7  SPINA   2     -16.629  39.796  27.795  1.00 20.00      T    C  
ATOM     17  C8  SPINA   2     -15.502  35.961  26.971  1.00 20.00      T    C  
ATOM     18  C9  SPINA   2     -13.572  36.216  28.590  1.00 20.00      T    C  
ENDMDL
MODEL      130
ATOM      1  N   SPINA   2      -8.575  37.902  25.571  1.00 20.00      T    N  
ATOM      2  CA  SPINA   2      -8.478  39.007  24.574  1.00 20.00      T    C  
ATOM      3  C   SPINA   2      -7.064  39.483  24.417  1.00 20.00      T    C  
ATOM      4  O   SPINA   2      -6.838  40.699  24.266  1.00 20.00      T    O  
ATOM      5  CB  SPINA   2      -9.370  40.171  24.997  1.00 20.00      T    C  
ATOM      6  SG  SPINA   2     -10.589  39.616  26.142  1.00 20.00      T    S  
ATOM      7  SD  SPINA   2     -10.187  40.346  27.959  1.00 20.00      T    S  
ATOM      8  CE  SPINA   2     -11.702  40.617  28.821  1.00 20.00      T    C  
ATOM      9  N1  SPINA   2     -14.868  38.873  27.651  1.00 20.00      T    N  
ATOM     10  O1  SPINA   2     -15.857  38.161  27.707  1.00 20.00      T    O  
ATOM     11  C2  SPINA   2     -13.970  39.092  28.779  1.00 20.00      T    C  
ATOM     12  C3  SPINA   2     -12.937  40.017  28.172  1.00 20.00      T    C  
ATOM     13  C4  SPINA   2     -13.226  40.271  26.893  1.00 20.00      T    C  
ATOM     14  C5  SPINA   2     -14.479  39.578  26.442  1.00 20.00      T    C  
ATOM     15  C6  SPINA   2     -15.514  40.593  25.979  1.00 20.00      T    C  
ATOM     16  C7  SPINA   2     -14.138  38.605  25.320  1.00 20.00      T    C  
ATOM     17  C8  SPINA   2     -13.337  37.788  29.238  1.00 20.00      T    C  
ATOM     18  C9  SPINA   2     -14.733  39.791  29.907  1.00 20.00      T    C  
ENDMDL
MODEL      131
ATOM      1  N   SPINA   2      -8.575  37.902  25.571  1.00 20.00      T    N  
ATOM      2  CA  SPINA   2      -8.478  39.007  24.574  1.00 20.00      T    C  
ATOM      3  C   SPINA   2      -7.064  39.483  24.417  1.00 20.00      T    C  
ATOM      4  O   SPINA   2      -6.838  40.699  24.266  1.00 20.00      T    O  
ATOM      5  CB  SPINA   2      -9.370  40.171  24.997  1.00 20.00      T    C  
ATOM      6  SG  SPINA   2     -11.012  39.922  24.408  1.00 20.00      T    S  
ATOM      7  SD  SPINA   2     -12.171  39.278  25.904  1.00 20.00      T    S  
ATOM      8  CE  SPINA   2     -12.457  37.548  25.709  1.00 20.00      T    C  
ATOM      9  N1  SPINA   2     -16.144  36.874  26.328  1.00 20.00      T    N  
ATOM     10  O1  SPINA   2     -17.275  37.053  26.749  1.00 20.00      T    O  
ATOM     11  C2  SPINA   2     -15.047  37.808  26.546  1.00 20.00      T    C  
ATOM     12  C3  SPINA   2     -13.904  37.107  25.842  1.00 20.00      T    C  
ATOM     13  C4  SPINA   2     -14.315  35.952  25.312  1.00 20.00      T    C  
ATOM     14  C5  SPINA   2     -15.774  35.696  25.561  1.00 20.00      T    C  
ATOM     15  C6  SPINA   2     -16.528  35.575  24.246  1.00 20.00      T    C  
ATOM     16  C7  SPINA   2     -15.926  34.427  26.390  1.00 20.00      T    C  
ATOM     17  C8  SPINA   2     -14.756  37.977  28.029  1.00 20.00      T    C  
ATOM     18  C9  SPINA   2     -15.371  39.140  25.866  1.00 20.00      T    C  
ENDMDL
MODEL      132
ATOM      1  N   SPINA   2      -8.575  37.902  25.571  1.00 20.00      T    N  
ATOM      2  CA  SPINA   2      -8.478  39.007  24.574  1.00 20.00      T    C  
ATOM      3  C   SPINA   2      -7.064  39.483  24.417  1.00 20.00      T    C  
ATOM      4  O   SPINA   2      -6.838  40.699  24.266  1.00 20.00      T    O  
ATOM      5  CB  SPINA   2      -9.370  40.171  24.997  1.00 20.00      T    C  
ATOM      6  SG  SPINA   2     -11.062  39.777  24.701  1.00 20.00      T    S  
ATOM      7  SD  SPINA   2     -12.222  40.813  25.958  1.00 20.00      T    S  
ATOM      8  CE  SPINA   2     -11.313  42.193  26.577  1.00 20.00      T    C  
ATOM      9  N1  SPINA   2     -11.192  42.710  30.339  1.00 20.00      T    N  
ATOM     10  O1  SPINA   2     -11.437  43.212  31.423  1.00 20.00      T    O  
ATOM     11  C2  SPINA   2     -11.777  43.173  29.086  1.00 20.00      T    C  
ATOM     12  C3  SPINA   2     -11.138  42.235  28.085  1.00 20.00      T    C  
ATOM     13  C4  SPINA   2     -10.320  41.376  28.699  1.00 20.00      T    C  
ATOM     14  C5  SPINA   2     -10.281  41.589  30.186  1.00 20.00      T    C  
ATOM     15  C6  SPINA   2     -10.741  40.337  30.917  1.00 20.00      T    C  
ATOM     16  C7  SPINA   2      -8.865  41.967  30.600  1.00 20.00      T    C  
ATOM     17  C8  SPINA   2     -11.395  44.618  28.804  1.00 20.00      T    C  
ATOM     18  C9  SPINA   2     -13.294  42.976  29.130  1.00 20.00      T    C  
ENDMDL
MODEL      133
ATOM      1  N   SPINA   2      -8.575  37.902  25.571  1.00 20.00      T    N  
ATOM      2  CA  SPINA   2      -8.478  39.007  24.574  1.00 20.00      T    C  
ATOM      3  C   SPINA   2      -7.064  39.483  24.417  1.00 20.00      T    C  
ATOM      4  O   SPINA   2      -6.838  40.699  24.266  1.00 20.00      T    O  
ATOM      5  CB  SPINA   2      -9.370  40.171  24.997  1.00 20.00      T    C  
ATOM      6  SG  SPINA   2      -9.390  40.312  26.754  1.00 20.00      T    S  
ATOM      7  SD  SPINA   2     -11.076  39.513  27.472  1.00 20.00      T    S  
ATOM      8  CE  SPINA   2     -12.069  40.793  28.171  1.00 20.00      T    C  
ATOM      9  N1  SPINA   2     -12.636  40.858  31.927  1.00 20.00      T    N  
ATOM     10  O1  SPINA   2     -13.245  40.811  32.982  1.00 20.00      T    O  
ATOM     11  C2  SPINA   2     -13.268  40.682  30.625  1.00 20.00      T    C  
ATOM     12  C3  SPINA   2     -12.091  40.846  29.688  1.00 20.00      T    C  
ATOM     13  C4  SPINA   2     -10.969  41.078  30.377  1.00 20.00      T    C  
ATOM     14  C5  SPINA   2     -11.205  41.100  31.860  1.00 20.00      T    C  
ATOM     15  C6  SPINA   2     -10.381  40.023  32.549  1.00 20.00      T    C  
ATOM     16  C7  SPINA   2     -10.852  42.480  32.403  1.00 20.00      T    C  
ATOM     17  C8  SPINA   2     -14.320  41.753  30.376  1.00 20.00      T    C  
ATOM     18  C9  SPINA   2     -13.850  39.270  30.529  1.00 20.00      T    C  
ENDMDL
MODEL      134
ATOM      1  N   SPINA   2      -8.575  37.902  25.571  1.00 20.00      T    N  
ATOM      2  CA  SPINA   2      -8.478  39.007  24.574  1.00 20.00      T    C  
ATOM      3  C   SPINA   2      -7.064  39.483  24.417  1.00 20.00      T    C  
ATOM      4  O   SPINA   2      -6.838  40.699  24.266  1.00 20.00      T    O  
ATOM      5  CB  SPINA   2      -9.370  40.171  24.997  1.00 20.00      T    C  
ATOM      6  SG  SPINA   2     -10.566  39.623  26.170  1.00 20.00      T    S  
ATOM      7  SD  SPINA   2     -11.038  41.128  27.400  1.00 20.00      T    S  
ATOM      8  CE  SPINA   2      -9.913  41.137  28.758  1.00 20.00      T    C  
ATOM      9  N1  SPINA   2     -10.325  38.876  31.784  1.00 20.00      T    N  
ATOM     10  O1  SPINA   2     -10.013  38.253  32.785  1.00 20.00      T    O  
ATOM     11  C2  SPINA   2      -9.395  39.709  31.031  1.00 20.00      T    C  
ATOM     12  C3  SPINA   2     -10.278  40.220  29.913  1.00 20.00      T    C  
ATOM     13  C4  SPINA   2     -11.518  39.739  30.034  1.00 20.00      T    C  
ATOM     14  C5  SPINA   2     -11.670  38.848  31.234  1.00 20.00      T    C  
ATOM     15  C6  SPINA   2     -12.719  39.405  32.184  1.00 20.00      T    C  
ATOM     16  C7  SPINA   2     -12.048  37.446  30.772  1.00 20.00      T    C  
ATOM     17  C8  SPINA   2      -8.240  38.884  30.484  1.00 20.00      T    C  
ATOM     18  C9  SPINA   2      -8.913  40.860  31.917  1.00 20.00      T    C  
ENDMDL
MODEL      135
ATOM      1  N   SPINA   2      -8.575  37.902  25.571  1.00 20.00      T    N  
ATOM      2  CA  SPINA   2      -8.478  39.007  24.574  1.00 20.00      T    C  
ATOM      3  C   SPINA   2      -7.064  39.483  24.417  1.00 20.00      T    C  
ATOM      4  O   SPINA   2      -6.838  40.699  24.266  1.00 20.00      T    O  
ATOM      5  CB  SPINA   2      -9.370  40.171  24.997  1.00 20.00      T    C  
ATOM      6  SG  SPINA   2     -10.700  39.585  25.994  1.00 20.00      T    S  
ATOM      7  SD  SPINA   2     -12.204  38.985  24.820  1.00 20.00      T    S  
ATOM      8  CE  SPINA   2     -13.713  39.063  25.731  1.00 20.00      T    C  
ATOM      9  N1  SPINA   2     -15.137  35.810  27.081  1.00 20.00      T    N  
ATOM     10  O1  SPINA   2     -15.440  34.958  27.899  1.00 20.00      T    O  
ATOM     11  C2  SPINA   2     -14.490  37.068  27.431  1.00 20.00      T    C  
ATOM     12  C3  SPINA   2     -14.336  37.721  26.074  1.00 20.00      T    C  
ATOM     13  C4  SPINA   2     -14.830  36.934  25.114  1.00 20.00      T    C  
ATOM     14  C5  SPINA   2     -15.391  35.652  25.659  1.00 20.00      T    C  
ATOM     15  C6  SPINA   2     -16.870  35.530  25.323  1.00 20.00      T    C  
ATOM     16  C7  SPINA   2     -14.608  34.478  25.084  1.00 20.00      T    C  
ATOM     17  C8  SPINA   2     -13.136  36.826  28.080  1.00 20.00      T    C  
ATOM     18  C9  SPINA   2     -15.422  37.886  28.328  1.00 20.00      T    C  
ENDMDL
MODEL      136
ATOM      1  N   SPINA   2      -8.575  37.902  25.571  1.00 20.00      T    N  
ATOM      2  CA  SPINA   2      -8.478  39.007  24.574  1.00 20.00      T    C  
ATOM      3  C   SPINA   2      -7.064  39.483  24.417  1.00 20.00      T    C  
ATOM      4  O   SPINA   2      -6.838  40.699  24.266  1.00 20.00      T    O  
ATOM      5  CB  SPINA   2      -9.370  40.171  24.997  1.00 20.00      T    C  
ATOM      6  SG  SPINA   2     -10.275  39.745  26.449  1.00 20.00      T    S  
ATOM      7  SD  SPINA   2      -9.470  40.661  28.034  1.00 20.00      T    S  
ATOM      8  CE  SPINA   2     -10.576  40.524  29.401  1.00 20.00      T    C  
ATOM      9  N1  SPINA   2     -11.860  43.587  31.247  1.00 20.00      T    N  
ATOM     10  O1  SPINA   2     -12.211  44.279  32.187  1.00 20.00      T    O  
ATOM     11  C2  SPINA   2     -11.366  42.223  31.392  1.00 20.00      T    C  
ATOM     12  C3  SPINA   2     -11.097  41.840  29.953  1.00 20.00      T    C  
ATOM     13  C4  SPINA   2     -11.399  42.850  29.132  1.00 20.00      T    C  
ATOM     14  C5  SPINA   2     -11.904  44.055  29.872  1.00 20.00      T    C  
ATOM     15  C6  SPINA   2     -11.004  45.255  29.618  1.00 20.00      T    C  
ATOM     16  C7  SPINA   2     -13.333  44.349  29.434  1.00 20.00      T    C  
ATOM     17  C8  SPINA   2     -12.422  41.320  32.012  1.00 20.00      T    C  
ATOM     18  C9  SPINA   2     -10.070  42.237  32.206  1.00 20.00      T    C  
ENDMDL
MODEL      137
ATOM      1  N   SPINA   2      -8.575  37.902  25.571  1.00 20.00      T    N  
ATOM      2  CA  SPINA   2      -8.478  39.007  24.574  1.00 20.00      T    C  
ATOM      3  C   SPINA   2      -7.064  39.483  24.417  1.00 20.00      T    C  
ATOM      4  O   SPINA   2      -6.838  40.699  24.266  1.00 20.00      T    O  
ATOM      5  CB  SPINA   2      -9.370  40.171  24.997  1.00 20.00      T    C  
ATOM      6  SG  SPINA   2     -10.751  39.574  25.916  1.00 20.00      T    S  
ATOM      7  SD  SPINA   2     -12.301  40.813  25.677  1.00 20.00      T    S  
ATOM      8  CE  SPINA   2     -12.773  41.457  27.250  1.00 20.00      T    C  
ATOM      9  N1  SPINA   2     -16.507  41.996  27.698  1.00 20.00      T    N  
ATOM     10  O1  SPINA   2     -17.669  41.726  27.951  1.00 20.00      T    O  
ATOM     11  C2  SPINA   2     -15.416  41.036  27.808  1.00 20.00      T    C  
ATOM     12  C3  SPINA   2     -14.229  41.870  27.376  1.00 20.00      T    C  
ATOM     13  C4  SPINA   2     -14.613  43.113  27.071  1.00 20.00      T    C  
ATOM     14  C5  SPINA   2     -16.090  43.315  27.253  1.00 20.00      T    C  
ATOM     15  C6  SPINA   2     -16.358  44.407  28.278  1.00 20.00      T    C  
ATOM     16  C7  SPINA   2     -16.716  43.669  25.910  1.00 20.00      T    C  
ATOM     17  C8  SPINA   2     -15.627  39.856  26.872  1.00 20.00      T    C  
ATOM     18  C9  SPINA   2     -15.272  40.597  29.267  1.00 20.00      T    C  
ENDMDL
MODEL      138
ATOM      1  N   SPINA   2      -8.575  37.902  25.571  1.00 20.00      T    N  
ATOM      2  CA  SPINA   2      -8.478  39.007  24.574  1.00 20.00      T    C  
ATOM      3  C   SPINA   2      -7.064  39.483  24.417  1.00 20.00      T    C  
ATOM      4  O   SPINA   2      -6.838  40.699  24.266  1.00 20.00      T    O  
ATOM      5  CB  SPINA   2      -9.370  40.171  24.997  1.00 20.00      T    C  
ATOM      6  SG  SPINA   2     -10.153  39.807  26.534  1.00 20.00      T    S  
ATOM      7  SD  SPINA   2     -10.112  41.425  27.708  1.00 20.00      T    S  
ATOM      8  CE  SPINA   2     -11.375  42.544  27.193  1.00 20.00      T    C  
ATOM      9  N1  SPINA   2     -11.499  45.783  29.175  1.00 20.00      T    N  
ATOM     10  O1  SPINA   2     -11.753  46.538  30.098  1.00 20.00      T    O  
ATOM     11  C2  SPINA   2     -11.834  44.365  29.180  1.00 20.00      T    C  
ATOM     12  C3  SPINA   2     -11.321  43.924  27.826  1.00 20.00      T    C  
ATOM     13  C4  SPINA   2     -10.779  44.953  27.169  1.00 20.00      T    C  
ATOM     14  C5  SPINA   2     -10.833  46.228  27.962  1.00 20.00      T    C  
ATOM     15  C6  SPINA   2      -9.430  46.763  28.209  1.00 20.00      T    C  
ATOM     16  C7  SPINA   2     -11.676  47.250  27.211  1.00 20.00      T    C  
ATOM     17  C8  SPINA   2     -13.337  44.156  29.291  1.00 20.00      T    C  
ATOM     18  C9  SPINA   2     -11.070  43.667  30.308  1.00 20.00      T    C  
ENDMDL
MODEL      139
ATOM      1  N   SPINA   2      -8.575  37.902  25.571  1.00 20.00      T    N  
ATOM      2  CA  SPINA   2      -8.478  39.007  24.574  1.00 20.00      T    C  
ATOM      3  C   SPINA   2      -7.064  39.483  24.417  1.00 20.00      T    C  
ATOM      4  O   SPINA   2      -6.838  40.699  24.266  1.00 20.00      T    O  
ATOM      5  CB  SPINA   2      -9.370  40.171  24.997  1.00 20.00      T    C  
ATOM      6  SG  SPINA   2     -10.943  39.571  25.518  1.00 20.00      T    S  
ATOM      7  SD  SPINA   2     -11.784  38.522  24.040  1.00 20.00      T    S  
ATOM      8  CE  SPINA   2     -13.497  38.934  23.941  1.00 20.00      T    C  
ATOM      9  N1  SPINA   2     -16.227  36.763  25.446  1.00 20.00      T    N  
ATOM     10  O1  SPINA   2     -17.342  36.301  25.618  1.00 20.00      T    O  
ATOM     11  C2  SPINA   2     -15.920  37.769  24.437  1.00 20.00      T    C  
ATOM     12  C3  SPINA   2     -14.439  37.986  24.662  1.00 20.00      T    C  
ATOM     13  C4  SPINA   2     -13.994  37.208  25.653  1.00 20.00      T    C  
ATOM     14  C5  SPINA   2     -15.081  36.354  26.240  1.00 20.00      T    C  
ATOM     15  C6  SPINA   2     -14.741  34.878  26.088  1.00 20.00      T    C  
ATOM     16  C7  SPINA   2     -15.267  36.717  27.707  1.00 20.00      T    C  
ATOM     17  C8  SPINA   2     -16.705  39.049  24.682  1.00 20.00      T    C  
ATOM     18  C9  SPINA   2     -16.182  37.190  23.045  1.00 20.00      T    C  
ENDMDL
MODEL      140
ATOM      1  N   SPINA   2      -8.575  37.902  25.571  1.00 20.00      T    N  
ATOM      2  CA  SPINA   2      -8.478  39.007  24.574  1.00 20.00      T    C  
ATOM      3  C   SPINA   2      -7.064  39.483  24.417  1.00 20.00      T    C  
ATOM      4  O   SPINA   2      -6.838  40.699  24.266  1.00 20.00      T    O  
ATOM      5  CB  SPINA   2      -9.370  40.171  24.997  1.00 20.00      T    C  
ATOM      6  SG  SPINA   2      -9.936  39.932  26.649  1.00 20.00      T    S  
ATOM      7  SD  SPINA   2     -11.882  39.477  26.632  1.00 20.00      T    S  
ATOM      8  CE  SPINA   2     -12.381  39.014  28.260  1.00 20.00      T    C  
ATOM      9  N1  SPINA   2     -12.920  41.608  30.982  1.00 20.00      T    N  
ATOM     10  O1  SPINA   2     -12.875  42.114  32.091  1.00 20.00      T    O  
ATOM     11  C2  SPINA   2     -12.340  40.308  30.667  1.00 20.00      T    C  
ATOM     12  C3  SPINA   2     -12.687  40.166  29.201  1.00 20.00      T    C  
ATOM     13  C4  SPINA   2     -13.362  41.236  28.770  1.00 20.00      T    C  
ATOM     14  C5  SPINA   2     -13.568  42.255  29.854  1.00 20.00      T    C  
ATOM     15  C6  SPINA   2     -12.925  43.579  29.471  1.00 20.00      T    C  
ATOM     16  C7  SPINA   2     -15.061  42.430  30.099  1.00 20.00      T    C  
ATOM     17  C8  SPINA   2     -12.984  39.205  31.493  1.00 20.00      T    C  
ATOM     18  C9  SPINA   2     -10.824  40.367  30.866  1.00 20.00      T    C  
ENDMDL
MODEL      141
ATOM      1  N   SPINA   2      -8.575  37.902  25.571  1.00 20.00      T    N  
ATOM      2  CA  SPINA   2      -8.478  39.007  24.574  1.00 20.00      T    C  
ATOM      3  C   SPINA   2      -7.064  39.483  24.417  1.00 20.00      T    C  
ATOM      4  O   SPINA   2      -6.838  40.699  24.266  1.00 20.00      T    O  
ATOM      5  CB  SPINA   2      -9.370  40.171  24.997  1.00 20.00      T    C  
ATOM      6  SG  SPINA   2     -10.281  39.742  26.444  1.00 20.00      T    S  
ATOM      7  SD  SPINA   2     -11.069  41.391  27.254  1.00 20.00      T    S  
ATOM      8  CE  SPINA   2     -11.518  41.055  28.926  1.00 20.00      T    C  
ATOM      9  N1  SPINA   2     -15.183  41.952  29.373  1.00 20.00      T    N  
ATOM     10  O1  SPINA   2     -16.254  42.489  29.147  1.00 20.00      T    O  
ATOM     11  C2  SPINA   2     -13.997  42.143  28.547  1.00 20.00      T    C  
ATOM     12  C3  SPINA   2     -12.980  41.284  29.267  1.00 20.00      T    C  
ATOM     13  C4  SPINA   2     -13.529  40.703  30.338  1.00 20.00      T    C  
ATOM     14  C5  SPINA   2     -14.977  41.064  30.504  1.00 20.00      T    C  
ATOM     15  C6  SPINA   2     -15.848  39.817  30.454  1.00 20.00      T    C  
ATOM     16  C7  SPINA   2     -15.162  41.799  31.826  1.00 20.00      T    C  
ATOM     17  C8  SPINA   2     -13.569  43.602  28.530  1.00 20.00      T    C  
ATOM     18  C9  SPINA   2     -14.268  41.604  27.140  1.00 20.00      T    C  
ENDMDL
MODEL      142
ATOM      1  N   SPINA   2      -8.575  37.902  25.571  1.00 20.00      T    N  
ATOM      2  CA  SPINA   2      -8.478  39.007  24.574  1.00 20.00      T    C  
ATOM      3  C   SPINA   2      -7.064  39.483  24.417  1.00 20.00      T    C  
ATOM      4  O   SPINA   2      -6.838  40.699  24.266  1.00 20.00      T    O  
ATOM      5  CB  SPINA   2      -9.370  40.171  24.997  1.00 20.00      T    C  
ATOM      6  SG  SPINA   2     -10.928  39.568  25.558  1.00 20.00      T    S  
ATOM      7  SD  SPINA   2     -11.578  38.138  24.322  1.00 20.00      T    S  
ATOM      8  CE  SPINA   2     -13.341  38.084  24.378  1.00 20.00      T    C  
ATOM      9  N1  SPINA   2     -15.047  34.808  25.270  1.00 20.00      T    N  
ATOM     10  O1  SPINA   2     -15.716  34.017  25.913  1.00 20.00      T    O  
ATOM     11  C2  SPINA   2     -14.833  36.193  25.672  1.00 20.00      T    C  
ATOM     12  C3  SPINA   2     -13.945  36.702  24.557  1.00 20.00      T    C  
ATOM     13  C4  SPINA   2     -13.705  35.734  23.667  1.00 20.00      T    C  
ATOM     14  C5  SPINA   2     -14.386  34.445  24.029  1.00 20.00      T    C  
ATOM     15  C6  SPINA   2     -15.354  34.025  22.933  1.00 20.00      T    C  
ATOM     16  C7  SPINA   2     -13.331  33.370  24.258  1.00 20.00      T    C  
ATOM     17  C8  SPINA   2     -14.125  36.272  27.016  1.00 20.00      T    C  
ATOM     18  C9  SPINA   2     -16.174  36.931  25.683  1.00 20.00      T    C  
ENDMDL
MODEL      143
ATOM      1  N   SPINA   2      -8.575  37.902  25.571  1.00 20.00      T    N  
ATOM      2  CA  SPINA   2      -8.478  39.007  24.574  1.00 20.00      T    C  
ATOM      3  C   SPINA   2      -7.064  39.483  24.417  1.00 20.00      T    C  
ATOM      4  O   SPINA   2      -6.838  40.699  24.266  1.00 20.00      T    O  
ATOM      5  CB  SPINA   2      -9.370  40.171  24.997  1.00 20.00      T    C  
ATOM      6  SG  SPINA   2     -10.056  39.861  26.591  1.00 20.00      T    S  
ATOM      7  SD  SPINA   2     -11.695  40.977  26.844  1.00 20.00      T    S  
ATOM      8  CE  SPINA   2     -12.295  40.757  28.488  1.00 20.00      T    C  
ATOM      9  N1  SPINA   2     -16.035  40.104  28.647  1.00 20.00      T    N  
ATOM     10  O1  SPINA   2     -17.230  40.338  28.584  1.00 20.00      T    O  
ATOM     11  C2  SPINA   2     -15.005  41.095  28.361  1.00 20.00      T    C  
ATOM     12  C3  SPINA   2     -13.740  40.300  28.599  1.00 20.00      T    C  
ATOM     13  C4  SPINA   2     -14.032  39.048  28.964  1.00 20.00      T    C  
ATOM     14  C5  SPINA   2     -15.512  38.801  29.022  1.00 20.00      T    C  
ATOM     15  C6  SPINA   2     -15.908  37.695  28.056  1.00 20.00      T    C  
ATOM     16  C7  SPINA   2     -15.903  38.438  30.449  1.00 20.00      T    C  
ATOM     17  C8  SPINA   2     -15.099  42.275  29.317  1.00 20.00      T    C  
ATOM     18  C9  SPINA   2     -15.111  41.529  26.897  1.00 20.00      T    C  
ENDMDL
MODEL      144
ATOM      1  N   SPINA   2      -8.575  37.902  25.571  1.00 20.00      T    N  
ATOM      2  CA  SPINA   2      -8.478  39.007  24.574  1.00 20.00      T    C  
ATOM      3  C   SPINA   2      -7.064  39.483  24.417  1.00 20.00      T    C  
ATOM      4  O   SPINA   2      -6.838  40.699  24.266  1.00 20.00      T    O  
ATOM      5  CB  SPINA   2      -9.370  40.171  24.997  1.00 20.00      T    C  
ATOM      6  SG  SPINA   2     -10.498  39.648  26.247  1.00 20.00      T    S  
ATOM      7  SD  SPINA   2     -10.682  41.082  27.627  1.00 20.00      T    S  
ATOM      8  CE  SPINA   2      -9.375  40.926  28.800  1.00 20.00      T    C  
ATOM      9  N1  SPINA   2      -9.362  42.758  32.129  1.00 20.00      T    N  
ATOM     10  O1  SPINA   2      -8.913  43.246  33.152  1.00 20.00      T    O  
ATOM     11  C2  SPINA   2      -8.537  42.102  31.122  1.00 20.00      T    C  
ATOM     12  C3  SPINA   2      -9.574  41.681  30.103  1.00 20.00      T    C  
ATOM     13  C4  SPINA   2     -10.796  42.053  30.494  1.00 20.00      T    C  
ATOM     14  C5  SPINA   2     -10.779  42.777  31.810  1.00 20.00      T    C  
ATOM     15  C6  SPINA   2     -11.341  44.182  31.654  1.00 20.00      T    C  
ATOM     16  C7  SPINA   2     -11.586  41.982  32.829  1.00 20.00      T    C  
ATOM     17  C8  SPINA   2      -7.817  40.894  31.703  1.00 20.00      T    C  
ATOM     18  C9  SPINA   2      -7.564  43.120  30.522  1.00 20.00      T    C  
ENDMDL
MODEL      145
ATOM      1  N   SPINA   2      -8.575  37.902  25.571  1.00 20.00      T    N  
ATOM      2  CA  SPINA   2      -8.478  39.007  24.574  1.00 20.00      T    C  
ATOM      3  C   SPINA   2      -7.064  39.483  24.417  1.00 20.00      T    C  
ATOM      4  O   SPINA   2      -6.838  40.699  24.266  1.00 20.00      T    O  
ATOM      5  CB  SPINA   2      -9.370  40.171  24.997  1.00 20.00      T    C  
ATOM      6  SG  SPINA   2     -11.067  39.709  24.878  1.00 20.00      T    S  
ATOM      7  SD  SPINA   2     -12.131  40.705  26.246  1.00 20.00      T    S  
ATOM      8  CE  SPINA   2     -13.259  39.592  27.022  1.00 20.00      T    C  
ATOM      9  N1  SPINA   2     -16.554  39.760  25.139  1.00 20.00      T    N  
ATOM     10  O1  SPINA   2     -17.411  40.199  24.390  1.00 20.00      T    O  
ATOM     11  C2  SPINA   2     -15.269  40.411  25.360  1.00 20.00      T    C  
ATOM     12  C3  SPINA   2     -14.621  39.478  26.360  1.00 20.00      T    C  
ATOM     13  C4  SPINA   2     -15.434  38.458  26.648  1.00 20.00      T    C  
ATOM     14  C5  SPINA   2     -16.733  38.534  25.897  1.00 20.00      T    C  
ATOM     15  C6  SPINA   2     -16.915  37.306  25.018  1.00 20.00      T    C  
ATOM     16  C7  SPINA   2     -17.879  38.661  26.892  1.00 20.00      T    C  
ATOM     17  C8  SPINA   2     -15.452  41.803  25.948  1.00 20.00      T    C  
ATOM     18  C9  SPINA   2     -14.481  40.439  24.048  1.00 20.00      T    C  
ENDMDL
MODEL      146
ATOM      1  N   SPINA   2      -8.575  37.902  25.571  1.00 20.00      T    N  
ATOM      2  CA  SPINA   2      -8.478  39.007  24.574  1.00 20.00      T    C  
ATOM      3  C   SPINA   2      -7.064  39.483  24.417  1.00 20.00      T    C  
ATOM      4  O   SPINA   2      -6.838  40.699  24.266  1.00 20.00      T    O  
ATOM      5  CB  SPINA   2      -9.370  40.171  24.997  1.00 20.00      T    C  
ATOM      6  SG  SPINA   2      -9.995  39.897  26.622  1.00 20.00      T    S  
ATOM      7  SD  SPINA   2     -10.009  41.620  27.636  1.00 20.00      T    S  
ATOM      8  CE  SPINA   2     -11.561  42.421  27.391  1.00 20.00      T    C  
ATOM      9  N1  SPINA   2     -13.258  43.939  30.432  1.00 20.00      T    N  
ATOM     10  O1  SPINA   2     -13.649  44.803  31.199  1.00 20.00      T    O  
ATOM     11  C2  SPINA   2     -12.537  44.225  29.198  1.00 20.00      T    C  
ATOM     12  C3  SPINA   2     -12.289  42.833  28.659  1.00 20.00      T    C  
ATOM     13  C4  SPINA   2     -12.801  41.911  29.480  1.00 20.00      T    C  
ATOM     14  C5  SPINA   2     -13.470  42.523  30.677  1.00 20.00      T    C  
ATOM     15  C6  SPINA   2     -14.941  42.136  30.724  1.00 20.00      T    C  
ATOM     16  C7  SPINA   2     -12.751  42.066  31.940  1.00 20.00      T    C  
ATOM     17  C8  SPINA   2     -11.228  44.945  29.481  1.00 20.00      T    C  
ATOM     18  C9  SPINA   2     -13.442  45.023  28.255  1.00 20.00      T    C  
ENDMDL
MODEL      147
ATOM      1  N   SPINA   2      -8.575  37.902  25.571  1.00 20.00      T    N  
ATOM      2  CA  SPINA   2      -8.478  39.007  24.574  1.00 20.00      T    C  
ATOM      3  C   SPINA   2      -7.064  39.483  24.417  1.00 20.00      T    C  
ATOM      4  O   SPINA   2      -6.838  40.699  24.266  1.00 20.00      T    O  
ATOM      5  CB  SPINA   2      -9.370  40.171  24.997  1.00 20.00      T    C  
ATOM      6  SG  SPINA   2     -10.136  39.816  26.544  1.00 20.00      T    S  
ATOM      7  SD  SPINA   2      -9.625  41.211  27.882  1.00 20.00      T    S  
ATOM      8  CE  SPINA   2     -10.404  40.846  29.422  1.00 20.00      T    C  
ATOM      9  N1  SPINA   2     -13.915  42.136  30.090  1.00 20.00      T    N  
ATOM     10  O1  SPINA   2     -15.108  42.098  30.338  1.00 20.00      T    O  
ATOM     11  C2  SPINA   2     -13.074  40.948  30.002  1.00 20.00      T    C  
ATOM     12  C3  SPINA   2     -11.727  41.552  29.667  1.00 20.00      T    C  
ATOM     13  C4  SPINA   2     -11.814  42.882  29.584  1.00 20.00      T    C  
ATOM     14  C5  SPINA   2     -13.205  43.381  29.851  1.00 20.00      T    C  
ATOM     15  C6  SPINA   2     -13.217  44.318  31.049  1.00 20.00      T    C  
ATOM     16  C7  SPINA   2     -13.731  44.086  28.607  1.00 20.00      T    C  
ATOM     17  C8  SPINA   2     -13.549  40.020  28.895  1.00 20.00      T    C  
ATOM     18  C9  SPINA   2     -13.036  40.251  31.364  1.00 20.00      T    C  
ENDMDL
MODEL      148
ATOM      1  N   SPINA   2      -8.575  37.902  25.571  1.00 20.00      T    N  
ATOM      2  CA  SPINA   2      -8.478  39.007  24.574  1.00 20.00      T    C  
ATOM      3  C   SPINA   2      -7.064  39.483  24.417  1.00 20.00      T    C  
ATOM      4  O   SPINA   2      -6.838  40.699  24.266  1.00 20.00      T    O  
ATOM      5  CB  SPINA   2      -9.370  40.171  24.997  1.00 20.00      T    C  
ATOM      6  SG  SPINA   2     -10.844  39.564  25.748  1.00 20.00      T    S  
ATOM      7  SD  SPINA   2     -12.137  39.001  24.331  1.00 20.00      T    S  
ATOM      8  CE  SPINA   2     -12.743  37.388  24.710  1.00 20.00      T    C  
ATOM      9  N1  SPINA   2     -16.202  36.836  26.181  1.00 20.00      T    N  
ATOM     10  O1  SPINA   2     -17.076  36.331  26.866  1.00 20.00      T    O  
ATOM     11  C2  SPINA   2     -14.812  36.399  26.198  1.00 20.00      T    C  
ATOM     12  C3  SPINA   2     -14.186  37.329  25.181  1.00 20.00      T    C  
ATOM     13  C4  SPINA   2     -15.102  38.160  24.676  1.00 20.00      T    C  
ATOM     14  C5  SPINA   2     -16.465  37.933  25.265  1.00 20.00      T    C  
ATOM     15  C6  SPINA   2     -16.961  39.191  25.963  1.00 20.00      T    C  
ATOM     16  C7  SPINA   2     -17.425  37.514  24.160  1.00 20.00      T    C  
ATOM     17  C8  SPINA   2     -14.688  34.947  25.763  1.00 20.00      T    C  
ATOM     18  C9  SPINA   2     -14.223  36.636  27.591  1.00 20.00      T    C  
ENDMDL
MODEL      149
ATOM      1  N   SPINA   2      -8.575  37.902  25.571  1.00 20.00      T    N  
ATOM      2  CA  SPINA   2      -8.478  39.007  24.574  1.00 20.00      T    C  
ATOM      3  C   SPINA   2      -7.064  39.483  24.417  1.00 20.00      T    C  
ATOM      4  O   SPINA   2      -6.838  40.699  24.266  1.00 20.00      T    O  
ATOM      5  CB  SPINA   2      -9.370  40.171  24.997  1.00 20.00      T    C  
ATOM      6  SG  SPINA   2      -9.521  40.212  26.753  1.00 20.00      T    S  
ATOM      7  SD  SPINA   2     -10.902  41.559  27.276  1.00 20.00      T    S  
ATOM      8  CE  SPINA   2     -10.379  43.158  26.746  1.00 20.00      T    C  
ATOM      9  N1  SPINA   2     -11.280  46.071  29.012  1.00 20.00      T    N  
ATOM     10  O1  SPINA   2     -11.142  46.919  29.878  1.00 20.00      T    O  
ATOM     11  C2  SPINA   2     -10.231  45.135  28.628  1.00 20.00      T    C  
ATOM     12  C3  SPINA   2     -10.922  44.324  27.554  1.00 20.00      T    C  
ATOM     13  C4  SPINA   2     -12.174  44.753  27.372  1.00 20.00      T    C  
ATOM     14  C5  SPINA   2     -12.519  45.905  28.272  1.00 20.00      T    C  
ATOM     15  C6  SPINA   2     -12.898  47.129  27.452  1.00 20.00      T    C  
ATOM     16  C7  SPINA   2     -13.663  45.496  29.192  1.00 20.00      T    C  
ATOM     17  C8  SPINA   2      -9.822  44.257  29.801  1.00 20.00      T    C  
ATOM     18  C9  SPINA   2      -9.046  45.911  28.049  1.00 20.00      T    C  
ENDMDL
MODEL      150
ATOM      1  N   SPINA   2      -8.575  37.902  25.571  1.00 20.00      T    N  
ATOM      2  CA  SPINA   2      -8.478  39.007  24.574  1.00 20.00      T    C  
ATOM      3  C   SPINA   2      -7.064  39.483  24.417  1.00 20.00      T    C  
ATOM      4  O   SPINA   2      -6.838  40.699  24.266  1.00 20.00      T    O  
ATOM      5  CB  SPINA   2      -9.370  40.171  24.997  1.00 20.00      T    C  
ATOM      6  SG  SPINA   2     -10.858  39.563  25.720  1.00 20.00      T    S  
ATOM      7  SD  SPINA   2     -11.640  40.959  26.919  1.00 20.00      T    S  
ATOM      8  CE  SPINA   2     -13.362  40.640  27.129  1.00 20.00      T    C  
ATOM      9  N1  SPINA   2     -15.512  42.419  29.708  1.00 20.00      T    N  
ATOM     10  O1  SPINA   2     -16.511  42.714  30.342  1.00 20.00      T    O  
ATOM     11  C2  SPINA   2     -15.492  41.399  28.666  1.00 20.00      T    C  
ATOM     12  C3  SPINA   2     -14.048  41.451  28.215  1.00 20.00      T    C  
ATOM     13  C4  SPINA   2     -13.369  42.368  28.910  1.00 20.00      T    C  
ATOM     14  C5  SPINA   2     -14.228  43.064  29.927  1.00 20.00      T    C  
ATOM     15  C6  SPINA   2     -13.679  42.846  31.329  1.00 20.00      T    C  
ATOM     16  C7  SPINA   2     -14.292  44.549  29.596  1.00 20.00      T    C  
ATOM     17  C8  SPINA   2     -16.435  41.759  27.528  1.00 20.00      T    C  
ATOM     18  C9  SPINA   2     -15.823  40.038  29.282  1.00 20.00      T    C  
ENDMDL
MODEL      151
ATOM      1  N   SPINA   2      -8.575  37.902  25.571  1.00 20.00      T    N  
ATOM      2  CA  SPINA   2      -8.478  39.007  24.574  1.00 20.00      T    C  
ATOM      3  C   SPINA   2      -7.064  39.483  24.417  1.00 20.00      T    C  
ATOM      4  O   SPINA   2      -6.838  40.699  24.266  1.00 20.00      T    O  
ATOM      5  CB  SPINA   2      -9.370  40.171  24.997  1.00 20.00      T    C  
ATOM      6  SG  SPINA   2     -10.920  39.567  25.578  1.00 20.00      T    S  
ATOM      7  SD  SPINA   2     -11.463  40.577  27.216  1.00 20.00      T    S  
ATOM      8  CE  SPINA   2     -10.834  42.222  27.115  1.00 20.00      T    C  
ATOM      9  N1  SPINA   2     -10.814  43.736  30.599  1.00 20.00      T    N  
ATOM     10  O1  SPINA   2     -10.736  43.781  31.815  1.00 20.00      T    O  
ATOM     11  C2  SPINA   2     -10.655  42.510  29.827  1.00 20.00      T    C  
ATOM     12  C3  SPINA   2     -10.856  43.010  28.413  1.00 20.00      T    C  
ATOM     13  C4  SPINA   2     -11.092  44.325  28.407  1.00 20.00      T    C  
ATOM     14  C5  SPINA   2     -11.080  44.913  29.789  1.00 20.00      T    C  
ATOM     15  C6  SPINA   2     -10.002  45.979  29.907  1.00 20.00      T    C  
ATOM     16  C7  SPINA   2     -12.454  45.496  30.096  1.00 20.00      T    C  
ATOM     17  C8  SPINA   2     -11.714  41.484  30.202  1.00 20.00      T    C  
ATOM     18  C9  SPINA   2      -9.236  41.970  30.019  1.00 20.00      T    C  
ENDMDL
MODEL      152
ATOM      1  N   SPINA   2      -8.575  37.902  25.571  1.00 20.00      T    N  
ATOM      2  CA  SPINA   2      -8.478  39.007  24.574  1.00 20.00      T    C  
ATOM      3  C   SPINA   2      -7.064  39.483  24.417  1.00 20.00      T    C  
ATOM      4  O   SPINA   2      -6.838  40.699  24.266  1.00 20.00      T    O  
ATOM      5  CB  SPINA   2      -9.370  40.171  24.997  1.00 20.00      T    C  
ATOM      6  SG  SPINA   2     -10.758  39.573  25.903  1.00 20.00      T    S  
ATOM      7  SD  SPINA   2     -12.182  40.976  25.952  1.00 20.00      T    S  
ATOM      8  CE  SPINA   2     -13.076  40.838  27.466  1.00 20.00      T    C  
ATOM      9  N1  SPINA   2     -16.089  43.018  28.242  1.00 20.00      T    N  
ATOM     10  O1  SPINA   2     -16.881  43.663  28.910  1.00 20.00      T    O  
ATOM     11  C2  SPINA   2     -14.923  42.347  28.803  1.00 20.00      T    C  
ATOM     12  C3  SPINA   2     -14.317  41.707  27.572  1.00 20.00      T    C  
ATOM     13  C4  SPINA   2     -15.046  41.988  26.488  1.00 20.00      T    C  
ATOM     14  C5  SPINA   2     -16.233  42.851  26.806  1.00 20.00      T    C  
ATOM     15  C6  SPINA   2     -16.162  44.162  26.039  1.00 20.00      T    C  
ATOM     16  C7  SPINA   2     -17.510  42.093  26.463  1.00 20.00      T    C  
ATOM     17  C8  SPINA   2     -15.333  41.295  29.822  1.00 20.00      T    C  
ATOM     18  C9  SPINA   2     -13.975  43.389  29.400  1.00 20.00      T    C  
ENDMDL
MODEL      153
ATOM      1  N   SPINA   2      -8.575  37.902  25.571  1.00 20.00      T    N  
ATOM      2  CA  SPINA   2      -8.478  39.007  24.574  1.00 20.00      T    C  
ATOM      3  C   SPINA   2      -7.064  39.483  24.417  1.00 20.00      T    C  
ATOM      4  O   SPINA   2      -6.838  40.699  24.266  1.00 20.00      T    O  
ATOM      5  CB  SPINA   2      -9.370  40.171  24.997  1.00 20.00      T    C  
ATOM      6  SG  SPINA   2     -10.411  39.683  26.333  1.00 20.00      T    S  
ATOM      7  SD  SPINA   2     -11.276  41.297  27.134  1.00 20.00      T    S  
ATOM      8  CE  SPINA   2     -11.825  40.908  28.765  1.00 20.00      T    C  
ATOM      9  N1  SPINA   2     -13.069  43.526  31.222  1.00 20.00      T    N  
ATOM     10  O1  SPINA   2     -13.548  43.982  32.247  1.00 20.00      T    O  
ATOM     11  C2  SPINA   2     -12.848  42.102  31.002  1.00 20.00      T    C  
ATOM     12  C3  SPINA   2     -12.265  42.095  29.605  1.00 20.00      T    C  
ATOM     13  C4  SPINA   2     -12.176  43.339  29.125  1.00 20.00      T    C  
ATOM     14  C5  SPINA   2     -12.669  44.365  30.105  1.00 20.00      T    C  
ATOM     15  C6  SPINA   2     -11.560  45.345  30.456  1.00 20.00      T    C  
ATOM     16  C7  SPINA   2     -13.865  45.094  29.506  1.00 20.00      T    C  
ATOM     17  C8  SPINA   2     -14.157  41.329  31.053  1.00 20.00      T    C  
ATOM     18  C9  SPINA   2     -11.831  41.582  32.021  1.00 20.00      T    C  
ENDMDL
MODEL      154
ATOM      1  N   SPINA   2      -8.575  37.902  25.571  1.00 20.00      T    N  
ATOM      2  CA  SPINA   2      -8.478  39.007  24.574  1.00 20.00      T    C  
ATOM      3  C   SPINA   2      -7.064  39.483  24.417  1.00 20.00      T    C  
ATOM      4  O   SPINA   2      -6.838  40.699  24.266  1.00 20.00      T    O  
ATOM      5  CB  SPINA   2      -9.370  40.171  24.997  1.00 20.00      T    C  
ATOM      6  SG  SPINA   2      -9.267  40.411  26.741  1.00 20.00      T    S  
ATOM      7  SD  SPINA   2     -10.969  41.220  27.408  1.00 20.00      T    S  
ATOM      8  CE  SPINA   2     -11.253  42.743  26.564  1.00 20.00      T    C  
ATOM      9  N1  SPINA   2     -11.516  46.077  28.366  1.00 20.00      T    N  
ATOM     10  O1  SPINA   2     -11.820  47.243  28.555  1.00 20.00      T    O  
ATOM     11  C2  SPINA   2     -11.879  45.335  27.165  1.00 20.00      T    C  
ATOM     12  C3  SPINA   2     -11.256  43.984  27.440  1.00 20.00      T    C  
ATOM     13  C4  SPINA   2     -10.638  43.982  28.624  1.00 20.00      T    C  
ATOM     14  C5  SPINA   2     -10.749  45.304  29.328  1.00 20.00      T    C  
ATOM     15  C6  SPINA   2     -11.455  45.139  30.666  1.00 20.00      T    C  
ATOM     16  C7  SPINA   2      -9.355  45.887  29.521  1.00 20.00      T    C  
ATOM     17  C8  SPINA   2     -11.278  45.974  25.923  1.00 20.00      T    C  
ATOM     18  C9  SPINA   2     -13.403  45.226  27.078  1.00 20.00      T    C  
ENDMDL
MODEL      155
ATOM      1  N   SPINA   2      -8.575  37.902  25.571  1.00 20.00      T    N  
ATOM      2  CA  SPINA   2      -8.478  39.007  24.574  1.00 20.00      T    C  
ATOM      3  C   SPINA   2      -7.064  39.483  24.417  1.00 20.00      T    C  
ATOM      4  O   SPINA   2      -6.838  40.699  24.266  1.00 20.00      T    O  
ATOM      5  CB  SPINA   2      -9.370  40.171  24.997  1.00 20.00      T    C  
ATOM      6  SG  SPINA   2     -10.537  39.634  26.204  1.00 20.00      T    S  
ATOM      7  SD  SPINA   2     -12.384  39.749  25.448  1.00 20.00      T    S  
ATOM      8  CE  SPINA   2     -12.640  38.400  24.340  1.00 20.00      T    C  
ATOM      9  N1  SPINA   2     -16.060  37.441  22.993  1.00 20.00      T    N  
ATOM     10  O1  SPINA   2     -16.912  36.767  22.439  1.00 20.00      T    O  
ATOM     11  C2  SPINA   2     -14.678  37.010  23.163  1.00 20.00      T    C  
ATOM     12  C3  SPINA   2     -14.073  38.198  23.879  1.00 20.00      T    C  
ATOM     13  C4  SPINA   2     -14.992  39.148  24.077  1.00 20.00      T    C  
ATOM     14  C5  SPINA   2     -16.340  38.757  23.541  1.00 20.00      T    C  
ATOM     15  C6  SPINA   2     -17.372  38.735  24.658  1.00 20.00      T    C  
ATOM     16  C7  SPINA   2     -16.747  39.737  22.448  1.00 20.00      T    C  
ATOM     17  C8  SPINA   2     -14.006  36.780  21.818  1.00 20.00      T    C  
ATOM     18  C9  SPINA   2     -14.641  35.761  24.048  1.00 20.00      T    C  
ENDMDL
MODEL      156
ATOM      1  N   SPINA   2      -8.575  37.902  25.571  1.00 20.00      T    N  
ATOM      2  CA  SPINA   2      -8.478  39.007  24.574  1.00 20.00      T    C  
ATOM      3  C   SPINA   2      -7.064  39.483  24.417  1.00 20.00      T    C  
ATOM      4  O   SPINA   2      -6.838  40.699  24.266  1.00 20.00      T    O  
ATOM      5  CB  SPINA   2      -9.370  40.171  24.997  1.00 20.00      T    C  
ATOM      6  SG  SPINA   2      -9.434  40.277  26.756  1.00 20.00      T    S  
ATOM      7  SD  SPINA   2     -11.293  39.893  27.383  1.00 20.00      T    S  
ATOM      8  CE  SPINA   2     -11.269  39.625  29.127  1.00 20.00      T    C  
ATOM      9  N1  SPINA   2      -9.389  41.916  31.503  1.00 20.00      T    N  
ATOM     10  O1  SPINA   2      -8.747  42.252  32.484  1.00 20.00      T    O  
ATOM     11  C2  SPINA   2      -9.804  40.543  31.244  1.00 20.00      T    C  
ATOM     12  C3  SPINA   2     -10.559  40.692  29.941  1.00 20.00      T    C  
ATOM     13  C4  SPINA   2     -10.559  41.967  29.539  1.00 20.00      T    C  
ATOM     14  C5  SPINA   2      -9.813  42.863  30.485  1.00 20.00      T    C  
ATOM     15  C6  SPINA   2      -8.650  43.540  29.775  1.00 20.00      T    C  
ATOM     16  C7  SPINA   2     -10.773  43.898  31.058  1.00 20.00      T    C  
ATOM     17  C8  SPINA   2     -10.713  40.027  32.349  1.00 20.00      T    C  
ATOM     18  C9  SPINA   2      -8.564  39.665  31.059  1.00 20.00      T    C  
ENDMDL
MODEL      157
ATOM      1  N   SPINA   2      -8.575  37.902  25.571  1.00 20.00      T    N  
ATOM      2  CA  SPINA   2      -8.478  39.007  24.574  1.00 20.00      T    C  
ATOM      3  C   SPINA   2      -7.064  39.483  24.417  1.00 20.00      T    C  
ATOM      4  O   SPINA   2      -6.838  40.699  24.266  1.00 20.00      T    O  
ATOM      5  CB  SPINA   2      -9.370  40.171  24.997  1.00 20.00      T    C  
ATOM      6  SG  SPINA   2     -10.506  39.645  26.238  1.00 20.00      T    S  
ATOM      7  SD  SPINA   2     -11.575  41.209  26.876  1.00 20.00      T    S  
ATOM      8  CE  SPINA   2     -10.893  41.794  28.394  1.00 20.00      T    C  
ATOM      9  N1  SPINA   2     -10.860  39.018  30.988  1.00 20.00      T    N  
ATOM     10  O1  SPINA   2     -11.278  38.094  31.665  1.00 20.00      T    O  
ATOM     11  C2  SPINA   2     -11.654  39.693  29.969  1.00 20.00      T    C  
ATOM     12  C3  SPINA   2     -10.681  40.736  29.464  1.00 20.00      T    C  
ATOM     13  C4  SPINA   2      -9.516  40.647  30.112  1.00 20.00      T    C  
ATOM     14  C5  SPINA   2      -9.514  39.546  31.133  1.00 20.00      T    C  
ATOM     15  C6  SPINA   2      -8.431  38.526  30.817  1.00 20.00      T    C  
ATOM     16  C7  SPINA   2      -9.303  40.148  32.517  1.00 20.00      T    C  
ATOM     17  C8  SPINA   2     -12.888  40.343  30.577  1.00 20.00      T    C  
ATOM     18  C9  SPINA   2     -12.012  38.699  28.862  1.00 20.00      T    C  
ENDMDL
MODEL      158
ATOM      1  N   SPINA   2      -8.575  37.902  25.571  1.00 20.00      T    N  
ATOM      2  CA  SPINA   2      -8.478  39.007  24.574  1.00 20.00      T    C  
ATOM      3  C   SPINA   2      -7.064  39.483  24.417  1.00 20.00      T    C  
ATOM      4  O   SPINA   2      -6.838  40.699  24.266  1.00 20.00      T    O  
ATOM      5  CB  SPINA   2      -9.370  40.171  24.997  1.00 20.00      T    C  
ATOM      6  SG  SPINA   2     -11.065  39.761  24.739  1.00 20.00      T    S  
ATOM      7  SD  SPINA   2     -12.226  41.077  25.697  1.00 20.00      T    S  
ATOM      8  CE  SPINA   2     -11.238  42.004  26.826  1.00 20.00      T    C  
ATOM      9  N1  SPINA   2     -12.317  41.299  30.400  1.00 20.00      T    N  
ATOM     10  O1  SPINA   2     -13.070  41.138  31.346  1.00 20.00      T    O  
ATOM     11  C2  SPINA   2     -12.777  41.581  29.046  1.00 20.00      T    C  
ATOM     12  C3  SPINA   2     -11.467  41.699  28.296  1.00 20.00      T    C  
ATOM     13  C4  SPINA   2     -10.434  41.507  29.121  1.00 20.00      T    C  
ATOM     14  C5  SPINA   2     -10.872  41.228  30.530  1.00 20.00      T    C  
ATOM     15  C6  SPINA   2     -10.376  39.863  30.983  1.00 20.00      T    C  
ATOM     16  C7  SPINA   2     -10.345  42.326  31.445  1.00 20.00      T    C  
ATOM     17  C8  SPINA   2     -13.558  42.886  28.992  1.00 20.00      T    C  
ATOM     18  C9  SPINA   2     -13.597  40.396  28.530  1.00 20.00      T    C  
ENDMDL
MODEL      159
ATOM      1  N   SPINA   2      -8.575  37.902  25.571  1.00 20.00      T    N  
ATOM      2  CA  SPINA   2      -8.478  39.007  24.574  1.00 20.00      T    C  
ATOM      3  C   SPINA   2      -7.064  39.483  24.417  1.00 20.00      T    C  
ATOM      4  O   SPINA   2      -6.838  40.699  24.266  1.00 20.00      T    O  
ATOM      5  CB  SPINA   2      -9.370  40.171  24.997  1.00 20.00      T    C  
ATOM      6  SG  SPINA   2      -9.412  40.295  26.755  1.00 20.00      T    S  
ATOM      7  SD  SPINA   2     -10.924  41.480  27.308  1.00 20.00      T    S  
ATOM      8  CE  SPINA   2     -11.890  40.650  28.529  1.00 20.00      T    C  
ATOM      9  N1  SPINA   2      -9.906  40.526  31.766  1.00 20.00      T    N  
ATOM     10  O1  SPINA   2      -9.107  40.872  32.620  1.00 20.00      T    O  
ATOM     11  C2  SPINA   2     -10.170  41.292  30.555  1.00 20.00      T    C  
ATOM     12  C3  SPINA   2     -11.202  40.426  29.864  1.00 20.00      T    C  
ATOM     13  C4  SPINA   2     -11.468  39.338  30.593  1.00 20.00      T    C  
ATOM     14  C5  SPINA   2     -10.679  39.301  31.871  1.00 20.00      T    C  
ATOM     15  C6  SPINA   2     -11.610  39.279  33.073  1.00 20.00      T    C  
ATOM     16  C7  SPINA   2      -9.775  38.075  31.865  1.00 20.00      T    C  
ATOM     17  C8  SPINA   2      -8.914  41.430  29.707  1.00 20.00      T    C  
ATOM     18  C9  SPINA   2     -10.763  42.652  30.933  1.00 20.00      T    C  
ENDMDL
MODEL      160
ATOM      1  N   SPINA   2      -8.575  37.902  25.571  1.00 20.00      T    N  
ATOM      2  CA  SPINA   2      -8.478  39.007  24.574  1.00 20.00      T    C  
ATOM      3  C   SPINA   2      -7.064  39.483  24.417  1.00 20.00      T    C  
ATOM      4  O   SPINA   2      -6.838  40.699  24.266  1.00 20.00      T    O  
ATOM      5  CB  SPINA   2      -9.370  40.171  24.997  1.00 20.00      T    C  
ATOM      6  SG  SPINA   2     -10.042  39.869  26.599  1.00 20.00      T    S  
ATOM      7  SD  SPINA   2     -10.529  41.606  27.460  1.00 20.00      T    S  
ATOM      8  CE  SPINA   2     -10.783  41.343  29.186  1.00 20.00      T    C  
ATOM      9  N1  SPINA   2     -14.165  40.383  30.626  1.00 20.00      T    N  
ATOM     10  O1  SPINA   2     -15.064  40.292  31.445  1.00 20.00      T    O  
ATOM     11  C2  SPINA   2     -12.909  41.076  30.884  1.00 20.00      T    C  
ATOM     12  C3  SPINA   2     -12.175  40.875  29.576  1.00 20.00      T    C  
ATOM     13  C4  SPINA   2     -12.921  40.172  28.719  1.00 20.00      T    C  
ATOM     14  C5  SPINA   2     -14.256  39.800  29.299  1.00 20.00      T    C  
ATOM     15  C6  SPINA   2     -15.384  40.384  28.462  1.00 20.00      T    C  
ATOM     16  C7  SPINA   2     -14.365  38.282  29.368  1.00 20.00      T    C  
ATOM     17  C8  SPINA   2     -12.156  40.435  32.040  1.00 20.00      T    C  
ATOM     18  C9  SPINA   2     -13.189  42.560  31.131  1.00 20.00      T    C  
ENDMDL
MODEL      161
ATOM      1  N   SPINA   2      -8.575  37.902  25.571  1.00 20.00      T    N  
ATOM      2  CA  SPINA   2      -8.478  39.007  24.574  1.00 20.00      T    C  
ATOM      3  C   SPINA   2      -7.064  39.483  24.417  1.00 20.00      T    C  
ATOM      4  O   SPINA   2      -6.838  40.699  24.266  1.00 20.00      T    O  
ATOM      5  CB  SPINA   2      -9.370  40.171  24.997  1.00 20.00      T    C  
ATOM      6  SG  SPINA   2     -10.730  39.578  25.948  1.00 20.00      T    S  
ATOM      7  SD  SPINA   2     -12.423  39.796  24.906  1.00 20.00      T    S  
ATOM      8  CE  SPINA   2     -12.534  38.504  23.710  1.00 20.00      T    C  
ATOM      9  N1  SPINA   2     -16.088  38.379  22.373  1.00 20.00      T    N  
ATOM     10  O1  SPINA   2     -17.303  38.490  22.369  1.00 20.00      T    O  
ATOM     11  C2  SPINA   2     -15.252  38.724  23.516  1.00 20.00      T    C  
ATOM     12  C3  SPINA   2     -13.870  38.390  22.997  1.00 20.00      T    C  
ATOM     13  C4  SPINA   2     -13.936  37.927  21.745  1.00 20.00      T    C  
ATOM     14  C5  SPINA   2     -15.345  37.883  21.227  1.00 20.00      T    C  
ATOM     15  C6  SPINA   2     -15.489  38.762  19.993  1.00 20.00      T    C  
ATOM     16  C7  SPINA   2     -15.717  36.441  20.909  1.00 20.00      T    C  
ATOM     17  C8  SPINA   2     -15.603  37.874  24.728  1.00 20.00      T    C  
ATOM     18  C9  SPINA   2     -15.380  40.221  23.806  1.00 20.00      T    C  
ENDMDL
MODEL      162
ATOM      1  N   SPINA   2      -8.575  37.902  25.571  1.00 20.00      T    N  
ATOM      2  CA  SPINA   2      -8.478  39.007  24.574  1.00 20.00      T    C  
ATOM      3  C   SPINA   2      -7.064  39.483  24.417  1.00 20.00      T    C  
ATOM      4  O   SPINA   2      -6.838  40.699  24.266  1.00 20.00      T    O  
ATOM      5  CB  SPINA   2      -9.370  40.171  24.997  1.00 20.00      T    C  
ATOM      6  SG  SPINA   2      -9.765  40.041  26.710  1.00 20.00      T    S  
ATOM      7  SD  SPINA   2     -10.741  41.683  27.300  1.00 20.00      T    S  
ATOM      8  CE  SPINA   2     -10.221  42.107  28.932  1.00 20.00      T    C  
ATOM      9  N1  SPINA   2     -11.617  40.449  32.052  1.00 20.00      T    N  
ATOM     10  O1  SPINA   2     -11.843  40.272  33.238  1.00 20.00      T    O  
ATOM     11  C2  SPINA   2     -10.851  41.578  31.539  1.00 20.00      T    C  
ATOM     12  C3  SPINA   2     -10.864  41.306  30.050  1.00 20.00      T    C  
ATOM     13  C4  SPINA   2     -11.542  40.186  29.782  1.00 20.00      T    C  
ATOM     14  C5  SPINA   2     -12.090  39.540  31.023  1.00 20.00      T    C  
ATOM     15  C6  SPINA   2     -13.607  39.449  30.952  1.00 20.00      T    C  
ATOM     16  C7  SPINA   2     -11.472  38.156  31.181  1.00 20.00      T    C  
ATOM     17  C8  SPINA   2      -9.432  41.572  32.085  1.00 20.00      T    C  
ATOM     18  C9  SPINA   2     -11.588  42.880  31.863  1.00 20.00      T    C  
ENDMDL
MODEL      163
ATOM      1  N   SPINA   2      -8.575  37.902  25.571  1.00 20.00      T    N  
ATOM      2  CA  SPINA   2      -8.478  39.007  24.574  1.00 20.00      T    C  
ATOM      3  C   SPINA   2      -7.064  39.483  24.417  1.00 20.00      T    C  
ATOM      4  O   SPINA   2      -6.838  40.699  24.266  1.00 20.00      T    O  
ATOM      5  CB  SPINA   2      -9.370  40.171  24.997  1.00 20.00      T    C  
ATOM      6  SG  SPINA   2     -10.110  39.831  26.560  1.00 20.00      T    S  
ATOM      7  SD  SPINA   2     -11.812  40.866  26.736  1.00 20.00      T    S  
ATOM      8  CE  SPINA   2     -13.178  39.775  26.497  1.00 20.00      T    C  
ATOM      9  N1  SPINA   2     -16.373  41.641  27.358  1.00 20.00      T    N  
ATOM     10  O1  SPINA   2     -17.095  42.467  27.891  1.00 20.00      T    O  
ATOM     11  C2  SPINA   2     -14.933  41.573  27.574  1.00 20.00      T    C  
ATOM     12  C3  SPINA   2     -14.549  40.392  26.709  1.00 20.00      T    C  
ATOM     13  C4  SPINA   2     -15.625  39.884  26.101  1.00 20.00      T    C  
ATOM     14  C5  SPINA   2     -16.882  40.630  26.447  1.00 20.00      T    C  
ATOM     15  C6  SPINA   2     -17.519  41.215  25.195  1.00 20.00      T    C  
ATOM     16  C7  SPINA   2     -17.847  39.686  27.153  1.00 20.00      T    C  
ATOM     17  C8  SPINA   2     -14.610  41.308  29.037  1.00 20.00      T    C  
ATOM     18  C9  SPINA   2     -14.281  42.860  27.064  1.00 20.00      T    C  
ENDMDL
MODEL      164
ATOM      1  N   SPINA   2      -8.575  37.902  25.571  1.00 20.00      T    N  
ATOM      2  CA  SPINA   2      -8.478  39.007  24.574  1.00 20.00      T    C  
ATOM      3  C   SPINA   2      -7.064  39.483  24.417  1.00 20.00      T    C  
ATOM      4  O   SPINA   2      -6.838  40.699  24.266  1.00 20.00      T    O  
ATOM      5  CB  SPINA   2      -9.370  40.171  24.997  1.00 20.00      T    C  
ATOM      6  SG  SPINA   2      -9.353  40.341  26.752  1.00 20.00      T    S  
ATOM      7  SD  SPINA   2     -10.529  41.866  27.289  1.00 20.00      T    S  
ATOM      8  CE  SPINA   2      -9.767  42.742  28.618  1.00 20.00      T    C  
ATOM      9  N1  SPINA   2     -10.980  46.294  29.203  1.00 20.00      T    N  
ATOM     10  O1  SPINA   2     -11.010  47.510  29.117  1.00 20.00      T    O  
ATOM     11  C2  SPINA   2     -10.003  45.463  28.510  1.00 20.00      T    C  
ATOM     12  C3  SPINA   2     -10.402  44.077  28.967  1.00 20.00      T    C  
ATOM     13  C4  SPINA   2     -11.450  44.136  29.794  1.00 20.00      T    C  
ATOM     14  C5  SPINA   2     -11.921  45.545  30.017  1.00 20.00      T    C  
ATOM     15  C6  SPINA   2     -13.365  45.703  29.564  1.00 20.00      T    C  
ATOM     16  C7  SPINA   2     -11.776  45.893  31.493  1.00 20.00      T    C  
ATOM     17  C8  SPINA   2      -8.586  45.799  28.950  1.00 20.00      T    C  
ATOM     18  C9  SPINA   2     -10.189  45.615  26.999  1.00 20.00      T    C  
ENDMDL
MODEL      165
ATOM      1  N   SPINA   2      -8.575  37.902  25.571  1.00 20.00      T    N  
ATOM      2  CA  SPINA   2      -8.478  39.007  24.574  1.00 20.00      T    C  
ATOM      3  C   SPINA   2      -7.064  39.483  24.417  1.00 20.00      T    C  
ATOM      4  O   SPINA   2      -6.838  40.699  24.266  1.00 20.00      T    O  
ATOM      5  CB  SPINA   2      -9.370  40.171  24.997  1.00 20.00      T    C  
ATOM      6  SG  SPINA   2     -10.723  39.580  25.960  1.00 20.00      T    S  
ATOM      7  SD  SPINA   2     -11.742  41.129  26.707  1.00 20.00      T    S  
ATOM      8  CE  SPINA   2     -12.725  40.573  28.062  1.00 20.00      T    C  
ATOM      9  N1  SPINA   2     -15.554  42.911  29.045  1.00 20.00      T    N  
ATOM     10  O1  SPINA   2     -16.111  43.854  29.582  1.00 20.00      T    O  
ATOM     11  C2  SPINA   2     -14.125  42.648  29.162  1.00 20.00      T    C  
ATOM     12  C3  SPINA   2     -13.977  41.388  28.337  1.00 20.00      T    C  
ATOM     13  C4  SPINA   2     -15.158  41.011  27.837  1.00 20.00      T    C  
ATOM     14  C5  SPINA   2     -16.268  41.943  28.231  1.00 20.00      T    C  
ATOM     15  C6  SPINA   2     -16.913  42.556  26.997  1.00 20.00      T    C  
ATOM     16  C7  SPINA   2     -17.295  41.177  29.054  1.00 20.00      T    C  
ATOM     17  C8  SPINA   2     -13.728  42.405  30.610  1.00 20.00      T    C  
ATOM     18  C9  SPINA   2     -13.343  43.805  28.536  1.00 20.00      T    C  
ENDMDL
MODEL      166
ATOM      1  N   SPINA   2      -8.575  37.902  25.571  1.00 20.00      T    N  
ATOM      2  CA  SPINA   2      -8.478  39.007  24.574  1.00 20.00      T    C  
ATOM      3  C   SPINA   2      -7.064  39.483  24.417  1.00 20.00      T    C  
ATOM      4  O   SPINA   2      -6.838  40.699  24.266  1.00 20.00      T    O  
ATOM      5  CB  SPINA   2      -9.370  40.171  24.997  1.00 20.00      T    C  
ATOM      6  SG  SPINA   2     -10.917  39.567  25.586  1.00 20.00      T    S  
ATOM      7  SD  SPINA   2     -12.006  38.899  24.048  1.00 20.00      T    S  
ATOM      8  CE  SPINA   2     -12.880  37.449  24.547  1.00 20.00      T    C  
ATOM      9  N1  SPINA   2     -16.109  36.302  22.906  1.00 20.00      T    N  
ATOM     10  O1  SPINA   2     -17.056  35.577  22.652  1.00 20.00      T    O  
ATOM     11  C2  SPINA   2     -15.080  35.968  23.883  1.00 20.00      T    C  
ATOM     12  C3  SPINA   2     -14.168  37.172  23.790  1.00 20.00      T    C  
ATOM     13  C4  SPINA   2     -14.629  38.045  22.890  1.00 20.00      T    C  
ATOM     14  C5  SPINA   2     -15.906  37.582  22.249  1.00 20.00      T    C  
ATOM     15  C6  SPINA   2     -17.027  38.576  22.512  1.00 20.00      T    C  
ATOM     16  C7  SPINA   2     -15.680  37.406  20.753  1.00 20.00      T    C  
ATOM     17  C8  SPINA   2     -14.347  34.693  23.495  1.00 20.00      T    C  
ATOM     18  C9  SPINA   2     -15.713  35.869  25.273  1.00 20.00      T    C  
ENDMDL
MODEL      167
ATOM      1  N   SPINA   2      -8.575  37.902  25.571  1.00 20.00      T    N  
ATOM      2  CA  SPINA   2      -8.478  39.007  24.574  1.00 20.00      T    C  
ATOM      3  C   SPINA   2      -7.064  39.483  24.417  1.00 20.00      T    C  
ATOM      4  O   SPINA   2      -6.838  40.699  24.266  1.00 20.00      T    O  
ATOM      5  CB  SPINA   2      -9.370  40.171  24.997  1.00 20.00      T    C  
ATOM      6  SG  SPINA   2     -10.414  39.682  26.330  1.00 20.00      T    S  
ATOM      7  SD  SPINA   2     -10.179  40.942  27.864  1.00 20.00      T    S  
ATOM      8  CE  SPINA   2     -11.725  41.714  28.218  1.00 20.00      T    C  
ATOM      9  N1  SPINA   2     -11.238  45.467  27.887  1.00 20.00      T    N  
ATOM     10  O1  SPINA   2     -10.654  46.524  27.717  1.00 20.00      T    O  
ATOM     11  C2  SPINA   2     -10.583  44.167  27.829  1.00 20.00      T    C  
ATOM     12  C3  SPINA   2     -11.736  43.229  28.116  1.00 20.00      T    C  
ATOM     13  C4  SPINA   2     -12.866  43.917  28.305  1.00 20.00      T    C  
ATOM     14  C5  SPINA   2     -12.662  45.399  28.170  1.00 20.00      T    C  
ATOM     15  C6  SPINA   2     -13.525  45.957  27.049  1.00 20.00      T    C  
ATOM     16  C7  SPINA   2     -12.995  46.072  29.496  1.00 20.00      T    C  
ATOM     17  C8  SPINA   2      -9.502  44.049  28.893  1.00 20.00      T    C  
ATOM     18  C9  SPINA   2     -10.031  43.938  26.420  1.00 20.00      T    C  
ENDMDL
MODEL      168
ATOM      1  N   SPINA   2      -8.575  37.902  25.571  1.00 20.00      T    N  
ATOM      2  CA  SPINA   2      -8.478  39.007  24.574  1.00 20.00      T    C  
ATOM      3  C   SPINA   2      -7.064  39.483  24.417  1.00 20.00      T    C  
ATOM      4  O   SPINA   2      -6.838  40.699  24.266  1.00 20.00      T    O  
ATOM      5  CB  SPINA   2      -9.370  40.171  24.997  1.00 20.00      T    C  
ATOM      6  SG  SPINA   2     -10.453  39.666  26.293  1.00 20.00      T    S  
ATOM      7  SD  SPINA   2     -12.177  39.021  25.512  1.00 20.00      T    S  
ATOM      8  CE  SPINA   2     -13.448  40.190  25.877  1.00 20.00      T    C  
ATOM      9  N1  SPINA   2     -14.096  40.156  29.620  1.00 20.00      T    N  
ATOM     10  O1  SPINA   2     -14.165  39.714  30.755  1.00 20.00      T    O  
ATOM     11  C2  SPINA   2     -13.632  39.375  28.480  1.00 20.00      T    C  
ATOM     12  C3  SPINA   2     -13.758  40.376  27.352  1.00 20.00      T    C  
ATOM     13  C4  SPINA   2     -14.225  41.543  27.807  1.00 20.00      T    C  
ATOM     14  C5  SPINA   2     -14.476  41.518  29.287  1.00 20.00      T    C  
ATOM     15  C6  SPINA   2     -13.628  42.567  29.991  1.00 20.00      T    C  
ATOM     16  C7  SPINA   2     -15.958  41.758  29.548  1.00 20.00      T    C  
ATOM     17  C8  SPINA   2     -14.524  38.166  28.243  1.00 20.00      T    C  
ATOM     18  C9  SPINA   2     -12.170  38.979  28.697  1.00 20.00      T    C  
ENDMDL
MODEL      169
ATOM      1  N   SPINA   2      -8.575  37.902  25.571  1.00 20.00      T    N  
ATOM      2  CA  SPINA   2      -8.478  39.007  24.574  1.00 20.00      T    C  
ATOM      3  C   SPINA   2      -7.064  39.483  24.417  1.00 20.00      T    C  
ATOM      4  O   SPINA   2      -6.838  40.699  24.266  1.00 20.00      T    O  
ATOM      5  CB  SPINA   2      -9.370  40.171  24.997  1.00 20.00      T    C  
ATOM      6  SG  SPINA   2     -10.796  39.568  25.839  1.00 20.00      T    S  
ATOM      7  SD  SPINA   2     -11.839  38.373  24.620  1.00 20.00      T    S  
ATOM      8  CE  SPINA   2     -13.528  38.880  24.623  1.00 20.00      T    C  
ATOM      9  N1  SPINA   2     -15.911  38.144  27.490  1.00 20.00      T    N  
ATOM     10  O1  SPINA   2     -16.969  38.043  28.086  1.00 20.00      T    O  
ATOM     11  C2  SPINA   2     -15.809  38.565  26.098  1.00 20.00      T    C  
ATOM     12  C3  SPINA   2     -14.312  38.531  25.877  1.00 20.00      T    C  
ATOM     13  C4  SPINA   2     -13.680  38.145  26.989  1.00 20.00      T    C  
ATOM     14  C5  SPINA   2     -14.631  37.855  28.114  1.00 20.00      T    C  
ATOM     15  C6  SPINA   2     -14.497  36.409  28.569  1.00 20.00      T    C  
ATOM     16  C7  SPINA   2     -14.349  38.812  29.266  1.00 20.00      T    C  
ATOM     17  C8  SPINA   2     -16.359  39.970  25.908  1.00 20.00      T    C  
ATOM     18  C9  SPINA   2     -16.516  37.543  25.205  1.00 20.00      T    C  
ENDMDL
MODEL      170
ATOM      1  N   SPINA   2      -8.575  37.902  25.571  1.00 20.00      T    N  
ATOM      2  CA  SPINA   2      -8.478  39.007  24.574  1.00 20.00      T    C  
ATOM      3  C   SPINA   2      -7.064  39.483  24.417  1.00 20.00      T    C  
ATOM      4  O   SPINA   2      -6.838  40.699  24.266  1.00 20.00      T    O  
ATOM      5  CB  SPINA   2      -9.370  40.171  24.997  1.00 20.00      T    C  
ATOM      6  SG  SPINA   2     -11.046  39.639  25.114  1.00 20.00      T    S  
ATOM      7  SD  SPINA   2     -11.498  38.494  23.538  1.00 20.00      T    S  
ATOM      8  CE  SPINA   2     -13.245  38.257  23.479  1.00 20.00      T    C  
ATOM      9  N1  SPINA   2     -14.142  34.571  23.276  1.00 20.00      T    N  
ATOM     10  O1  SPINA   2     -14.164  33.432  22.840  1.00 20.00      T    O  
ATOM     11  C2  SPINA   2     -13.380  35.652  22.663  1.00 20.00      T    C  
ATOM     12  C3  SPINA   2     -13.711  36.814  23.573  1.00 20.00      T    C  
ATOM     13  C4  SPINA   2     -14.537  36.428  24.549  1.00 20.00      T    C  
ATOM     14  C5  SPINA   2     -14.884  34.969  24.460  1.00 20.00      T    C  
ATOM     15  C6  SPINA   2     -14.444  34.237  25.719  1.00 20.00      T    C  
ATOM     16  C7  SPINA   2     -16.385  34.824  24.247  1.00 20.00      T    C  
ATOM     17  C8  SPINA   2     -13.850  35.917  21.241  1.00 20.00      T    C  
ATOM     18  C9  SPINA   2     -11.887  35.318  22.723  1.00 20.00      T    C  
ENDMDL
MODEL      171
ATOM      1  N   SPINA   2      -8.575  37.902  25.571  1.00 20.00      T    N  
ATOM      2  CA  SPINA   2      -8.478  39.007  24.574  1.00 20.00      T    C  
ATOM      3  C   SPINA   2      -7.064  39.483  24.417  1.00 20.00      T    C  
ATOM      4  O   SPINA   2      -6.838  40.699  24.266  1.00 20.00      T    O  
ATOM      5  CB  SPINA   2      -9.370  40.171  24.997  1.00 20.00      T    C  
ATOM      6  SG  SPINA   2      -9.285  40.396  26.744  1.00 20.00      T    S  
ATOM      7  SD  SPINA   2     -10.319  42.026  27.261  1.00 20.00      T    S  
ATOM      8  CE  SPINA   2     -10.346  42.159  29.020  1.00 20.00      T    C  
ATOM      9  N1  SPINA   2     -13.308  43.598  30.915  1.00 20.00      T    N  
ATOM     10  O1  SPINA   2     -14.076  43.789  31.843  1.00 20.00      T    O  
ATOM     11  C2  SPINA   2     -12.142  42.728  31.001  1.00 20.00      T    C  
ATOM     12  C3  SPINA   2     -11.571  42.841  29.604  1.00 20.00      T    C  
ATOM     13  C4  SPINA   2     -12.317  43.659  28.855  1.00 20.00      T    C  
ATOM     14  C5  SPINA   2     -13.484  44.222  29.615  1.00 20.00      T    C  
ATOM     15  C6  SPINA   2     -13.407  45.741  29.663  1.00 20.00      T    C  
ATOM     16  C7  SPINA   2     -14.778  43.767  28.953  1.00 20.00      T    C  
ATOM     17  C8  SPINA   2     -12.548  41.295  31.313  1.00 20.00      T    C  
ATOM     18  C9  SPINA   2     -11.165  43.289  32.038  1.00 20.00      T    C  
ENDMDL
MODEL      172
ATOM      1  N   SPINA   2      -8.575  37.902  25.571  1.00 20.00      T    N  
ATOM      2  CA  SPINA   2      -8.478  39.007  24.574  1.00 20.00      T    C  
ATOM      3  C   SPINA   2      -7.064  39.483  24.417  1.00 20.00      T    C  
ATOM      4  O   SPINA   2      -6.838  40.699  24.266  1.00 20.00      T    O  
ATOM      5  CB  SPINA   2      -9.370  40.171  24.997  1.00 20.00      T    C  
ATOM      6  SG  SPINA   2     -11.041  39.631  25.148  1.00 20.00      T    S  
ATOM      7  SD  SPINA   2     -11.983  40.739  26.520  1.00 20.00      T    S  
ATOM      8  CE  SPINA   2     -11.019  40.771  27.997  1.00 20.00      T    C  
ATOM      9  N1  SPINA   2     -11.810  43.027  30.950  1.00 20.00      T    N  
ATOM     10  O1  SPINA   2     -11.661  43.579  32.027  1.00 20.00      T    O  
ATOM     11  C2  SPINA   2     -10.832  42.116  30.370  1.00 20.00      T    C  
ATOM     12  C3  SPINA   2     -11.509  41.723  29.075  1.00 20.00      T    C  
ATOM     13  C4  SPINA   2     -12.692  42.333  28.957  1.00 20.00      T    C  
ATOM     14  C5  SPINA   2     -12.993  43.223  30.129  1.00 20.00      T    C  
ATOM     15  C6  SPINA   2     -13.176  44.663  29.674  1.00 20.00      T    C  
ATOM     16  C7  SPINA   2     -14.245  42.716  30.833  1.00 20.00      T    C  
ATOM     17  C8  SPINA   2     -10.614  40.904  31.264  1.00 20.00      T    C  
ATOM     18  C9  SPINA   2      -9.530  42.874  30.099  1.00 20.00      T    C  
ENDMDL
MODEL      173
ATOM      1  N   SPINA   2      -8.575  37.902  25.571  1.00 20.00      T    N  
ATOM      2  CA  SPINA   2      -8.478  39.007  24.574  1.00 20.00      T    C  
ATOM      3  C   SPINA   2      -7.064  39.483  24.417  1.00 20.00      T    C  
ATOM      4  O   SPINA   2      -6.838  40.699  24.266  1.00 20.00      T    O  
ATOM      5  CB  SPINA   2      -9.370  40.171  24.997  1.00 20.00      T    C  
ATOM      6  SG  SPINA   2     -10.489  39.651  26.255  1.00 20.00      T    S  
ATOM      7  SD  SPINA   2     -10.138  40.680  27.933  1.00 20.00      T    S  
ATOM      8  CE  SPINA   2     -11.461  41.815  28.203  1.00 20.00      T    C  
ATOM      9  N1  SPINA   2     -10.337  44.678  30.433  1.00 20.00      T    N  
ATOM     10  O1  SPINA   2      -9.836  45.237  31.394  1.00 20.00      T    O  
ATOM     11  C2  SPINA   2     -10.355  43.230  30.264  1.00 20.00      T    C  
ATOM     12  C3  SPINA   2     -11.089  43.085  28.948  1.00 20.00      T    C  
ATOM     13  C4  SPINA   2     -11.426  44.283  28.461  1.00 20.00      T    C  
ATOM     14  C5  SPINA   2     -10.975  45.407  29.350  1.00 20.00      T    C  
ATOM     15  C6  SPINA   2     -10.023  46.329  28.604  1.00 20.00      T    C  
ATOM     16  C7  SPINA   2     -12.195  46.174  29.844  1.00 20.00      T    C  
ATOM     17  C8  SPINA   2     -11.118  42.555  31.394  1.00 20.00      T    C  
ATOM     18  C9  SPINA   2      -8.919  42.713  30.148  1.00 20.00      T    C  
ENDMDL
MODEL      174
ATOM      1  N   SPINA   2      -8.575  37.902  25.571  1.00 20.00      T    N  
ATOM      2  CA  SPINA   2      -8.478  39.007  24.574  1.00 20.00      T    C  
ATOM      3  C   SPINA   2      -7.064  39.483  24.417  1.00 20.00      T    C  
ATOM      4  O   SPINA   2      -6.838  40.699  24.266  1.00 20.00      T    O  
ATOM      5  CB  SPINA   2      -9.370  40.171  24.997  1.00 20.00      T    C  
ATOM      6  SG  SPINA   2     -10.369  39.701  26.371  1.00 20.00      T    S  
ATOM      7  SD  SPINA   2      -9.915  40.838  27.951  1.00 20.00      T    S  
ATOM      8  CE  SPINA   2     -11.396  41.552  28.593  1.00 20.00      T    C  
ATOM      9  N1  SPINA   2     -10.934  43.558  31.786  1.00 20.00      T    N  
ATOM     10  O1  SPINA   2     -10.675  44.515  32.496  1.00 20.00      T    O  
ATOM     11  C2  SPINA   2     -10.884  43.600  30.330  1.00 20.00      T    C  
ATOM     12  C3  SPINA   2     -11.272  42.183  29.969  1.00 20.00      T    C  
ATOM     13  C4  SPINA   2     -11.504  41.463  31.071  1.00 20.00      T    C  
ATOM     14  C5  SPINA   2     -11.320  42.266  32.326  1.00 20.00      T    C  
ATOM     15  C6  SPINA   2     -12.614  42.312  33.126  1.00 20.00      T    C  
ATOM     16  C7  SPINA   2     -10.196  41.654  33.152  1.00 20.00      T    C  
ATOM     17  C8  SPINA   2      -9.482  43.927  29.838  1.00 20.00      T    C  
ATOM     18  C9  SPINA   2     -11.923  44.599  29.814  1.00 20.00      T    C  
ENDMDL
MODEL      175
ATOM      1  N   SPINA   2      -8.575  37.902  25.571  1.00 20.00      T    N  
ATOM      2  CA  SPINA   2      -8.478  39.007  24.574  1.00 20.00      T    C  
ATOM      3  C   SPINA   2      -7.064  39.483  24.417  1.00 20.00      T    C  
ATOM      4  O   SPINA   2      -6.838  40.699  24.266  1.00 20.00      T    O  
ATOM      5  CB  SPINA   2      -9.370  40.171  24.997  1.00 20.00      T    C  
ATOM      6  SG  SPINA   2     -11.050  39.646  25.088  1.00 20.00      T    S  
ATOM      7  SD  SPINA   2     -12.181  41.136  25.793  1.00 20.00      T    S  
ATOM      8  CE  SPINA   2     -13.052  40.573  27.221  1.00 20.00      T    C  
ATOM      9  N1  SPINA   2     -15.485  37.671  26.912  1.00 20.00      T    N  
ATOM     10  O1  SPINA   2     -15.975  36.575  27.125  1.00 20.00      T    O  
ATOM     11  C2  SPINA   2     -14.299  38.169  27.598  1.00 20.00      T    C  
ATOM     12  C3  SPINA   2     -14.126  39.531  26.960  1.00 20.00      T    C  
ATOM     13  C4  SPINA   2     -15.082  39.751  26.053  1.00 20.00      T    C  
ATOM     14  C5  SPINA   2     -16.039  38.599  25.940  1.00 20.00      T    C  
ATOM     15  C6  SPINA   2     -17.454  39.044  26.275  1.00 20.00      T    C  
ATOM     16  C7  SPINA   2     -15.970  38.028  24.530  1.00 20.00      T    C  
ATOM     17  C8  SPINA   2     -13.095  37.281  27.327  1.00 20.00      T    C  
ATOM     18  C9  SPINA   2     -14.595  38.300  29.094  1.00 20.00      T    C  
ENDMDL
MODEL      176
ATOM      1  N   SPINA   2      -8.575  37.902  25.571  1.00 20.00      T    N  
ATOM      2  CA  SPINA   2      -8.478  39.007  24.574  1.00 20.00      T    C  
ATOM      3  C   SPINA   2      -7.064  39.483  24.417  1.00 20.00      T    C  
ATOM      4  O   SPINA   2      -6.838  40.699  24.266  1.00 20.00      T    O  
ATOM      5  CB  SPINA   2      -9.370  40.171  24.997  1.00 20.00      T    C  
ATOM      6  SG  SPINA   2     -10.283  39.741  26.442  1.00 20.00      T    S  
ATOM      7  SD  SPINA   2     -10.015  41.140  27.846  1.00 20.00      T    S  
ATOM      8  CE  SPINA   2     -10.989  40.732  29.260  1.00 20.00      T    C  
ATOM      9  N1  SPINA   2     -12.890  43.828  30.371  1.00 20.00      T    N  
ATOM     10  O1  SPINA   2     -13.484  44.889  30.275  1.00 20.00      T    O  
ATOM     11  C2  SPINA   2     -12.369  43.092  29.226  1.00 20.00      T    C  
ATOM     12  C3  SPINA   2     -11.732  41.894  29.896  1.00 20.00      T    C  
ATOM     13  C4  SPINA   2     -11.882  41.961  31.222  1.00 20.00      T    C  
ATOM     14  C5  SPINA   2     -12.635  43.188  31.650  1.00 20.00      T    C  
ATOM     15  C6  SPINA   2     -13.907  42.803  32.391  1.00 20.00      T    C  
ATOM     16  C7  SPINA   2     -11.736  44.046  32.529  1.00 20.00      T    C  
ATOM     17  C8  SPINA   2     -11.334  43.912  28.470  1.00 20.00      T    C  
ATOM     18  C9  SPINA   2     -13.531  42.661  28.327  1.00 20.00      T    C  
ENDMDL
MODEL      177
ATOM      1  N   SPINA   2      -8.575  37.902  25.571  1.00 20.00      T    N  
ATOM      2  CA  SPINA   2      -8.478  39.007  24.574  1.00 20.00      T    C  
ATOM      3  C   SPINA   2      -7.064  39.483  24.417  1.00 20.00      T    C  
ATOM      4  O   SPINA   2      -6.838  40.699  24.266  1.00 20.00      T    O  
ATOM      5  CB  SPINA   2      -9.370  40.171  24.997  1.00 20.00      T    C  
ATOM      6  SG  SPINA   2     -11.021  39.903  24.440  1.00 20.00      T    S  
ATOM      7  SD  SPINA   2     -12.067  38.973  25.867  1.00 20.00      T    S  
ATOM      8  CE  SPINA   2     -13.574  39.849  26.142  1.00 20.00      T    C  
ATOM      9  N1  SPINA   2     -16.712  38.883  24.230  1.00 20.00      T    N  
ATOM     10  O1  SPINA   2     -17.870  38.546  24.048  1.00 20.00      T    O  
ATOM     11  C2  SPINA   2     -16.144  39.127  25.550  1.00 20.00      T    C  
ATOM     12  C3  SPINA   2     -14.716  39.492  25.206  1.00 20.00      T    C  
ATOM     13  C4  SPINA   2     -14.525  39.454  23.884  1.00 20.00      T    C  
ATOM     14  C5  SPINA   2     -15.772  39.072  23.139  1.00 20.00      T    C  
ATOM     15  C6  SPINA   2     -16.182  40.179  22.179  1.00 20.00      T    C  
ATOM     16  C7  SPINA   2     -15.527  37.769  22.388  1.00 20.00      T    C  
ATOM     17  C8  SPINA   2     -16.197  37.875  26.412  1.00 20.00      T    C  
ATOM     18  C9  SPINA   2     -16.866  40.308  26.203  1.00 20.00      T    C  
ENDMDL
MODEL      178
ATOM      1  N   SPINA   2      -8.575  37.902  25.571  1.00 20.00      T    N  
ATOM      2  CA  SPINA   2      -8.478  39.007  24.574  1.00 20.00      T    C  
ATOM      3  C   SPINA   2      -7.064  39.483  24.417  1.00 20.00      T    C  
ATOM      4  O   SPINA   2      -6.838  40.699  24.266  1.00 20.00      T    O  
ATOM      5  CB  SPINA   2      -9.370  40.171  24.997  1.00 20.00      T    C  
ATOM      6  SG  SPINA   2     -10.887  39.564  25.658  1.00 20.00      T    S  
ATOM      7  SD  SPINA   2     -12.065  38.939  24.168  1.00 20.00      T    S  
ATOM      8  CE  SPINA   2     -13.596  39.812  24.238  1.00 20.00      T    C  
ATOM      9  N1  SPINA   2     -15.348  39.596  27.602  1.00 20.00      T    N  
ATOM     10  O1  SPINA   2     -15.593  39.844  28.770  1.00 20.00      T    O  
ATOM     11  C2  SPINA   2     -14.303  40.267  26.839  1.00 20.00      T    C  
ATOM     12  C3  SPINA   2     -14.420  39.585  25.493  1.00 20.00      T    C  
ATOM     13  C4  SPINA   2     -15.392  38.669  25.512  1.00 20.00      T    C  
ATOM     14  C5  SPINA   2     -16.079  38.593  26.846  1.00 20.00      T    C  
ATOM     15  C6  SPINA   2     -17.560  38.909  26.704  1.00 20.00      T    C  
ATOM     16  C7  SPINA   2     -15.877  37.202  27.434  1.00 20.00      T    C  
ATOM     17  C8  SPINA   2     -12.933  40.028  27.457  1.00 20.00      T    C  
ATOM     18  C9  SPINA   2     -14.633  41.757  26.727  1.00 20.00      T    C  
ENDMDL
MODEL      179
ATOM      1  N   SPINA   2      -8.575  37.902  25.571  1.00 20.00      T    N  
ATOM      2  CA  SPINA   2      -8.478  39.007  24.574  1.00 20.00      T    C  
ATOM      3  C   SPINA   2      -7.064  39.483  24.417  1.00 20.00      T    C  
ATOM      4  O   SPINA   2      -6.838  40.699  24.266  1.00 20.00      T    O  
ATOM      5  CB  SPINA   2      -9.370  40.171  24.997  1.00 20.00      T    C  
ATOM      6  SG  SPINA   2     -10.835  39.564  25.765  1.00 20.00      T    S  
ATOM      7  SD  SPINA   2     -12.168  39.059  24.363  1.00 20.00      T    S  
ATOM      8  CE  SPINA   2     -13.659  38.534  25.147  1.00 20.00      T    C  
ATOM      9  N1  SPINA   2     -16.445  37.885  22.646  1.00 20.00      T    N  
ATOM     10  O1  SPINA   2     -17.272  38.125  21.783  1.00 20.00      T    O  
ATOM     11  C2  SPINA   2     -15.538  38.887  23.193  1.00 20.00      T    C  
ATOM     12  C3  SPINA   2     -14.762  38.077  24.209  1.00 20.00      T    C  
ATOM     13  C4  SPINA   2     -15.182  36.808  24.219  1.00 20.00      T    C  
ATOM     14  C5  SPINA   2     -16.282  36.563  23.227  1.00 20.00      T    C  
ATOM     15  C6  SPINA   2     -15.862  35.510  22.212  1.00 20.00      T    C  
ATOM     16  C7  SPINA   2     -17.539  36.127  23.969  1.00 20.00      T    C  
ATOM     17  C8  SPINA   2     -16.307  40.016  23.863  1.00 20.00      T    C  
ATOM     18  C9  SPINA   2     -14.616  39.397  22.082  1.00 20.00      T    C  
ENDMDL
MODEL      180
ATOM      1  N   SPINA   2      -8.575  37.902  25.571  1.00 20.00      T    N  
ATOM      2  CA  SPINA   2      -8.478  39.007  24.574  1.00 20.00      T    C  
ATOM      3  C   SPINA   2      -7.064  39.483  24.417  1.00 20.00      T    C  
ATOM      4  O   SPINA   2      -6.838  40.699  24.266  1.00 20.00      T    O  
ATOM      5  CB  SPINA   2      -9.370  40.171  24.997  1.00 20.00      T    C  
ATOM      6  SG  SPINA   2     -10.656  39.596  26.057  1.00 20.00      T    S  
ATOM      7  SD  SPINA   2     -12.073  40.997  26.213  1.00 20.00      T    S  
ATOM      8  CE  SPINA   2     -13.539  40.265  26.867  1.00 20.00      T    C  
ATOM      9  N1  SPINA   2     -13.811  36.479  27.031  1.00 20.00      T    N  
ATOM     10  O1  SPINA   2     -13.929  35.371  27.527  1.00 20.00      T    O  
ATOM     11  C2  SPINA   2     -13.826  37.713  27.806  1.00 20.00      T    C  
ATOM     12  C3  SPINA   2     -13.633  38.755  26.726  1.00 20.00      T    C  
ATOM     13  C4  SPINA   2     -13.527  38.177  25.526  1.00 20.00      T    C  
ATOM     14  C5  SPINA   2     -13.637  36.681  25.602  1.00 20.00      T    C  
ATOM     15  C6  SPINA   2     -14.818  36.189  24.778  1.00 20.00      T    C  
ATOM     16  C7  SPINA   2     -12.338  36.057  25.110  1.00 20.00      T    C  
ATOM     17  C8  SPINA   2     -12.683  37.745  28.809  1.00 20.00      T    C  
ATOM     18  C9  SPINA   2     -15.191  37.873  28.480  1.00 20.00      T    C  
ENDMDL
MODEL      181
ATOM      1  N   SPINA   2      -8.575  37.902  25.571  1.00 20.00      T    N  
ATOM      2  CA  SPINA   2      -8.478  39.007  24.574  1.00 20.00      T    C  
ATOM      3  C   SPINA   2      -7.064  39.483  24.417  1.00 20.00      T    C  
ATOM      4  O   SPINA   2      -6.838  40.699  24.266  1.00 20.00      T    O  
ATOM      5  CB  SPINA   2      -9.370  40.171  24.997  1.00 20.00      T    C  
ATOM      6  SG  SPINA   2      -9.326  40.363  26.749  1.00 20.00      T    S  
ATOM      7  SD  SPINA   2     -11.137  40.891  27.412  1.00 20.00      T    S  
ATOM      8  CE  SPINA   2     -11.087  42.570  27.950  1.00 20.00      T    C  
ATOM      9  N1  SPINA   2     -13.673  42.978  30.704  1.00 20.00      T    N  
ATOM     10  O1  SPINA   2     -14.491  42.654  31.548  1.00 20.00      T    O  
ATOM     11  C2  SPINA   2     -12.922  42.021  29.900  1.00 20.00      T    C  
ATOM     12  C3  SPINA   2     -12.087  42.937  29.033  1.00 20.00      T    C  
ATOM     13  C4  SPINA   2     -12.341  44.218  29.318  1.00 20.00      T    C  
ATOM     14  C5  SPINA   2     -13.363  44.367  30.409  1.00 20.00      T    C  
ATOM     15  C6  SPINA   2     -12.774  45.116  31.595  1.00 20.00      T    C  
ATOM     16  C7  SPINA   2     -14.580  45.100  29.857  1.00 20.00      T    C  
ATOM     17  C8  SPINA   2     -13.854  41.164  29.056  1.00 20.00      T    C  
ATOM     18  C9  SPINA   2     -12.034  41.176  30.816  1.00 20.00      T    C  
ENDMDL
MODEL      182
ATOM      1  N   SPINA   2      -8.575  37.902  25.571  1.00 20.00      T    N  
ATOM      2  CA  SPINA   2      -8.478  39.007  24.574  1.00 20.00      T    C  
ATOM      3  C   SPINA   2      -7.064  39.483  24.417  1.00 20.00      T    C  
ATOM      4  O   SPINA   2      -6.838  40.699  24.266  1.00 20.00      T    O  
ATOM      5  CB  SPINA   2      -9.370  40.171  24.997  1.00 20.00      T    C  
ATOM      6  SG  SPINA   2     -10.694  39.586  26.002  1.00 20.00      T    S  
ATOM      7  SD  SPINA   2     -12.377  40.555  25.525  1.00 20.00      T    S  
ATOM      8  CE  SPINA   2     -12.781  40.216  23.842  1.00 20.00      T    C  
ATOM      9  N1  SPINA   2     -14.948  37.146  23.283  1.00 20.00      T    N  
ATOM     10  O1  SPINA   2     -15.227  35.971  23.109  1.00 20.00      T    O  
ATOM     11  C2  SPINA   2     -13.587  37.629  23.478  1.00 20.00      T    C  
ATOM     12  C3  SPINA   2     -13.809  39.119  23.627  1.00 20.00      T    C  
ATOM     13  C4  SPINA   2     -15.108  39.414  23.528  1.00 20.00      T    C  
ATOM     14  C5  SPINA   2     -15.955  38.193  23.308  1.00 20.00      T    C  
ATOM     15  C6  SPINA   2     -16.962  38.030  24.437  1.00 20.00      T    C  
ATOM     16  C7  SPINA   2     -16.664  38.310  21.965  1.00 20.00      T    C  
ATOM     17  C8  SPINA   2     -12.716  37.322  22.269  1.00 20.00      T    C  
ATOM     18  C9  SPINA   2     -13.016  37.031  24.766  1.00 20.00      T    C  
ENDMDL
MODEL      183
ATOM      1  N   SPINA   2      -8.575  37.902  25.571  1.00 20.00      T    N  
ATOM      2  CA  SPINA   2      -8.478  39.007  24.574  1.00 20.00      T    C  
ATOM      3  C   SPINA   2      -7.064  39.483  24.417  1.00 20.00      T    C  
ATOM      4  O   SPINA   2      -6.838  40.699  24.266  1.00 20.00      T    O  
ATOM      5  CB  SPINA   2      -9.370  40.171  24.997  1.00 20.00      T    C  
ATOM      6  SG  SPINA   2     -10.572  39.622  26.164  1.00 20.00      T    S  
ATOM      7  SD  SPINA   2     -12.401  40.107  25.521  1.00 20.00      T    S  
ATOM      8  CE  SPINA   2     -13.389  38.648  25.437  1.00 20.00      T    C  
ATOM      9  N1  SPINA   2     -17.102  39.403  25.156  1.00 20.00      T    N  
ATOM     10  O1  SPINA   2     -18.208  39.795  25.490  1.00 20.00      T    O  
ATOM     11  C2  SPINA   2     -15.923  39.503  26.007  1.00 20.00      T    C  
ATOM     12  C3  SPINA   2     -14.860  38.873  25.132  1.00 20.00      T    C  
ATOM     13  C4  SPINA   2     -15.381  38.483  23.965  1.00 20.00      T    C  
ATOM     14  C5  SPINA   2     -16.848  38.788  23.865  1.00 20.00      T    C  
ATOM     15  C6  SPINA   2     -17.122  39.717  22.692  1.00 20.00      T    C  
ATOM     16  C7  SPINA   2     -17.621  37.484  23.712  1.00 20.00      T    C  
ATOM     17  C8  SPINA   2     -16.108  38.717  27.296  1.00 20.00      T    C  
ATOM     18  C9  SPINA   2     -15.610  40.978  26.270  1.00 20.00      T    C  
ENDMDL
MODEL      184
ATOM      1  N   SPINA   2      -8.575  37.902  25.571  1.00 20.00      T    N  
ATOM      2  CA  SPINA   2      -8.478  39.007  24.574  1.00 20.00      T    C  
ATOM      3  C   SPINA   2      -7.064  39.483  24.417  1.00 20.00      T    C  
ATOM      4  O   SPINA   2      -6.838  40.699  24.266  1.00 20.00      T    O  
ATOM      5  CB  SPINA   2      -9.370  40.171  24.997  1.00 20.00      T    C  
ATOM      6  SG  SPINA   2      -9.985  39.902  26.627  1.00 20.00      T    S  
ATOM      7  SD  SPINA   2     -11.324  41.316  27.080  1.00 20.00      T    S  
ATOM      8  CE  SPINA   2     -12.593  40.610  28.082  1.00 20.00      T    C  
ATOM      9  N1  SPINA   2     -11.120  39.976  31.526  1.00 20.00      T    N  
ATOM     10  O1  SPINA   2     -10.303  39.999  32.432  1.00 20.00      T    O  
ATOM     11  C2  SPINA   2     -10.896  40.595  30.226  1.00 20.00      T    C  
ATOM     12  C3  SPINA   2     -12.184  40.264  29.504  1.00 20.00      T    C  
ATOM     13  C4  SPINA   2     -13.001  39.563  30.295  1.00 20.00      T    C  
ATOM     14  C5  SPINA   2     -12.410  39.320  31.654  1.00 20.00      T    C  
ATOM     15  C6  SPINA   2     -13.289  39.929  32.736  1.00 20.00      T    C  
ATOM     16  C7  SPINA   2     -12.248  37.821  31.869  1.00 20.00      T    C  
ATOM     17  C8  SPINA   2      -9.698  39.976  29.522  1.00 20.00      T    C  
ATOM     18  C9  SPINA   2     -10.742  42.108  30.403  1.00 20.00      T    C  
ENDMDL
MODEL      185
ATOM      1  N   SPINA   2      -8.575  37.902  25.571  1.00 20.00      T    N  
ATOM      2  CA  SPINA   2      -8.478  39.007  24.574  1.00 20.00      T    C  
ATOM      3  C   SPINA   2      -7.064  39.483  24.417  1.00 20.00      T    C  
ATOM      4  O   SPINA   2      -6.838  40.699  24.266  1.00 20.00      T    O  
ATOM      5  CB  SPINA   2      -9.370  40.171  24.997  1.00 20.00      T    C  
ATOM      6  SG  SPINA   2     -10.886  39.564  25.659  1.00 20.00      T    S  
ATOM      7  SD  SPINA   2     -12.060  38.927  24.171  1.00 20.00      T    S  
ATOM      8  CE  SPINA   2     -13.747  39.066  24.667  1.00 20.00      T    C  
ATOM      9  N1  SPINA   2     -15.144  37.403  27.785  1.00 20.00      T    N  
ATOM     10  O1  SPINA   2     -15.958  37.105  28.643  1.00 20.00      T    O  
ATOM     11  C2  SPINA   2     -15.450  38.269  26.652  1.00 20.00      T    C  
ATOM     12  C3  SPINA   2     -14.119  38.313  25.934  1.00 20.00      T    C  
ATOM     13  C4  SPINA   2     -13.210  37.576  26.578  1.00 20.00      T    C  
ATOM     14  C5  SPINA   2     -13.773  36.923  27.808  1.00 20.00      T    C  
ATOM     15  C6  SPINA   2     -13.665  35.409  27.705  1.00 20.00      T    C  
ATOM     16  C7  SPINA   2     -13.028  37.436  29.033  1.00 20.00      T    C  
ATOM     17  C8  SPINA   2     -15.868  39.655  27.119  1.00 20.00      T    C  
ATOM     18  C9  SPINA   2     -16.519  37.606  25.781  1.00 20.00      T    C  
ENDMDL
MODEL      186
ATOM      1  N   SPINA   2      -8.575  37.902  25.571  1.00 20.00      T    N  
ATOM      2  CA  SPINA   2      -8.478  39.007  24.574  1.00 20.00      T    C  
ATOM      3  C   SPINA   2      -7.064  39.483  24.417  1.00 20.00      T    C  
ATOM      4  O   SPINA   2      -6.838  40.699  24.266  1.00 20.00      T    O  
ATOM      5  CB  SPINA   2      -9.370  40.171  24.997  1.00 20.00      T    C  
ATOM      6  SG  SPINA   2     -11.065  39.694  24.925  1.00 20.00      T    S  
ATOM      7  SD  SPINA   2     -11.835  39.673  26.769  1.00 20.00      T    S  
ATOM      8  CE  SPINA   2     -13.383  40.520  26.758  1.00 20.00      T    C  
ATOM      9  N1  SPINA   2     -14.081  43.466  29.053  1.00 20.00      T    N  
ATOM     10  O1  SPINA   2     -14.716  44.213  29.778  1.00 20.00      T    O  
ATOM     11  C2  SPINA   2     -14.646  42.276  28.430  1.00 20.00      T    C  
ATOM     12  C3  SPINA   2     -13.461  41.746  27.651  1.00 20.00      T    C  
ATOM     13  C4  SPINA   2     -12.395  42.533  27.822  1.00 20.00      T    C  
ATOM     14  C5  SPINA   2     -12.682  43.694  28.732  1.00 20.00      T    C  
ATOM     15  C6  SPINA   2     -11.772  43.655  29.950  1.00 20.00      T    C  
ATOM     16  C7  SPINA   2     -12.496  44.993  27.959  1.00 20.00      T    C  
ATOM     17  C8  SPINA   2     -15.796  42.636  27.502  1.00 20.00      T    C  
ATOM     18  C9  SPINA   2     -15.071  41.287  29.518  1.00 20.00      T    C  
ENDMDL
MODEL      187
ATOM      1  N   SPINA   2      -8.575  37.902  25.571  1.00 20.00      T    N  
ATOM      2  CA  SPINA   2      -8.478  39.007  24.574  1.00 20.00      T    C  
ATOM      3  C   SPINA   2      -7.064  39.483  24.417  1.00 20.00      T    C  
ATOM      4  O   SPINA   2      -6.838  40.699  24.266  1.00 20.00      T    O  
ATOM      5  CB  SPINA   2      -9.370  40.171  24.997  1.00 20.00      T    C  
ATOM      6  SG  SPINA   2      -9.562  40.182  26.749  1.00 20.00      T    S  
ATOM      7  SD  SPINA   2     -10.710  41.727  27.289  1.00 20.00      T    S  
ATOM      8  CE  SPINA   2     -12.137  41.120  28.131  1.00 20.00      T    C  
ATOM      9  N1  SPINA   2     -11.580  40.168  31.766  1.00 20.00      T    N  
ATOM     10  O1  SPINA   2     -11.272  39.477  32.723  1.00 20.00      T    O  
ATOM     11  C2  SPINA   2     -11.463  39.724  30.383  1.00 20.00      T    C  
ATOM     12  C3  SPINA   2     -11.978  40.931  29.630  1.00 20.00      T    C  
ATOM     13  C4  SPINA   2     -12.328  41.902  30.478  1.00 20.00      T    C  
ATOM     14  C5  SPINA   2     -12.103  41.515  31.912  1.00 20.00      T    C  
ATOM     15  C6  SPINA   2     -11.123  42.471  32.576  1.00 20.00      T    C  
ATOM     16  C7  SPINA   2     -13.437  41.514  32.646  1.00 20.00      T    C  
ATOM     17  C8  SPINA   2     -12.332  38.503  30.123  1.00 20.00      T    C  
ATOM     18  C9  SPINA   2      -9.990  39.464  30.056  1.00 20.00      T    C  
ENDMDL
MODEL      188
ATOM      1  N   SPINA   2      -8.575  37.902  25.571  1.00 20.00      T    N  
ATOM      2  CA  SPINA   2      -8.478  39.007  24.574  1.00 20.00      T    C  
ATOM      3  C   SPINA   2      -7.064  39.483  24.417  1.00 20.00      T    C  
ATOM      4  O   SPINA   2      -6.838  40.699  24.266  1.00 20.00      T    O  
ATOM      5  CB  SPINA   2      -9.370  40.171  24.997  1.00 20.00      T    C  
ATOM      6  SG  SPINA   2     -10.568  39.623  26.168  1.00 20.00      T    S  
ATOM      7  SD  SPINA   2     -12.324  40.499  25.792  1.00 20.00      T    S  
ATOM      8  CE  SPINA   2     -13.561  39.781  26.824  1.00 20.00      T    C  
ATOM      9  N1  SPINA   2     -15.843  41.844  29.053  1.00 20.00      T    N  
ATOM     10  O1  SPINA   2     -16.620  42.093  29.960  1.00 20.00      T    O  
ATOM     11  C2  SPINA   2     -15.277  40.522  28.820  1.00 20.00      T    C  
ATOM     12  C3  SPINA   2     -14.419  40.768  27.598  1.00 20.00      T    C  
ATOM     13  C4  SPINA   2     -14.501  42.045  27.214  1.00 20.00      T    C  
ATOM     14  C5  SPINA   2     -15.404  42.851  28.102  1.00 20.00      T    C  
ATOM     15  C6  SPINA   2     -14.636  43.994  28.749  1.00 20.00      T    C  
ATOM     16  C7  SPINA   2     -16.572  43.381  27.280  1.00 20.00      T    C  
ATOM     17  C8  SPINA   2     -16.367  39.501  28.528  1.00 20.00      T    C  
ATOM     18  C9  SPINA   2     -14.416  40.119  30.019  1.00 20.00      T    C  
ENDMDL
MODEL      189
ATOM      1  N   SPINA   2      -8.575  37.902  25.571  1.00 20.00      T    N  
ATOM      2  CA  SPINA   2      -8.478  39.007  24.574  1.00 20.00      T    C  
ATOM      3  C   SPINA   2      -7.064  39.483  24.417  1.00 20.00      T    C  
ATOM      4  O   SPINA   2      -6.838  40.699  24.266  1.00 20.00      T    O  
ATOM      5  CB  SPINA   2      -9.370  40.171  24.997  1.00 20.00      T    C  
ATOM      6  SG  SPINA   2     -10.845  39.564  25.747  1.00 20.00      T    S  
ATOM      7  SD  SPINA   2     -11.439  40.827  27.178  1.00 20.00      T    S  
ATOM      8  CE  SPINA   2     -10.202  42.064  27.406  1.00 20.00      T    C  
ATOM      9  N1  SPINA   2     -10.357  43.246  31.013  1.00 20.00      T    N  
ATOM     10  O1  SPINA   2     -10.596  43.211  32.209  1.00 20.00      T    O  
ATOM     11  C2  SPINA   2     -10.638  42.142  30.104  1.00 20.00      T    C  
ATOM     12  C3  SPINA   2     -10.171  42.710  28.781  1.00 20.00      T    C  
ATOM     13  C4  SPINA   2      -9.699  43.950  28.940  1.00 20.00      T    C  
ATOM     14  C5  SPINA   2      -9.764  44.406  30.369  1.00 20.00      T    C  
ATOM     15  C6  SPINA   2      -8.373  44.735  30.889  1.00 20.00      T    C  
ATOM     16  C7  SPINA   2     -10.679  45.620  30.467  1.00 20.00      T    C  
ATOM     17  C8  SPINA   2     -12.125  41.824  30.070  1.00 20.00      T    C  
ATOM     18  C9  SPINA   2      -9.797  40.927  30.504  1.00 20.00      T    C  
ENDMDL
MODEL      190
ATOM      1  N   SPINA   2      -8.575  37.902  25.571  1.00 20.00      T    N  
ATOM      2  CA  SPINA   2      -8.478  39.007  24.574  1.00 20.00      T    C  
ATOM      3  C   SPINA   2      -7.064  39.483  24.417  1.00 20.00      T    C  
ATOM      4  O   SPINA   2      -6.838  40.699  24.266  1.00 20.00      T    O  
ATOM      5  CB  SPINA   2      -9.370  40.171  24.997  1.00 20.00      T    C  
ATOM      6  SG  SPINA   2      -9.981  39.905  26.629  1.00 20.00      T    S  
ATOM      7  SD  SPINA   2     -11.792  40.731  26.810  1.00 20.00      T    S  
ATOM      8  CE  SPINA   2     -12.971  39.730  25.962  1.00 20.00      T    C  
ATOM      9  N1  SPINA   2     -15.734  37.881  27.798  1.00 20.00      T    N  
ATOM     10  O1  SPINA   2     -16.526  36.989  28.054  1.00 20.00      T    O  
ATOM     11  C2  SPINA   2     -14.782  37.819  26.697  1.00 20.00      T    C  
ATOM     12  C3  SPINA   2     -14.078  39.153  26.826  1.00 20.00      T    C  
ATOM     13  C4  SPINA   2     -14.573  39.849  27.853  1.00 20.00      T    C  
ATOM     14  C5  SPINA   2     -15.664  39.108  28.572  1.00 20.00      T    C  
ATOM     15  C6  SPINA   2     -15.285  38.880  30.028  1.00 20.00      T    C  
ATOM     16  C7  SPINA   2     -16.960  39.902  28.470  1.00 20.00      T    C  
ATOM     17  C8  SPINA   2     -15.496  37.703  25.359  1.00 20.00      T    C  
ATOM     18  C9  SPINA   2     -13.807  36.663  26.933  1.00 20.00      T    C  
ENDMDL
MODEL      191
ATOM      1  N   SPINA   2      -8.575  37.902  25.571  1.00 20.00      T    N  
ATOM      2  CA  SPINA   2      -8.478  39.007  24.574  1.00 20.00      T    C  
ATOM      3  C   SPINA   2      -7.064  39.483  24.417  1.00 20.00      T    C  
ATOM      4  O   SPINA   2      -6.838  40.699  24.266  1.00 20.00      T    O  
ATOM      5  CB  SPINA   2      -9.370  40.171  24.997  1.00 20.00      T    C  
ATOM      6  SG  SPINA   2     -10.856  39.563  25.724  1.00 20.00      T    S  
ATOM      7  SD  SPINA   2     -11.746  41.027  26.756  1.00 20.00      T    S  
ATOM      8  CE  SPINA   2     -11.633  40.668  28.479  1.00 20.00      T    C  
ATOM      9  N1  SPINA   2     -13.534  42.997  30.803  1.00 20.00      T    N  
ATOM     10  O1  SPINA   2     -14.451  43.410  31.492  1.00 20.00      T    O  
ATOM     11  C2  SPINA   2     -13.573  41.726  30.090  1.00 20.00      T    C  
ATOM     12  C3  SPINA   2     -12.223  41.719  29.404  1.00 20.00      T    C  
ATOM     13  C4  SPINA   2     -11.539  42.828  29.698  1.00 20.00      T    C  
ATOM     14  C5  SPINA   2     -12.300  43.740  30.618  1.00 20.00      T    C  
ATOM     15  C6  SPINA   2     -11.530  43.957  31.912  1.00 20.00      T    C  
ATOM     16  C7  SPINA   2     -12.553  45.066  29.911  1.00 20.00      T    C  
ATOM     17  C8  SPINA   2     -14.704  41.701  29.074  1.00 20.00      T    C  
ATOM     18  C9  SPINA   2     -13.678  40.580  31.099  1.00 20.00      T    C  
ENDMDL
MODEL      192
ATOM      1  N   SPINA   2      -8.575  37.902  25.571  1.00 20.00      T    N  
ATOM      2  CA  SPINA   2      -8.478  39.007  24.574  1.00 20.00      T    C  
ATOM      3  C   SPINA   2      -7.064  39.483  24.417  1.00 20.00      T    C  
ATOM      4  O   SPINA   2      -6.838  40.699  24.266  1.00 20.00      T    O  
ATOM      5  CB  SPINA   2      -9.370  40.171  24.997  1.00 20.00      T    C  
ATOM      6  SG  SPINA   2     -10.318  39.724  26.414  1.00 20.00      T    S  
ATOM      7  SD  SPINA   2     -10.170  41.157  27.800  1.00 20.00      T    S  
ATOM      8  CE  SPINA   2     -11.624  41.147  28.799  1.00 20.00      T    C  
ATOM      9  N1  SPINA   2     -10.833  43.033  32.001  1.00 20.00      T    N  
ATOM     10  O1  SPINA   2     -10.169  43.635  32.827  1.00 20.00      T    O  
ATOM     11  C2  SPINA   2     -10.295  42.541  30.739  1.00 20.00      T    C  
ATOM     12  C3  SPINA   2     -11.509  41.878  30.125  1.00 20.00      T    C  
ATOM     13  C4  SPINA   2     -12.566  41.990  30.935  1.00 20.00      T    C  
ATOM     14  C5  SPINA   2     -12.242  42.738  32.196  1.00 20.00      T    C  
ATOM     15  C6  SPINA   2     -13.106  43.984  32.315  1.00 20.00      T    C  
ATOM     16  C7  SPINA   2     -12.454  41.818  33.392  1.00 20.00      T    C  
ATOM     17  C8  SPINA   2      -9.179  41.534  30.973  1.00 20.00      T    C  
ATOM     18  C9  SPINA   2      -9.831  43.727  29.889  1.00 20.00      T    C  
ENDMDL
MODEL      193
ATOM      1  N   SPINA   2      -8.575  37.902  25.571  1.00 20.00      T    N  
ATOM      2  CA  SPINA   2      -8.478  39.007  24.574  1.00 20.00      T    C  
ATOM      3  C   SPINA   2      -7.064  39.483  24.417  1.00 20.00      T    C  
ATOM      4  O   SPINA   2      -6.838  40.699  24.266  1.00 20.00      T    O  
ATOM      5  CB  SPINA   2      -9.370  40.171  24.997  1.00 20.00      T    C  
ATOM      6  SG  SPINA   2     -10.548  39.630  26.192  1.00 20.00      T    S  
ATOM      7  SD  SPINA   2     -10.337  40.693  27.871  1.00 20.00      T    S  
ATOM      8  CE  SPINA   2     -11.872  41.475  28.255  1.00 20.00      T    C  
ATOM      9  N1  SPINA   2     -11.127  44.391  30.574  1.00 20.00      T    N  
ATOM     10  O1  SPINA   2     -10.465  45.186  31.218  1.00 20.00      T    O  
ATOM     11  C2  SPINA   2     -10.544  43.354  29.731  1.00 20.00      T    C  
ATOM     12  C3  SPINA   2     -11.780  42.666  29.193  1.00 20.00      T    C  
ATOM     13  C4  SPINA   2     -12.886  43.243  29.671  1.00 20.00      T    C  
ATOM     14  C5  SPINA   2     -12.580  44.395  30.585  1.00 20.00      T    C  
ATOM     15  C6  SPINA   2     -13.181  45.683  30.041  1.00 20.00      T    C  
ATOM     16  C7  SPINA   2     -13.124  44.089  31.974  1.00 20.00      T    C  
ATOM     17  C8  SPINA   2      -9.695  42.394  30.551  1.00 20.00      T    C  
ATOM     18  C9  SPINA   2      -9.746  44.008  28.600  1.00 20.00      T    C  
ENDMDL
MODEL      194
ATOM      1  N   SPINA   2      -8.575  37.902  25.571  1.00 20.00      T    N  
ATOM      2  CA  SPINA   2      -8.478  39.007  24.574  1.00 20.00      T    C  
ATOM      3  C   SPINA   2      -7.064  39.483  24.417  1.00 20.00      T    C  
ATOM      4  O   SPINA   2      -6.838  40.699  24.266  1.00 20.00      T    O  
ATOM      5  CB  SPINA   2      -9.370  40.171  24.997  1.00 20.00      T    C  
ATOM      6  SG  SPINA   2      -9.608  40.149  26.744  1.00 20.00      T    S  
ATOM      7  SD  SPINA   2     -11.041  41.450  27.242  1.00 20.00      T    S  
ATOM      8  CE  SPINA   2     -12.563  40.582  27.447  1.00 20.00      T    C  
ATOM      9  N1  SPINA   2     -14.435  42.107  30.380  1.00 20.00      T    N  
ATOM     10  O1  SPINA   2     -14.794  42.956  31.178  1.00 20.00      T    O  
ATOM     11  C2  SPINA   2     -13.499  42.367  29.294  1.00 20.00      T    C  
ATOM     12  C3  SPINA   2     -13.399  41.005  28.642  1.00 20.00      T    C  
ATOM     13  C4  SPINA   2     -14.172  40.120  29.279  1.00 20.00      T    C  
ATOM     14  C5  SPINA   2     -14.908  40.734  30.436  1.00 20.00      T    C  
ATOM     15  C6  SPINA   2     -16.411  40.608  30.240  1.00 20.00      T    C  
ATOM     16  C7  SPINA   2     -14.471  40.051  31.726  1.00 20.00      T    C  
ATOM     17  C8  SPINA   2     -12.149  42.819  29.829  1.00 20.00      T    C  
ATOM     18  C9  SPINA   2     -14.109  43.389  28.332  1.00 20.00      T    C  
ENDMDL
MODEL      195
ATOM      1  N   SPINA   2      -8.575  37.902  25.571  1.00 20.00      T    N  
ATOM      2  CA  SPINA   2      -8.478  39.007  24.574  1.00 20.00      T    C  
ATOM      3  C   SPINA   2      -7.064  39.483  24.417  1.00 20.00      T    C  
ATOM      4  O   SPINA   2      -6.838  40.699  24.266  1.00 20.00      T    O  
ATOM      5  CB  SPINA   2      -9.370  40.171  24.997  1.00 20.00      T    C  
ATOM      6  SG  SPINA   2     -10.841  39.564  25.754  1.00 20.00      T    S  
ATOM      7  SD  SPINA   2     -11.015  40.328  27.593  1.00 20.00      T    S  
ATOM      8  CE  SPINA   2     -11.565  39.063  28.693  1.00 20.00      T    C  
ATOM      9  N1  SPINA   2     -10.918  39.211  32.434  1.00 20.00      T    N  
ATOM     10  O1  SPINA   2     -10.700  38.807  33.564  1.00 20.00      T    O  
ATOM     11  C2  SPINA   2     -11.046  38.334  31.277  1.00 20.00      T    C  
ATOM     12  C3  SPINA   2     -11.317  39.329  30.168  1.00 20.00      T    C  
ATOM     13  C4  SPINA   2     -11.334  40.576  30.648  1.00 20.00      T    C  
ATOM     14  C5  SPINA   2     -11.076  40.622  32.126  1.00 20.00      T    C  
ATOM     15  C6  SPINA   2      -9.832  41.445  32.426  1.00 20.00      T    C  
ATOM     16  C7  SPINA   2     -12.294  41.208  32.829  1.00 20.00      T    C  
ATOM     17  C8  SPINA   2     -12.210  37.370  31.445  1.00 20.00      T    C  
ATOM     18  C9  SPINA   2      -9.721  37.604  31.043  1.00 20.00      T    C  
ENDMDL
MODEL      196
ATOM      1  N   SPINA   2      -8.575  37.902  25.571  1.00 20.00      T    N  
ATOM      2  CA  SPINA   2      -8.478  39.007  24.574  1.00 20.00      T    C  
ATOM      3  C   SPINA   2      -7.064  39.483  24.417  1.00 20.00      T    C  
ATOM      4  O   SPINA   2      -6.838  40.699  24.266  1.00 20.00      T    O  
ATOM      5  CB  SPINA   2      -9.370  40.171  24.997  1.00 20.00      T    C  
ATOM      6  SG  SPINA   2      -9.592  40.160  26.746  1.00 20.00      T    S  
ATOM      7  SD  SPINA   2     -11.190  41.261  27.226  1.00 20.00      T    S  
ATOM      8  CE  SPINA   2     -10.661  42.688  28.118  1.00 20.00      T    C  
ATOM      9  N1  SPINA   2     -13.069  45.082  29.822  1.00 20.00      T    N  
ATOM     10  O1  SPINA   2     -13.442  45.996  30.538  1.00 20.00      T    O  
ATOM     11  C2  SPINA   2     -11.668  44.719  29.646  1.00 20.00      T    C  
ATOM     12  C3  SPINA   2     -11.773  43.546  28.695  1.00 20.00      T    C  
ATOM     13  C4  SPINA   2     -13.051  43.299  28.391  1.00 20.00      T    C  
ATOM     14  C5  SPINA   2     -13.993  44.252  29.069  1.00 20.00      T    C  
ATOM     15  C6  SPINA   2     -14.797  45.031  28.039  1.00 20.00      T    C  
ATOM     16  C7  SPINA   2     -14.915  43.470  29.995  1.00 20.00      T    C  
ATOM     17  C8  SPINA   2     -11.039  44.300  30.966  1.00 20.00      T    C  
ATOM     18  C9  SPINA   2     -10.920  45.885  28.994  1.00 20.00      T    C  
ENDMDL
MODEL      197
ATOM      1  N   SPINA   2      -8.575  37.902  25.571  1.00 20.00      T    N  
ATOM      2  CA  SPINA   2      -8.478  39.007  24.574  1.00 20.00      T    C  
ATOM      3  C   SPINA   2      -7.064  39.483  24.417  1.00 20.00      T    C  
ATOM      4  O   SPINA   2      -6.838  40.699  24.266  1.00 20.00      T    O  
ATOM      5  CB  SPINA   2      -9.370  40.171  24.997  1.00 20.00      T    C  
ATOM      6  SG  SPINA   2     -10.868  39.563  25.699  1.00 20.00      T    S  
ATOM      7  SD  SPINA   2     -11.201  40.464  27.452  1.00 20.00      T    S  
ATOM      8  CE  SPINA   2     -11.669  39.251  28.645  1.00 20.00      T    C  
ATOM      9  N1  SPINA   2     -15.121  39.231  30.231  1.00 20.00      T    N  
ATOM     10  O1  SPINA   2     -15.970  39.103  31.097  1.00 20.00      T    O  
ATOM     11  C2  SPINA   2     -13.696  39.042  30.468  1.00 20.00      T    C  
ATOM     12  C3  SPINA   2     -13.120  39.303  29.093  1.00 20.00      T    C  
ATOM     13  C4  SPINA   2     -14.091  39.595  28.223  1.00 20.00      T    C  
ATOM     14  C5  SPINA   2     -15.450  39.585  28.861  1.00 20.00      T    C  
ATOM     15  C6  SPINA   2     -16.109  40.951  28.735  1.00 20.00      T    C  
ATOM     16  C7  SPINA   2     -16.305  38.510  28.202  1.00 20.00      T    C  
ATOM     17  C8  SPINA   2     -13.399  37.622  30.927  1.00 20.00      T    C  
ATOM     18  C9  SPINA   2     -13.205  40.087  31.473  1.00 20.00      T    C  
ENDMDL
MODEL      198
ATOM      1  N   SPINA   2      -8.575  37.902  25.571  1.00 20.00      T    N  
ATOM      2  CA  SPINA   2      -8.478  39.007  24.574  1.00 20.00      T    C  
ATOM      3  C   SPINA   2      -7.064  39.483  24.417  1.00 20.00      T    C  
ATOM      4  O   SPINA   2      -6.838  40.699  24.266  1.00 20.00      T    O  
ATOM      5  CB  SPINA   2      -9.370  40.171  24.997  1.00 20.00      T    C  
ATOM      6  SG  SPINA   2      -9.246  40.428  26.737  1.00 20.00      T    S  
ATOM      7  SD  SPINA   2     -10.722  41.633  27.343  1.00 20.00      T    S  
ATOM      8  CE  SPINA   2     -10.783  41.628  29.107  1.00 20.00      T    C  
ATOM      9  N1  SPINA   2     -14.375  41.481  30.336  1.00 20.00      T    N  
ATOM     10  O1  SPINA   2     -15.550  41.790  30.443  1.00 20.00      T    O  
ATOM     11  C2  SPINA   2     -13.443  42.160  29.443  1.00 20.00      T    C  
ATOM     12  C3  SPINA   2     -12.159  41.405  29.711  1.00 20.00      T    C  
ATOM     13  C4  SPINA   2     -12.356  40.447  30.621  1.00 20.00      T    C  
ATOM     14  C5  SPINA   2     -13.779  40.398  31.098  1.00 20.00      T    C  
ATOM     15  C6  SPINA   2     -14.397  39.041  30.797  1.00 20.00      T    C  
ATOM     16  C7  SPINA   2     -13.815  40.688  32.593  1.00 20.00      T    C  
ATOM     17  C8  SPINA   2     -13.303  43.629  29.811  1.00 20.00      T    C  
ATOM     18  C9  SPINA   2     -13.897  41.969  27.994  1.00 20.00      T    C  
ENDMDL
MODEL      199
ATOM      1  N   SPINA   2      -8.575  37.902  25.571  1.00 20.00      T    N  
ATOM      2  CA  SPINA   2      -8.478  39.007  24.574  1.00 20.00      T    C  
ATOM      3  C   SPINA   2      -7.064  39.483  24.417  1.00 20.00      T    C  
ATOM      4  O   SPINA   2      -6.838  40.699  24.266  1.00 20.00      T    O  
ATOM      5  CB  SPINA   2      -9.370  40.171  24.997  1.00 20.00      T    C  
ATOM      6  SG  SPINA   2     -10.167  39.800  26.525  1.00 20.00      T    S  
ATOM      7  SD  SPINA   2     -12.103  40.285  26.407  1.00 20.00      T    S  
ATOM      8  CE  SPINA   2     -12.795  40.294  28.029  1.00 20.00      T    C  
ATOM      9  N1  SPINA   2     -13.338  43.798  29.393  1.00 20.00      T    N  
ATOM     10  O1  SPINA   2     -13.839  44.904  29.512  1.00 20.00      T    O  
ATOM     11  C2  SPINA   2     -13.817  42.795  28.451  1.00 20.00      T    C  
ATOM     12  C3  SPINA   2     -12.856  41.653  28.705  1.00 20.00      T    C  
ATOM     13  C4  SPINA   2     -11.974  41.981  29.653  1.00 20.00      T    C  
ATOM     14  C5  SPINA   2     -12.199  43.368  30.186  1.00 20.00      T    C  
ATOM     15  C6  SPINA   2     -12.488  43.326  31.679  1.00 20.00      T    C  
ATOM     16  C7  SPINA   2     -10.970  44.220  29.896  1.00 20.00      T    C  
ATOM     17  C8  SPINA   2     -13.710  43.293  27.017  1.00 20.00      T    C  
ATOM     18  C9  SPINA   2     -15.248  42.396  28.817  1.00 20.00      T    C  
ENDMDL
MODEL      200
ATOM      1  N   SPINA   2      -8.575  37.902  25.571  1.00 20.00      T    N  
ATOM      2  CA  SPINA   2      -8.478  39.007  24.574  1.00 20.00      T    C  
ATOM      3  C   SPINA   2      -7.064  39.483  24.417  1.00 20.00      T    C  
ATOM      4  O   SPINA   2      -6.838  40.699  24.266  1.00 20.00      T    O  
ATOM      5  CB  SPINA   2      -9.370  40.171  24.997  1.00 20.00      T    C  
ATOM      6  SG  SPINA   2      -9.949  39.924  26.644  1.00 20.00      T    S  
ATOM      7  SD  SPINA   2     -11.915  39.562  26.616  1.00 20.00      T    S  
ATOM      8  CE  SPINA   2     -12.771  40.977  27.230  1.00 20.00      T    C  
ATOM      9  N1  SPINA   2     -12.936  41.819  30.931  1.00 20.00      T    N  
ATOM     10  O1  SPINA   2     -13.052  42.503  31.934  1.00 20.00      T    O  
ATOM     11  C2  SPINA   2     -13.040  42.351  29.578  1.00 20.00      T    C  
ATOM     12  C3  SPINA   2     -12.808  41.111  28.742  1.00 20.00      T    C  
ATOM     13  C4  SPINA   2     -12.606  40.047  29.525  1.00 20.00      T    C  
ATOM     14  C5  SPINA   2     -12.675  40.391  30.985  1.00 20.00      T    C  
ATOM     15  C6  SPINA   2     -13.783  39.604  31.668  1.00 20.00      T    C  
ATOM     16  C7  SPINA   2     -11.327  40.099  31.632  1.00 20.00      T    C  
ATOM     17  C8  SPINA   2     -11.967  43.397  29.316  1.00 20.00      T    C  
ATOM     18  C9  SPINA   2     -14.450  42.903  29.357  1.00 20.00      T    C  
ENDMDL
END
