# Supplementary material for: Modelling multi-protein complexes using PELDOR distance measurements for rigid body minimisation experiments using XPLOR-NIH
Source: Methods. 2014 Dec;70(2-3):139–53. doi: 10.1016/j.ymeth.2014.10.028 (PMC4274318; doi:10.1016/j.ymeth.2014.10.028)
Supplement: Supplementary data 2 — This file contains supplementary data. [file mmc2.zip › PDB/Vps75cN.pdb]

ATOM      1  N   ASP A   4     -14.531  31.099  38.133  1.00 80.93      C    N  
ATOM      2  CA  ASP A   4     -13.382  31.345  37.214  1.00 80.65      C    C  
ATOM      3  C   ASP A   4     -12.065  30.936  37.856  1.00 80.15      C    C  
ATOM      4  O   ASP A   4     -10.992  31.344  37.410  1.00 80.10      C    O  
ATOM      5  CB  ASP A   4     -13.320  32.822  36.826  1.00 81.57      C    C  
ATOM      6  CG  ASP A   4     -14.504  33.254  35.991  1.00 82.30      C    C  
ATOM      7  OD1 ASP A   4     -15.646  33.181  36.494  1.00 82.48      C    O  
ATOM      8  OD2 ASP A   4     -14.291  33.663  34.829  1.00 83.10      C    O1-
ATOM      9  N   GLN A   5     -12.158  30.130  38.909  1.00 79.63      C    N  
ATOM     10  CA  GLN A   5     -10.979  29.653  39.616  1.00 79.31      C    C  
ATOM     11  C   GLN A   5     -10.078  28.869  38.665  1.00 78.67      C    C  
ATOM     12  O   GLN A   5      -8.887  28.694  38.923  1.00 78.74      C    O  
ATOM     13  CB  GLN A   5     -11.402  28.766  40.789  1.00 79.69      C    C  
ATOM     14  CG  GLN A   5     -10.248  28.159  41.564  1.00 81.29      C    C  
ATOM     15  CD  GLN A   5     -10.716  27.377  42.774  1.00 82.39      C    C  
ATOM     16  NE2 GLN A   5     -10.226  27.758  43.950  1.00 82.92      C    N  
ATOM     17  OE1 GLN A   5     -11.509  26.442  42.655  1.00 83.27      C    O  
ATOM     18  N   GLU A   6     -10.659  28.402  37.564  1.00 77.66      C    N  
ATOM     19  CA  GLU A   6      -9.917  27.639  36.567  1.00 77.00      C    C  
ATOM     20  C   GLU A   6      -9.280  28.569  35.540  1.00 75.98      C    C  
ATOM     21  O   GLU A   6      -8.153  28.345  35.098  1.00 76.20      C    O  
ATOM     22  CB  GLU A   6     -10.849  26.656  35.858  1.00 77.89      C    C  
ATOM     23  CG  GLU A   6     -11.536  25.676  36.791  1.00 79.26      C    C  
ATOM     24  CD  GLU A   6     -12.440  24.709  36.052  1.00 80.18      C    C  
ATOM     25  OE1 GLU A   6     -11.925  23.922  35.229  1.00 80.65      C    O  
ATOM     26  OE2 GLU A   6     -13.666  24.739  36.294  1.00 81.39      C    O1-
ATOM     27  N   ASN A   7     -10.009  29.615  35.166  1.00 74.82      C    N  
ATOM     28  CA  ASN A   7      -9.521  30.581  34.192  1.00 73.75      C    C  
ATOM     29  C   ASN A   7      -8.438  31.478  34.786  1.00 72.52      C    C  
ATOM     30  O   ASN A   7      -7.380  31.662  34.181  1.00 72.21      C    O  
ATOM     31  CB  ASN A   7     -10.684  31.430  33.671  1.00 74.42      C    C  
ATOM     32  CG  ASN A   7     -11.708  30.606  32.910  1.00 75.79      C    C  
ATOM     33  ND2 ASN A   7     -12.925  30.533  33.444  1.00 76.47      C    N  
ATOM     34  OD1 ASN A   7     -11.408  30.037  31.857  1.00 75.95      C    O  
ATOM     35  N   GLU A   8      -8.697  32.035  35.967  1.00 70.56      C    N  
ATOM     36  CA  GLU A   8      -7.716  32.897  36.618  1.00 69.12      C    C  
ATOM     37  C   GLU A   8      -6.450  32.090  36.886  1.00 67.74      C    C  
ATOM     38  O   GLU A   8      -5.356  32.645  36.996  1.00 67.36      C    O  
ATOM     39  CB  GLU A   8      -8.272  33.454  37.933  1.00 69.65      C    C  
ATOM     40  CG  GLU A   8      -9.512  34.323  37.766  1.00 70.22      C    C  
ATOM     41  CD  GLU A   8      -9.937  34.991  39.060  1.00 70.96      C    C  
ATOM     42  OE1 GLU A   8     -10.132  34.273  40.062  1.00 72.23      C    O  
ATOM     43  OE2 GLU A   8     -10.081  36.233  39.074  1.00 70.84      C    O1-
ATOM     44  N   ASN A   9      -6.611  30.774  36.987  1.00 66.18      C    N  
ATOM     45  CA  ASN A   9      -5.484  29.882  37.218  1.00 64.68      C    C  
ATOM     46  C   ASN A   9      -4.774  29.708  35.878  1.00 64.79      C    C  
ATOM     47  O   ASN A   9      -3.545  29.642  35.815  1.00 64.37      C    O  
ATOM     48  CB  ASN A   9      -5.975  28.528  37.733  1.00 63.44      C    C  
ATOM     49  CG  ASN A   9      -4.881  27.735  38.426  1.00 62.96      C    C  
ATOM     50  ND2 ASN A   9      -4.529  26.587  37.856  1.00 62.24      C    N  
ATOM     51  OD1 ASN A   9      -4.358  28.151  39.463  1.00 60.75      C    O  
ATOM     52  N   GLU A  10      -5.563  29.632  34.808  1.00 64.40      C    N  
ATOM     53  CA  GLU A  10      -5.027  29.491  33.457  1.00 63.86      C    C  
ATOM     54  C   GLU A  10      -4.259  30.753  33.084  1.00 61.76      C    C  
ATOM     55  O   GLU A  10      -3.199  30.684  32.461  1.00 62.19      C    O  
ATOM     56  CB  GLU A  10      -6.157  29.262  32.450  1.00 66.05      C    C  
ATOM     57  CG  GLU A  10      -6.769  27.877  32.516  1.00 69.60      C    C  
ATOM     58  CD  GLU A  10      -5.779  26.792  32.144  1.00 71.90      C    C  
ATOM     59  OE1 GLU A  10      -5.260  26.829  31.007  1.00 73.70      C    O  
ATOM     60  OE2 GLU A  10      -5.518  25.903  32.986  1.00 73.09      C    O1-
ATOM     61  N   HIS A  11      -4.801  31.906  33.465  1.00 60.08      C    N  
ATOM     62  CA  HIS A  11      -4.149  33.176  33.184  1.00 58.84      C    C  
ATOM     63  C   HIS A  11      -2.856  33.275  33.983  1.00 56.69      C    C  
ATOM     64  O   HIS A  11      -1.849  33.784  33.489  1.00 55.54      C    O  
ATOM     65  CB  HIS A  11      -5.071  34.345  33.540  1.00 60.75      C    C  
ATOM     66  CG  HIS A  11      -5.948  34.789  32.410  1.00 63.66      C    C  
ATOM     67  CD2 HIS A  11      -6.140  36.011  31.859  1.00 64.25      C    C  
ATOM     68  ND1 HIS A  11      -6.766  33.923  31.715  1.00 64.92      C    N  
ATOM     69  CE1 HIS A  11      -7.425  34.593  30.786  1.00 65.01      C    C  
ATOM     70  NE2 HIS A  11      -7.064  35.862  30.852  1.00 64.80      C    N  
ATOM     71  N   ALA A  12      -2.889  32.787  35.221  1.00 53.40      C    N  
ATOM     72  CA  ALA A  12      -1.708  32.815  36.075  1.00 50.51      C    C  
ATOM     73  C   ALA A  12      -0.641  31.914  35.466  1.00 48.88      C    C  
ATOM     74  O   ALA A  12       0.524  32.303  35.369  1.00 48.51      C    O  
ATOM     75  CB  ALA A  12      -2.061  32.345  37.476  1.00 50.20      C    C  
ATOM     76  N   LYS A  13      -1.042  30.710  35.061  1.00 47.88      C    N  
ATOM     77  CA  LYS A  13      -0.116  29.765  34.443  1.00 47.81      C    C  
ATOM     78  C   LYS A  13       0.489  30.416  33.205  1.00 47.22      C    C  
ATOM     79  O   LYS A  13       1.691  30.321  32.963  1.00 44.88      C    O  
ATOM     80  CB  LYS A  13      -0.838  28.484  34.010  1.00 49.95      C    C  
ATOM     81  CG  LYS A  13      -1.355  27.604  35.136  1.00 54.91      C    C  
ATOM     82  CD  LYS A  13      -1.992  26.340  34.572  1.00 59.16      C    C  
ATOM     83  CE  LYS A  13      -2.463  25.399  35.674  1.00 62.25      C    C  
ATOM     84  NZ  LYS A  13      -3.063  24.162  35.100  1.00 65.72      C    N1+
ATOM     85  N   ALA A  14      -0.365  31.074  32.424  1.00 46.33      C    N  
ATOM     86  CA  ALA A  14       0.060  31.743  31.200  1.00 46.37      C    C  
ATOM     87  C   ALA A  14       1.087  32.831  31.489  1.00 45.88      C    C  
ATOM     88  O   ALA A  14       2.136  32.881  30.849  1.00 45.44      C    O  
ATOM     89  CB  ALA A  14      -1.150  32.338  30.485  1.00 46.66      C    C  
ATOM     90  N   PHE A  15       0.780  33.698  32.449  1.00 46.05      C    N  
ATOM     91  CA  PHE A  15       1.680  34.782  32.822  1.00 47.89      C    C  
ATOM     92  C   PHE A  15       3.027  34.250  33.296  1.00 48.00      C    C  
ATOM     93  O   PHE A  15       4.073  34.814  32.972  1.00 47.82      C    O  
ATOM     94  CB  PHE A  15       1.053  35.649  33.916  1.00 51.56      C    C  
ATOM     95  CG  PHE A  15      -0.096  36.502  33.440  1.00 56.78      C    C  
ATOM     96  CD1 PHE A  15      -0.705  37.406  34.303  1.00 59.62      C    C  
ATOM     97  CD2 PHE A  15      -0.568  36.407  32.133  1.00 59.23      C    C  
ATOM     98  CE1 PHE A  15      -1.767  38.205  33.875  1.00 62.04      C    C  
ATOM     99  CE2 PHE A  15      -1.627  37.197  31.696  1.00 61.35      C    C  
ATOM    100  CZ  PHE A  15      -2.228  38.098  32.569  1.00 62.72      C    C  
ATOM    101  N   LEU A  16       3.004  33.168  34.067  1.00 46.18      C    N  
ATOM    102  CA  LEU A  16       4.244  32.577  34.551  1.00 45.14      C    C  
ATOM    103  C   LEU A  16       5.010  32.036  33.352  1.00 43.70      C    C  
ATOM    104  O   LEU A  16       6.230  32.183  33.259  1.00 42.42      C    O  
ATOM    105  CB  LEU A  16       3.956  31.438  35.534  1.00 46.26      C    C  
ATOM    106  CG  LEU A  16       3.316  31.828  36.869  1.00 47.21      C    C  
ATOM    107  CD1 LEU A  16       3.063  30.573  37.702  1.00 46.32      C    C  
ATOM    108  CD2 LEU A  16       4.228  32.801  37.612  1.00 47.10      C    C  
ATOM    109  N   GLY A  17       4.279  31.419  32.430  1.00 41.42      C    N  
ATOM    110  CA  GLY A  17       4.901  30.862  31.246  1.00 41.63      C    C  
ATOM    111  C   GLY A  17       5.546  31.931  30.382  1.00 40.86      C    C  
ATOM    112  O   GLY A  17       6.659  31.752  29.881  1.00 39.30      C    O  
ATOM    113  N   LEU A  18       4.846  33.048  30.220  1.00 40.10      C    N  
ATOM    114  CA  LEU A  18       5.338  34.158  29.413  1.00 40.31      C    C  
ATOM    115  C   LEU A  18       6.570  34.796  30.037  1.00 40.80      C    C  
ATOM    116  O   LEU A  18       7.505  35.164  29.330  1.00 41.06      C    O  
ATOM    117  CB  LEU A  18       4.244  35.212  29.236  1.00 39.79      C    C  
ATOM    118  CG  LEU A  18       3.003  34.777  28.451  1.00 39.72      C    C  
ATOM    119  CD1 LEU A  18       2.069  35.963  28.301  1.00 38.70      C    C  
ATOM    120  CD2 LEU A  18       3.410  34.242  27.079  1.00 39.91      C    C  
ATOM    121  N   ALA A  19       6.570  34.931  31.360  1.00 40.13      C    N  
ATOM    122  CA  ALA A  19       7.709  35.520  32.053  1.00 40.67      C    C  
ATOM    123  C   ALA A  19       8.944  34.670  31.788  1.00 40.88      C    C  
ATOM    124  O   ALA A  19      10.034  35.199  31.565  1.00 42.16      C    O  
ATOM    125  CB  ALA A  19       7.435  35.602  33.551  1.00 39.00      C    C  
ATOM    126  N   LYS A  20       8.782  33.351  31.803  1.00 40.59      C    N  
ATOM    127  CA  LYS A  20       9.915  32.469  31.546  1.00 40.11      C    C  
ATOM    128  C   LYS A  20      10.392  32.593  30.102  1.00 40.30      C    C  
ATOM    129  O   LYS A  20      11.596  32.537  29.835  1.00 39.21      C    O  
ATOM    130  CB  LYS A  20       9.558  31.009  31.838  1.00 42.22      C    C  
ATOM    131  CG  LYS A  20       9.424  30.675  33.318  1.00 46.54      C    C  
ATOM    132  CD  LYS A  20       9.295  29.166  33.531  1.00 49.53      C    C  
ATOM    133  CE  LYS A  20       9.197  28.819  35.012  1.00 53.17      C    C  
ATOM    134  NZ  LYS A  20       9.088  27.344  35.250  1.00 56.08      C    N1+
ATOM    135  N   CYS A  21       9.450  32.757  29.173  1.00 38.67      C    N  
ATOM    136  CA  CYS A  21       9.796  32.894  27.761  1.00 40.56      C    C  
ATOM    137  C   CYS A  21      10.619  34.156  27.516  1.00 42.37      C    C  
ATOM    138  O   CYS A  21      11.575  34.136  26.741  1.00 38.94      C    O  
ATOM    139  CB  CYS A  21       8.531  32.914  26.897  1.00 40.94      C    C  
ATOM    140  SG  CYS A  21       7.796  31.273  26.665  1.00 39.63      C    S  
ATOM    141  N   GLU A  22      10.249  35.246  28.178  1.00 43.89      C    N  
ATOM    142  CA  GLU A  22      10.980  36.498  28.032  1.00 48.67      C    C  
ATOM    143  C   GLU A  22      12.412  36.310  28.515  1.00 47.60      C    C  
ATOM    144  O   GLU A  22      13.351  36.830  27.912  1.00 46.08      C    O  
ATOM    145  CB  GLU A  22      10.306  37.613  28.833  1.00 52.91      C    C  
ATOM    146  CG  GLU A  22       8.946  38.021  28.291  1.00 62.32      C    C  
ATOM    147  CD  GLU A  22       8.332  39.172  29.064  1.00 67.87      C    C  
ATOM    148  OE1 GLU A  22       8.114  39.021  30.288  1.00 73.33      C    O  
ATOM    149  OE2 GLU A  22       8.068  40.228  28.450  1.00 72.04      C    O1-
ATOM    150  N   GLU A  23      12.576  35.567  29.607  1.00 46.13      C    N  
ATOM    151  CA  GLU A  23      13.907  35.308  30.143  1.00 45.13      C    C  
ATOM    152  C   GLU A  23      14.741  34.596  29.084  1.00 42.09      C    C  
ATOM    153  O   GLU A  23      15.912  34.916  28.890  1.00 41.35      C    O  
ATOM    154  CB  GLU A  23      13.826  34.444  31.407  1.00 47.69      C    C  
ATOM    155  CG  GLU A  23      13.147  35.129  32.586  1.00 52.71      C    C  
ATOM    156  CD  GLU A  23      13.157  34.278  33.851  1.00 55.71      C    C  
ATOM    157  OE1 GLU A  23      12.739  33.101  33.786  1.00 57.91      C    O  
ATOM    158  OE2 GLU A  23      13.574  34.790  34.913  1.00 57.16      C    O1-
ATOM    159  N   GLU A  24      14.127  33.636  28.397  1.00 39.68      C    N  
ATOM    160  CA  GLU A  24      14.811  32.881  27.353  1.00 38.58      C    C  
ATOM    161  C   GLU A  24      15.169  33.788  26.180  1.00 36.65      C    C  
ATOM    162  O   GLU A  24      16.219  33.625  25.556  1.00 34.69      C    O  
ATOM    163  CB  GLU A  24      13.934  31.724  26.867  1.00 40.12      C    C  
ATOM    164  CG  GLU A  24      13.723  30.635  27.909  1.00 42.18      C    C  
ATOM    165  CD  GLU A  24      12.759  29.564  27.445  1.00 44.00      C    C  
ATOM    166  OE1 GLU A  24      12.827  29.171  26.262  1.00 44.57      C    O  
ATOM    167  OE2 GLU A  24      11.939  29.105  28.268  1.00 47.64      C    O1-
ATOM    168  N   VAL A  25      14.290  34.738  25.882  1.00 34.69      C    N  
ATOM    169  CA  VAL A  25      14.536  35.682  24.799  1.00 36.48      C    C  
ATOM    170  C   VAL A  25      15.735  36.552  25.174  1.00 35.98      C    C  
ATOM    171  O   VAL A  25      16.595  36.824  24.337  1.00 37.24      C    O  
ATOM    172  CB  VAL A  25      13.312  36.587  24.553  1.00 36.90      C    C  
ATOM    173  CG1 VAL A  25      13.662  37.679  23.540  1.00 35.55      C    C  
ATOM    174  CG2 VAL A  25      12.139  35.746  24.051  1.00 36.24      C    C  
ATOM    175  N   ASP A  26      15.791  36.982  26.434  1.00 37.10      C    N  
ATOM    176  CA  ASP A  26      16.905  37.813  26.894  1.00 37.01      C    C  
ATOM    177  C   ASP A  26      18.219  37.057  26.741  1.00 35.14      C    C  
ATOM    178  O   ASP A  26      19.231  37.634  26.336  1.00 32.12      C    O  
ATOM    179  CB  ASP A  26      16.736  38.225  28.361  1.00 40.14      C    C  
ATOM    180  CG  ASP A  26      15.579  39.188  28.579  1.00 42.93      C    C  
ATOM    181  OD1 ASP A  26      15.149  39.862  27.620  1.00 44.00      C    O  
ATOM    182  OD2 ASP A  26      15.107  39.281  29.731  1.00 47.08      C    O1-
ATOM    183  N   ALA A  27      18.205  35.767  27.071  1.00 33.42      C    N  
ATOM    184  CA  ALA A  27      19.404  34.949  26.953  1.00 33.60      C    C  
ATOM    185  C   ALA A  27      19.808  34.829  25.484  1.00 32.84      C    C  
ATOM    186  O   ALA A  27      20.991  34.909  25.141  1.00 31.52      C    O  
ATOM    187  CB  ALA A  27      19.168  33.558  27.557  1.00 34.87      C    C  
ATOM    188  N   ILE A  28      18.822  34.644  24.612  1.00 31.51      C    N  
ATOM    189  CA  ILE A  28      19.100  34.530  23.188  1.00 30.34      C    C  
ATOM    190  C   ILE A  28      19.708  35.825  22.644  1.00 29.56      C    C  
ATOM    191  O   ILE A  28      20.672  35.785  21.881  1.00 29.67      C    O  
ATOM    192  CB  ILE A  28      17.812  34.191  22.399  1.00 29.61      C    C  
ATOM    193  CG1 ILE A  28      17.404  32.745  22.691  1.00 31.41      C    C  
ATOM    194  CG2 ILE A  28      18.035  34.372  20.903  1.00 30.93      C    C  
ATOM    195  CD1 ILE A  28      16.027  32.381  22.157  1.00 28.87      C    C  
ATOM    196  N   GLU A  29      19.142  36.966  23.032  1.00 30.89      C    N  
ATOM    197  CA  GLU A  29      19.649  38.256  22.569  1.00 33.54      C    C  
ATOM    198  C   GLU A  29      21.125  38.403  22.921  1.00 33.29      C    C  
ATOM    199  O   GLU A  29      21.921  38.871  22.106  1.00 32.46      C    O  
ATOM    200  CB  GLU A  29      18.860  39.405  23.197  1.00 39.25      C    C  
ATOM    201  CG  GLU A  29      17.412  39.502  22.745  1.00 47.53      C    C  
ATOM    202  CD  GLU A  29      17.276  39.944  21.303  1.00 55.12      C    C  
ATOM    203  OE1 GLU A  29      17.842  39.279  20.410  1.00 59.53      C    O  
ATOM    204  OE2 GLU A  29      16.597  40.963  21.059  1.00 61.06      C    O1-
ATOM    205  N   ARG A  30      21.499  38.003  24.132  1.00 31.65      C    N  
ATOM    206  CA  ARG A  30      22.898  38.111  24.536  1.00 32.21      C    C  
ATOM    207  C   ARG A  30      23.767  37.187  23.685  1.00 31.19      C    C  
ATOM    208  O   ARG A  30      24.804  37.599  23.176  1.00 29.40      C    O  
ATOM    209  CB  ARG A  30      23.081  37.766  26.019  1.00 33.62      C    C  
ATOM    210  CG  ARG A  30      24.548  37.864  26.458  1.00 36.43      C    C  
ATOM    211  CD  ARG A  30      24.787  37.460  27.906  1.00 37.36      C    C  
ATOM    212  NE  ARG A  30      26.219  37.355  28.191  1.00 38.70      C    N  
ATOM    213  CZ  ARG A  30      27.005  38.378  28.526  1.00 40.75      C    C  
ATOM    214  NH1 ARG A  30      26.511  39.603  28.631  1.00 41.13      C    N1+
ATOM    215  NH2 ARG A  30      28.297  38.174  28.749  1.00 41.76      C    N  
ATOM    216  N   GLU A  31      23.340  35.939  23.515  1.00 29.86      C    N  
ATOM    217  CA  GLU A  31      24.115  34.990  22.713  1.00 30.24      C    C  
ATOM    218  C   GLU A  31      24.320  35.514  21.282  1.00 29.00      C    C  
ATOM    219  O   GLU A  31      25.407  35.403  20.704  1.00 28.62      C    O  
ATOM    220  CB  GLU A  31      23.399  33.628  22.693  1.00 31.22      C    C  
ATOM    221  CG  GLU A  31      23.008  33.165  24.102  1.00 38.40      C    C  
ATOM    222  CD  GLU A  31      22.291  31.823  24.151  1.00 40.40      C    C  
ATOM    223  OE1 GLU A  31      21.402  31.575  23.310  1.00 41.88      C    O  
ATOM    224  OE2 GLU A  31      22.610  31.018  25.054  1.00 45.22      C    O1-
ATOM    225  N   VAL A  32      23.272  36.101  20.721  1.00 27.86      C    N  
ATOM    226  CA  VAL A  32      23.332  36.632  19.369  1.00 26.34      C    C  
ATOM    227  C   VAL A  32      24.283  37.830  19.305  1.00 26.34      C    C  
ATOM    228  O   VAL A  32      25.064  37.964  18.366  1.00 27.10      C    O  
ATOM    229  CB  VAL A  32      21.926  37.064  18.893  1.00 25.35      C    C  
ATOM    230  CG1 VAL A  32      22.014  37.791  17.554  1.00 27.80      C    C  
ATOM    231  CG2 VAL A  32      21.022  35.826  18.757  1.00 27.31      C    C  
ATOM    232  N   GLU A  33      24.230  38.689  20.312  1.00 27.49      C    N  
ATOM    233  CA  GLU A  33      25.097  39.857  20.305  1.00 29.01      C    C  
ATOM    234  C   GLU A  33      26.567  39.475  20.470  1.00 27.76      C    C  
ATOM    235  O   GLU A  33      27.423  40.101  19.856  1.00 26.23      C    O  
ATOM    236  CB  GLU A  33      24.671  40.856  21.385  1.00 29.99      C    C  
ATOM    237  CG  GLU A  33      25.552  42.111  21.449  1.00 32.58      C    C  
ATOM    238  CD  GLU A  33      25.454  43.024  20.222  1.00 35.09      C    C  
ATOM    239  OE1 GLU A  33      24.730  42.702  19.254  1.00 33.29      C    O  
ATOM    240  OE2 GLU A  33      26.119  44.084  20.234  1.00 34.56      C    O1-
ATOM    241  N   LEU A  34      26.862  38.457  21.284  1.00 27.30      C    N  
ATOM    242  CA  LEU A  34      28.251  38.019  21.472  1.00 29.10      C    C  
ATOM    243  C   LEU A  34      28.793  37.462  20.160  1.00 27.47      C    C  
ATOM    244  O   LEU A  34      29.960  37.669  19.820  1.00 26.72      C    O  
ATOM    245  CB  LEU A  34      28.359  36.944  22.572  1.00 27.53      C    C  
ATOM    246  CG  LEU A  34      28.257  37.410  24.026  1.00 31.54      C    C  
ATOM    247  CD1 LEU A  34      28.178  36.209  24.976  1.00 30.23      C    C  
ATOM    248  CD2 LEU A  34      29.475  38.266  24.350  1.00 29.90      C    C  
ATOM    249  N   TYR A  35      27.950  36.736  19.431  1.00 27.15      C    N  
ATOM    250  CA  TYR A  35      28.333  36.178  18.136  1.00 27.13      C    C  
ATOM    251  C   TYR A  35      28.656  37.331  17.169  1.00 26.90      C    C  
ATOM    252  O   TYR A  35      29.687  37.332  16.484  1.00 25.30      C    O  
ATOM    253  CB  TYR A  35      27.177  35.324  17.583  1.00 26.48      C    C  
ATOM    254  CG  TYR A  35      27.310  34.913  16.128  1.00 30.48      C    C  
ATOM    255  CD1 TYR A  35      28.473  34.310  15.648  1.00 31.17      C    C  
ATOM    256  CD2 TYR A  35      26.253  35.104  15.236  1.00 33.37      C    C  
ATOM    257  CE1 TYR A  35      28.581  33.903  14.312  1.00 34.03      C    C  
ATOM    258  CE2 TYR A  35      26.345  34.702  13.904  1.00 35.42      C    C  
ATOM    259  CZ  TYR A  35      27.509  34.101  13.448  1.00 36.14      C    C  
ATOM    260  OH  TYR A  35      27.579  33.681  12.138  1.00 37.81      C    O  
ATOM    261  N   ARG A  36      27.773  38.321  17.121  1.00 25.66      C    N  
ATOM    262  CA  ARG A  36      27.991  39.451  16.234  1.00 23.84      C    C  
ATOM    263  C   ARG A  36      29.262  40.190  16.606  1.00 22.14      C    C  
ATOM    264  O   ARG A  36      30.050  40.535  15.740  1.00 22.79      C    O  
ATOM    265  CB  ARG A  36      26.824  40.438  16.307  1.00 22.57      C    C  
ATOM    266  CG  ARG A  36      26.928  41.561  15.279  1.00 25.00      C    C  
ATOM    267  CD  ARG A  36      25.777  42.568  15.444  1.00 25.68      C    C  
ATOM    268  NE  ARG A  36      25.956  43.414  16.620  1.00 32.12      C    N  
ATOM    269  CZ  ARG A  36      26.788  44.455  16.682  1.00 36.95      C    C  
ATOM    270  NH1 ARG A  36      27.525  44.784  15.628  1.00 36.56      C    N1+
ATOM    271  NH2 ARG A  36      26.879  45.174  17.800  1.00 35.80      C    N  
ATOM    272  N   LEU A  37      29.465  40.430  17.894  1.00 22.72      C    N  
ATOM    273  CA  LEU A  37      30.652  41.178  18.313  1.00 23.25      C    C  
ATOM    274  C   LEU A  37      31.950  40.428  18.006  1.00 22.79      C    C  
ATOM    275  O   LEU A  37      32.954  41.041  17.628  1.00 22.53      C    O  
ATOM    276  CB  LEU A  37      30.573  41.527  19.806  1.00 23.96      C    C  
ATOM    277  CG  LEU A  37      29.507  42.562  20.192  1.00 26.38      C    C  
ATOM    278  CD1 LEU A  37      29.397  42.623  21.693  1.00 24.99      C    C  
ATOM    279  CD2 LEU A  37      29.876  43.947  19.629  1.00 26.19      C    C  
ATOM    280  N   ASN A  38      31.942  39.106  18.163  1.00 23.84      C    N  
ATOM    281  CA  ASN A  38      33.145  38.320  17.873  1.00 24.61      C    C  
ATOM    282  C   ASN A  38      33.470  38.307  16.377  1.00 25.78      C    C  
ATOM    283  O   ASN A  38      34.635  38.429  15.982  1.00 26.40      C    O  
ATOM    284  CB  ASN A  38      32.982  36.881  18.408  1.00 25.64      C    C  
ATOM    285  CG  ASN A  38      33.313  36.766  19.895  1.00 25.68      C    C  
ATOM    286  ND2 ASN A  38      32.288  36.592  20.731  1.00 23.36      C    N  
ATOM    287  OD1 ASN A  38      34.482  36.831  20.287  1.00 29.84      C    O  
ATOM    288  N   LYS A  39      32.448  38.149  15.541  1.00 26.30      C    N  
ATOM    289  CA  LYS A  39      32.637  38.141  14.097  1.00 27.39      C    C  
ATOM    290  C   LYS A  39      33.062  39.518  13.582  1.00 26.20      C    C  
ATOM    291  O   LYS A  39      33.834  39.627  12.625  1.00 25.58      C    O  
ATOM    292  CB  LYS A  39      31.338  37.753  13.379  1.00 31.37      C    C  
ATOM    293  CG  LYS A  39      31.391  36.410  12.669  1.00 35.39      C    C  
ATOM    294  CD  LYS A  39      30.483  36.409  11.450  1.00 36.92      C    C  
ATOM    295  CE  LYS A  39      30.543  35.095  10.706  1.00 38.87      C    C  
ATOM    296  NZ  LYS A  39      31.928  34.660  10.400  1.00 39.20      C    N1+
ATOM    297  N   MET A  40      32.533  40.559  14.217  1.00 24.65      C    N  
ATOM    298  CA  MET A  40      32.806  41.938  13.814  1.00 27.26      C    C  
ATOM    299  C   MET A  40      34.198  42.437  14.232  1.00 26.93      C    C  
ATOM    300  O   MET A  40      34.807  43.250  13.542  1.00 25.90      C    O  
ATOM    301  CB  MET A  40      31.712  42.846  14.404  1.00 27.93      C    C  
ATOM    302  CG  MET A  40      31.235  43.989  13.513  1.00 34.79      C    C  
ATOM    303  SD  MET A  40      30.442  43.548  11.957  1.00 17.79      C    S  
ATOM    304  CE  MET A  40      31.737  43.650  10.960  1.00 29.81      C    C  
ATOM    305  N   LYS A  41      34.703  41.956  15.361  1.00 28.47      C    N  
ATOM    306  CA  LYS A  41      36.016  42.395  15.838  1.00 29.17      C    C  
ATOM    307  C   LYS A  41      37.098  42.420  14.746  1.00 28.63      C    C  
ATOM    308  O   LYS A  41      37.777  43.433  14.569  1.00 27.77      C    O  
ATOM    309  CB  LYS A  41      36.477  41.524  17.011  1.00 31.66      C    C  
ATOM    310  CG  LYS A  41      37.863  41.898  17.526  1.00 34.47      C    C  
ATOM    311  CD  LYS A  41      38.203  41.169  18.817  1.00 38.03      C    C  
ATOM    312  CE  LYS A  41      39.574  41.601  19.322  1.00 42.03      C    C  
ATOM    313  NZ  LYS A  41      39.862  41.040  20.671  1.00 45.15      C    N1+
ATOM    314  N   PRO A  42      37.282  41.310  14.014  1.00 28.26      C    N  
ATOM    315  CA  PRO A  42      38.287  41.228  12.944  1.00 29.46      C    C  
ATOM    316  C   PRO A  42      38.010  42.216  11.803  1.00 28.02      C    C  
ATOM    317  O   PRO A  42      38.941  42.760  11.200  1.00 28.46      C    O  
ATOM    318  CB  PRO A  42      38.166  39.781  12.464  1.00 30.64      C    C  
ATOM    319  CG  PRO A  42      37.636  39.068  13.642  1.00 30.25      C    C  
ATOM    320  CD  PRO A  42      36.635  40.001  14.213  1.00 29.61      C    C  
ATOM    321  N   VAL A  43      36.730  42.432  11.497  1.00 26.43      C    N  
ATOM    322  CA  VAL A  43      36.359  43.363  10.437  1.00 26.57      C    C  
ATOM    323  C   VAL A  43      36.647  44.795  10.890  1.00 26.11      C    C  
ATOM    324  O   VAL A  43      37.112  45.611  10.104  1.00 26.69      C    O  
ATOM    325  CB  VAL A  43      34.866  43.239  10.052  1.00 28.69      C    C  
ATOM    326  CG1 VAL A  43      34.513  44.283   8.962  1.00 29.35      C    C  
ATOM    327  CG2 VAL A  43      34.582  41.822   9.539  1.00 26.84      C    C  
ATOM    328  N   TYR A  44      36.369  45.101  12.149  1.00 24.60      C    N  
ATOM    329  CA  TYR A  44      36.658  46.446  12.641  1.00 25.83      C    C  
ATOM    330  C   TYR A  44      38.167  46.726  12.580  1.00 26.24      C    C  
ATOM    331  O   TYR A  44      38.587  47.836  12.262  1.00 25.42      C    O  
ATOM    332  CB  TYR A  44      36.176  46.625  14.080  1.00 23.31      C    C  
ATOM    333  CG  TYR A  44      34.694  46.930  14.230  1.00 24.69      C    C  
ATOM    334  CD1 TYR A  44      34.065  47.881  13.417  1.00 25.29      C    C  
ATOM    335  CD2 TYR A  44      33.940  46.310  15.222  1.00 21.78      C    C  
ATOM    336  CE1 TYR A  44      32.720  48.209  13.595  1.00 23.47      C    C  
ATOM    337  CE2 TYR A  44      32.593  46.630  15.417  1.00 22.57      C    C  
ATOM    338  CZ  TYR A  44      31.994  47.582  14.600  1.00 23.29      C    C  
ATOM    339  OH  TYR A  44      30.677  47.913  14.799  1.00 23.14      C    O  
ATOM    340  N   GLU A  45      38.984  45.721  12.881  1.00 27.69      C    N  
ATOM    341  CA  GLU A  45      40.431  45.920  12.860  1.00 29.77      C    C  
ATOM    342  C   GLU A  45      40.919  46.238  11.458  1.00 29.04      C    C  
ATOM    343  O   GLU A  45      41.748  47.127  11.265  1.00 28.14      C    O  
ATOM    344  CB  GLU A  45      41.160  44.679  13.393  1.00 32.68      C    C  
ATOM    345  CG  GLU A  45      40.680  44.237  14.758  1.00 42.48      C    C  
ATOM    346  CD  GLU A  45      41.515  43.115  15.357  1.00 48.08      C    C  
ATOM    347  OE1 GLU A  45      41.762  42.102  14.661  1.00 51.57      C    O  
ATOM    348  OE2 GLU A  45      41.910  43.246  16.537  1.00 49.81      C    O1-
ATOM    349  N   LYS A  46      40.396  45.510  10.479  1.00 28.39      C    N  
ATOM    350  CA  LYS A  46      40.789  45.709   9.093  1.00 29.26      C    C  
ATOM    351  C   LYS A  46      40.302  47.073   8.616  1.00 28.72      C    C  
ATOM    352  O   LYS A  46      41.056  47.840   8.020  1.00 27.76      C    O  
ATOM    353  CB  LYS A  46      40.186  44.597   8.232  1.00 32.82      C    C  
ATOM    354  CG  LYS A  46      40.628  44.580   6.783  1.00 39.12      C    C  
ATOM    355  CD  LYS A  46      40.085  43.330   6.085  1.00 46.26      C    C  
ATOM    356  CE  LYS A  46      40.616  43.196   4.659  1.00 51.87      C    C  
ATOM    357  NZ  LYS A  46      40.116  41.947   3.997  1.00 56.00      C    N1+
ATOM    358  N   ARG A  47      39.038  47.378   8.898  1.00 25.18      C    N  
ATOM    359  CA  ARG A  47      38.470  48.649   8.482  1.00 26.14      C    C  
ATOM    360  C   ARG A  47      39.177  49.833   9.124  1.00 24.90      C    C  
ATOM    361  O   ARG A  47      39.438  50.850   8.468  1.00 27.59      C    O  
ATOM    362  CB  ARG A  47      36.981  48.690   8.830  1.00 28.22      C    C  
ATOM    363  CG  ARG A  47      36.420  50.094   8.897  1.00 27.70      C    C  
ATOM    364  CD  ARG A  47      36.243  50.508  10.364  1.00 33.87      C    C  
ATOM    365  NE  ARG A  47      34.833  50.553  10.660  1.00 30.80      C    N  
ATOM    366  CZ  ARG A  47      34.273  51.008  11.776  1.00 28.52      C    C  
ATOM    367  NH1 ARG A  47      34.989  51.486  12.800  1.00 26.51      C    N1+
ATOM    368  NH2 ARG A  47      32.957  51.024  11.833  1.00 26.35      C    N  
ATOM    369  N   ASP A  48      39.475  49.709  10.411  1.00 22.53      C    N  
ATOM    370  CA  ASP A  48      40.137  50.788  11.129  1.00 25.21      C    C  
ATOM    371  C   ASP A  48      41.531  51.056  10.555  1.00 26.03      C    C  
ATOM    372  O   ASP A  48      42.020  52.191  10.579  1.00 28.21      C    O  
ATOM    373  CB  ASP A  48      40.214  50.465  12.627  1.00 24.64      C    C  
ATOM    374  CG  ASP A  48      38.865  50.622  13.342  1.00 23.17      C    C  
ATOM    375  OD1 ASP A  48      37.868  51.010  12.701  1.00 23.69      C    O  
ATOM    376  OD2 ASP A  48      38.802  50.364  14.561  1.00 25.61      C    O1-
ATOM    377  N   ALA A  49      42.165  50.018  10.021  1.00 27.71      C    N  
ATOM    378  CA  ALA A  49      43.489  50.185   9.431  1.00 29.12      C    C  
ATOM    379  C   ALA A  49      43.376  51.069   8.183  1.00 28.36      C    C  
ATOM    380  O   ALA A  49      44.266  51.884   7.904  1.00 28.86      C    O  
ATOM    381  CB  ALA A  49      44.093  48.817   9.091  1.00 26.28      C    C  
ATOM    382  N   TYR A  50      42.282  50.921   7.435  1.00 27.92      C    N  
ATOM    383  CA  TYR A  50      42.050  51.755   6.257  1.00 27.57      C    C  
ATOM    384  C   TYR A  50      41.708  53.172   6.688  1.00 28.73      C    C  
ATOM    385  O   TYR A  50      42.092  54.145   6.029  1.00 28.89      C    O  
ATOM    386  CB  TYR A  50      40.891  51.224   5.417  1.00 27.17      C    C  
ATOM    387  CG  TYR A  50      41.218  49.969   4.660  1.00 30.43      C    C  
ATOM    388  CD1 TYR A  50      40.507  48.795   4.887  1.00 31.46      C    C  
ATOM    389  CD2 TYR A  50      42.213  49.965   3.680  1.00 32.51      C    C  
ATOM    390  CE1 TYR A  50      40.772  47.641   4.151  1.00 35.87      C    C  
ATOM    391  CE2 TYR A  50      42.486  48.824   2.941  1.00 34.05      C    C  
ATOM    392  CZ  TYR A  50      41.761  47.665   3.181  1.00 35.35      C    C  
ATOM    393  OH  TYR A  50      42.014  46.532   2.445  1.00 39.21      C    O  
ATOM    394  N   ILE A  51      40.958  53.282   7.781  1.00 26.37      C    N  
ATOM    395  CA  ILE A  51      40.565  54.584   8.308  1.00 28.47      C    C  
ATOM    396  C   ILE A  51      41.782  55.417   8.704  1.00 29.02      C    C  
ATOM    397  O   ILE A  51      41.791  56.637   8.527  1.00 28.89      C    O  
ATOM    398  CB  ILE A  51      39.644  54.417   9.542  1.00 27.11      C    C  
ATOM    399  CG1 ILE A  51      38.255  53.971   9.079  1.00 24.85      C    C  
ATOM    400  CG2 ILE A  51      39.588  55.711  10.351  1.00 23.76      C    C  
ATOM    401  CD1 ILE A  51      37.297  53.656  10.220  1.00 25.50      C    C  
ATOM    402  N   ASP A  52      42.807  54.755   9.234  1.00 30.66      C    N  
ATOM    403  CA  ASP A  52      44.016  55.457   9.660  1.00 34.33      C    C  
ATOM    404  C   ASP A  52      44.775  56.095   8.498  1.00 35.30      C    C  
ATOM    405  O   ASP A  52      45.672  56.903   8.725  1.00 35.21      C    O  
ATOM    406  CB  ASP A  52      44.973  54.519  10.411  1.00 36.67      C    C  
ATOM    407  CG  ASP A  52      44.445  54.097  11.768  1.00 40.26      C    C  
ATOM    408  OD1 ASP A  52      43.602  54.818  12.346  1.00 42.78      C    O  
ATOM    409  OD2 ASP A  52      44.889  53.040  12.266  1.00 43.76      C    O1-
ATOM    410  N   GLU A  53      44.425  55.732   7.266  1.00 34.45      C    N  
ATOM    411  CA  GLU A  53      45.088  56.287   6.084  1.00 36.57      C    C  
ATOM    412  C   GLU A  53      44.396  57.550   5.589  1.00 35.39      C    C  
ATOM    413  O   GLU A  53      44.852  58.183   4.633  1.00 34.78      C    O  
ATOM    414  CB  GLU A  53      45.100  55.269   4.946  1.00 39.81      C    C  
ATOM    415  CG  GLU A  53      45.894  54.005   5.225  1.00 46.33      C    C  
ATOM    416  CD  GLU A  53      45.854  53.046   4.050  1.00 52.79      C    C  
ATOM    417  OE1 GLU A  53      46.261  53.456   2.940  1.00 57.73      C    O  
ATOM    418  OE2 GLU A  53      45.410  51.889   4.231  1.00 56.75      C    O1-
ATOM    419  N   ILE A  54      43.287  57.900   6.233  1.00 32.35      C    N  
ATOM    420  CA  ILE A  54      42.505  59.079   5.864  1.00 32.74      C    C  
ATOM    421  C   ILE A  54      42.601  60.058   7.036  1.00 33.02      C    C  
ATOM    422  O   ILE A  54      41.777  60.042   7.943  1.00 31.90      C    O  
ATOM    423  CB  ILE A  54      41.029  58.684   5.619  1.00 32.07      C    C  
ATOM    424  CG1 ILE A  54      40.967  57.510   4.634  1.00 32.52      C    C  
ATOM    425  CG2 ILE A  54      40.250  59.861   5.083  1.00 30.81      C    C  
ATOM    426  CD1 ILE A  54      39.572  56.974   4.389  1.00 34.11      C    C  
ATOM    427  N   ALA A  55      43.614  60.920   7.006  1.00 33.84      C    N  
ATOM    428  CA  ALA A  55      43.864  61.860   8.097  1.00 33.93      C    C  
ATOM    429  C   ALA A  55      42.691  62.637   8.693  1.00 33.00      C    C  
ATOM    430  O   ALA A  55      42.589  62.753   9.921  1.00 34.20      C    O  
ATOM    431  CB  ALA A  55      44.976  62.843   7.690  1.00 35.23      C    C  
ATOM    432  N   GLU A  56      41.810  63.171   7.856  1.00 30.51      C    N  
ATOM    433  CA  GLU A  56      40.699  63.956   8.388  1.00 32.09      C    C  
ATOM    434  C   GLU A  56      39.388  63.181   8.545  1.00 29.81      C    C  
ATOM    435  O   GLU A  56      38.317  63.774   8.690  1.00 29.13      C    O  
ATOM    436  CB  GLU A  56      40.475  65.191   7.509  1.00 34.12      C    C  
ATOM    437  CG  GLU A  56      41.719  66.089   7.352  1.00 40.76      C    C  
ATOM    438  CD  GLU A  56      42.394  66.444   8.680  1.00 44.28      C    C  
ATOM    439  OE1 GLU A  56      41.739  67.055   9.551  1.00 46.19      C    O  
ATOM    440  OE2 GLU A  56      43.589  66.115   8.856  1.00 46.25      C    O1-
ATOM    441  N   PHE A  57      39.481  61.856   8.531  1.00 28.07      C    N  
ATOM    442  CA  PHE A  57      38.300  61.004   8.663  1.00 27.28      C    C  
ATOM    443  C   PHE A  57      37.413  61.329   9.865  1.00 26.94      C    C  
ATOM    444  O   PHE A  57      36.231  61.643   9.708  1.00 28.25      C    O  
ATOM    445  CB  PHE A  57      38.728  59.539   8.766  1.00 25.62      C    C  
ATOM    446  CG  PHE A  57      37.573  58.560   8.820  1.00 26.44      C    C  
ATOM    447  CD1 PHE A  57      36.971  58.104   7.653  1.00 26.45      C    C  
ATOM    448  CD2 PHE A  57      37.118  58.070  10.041  1.00 25.78      C    C  
ATOM    449  CE1 PHE A  57      35.927  57.160   7.701  1.00 27.43      C    C  
ATOM    450  CE2 PHE A  57      36.077  57.129  10.104  1.00 24.72      C    C  
ATOM    451  CZ  PHE A  57      35.485  56.676   8.931  1.00 23.57      C    C  
ATOM    452  N   TRP A  58      37.971  61.231  11.066  1.00 26.19      C    N  
ATOM    453  CA  TRP A  58      37.172  61.471  12.263  1.00 27.32      C    C  
ATOM    454  C   TRP A  58      36.649  62.883  12.382  1.00 27.35      C    C  
ATOM    455  O   TRP A  58      35.523  63.093  12.828  1.00 26.81      C    O  
ATOM    456  CB  TRP A  58      37.949  61.053  13.508  1.00 25.73      C    C  
ATOM    457  CG  TRP A  58      38.076  59.572  13.578  1.00 25.28      C    C  
ATOM    458  CD1 TRP A  58      39.206  58.831  13.404  1.00 26.46      C    C  
ATOM    459  CD2 TRP A  58      37.004  58.634  13.763  1.00 24.30      C    C  
ATOM    460  CE2 TRP A  58      37.562  57.340  13.689  1.00 27.15      C    C  
ATOM    461  CE3 TRP A  58      35.625  58.767  13.986  1.00 28.28      C    C  
ATOM    462  NE1 TRP A  58      38.908  57.484  13.468  1.00 25.69      C    N  
ATOM    463  CZ2 TRP A  58      36.791  56.180  13.831  1.00 26.60      C    C  
ATOM    464  CZ3 TRP A  58      34.857  57.614  14.126  1.00 26.03      C    C  
ATOM    465  CH2 TRP A  58      35.442  56.338  14.049  1.00 28.10      C    C  
ATOM    466  N   LYS A  59      37.449  63.863  11.982  1.00 28.11      C    N  
ATOM    467  CA  LYS A  59      36.965  65.228  12.042  1.00 28.82      C    C  
ATOM    468  C   LYS A  59      35.689  65.347  11.195  1.00 29.05      C    C  
ATOM    469  O   LYS A  59      34.723  65.973  11.619  1.00 30.86      C    O  
ATOM    470  CB  LYS A  59      38.017  66.196  11.513  1.00 31.55      C    C  
ATOM    471  CG  LYS A  59      37.644  67.658  11.718  1.00 35.96      C    C  
ATOM    472  CD  LYS A  59      37.980  68.468  10.499  1.00 40.31      C    C  
ATOM    473  CE  LYS A  59      39.380  68.193  10.042  1.00 43.46      C    C  
ATOM    474  NZ  LYS A  59      39.514  68.410   8.578  1.00 46.28      C    N1+
ATOM    475  N   ILE A  60      35.689  64.759   9.999  1.00 26.98      C    N  
ATOM    476  CA  ILE A  60      34.518  64.816   9.115  1.00 27.79      C    C  
ATOM    477  C   ILE A  60      33.314  64.042   9.677  1.00 28.30      C    C  
ATOM    478  O   ILE A  60      32.169  64.526   9.653  1.00 26.80      C    O  
ATOM    479  CB  ILE A  60      34.863  64.270   7.697  1.00 29.79      C    C  
ATOM    480  CG1 ILE A  60      35.857  65.211   7.003  1.00 32.77      C    C  
ATOM    481  CG2 ILE A  60      33.605  64.141   6.853  1.00 28.82      C    C  
ATOM    482  CD1 ILE A  60      36.343  64.705   5.646  1.00 38.31      C    C  
ATOM    483  N   VAL A  61      33.578  62.846  10.188  1.00 26.13      C    N  
ATOM    484  CA  VAL A  61      32.523  62.011  10.767  1.00 26.29      C    C  
ATOM    485  C   VAL A  61      31.833  62.697  11.943  1.00 26.16      C    C  
ATOM    486  O   VAL A  61      30.603  62.751  12.010  1.00 28.52      C    O  
ATOM    487  CB  VAL A  61      33.101  60.665  11.256  1.00 25.66      C    C  
ATOM    488  CG1 VAL A  61      32.062  59.908  12.098  1.00 27.19      C    C  
ATOM    489  CG2 VAL A  61      33.520  59.838  10.068  1.00 26.29      C    C  
ATOM    490  N   LEU A  62      32.630  63.229  12.862  1.00 26.37      C    N  
ATOM    491  CA  LEU A  62      32.091  63.882  14.045  1.00 28.72      C    C  
ATOM    492  C   LEU A  62      31.281  65.132  13.732  1.00 31.73      C    C  
ATOM    493  O   LEU A  62      30.310  65.432  14.424  1.00 32.12      C    O  
ATOM    494  CB  LEU A  62      33.221  64.184  15.037  1.00 26.25      C    C  
ATOM    495  CG  LEU A  62      33.832  62.914  15.635  1.00 27.47      C    C  
ATOM    496  CD1 LEU A  62      35.091  63.227  16.427  1.00 27.43      C    C  
ATOM    497  CD2 LEU A  62      32.781  62.238  16.531  1.00 28.33      C    C  
ATOM    498  N   SER A  63      31.658  65.858  12.683  1.00 32.69      C    N  
ATOM    499  CA  SER A  63      30.907  67.049  12.318  1.00 32.80      C    C  
ATOM    500  C   SER A  63      29.667  66.636  11.533  1.00 31.28      C    C  
ATOM    501  O   SER A  63      28.701  67.388  11.446  1.00 32.57      C    O  
ATOM    502  CB  SER A  63      31.768  67.997  11.473  1.00 33.75      C    C  
ATOM    503  OG  SER A  63      32.791  68.582  12.260  1.00 35.97      C    O  
ATOM    504  N   GLN A  64      29.689  65.425  10.983  1.00 32.47      C    N  
ATOM    505  CA  GLN A  64      28.571  64.926  10.189  1.00 33.12      C    C  
ATOM    506  C   GLN A  64      27.413  64.372  11.027  1.00 34.39      C    C  
ATOM    507  O   GLN A  64      26.242  64.515  10.655  1.00 35.29      C    O  
ATOM    508  CB  GLN A  64      29.060  63.836   9.228  1.00 34.12      C    C  
ATOM    509  CG  GLN A  64      28.003  63.335   8.255  1.00 36.33      C    C  
ATOM    510  CD  GLN A  64      27.455  64.454   7.384  1.00 40.55      C    C  
ATOM    511  NE2 GLN A  64      26.168  64.386   7.066  1.00 41.87      C    N  
ATOM    512  OE1 GLN A  64      28.187  65.361   6.994  1.00 39.14      C    O  
ATOM    513  N   HIS A  65      27.735  63.730  12.144  1.00 33.99      C    N  
ATOM    514  CA  HIS A  65      26.698  63.157  13.002  1.00 34.80      C    C  
ATOM    515  C   HIS A  65      25.648  64.217  13.328  1.00 36.80      C    C  
ATOM    516  O   HIS A  65      25.985  65.366  13.599  1.00 36.87      C    O  
ATOM    517  CB  HIS A  65      27.303  62.626  14.298  1.00 33.21      C    C  
ATOM    518  CG  HIS A  65      26.353  61.798  15.103  1.00 33.76      C    C  
ATOM    519  CD2 HIS A  65      25.484  62.142  16.082  1.00 31.77      C    C  
ATOM    520  ND1 HIS A  65      26.207  60.438  14.921  1.00 33.62      C    N  
ATOM    521  CE1 HIS A  65      25.291  59.981  15.756  1.00 32.39      C    C  
ATOM    522  NE2 HIS A  65      24.838  60.995  16.470  1.00 34.06      C    N  
ATOM    523  N   VAL A  66      24.383  63.808  13.323  1.00 37.71      C    N  
ATOM    524  CA  VAL A  66      23.256  64.705  13.563  1.00 40.23      C    C  
ATOM    525  C   VAL A  66      23.082  65.312  14.947  1.00 40.40      C    C  
ATOM    526  O   VAL A  66      22.615  66.446  15.063  1.00 42.45      C    O  
ATOM    527  CB  VAL A  66      21.924  64.013  13.207  1.00 41.82      C    C  
ATOM    528  CG1 VAL A  66      21.935  63.587  11.752  1.00 43.96      C    C  
ATOM    529  CG2 VAL A  66      21.702  62.804  14.119  1.00 42.19      C    C  
ATOM    530  N   SER A  67      23.439  64.576  15.994  1.00 37.38      C    N  
ATOM    531  CA  SER A  67      23.259  65.080  17.348  1.00 35.41      C    C  
ATOM    532  C   SER A  67      24.522  65.256  18.178  1.00 33.98      C    C  
ATOM    533  O   SER A  67      24.486  65.917  19.214  1.00 34.84      C    O  
ATOM    534  CB  SER A  67      22.280  64.180  18.110  1.00 34.98      C    C  
ATOM    535  OG  SER A  67      22.821  62.885  18.279  1.00 37.22      C    O  
ATOM    536  N   PHE A  68      25.635  64.674  17.739  1.00 32.15      C    N  
ATOM    537  CA  PHE A  68      26.884  64.799  18.488  1.00 31.01      C    C  
ATOM    538  C   PHE A  68      27.141  66.257  18.881  1.00 30.80      C    C  
ATOM    539  O   PHE A  68      27.455  66.554  20.029  1.00 30.80      C    O  
ATOM    540  CB  PHE A  68      28.064  64.291  17.653  1.00 29.81      C    C  
ATOM    541  CG  PHE A  68      29.399  64.520  18.298  1.00 29.46      C    C  
ATOM    542  CD1 PHE A  68      29.785  63.777  19.409  1.00 29.49      C    C  
ATOM    543  CD2 PHE A  68      30.260  65.509  17.814  1.00 29.61      C    C  
ATOM    544  CE1 PHE A  68      31.012  64.016  20.042  1.00 29.70      C    C  
ATOM    545  CE2 PHE A  68      31.484  65.755  18.437  1.00 29.60      C    C  
ATOM    546  CZ  PHE A  68      31.860  65.008  19.553  1.00 28.00      C    C  
ATOM    547  N   ALA A  69      26.992  67.153  17.914  1.00 33.59      C    N  
ATOM    548  CA  ALA A  69      27.218  68.582  18.121  1.00 36.54      C    C  
ATOM    549  C   ALA A  69      26.375  69.186  19.243  1.00 39.34      C    C  
ATOM    550  O   ALA A  69      26.784  70.155  19.880  1.00 41.09      C    O  
ATOM    551  CB  ALA A  69      26.960  69.334  16.814  1.00 38.41      C    C  
ATOM    552  N   ASN A  70      25.203  68.614  19.492  1.00 40.27      C    N  
ATOM    553  CA  ASN A  70      24.334  69.132  20.540  1.00 43.09      C    C  
ATOM    554  C   ASN A  70      24.861  68.938  21.960  1.00 44.41      C    C  
ATOM    555  O   ASN A  70      24.390  69.599  22.888  1.00 43.54      C    O  
ATOM    556  CB  ASN A  70      22.945  68.502  20.440  1.00 43.00      C    C  
ATOM    557  CG  ASN A  70      22.256  68.820  19.137  1.00 45.44      C    C  
ATOM    558  ND2 ASN A  70      21.349  67.944  18.720  1.00 45.90      C    N  
ATOM    559  OD1 ASN A  70      22.520  69.852  18.515  1.00 47.10      C    O  
ATOM    560  N   TYR A  71      25.835  68.046  22.133  1.00 44.96      C    N  
ATOM    561  CA  TYR A  71      26.383  67.772  23.460  1.00 47.19      C    C  
ATOM    562  C   TYR A  71      27.515  68.669  23.953  1.00 50.10      C    C  
ATOM    563  O   TYR A  71      27.777  68.722  25.154  1.00 49.68      C    O  
ATOM    564  CB  TYR A  71      26.866  66.325  23.553  1.00 45.22      C    C  
ATOM    565  CG  TYR A  71      25.781  65.293  23.419  1.00 43.95      C    C  
ATOM    566  CD1 TYR A  71      25.241  64.978  22.175  1.00 43.46      C    C  
ATOM    567  CD2 TYR A  71      25.302  64.617  24.538  1.00 44.33      C    C  
ATOM    568  CE1 TYR A  71      24.254  64.011  22.045  1.00 43.74      C    C  
ATOM    569  CE2 TYR A  71      24.312  63.649  24.421  1.00 44.99      C    C  
ATOM    570  CZ  TYR A  71      23.794  63.349  23.172  1.00 45.15      C    C  
ATOM    571  OH  TYR A  71      22.828  62.376  23.050  1.00 46.24      C    O  
ATOM    572  N   ILE A  72      28.200  69.362  23.052  1.00 53.13      C    N  
ATOM    573  CA  ILE A  72      29.303  70.210  23.494  1.00 56.89      C    C  
ATOM    574  C   ILE A  72      29.356  71.602  22.874  1.00 57.65      C    C  
ATOM    575  O   ILE A  72      28.794  71.851  21.807  1.00 57.63      C    O  
ATOM    576  CB  ILE A  72      30.664  69.494  23.278  1.00 59.05      C    C  
ATOM    577  CG1 ILE A  72      30.800  69.025  21.828  1.00 58.58      C    C  
ATOM    578  CG2 ILE A  72      30.777  68.304  24.216  1.00 58.54      C    C  
ATOM    579  CD1 ILE A  72      31.189  70.115  20.877  1.00 61.63      C    C  
ATOM    580  N   ARG A  73      30.040  72.508  23.565  1.00 58.68      C    N  
ATOM    581  CA  ARG A  73      30.181  73.884  23.108  1.00 58.71      C    C  
ATOM    582  C   ARG A  73      30.838  73.897  21.734  1.00 56.63      C    C  
ATOM    583  O   ARG A  73      31.763  73.123  21.479  1.00 55.74      C    O  
ATOM    584  CB  ARG A  73      31.053  74.680  24.084  1.00 62.25      C    C  
ATOM    585  CG  ARG A  73      30.955  74.241  25.538  1.00 66.66      C    C  
ATOM    586  CD  ARG A  73      31.494  75.329  26.465  1.00 71.41      C    C  
ATOM    587  NE  ARG A  73      32.807  75.816  26.045  1.00 74.78      C    N  
ATOM    588  CZ  ARG A  73      33.407  76.887  26.557  1.00 76.81      C    C  
ATOM    589  NH1 ARG A  73      32.814  77.592  27.514  1.00 77.61      C    N1+
ATOM    590  NH2 ARG A  73      34.602  77.257  26.114  1.00 77.48      C    N  
ATOM    591  N   ALA A  74      30.361  74.770  20.851  1.00 54.78      C    N  
ATOM    592  CA  ALA A  74      30.936  74.866  19.514  1.00 52.13      C    C  
ATOM    593  C   ALA A  74      32.431  75.104  19.696  1.00 50.15      C    C  
ATOM    594  O   ALA A  74      33.249  74.688  18.878  1.00 47.87      C    O  
ATOM    595  CB  ALA A  74      30.302  76.021  18.748  1.00 54.11      C    C  
ATOM    596  N   SER A  75      32.762  75.764  20.801  1.00 46.83      C    N  
ATOM    597  CA  SER A  75      34.136  76.077  21.163  1.00 45.28      C    C  
ATOM    598  C   SER A  75      35.041  74.846  21.243  1.00 42.38      C    C  
ATOM    599  O   SER A  75      36.220  74.909  20.899  1.00 42.32      C    O  
ATOM    600  CB  SER A  75      34.150  76.797  22.510  1.00 45.63      C    C  
ATOM    601  OG  SER A  75      35.431  76.720  23.101  1.00 49.57      C    O  
ATOM    602  N   ASP A  76      34.494  73.730  21.711  1.00 39.13      C    N  
ATOM    603  CA  ASP A  76      35.276  72.505  21.830  1.00 35.53      C    C  
ATOM    604  C   ASP A  76      35.695  71.911  20.489  1.00 33.08      C    C  
ATOM    605  O   ASP A  76      36.637  71.126  20.435  1.00 29.70      C    O  
ATOM    606  CB  ASP A  76      34.498  71.422  22.590  1.00 35.91      C    C  
ATOM    607  CG  ASP A  76      34.448  71.662  24.088  1.00 37.78      C    C  
ATOM    608  OD1 ASP A  76      35.300  72.409  24.614  1.00 39.94      C    O  
ATOM    609  OD2 ASP A  76      33.562  71.078  24.741  1.00 36.77      C    O1-
ATOM    610  N   PHE A  77      34.997  72.260  19.410  1.00 29.31      C    N  
ATOM    611  CA  PHE A  77      35.338  71.672  18.127  1.00 28.13      C    C  
ATOM    612  C   PHE A  77      36.746  71.931  17.644  1.00 26.65      C    C  
ATOM    613  O   PHE A  77      37.255  71.191  16.819  1.00 26.64      C    O  
ATOM    614  CB  PHE A  77      34.319  72.052  17.053  1.00 30.15      C    C  
ATOM    615  CG  PHE A  77      33.181  71.079  16.961  1.00 29.67      C    C  
ATOM    616  CD1 PHE A  77      32.042  71.251  17.728  1.00 29.33      C    C  
ATOM    617  CD2 PHE A  77      33.286  69.946  16.160  1.00 32.12      C    C  
ATOM    618  CE1 PHE A  77      31.022  70.304  17.707  1.00 30.32      C    C  
ATOM    619  CE2 PHE A  77      32.272  68.990  16.129  1.00 30.90      C    C  
ATOM    620  CZ  PHE A  77      31.138  69.171  16.905  1.00 31.45      C    C  
ATOM    621  N   LYS A  78      37.375  72.978  18.155  1.00 26.73      C    N  
ATOM    622  CA  LYS A  78      38.757  73.265  17.797  1.00 28.75      C    C  
ATOM    623  C   LYS A  78      39.578  72.024  18.190  1.00 27.91      C    C  
ATOM    624  O   LYS A  78      40.472  71.584  17.459  1.00 29.11      C    O  
ATOM    625  CB  LYS A  78      39.245  74.477  18.591  1.00 29.88      C    C  
ATOM    626  CG  LYS A  78      40.724  74.771  18.476  1.00 34.69      C    C  
ATOM    627  CD  LYS A  78      41.085  75.968  19.352  1.00 38.79      C    C  
ATOM    628  CE  LYS A  78      42.572  76.303  19.258  1.00 43.35      C    C  
ATOM    629  NZ  LYS A  78      42.968  77.368  20.223  1.00 45.44      C    N1+
ATOM    630  N   TYR A  79      39.244  71.455  19.343  1.00 26.15      C    N  
ATOM    631  CA  TYR A  79      39.952  70.283  19.857  1.00 25.93      C    C  
ATOM    632  C   TYR A  79      39.386  68.960  19.337  1.00 25.76      C    C  
ATOM    633  O   TYR A  79      40.132  68.006  19.108  1.00 27.41      C    O  
ATOM    634  CB  TYR A  79      39.945  70.330  21.385  1.00 25.19      C    C  
ATOM    635  CG  TYR A  79      40.403  71.676  21.906  1.00 27.39      C    C  
ATOM    636  CD1 TYR A  79      39.494  72.584  22.449  1.00 26.54      C    C  
ATOM    637  CD2 TYR A  79      41.745  72.060  21.811  1.00 28.50      C    C  
ATOM    638  CE1 TYR A  79      39.911  73.855  22.888  1.00 28.75      C    C  
ATOM    639  CE2 TYR A  79      42.171  73.320  22.240  1.00 28.74      C    C  
ATOM    640  CZ  TYR A  79      41.254  74.211  22.776  1.00 28.04      C    C  
ATOM    641  OH  TYR A  79      41.684  75.453  23.191  1.00 27.57      C    O  
ATOM    642  N   ILE A  80      38.075  68.898  19.136  1.00 26.06      C    N  
ATOM    643  CA  ILE A  80      37.466  67.689  18.600  1.00 25.95      C    C  
ATOM    644  C   ILE A  80      38.019  67.453  17.187  1.00 26.90      C    C  
ATOM    645  O   ILE A  80      38.218  66.309  16.764  1.00 23.27      C    O  
ATOM    646  CB  ILE A  80      35.930  67.821  18.576  1.00 27.76      C    C  
ATOM    647  CG1 ILE A  80      35.395  67.664  20.003  1.00 31.26      C    C  
ATOM    648  CG2 ILE A  80      35.322  66.797  17.637  1.00 27.99      C    C  
ATOM    649  CD1 ILE A  80      33.922  67.972  20.150  1.00 37.97      C    C  
ATOM    650  N   ASP A  81      38.296  68.545  16.472  1.00 25.85      C    N  
ATOM    651  CA  ASP A  81      38.854  68.454  15.128  1.00 27.06      C    C  
ATOM    652  C   ASP A  81      40.245  67.795  15.097  1.00 27.06      C    C  
ATOM    653  O   ASP A  81      40.709  67.388  14.028  1.00 28.30      C    O  
ATOM    654  CB  ASP A  81      38.951  69.850  14.476  1.00 28.50      C    C  
ATOM    655  CG  ASP A  81      37.612  70.364  13.952  1.00 30.51      C    C  
ATOM    656  OD1 ASP A  81      36.607  69.620  13.973  1.00 28.30      C    O  
ATOM    657  OD2 ASP A  81      37.572  71.531  13.507  1.00 28.87      C    O1-
ATOM    658  N   THR A  82      40.917  67.689  16.242  1.00 24.39      C    N  
ATOM    659  CA  THR A  82      42.240  67.062  16.249  1.00 24.58      C    C  
ATOM    660  C   THR A  82      42.199  65.559  16.508  1.00 25.99      C    C  
ATOM    661  O   THR A  82      43.231  64.892  16.513  1.00 24.82      C    O  
ATOM    662  CB  THR A  82      43.196  67.719  17.275  1.00 25.15      C    C  
ATOM    663  CG2 THR A  82      43.219  69.243  17.066  1.00 27.22      C    C  
ATOM    664  OG1 THR A  82      42.769  67.423  18.611  1.00 24.93      C    O  
ATOM    665  N   ILE A  83      41.006  65.018  16.730  1.00 22.94      C    N  
ATOM    666  CA  ILE A  83      40.895  63.581  16.951  1.00 24.34      C    C  
ATOM    667  C   ILE A  83      41.230  62.873  15.650  1.00 24.21      C    C  
ATOM    668  O   ILE A  83      40.595  63.129  14.628  1.00 25.15      C    O  
ATOM    669  CB  ILE A  83      39.454  63.184  17.362  1.00 21.27      C    C  
ATOM    670  CG1 ILE A  83      39.170  63.687  18.777  1.00 23.00      C    C  
ATOM    671  CG2 ILE A  83      39.282  61.662  17.272  1.00 24.39      C    C  
ATOM    672  CD1 ILE A  83      37.697  63.680  19.157  1.00 23.07      C    C  
ATOM    673  N   ASP A  84      42.233  61.997  15.666  1.00 24.00      C    N  
ATOM    674  CA  ASP A  84      42.567  61.268  14.455  1.00 25.09      C    C  
ATOM    675  C   ASP A  84      42.509  59.760  14.636  1.00 24.04      C    C  
ATOM    676  O   ASP A  84      43.028  59.008  13.815  1.00 23.60      C    O  
ATOM    677  CB  ASP A  84      43.928  61.675  13.883  1.00 27.43      C    C  
ATOM    678  CG  ASP A  84      45.013  61.686  14.914  1.00 29.30      C    C  
ATOM    679  OD1 ASP A  84      44.894  60.961  15.921  1.00 28.20      C    O  
ATOM    680  OD2 ASP A  84      46.000  62.424  14.702  1.00 31.66      C    O1-
ATOM    681  N   LYS A  85      41.889  59.321  15.726  1.00 24.23      C    N  
ATOM    682  CA  LYS A  85      41.684  57.892  15.942  1.00 25.42      C    C  
ATOM    683  C   LYS A  85      40.716  57.616  17.071  1.00 24.94      C    C  
ATOM    684  O   LYS A  85      40.808  58.205  18.148  1.00 21.81      C    O  
ATOM    685  CB  LYS A  85      42.993  57.144  16.218  1.00 27.81      C    C  
ATOM    686  CG  LYS A  85      42.813  55.624  16.141  1.00 33.94      C    C  
ATOM    687  CD  LYS A  85      44.098  54.859  16.432  1.00 37.10      C    C  
ATOM    688  CE  LYS A  85      43.826  53.359  16.575  1.00 41.78      C    C  
ATOM    689  NZ  LYS A  85      43.163  52.766  15.371  1.00 42.94      C    N1+
ATOM    690  N   ILE A  86      39.762  56.731  16.805  1.00 23.10      C    N  
ATOM    691  CA  ILE A  86      38.797  56.332  17.823  1.00 22.58      C    C  
ATOM    692  C   ILE A  86      38.667  54.826  17.717  1.00 23.45      C    C  
ATOM    693  O   ILE A  86      38.449  54.299  16.628  1.00 24.86      C    O  
ATOM    694  CB  ILE A  86      37.393  56.939  17.607  1.00 24.48      C    C  
ATOM    695  CG1 ILE A  86      37.460  58.461  17.692  1.00 20.69      C    C  
ATOM    696  CG2 ILE A  86      36.450  56.423  18.699  1.00 22.86      C    C  
ATOM    697  CD1 ILE A  86      36.098  59.152  17.590  1.00 24.11      C    C  
ATOM    698  N   LYS A  87      38.813  54.133  18.839  1.00 23.39      C    N  
ATOM    699  CA  LYS A  87      38.696  52.682  18.831  1.00 25.95      C    C  
ATOM    700  C   LYS A  87      37.839  52.234  19.997  1.00 25.67      C    C  
ATOM    701  O   LYS A  87      38.086  52.599  21.143  1.00 24.83      C    O  
ATOM    702  CB  LYS A  87      40.078  52.026  18.926  1.00 27.60      C    C  
ATOM    703  CG  LYS A  87      40.044  50.503  18.815  1.00 35.80      C    C  
ATOM    704  CD  LYS A  87      41.428  49.907  19.056  1.00 43.54      C    C  
ATOM    705  CE  LYS A  87      41.398  48.387  18.947  1.00 49.02      C    C  
ATOM    706  NZ  LYS A  87      42.734  47.783  19.240  1.00 55.38      C    N1+
ATOM    707  N   VAL A  88      36.806  51.461  19.691  1.00 26.61      C    N  
ATOM    708  CA  VAL A  88      35.912  50.964  20.719  1.00 25.95      C    C  
ATOM    709  C   VAL A  88      36.152  49.478  20.854  1.00 27.48      C    C  
ATOM    710  O   VAL A  88      36.346  48.789  19.852  1.00 28.56      C    O  
ATOM    711  CB  VAL A  88      34.438  51.191  20.331  1.00 27.53      C    C  
ATOM    712  CG1 VAL A  88      33.510  50.466  21.316  1.00 26.23      C    C  
ATOM    713  CG2 VAL A  88      34.144  52.679  20.327  1.00 24.24      C    C  
ATOM    714  N   GLU A  89      36.163  48.998  22.093  1.00 26.55      C    N  
ATOM    715  CA  GLU A  89      36.354  47.579  22.370  1.00 30.96      C    C  
ATOM    716  C   GLU A  89      35.263  47.173  23.338  1.00 29.53      C    C  
ATOM    717  O   GLU A  89      35.029  47.850  24.339  1.00 30.30      C    O  
ATOM    718  CB  GLU A  89      37.738  47.323  22.970  1.00 32.03      C    C  
ATOM    719  CG  GLU A  89      38.866  47.494  21.958  1.00 38.25      C    C  
ATOM    720  CD  GLU A  89      40.234  47.243  22.555  1.00 43.96      C    C  
ATOM    721  OE1 GLU A  89      40.700  48.081  23.357  1.00 49.99      C    O  
ATOM    722  OE2 GLU A  89      40.841  46.203  22.229  1.00 47.81      C    O1-
ATOM    723  N   TRP A  90      34.586  46.073  23.032  1.00 28.31      C    N  
ATOM    724  CA  TRP A  90      33.496  45.597  23.876  1.00 28.11      C    C  
ATOM    725  C   TRP A  90      34.001  44.646  24.945  1.00 28.50      C    C  
ATOM    726  O   TRP A  90      34.555  43.593  24.649  1.00 29.13      C    O  
ATOM    727  CB  TRP A  90      32.429  44.936  23.007  1.00 27.74      C    C  
ATOM    728  CG  TRP A  90      31.627  45.952  22.254  1.00 27.35      C    C  
ATOM    729  CD1 TRP A  90      30.435  46.499  22.634  1.00 26.24      C    C  
ATOM    730  CD2 TRP A  90      31.990  46.596  21.023  1.00 27.36      C    C  
ATOM    731  CE2 TRP A  90      30.969  47.523  20.721  1.00 27.00      C    C  
ATOM    732  CE3 TRP A  90      33.082  46.480  20.148  1.00 23.54      C    C  
ATOM    733  NE1 TRP A  90      30.034  47.442  21.720  1.00 27.11      C    N  
ATOM    734  CZ2 TRP A  90      31.001  48.335  19.576  1.00 25.57      C    C  
ATOM    735  CZ3 TRP A  90      33.115  47.284  19.010  1.00 26.92      C    C  
ATOM    736  CH2 TRP A  90      32.078  48.200  18.735  1.00 27.74      C    C  
ATOM    737  N   LEU A  91      33.787  45.046  26.192  1.00 29.11      C    N  
ATOM    738  CA  LEU A  91      34.246  44.305  27.350  1.00 30.62      C    C  
ATOM    739  C   LEU A  91      33.685  42.901  27.514  1.00 30.64      C    C  
ATOM    740  O   LEU A  91      34.341  42.050  28.110  1.00 32.88      C    O  
ATOM    741  CB  LEU A  91      33.968  45.123  28.614  1.00 31.21      C    C  
ATOM    742  CG  LEU A  91      34.666  46.493  28.642  1.00 30.88      C    C  
ATOM    743  CD1 LEU A  91      34.299  47.243  29.918  1.00 31.54      C    C  
ATOM    744  CD2 LEU A  91      36.178  46.285  28.542  1.00 33.15      C    C  
ATOM    745  N   ALA A  92      32.484  42.666  26.992  1.00 32.65      C    N  
ATOM    746  CA  ALA A  92      31.838  41.360  27.104  1.00 33.94      C    C  
ATOM    747  C   ALA A  92      32.618  40.277  26.387  1.00 35.86      C    C  
ATOM    748  O   ALA A  92      32.390  39.092  26.625  1.00 34.97      C    O  
ATOM    749  CB  ALA A  92      30.423  41.423  26.554  1.00 34.41      C    C  
ATOM    750  N   LEU A  93      33.533  40.677  25.508  1.00 38.37      C    N  
ATOM    751  CA  LEU A  93      34.340  39.712  24.772  1.00 40.70      C    C  
ATOM    752  C   LEU A  93      35.479  39.185  25.638  1.00 46.06      C    C  
ATOM    753  O   LEU A  93      36.029  38.121  25.360  1.00 47.27      C    O  
ATOM    754  CB  LEU A  93      34.911  40.338  23.496  1.00 38.44      C    C  
ATOM    755  CG  LEU A  93      33.921  40.844  22.433  1.00 35.57      C    C  
ATOM    756  CD1 LEU A  93      34.685  41.231  21.174  1.00 35.75      C    C  
ATOM    757  CD2 LEU A  93      32.902  39.765  22.106  1.00 36.28      C    C  
ATOM    758  N   GLU A  94      35.823  39.930  26.689  1.00 49.77      C    N  
ATOM    759  CA  GLU A  94      36.901  39.541  27.601  1.00 54.48      C    C  
ATOM    760  C   GLU A  94      36.384  38.734  28.794  1.00 53.57      C    C  
ATOM    761  O   GLU A  94      37.095  37.888  29.334  1.00 54.66      C    O  
ATOM    762  CB  GLU A  94      37.628  40.782  28.124  1.00 58.28      C    C  
ATOM    763  CG  GLU A  94      38.170  41.704  27.052  1.00 66.76      C    C  
ATOM    764  CD  GLU A  94      38.738  42.988  27.634  1.00 72.48      C    C  
ATOM    765  OE1 GLU A  94      37.998  43.689  28.360  1.00 75.76      C    O  
ATOM    766  OE2 GLU A  94      39.921  43.298  27.367  1.00 76.71      C    O1-
ATOM    767  N   SER A  95      35.151  39.008  29.207  1.00 53.15      C    N  
ATOM    768  CA  SER A  95      34.543  38.310  30.337  1.00 52.29      C    C  
ATOM    769  C   SER A  95      33.026  38.359  30.259  1.00 52.04      C    C  
ATOM    770  O   SER A  95      32.451  39.391  29.916  1.00 52.61      C    O  
ATOM    771  CB  SER A  95      34.994  38.938  31.659  1.00 53.16      C    C  
ATOM    772  OG  SER A  95      34.109  38.587  32.712  1.00 51.83      C    O  
ATOM    773  N   GLU A  96      32.377  37.248  30.594  1.00 51.76      C    N  
ATOM    774  CA  GLU A  96      30.923  37.188  30.545  1.00 51.93      C    C  
ATOM    775  C   GLU A  96      30.242  37.917  31.694  1.00 49.77      C    C  
ATOM    776  O   GLU A  96      29.013  37.965  31.767  1.00 48.38      C    O  
ATOM    777  CB  GLU A  96      30.446  35.730  30.478  1.00 56.17      C    C  
ATOM    778  CG  GLU A  96      31.420  34.686  31.020  1.00 63.25      C    C  
ATOM    779  CD  GLU A  96      31.389  34.560  32.532  1.00 67.74      C    C  
ATOM    780  OE1 GLU A  96      31.809  35.517  33.220  1.00 71.51      C    O  
ATOM    781  OE2 GLU A  96      30.943  33.500  33.030  1.00 69.06      C    O1-
ATOM    782  N   MET A  97      31.038  38.494  32.589  1.00 46.91      C    N  
ATOM    783  CA  MET A  97      30.479  39.232  33.712  1.00 44.54      C    C  
ATOM    784  C   MET A  97      30.123  40.642  33.257  1.00 43.41      C    C  
ATOM    785  O   MET A  97      29.448  41.395  33.969  1.00 41.80      C    O  
ATOM    786  CB  MET A  97      31.477  39.274  34.873  1.00 44.44      C    C  
ATOM    787  CG  MET A  97      31.669  37.926  35.544  1.00 45.08      C    C  
ATOM    788  SD  MET A  97      30.095  37.281  36.146  1.00 45.28      C    S  
ATOM    789  CE  MET A  97      29.593  36.208  34.808  1.00 49.92      C    C  
ATOM    790  N   TYR A  98      30.584  40.992  32.060  1.00 42.64      C    N  
ATOM    791  CA  TYR A  98      30.302  42.305  31.493  1.00 39.70      C    C  
ATOM    792  C   TYR A  98      29.061  42.252  30.629  1.00 38.02      C    C  
ATOM    793  O   TYR A  98      28.830  41.278  29.915  1.00 38.13      C    O  
ATOM    794  CB  TYR A  98      31.472  42.795  30.639  1.00 40.48      C    C  
ATOM    795  CG  TYR A  98      32.659  43.292  31.425  1.00 40.91      C    C  
ATOM    796  CD1 TYR A  98      33.912  42.698  31.282  1.00 41.61      C    C  
ATOM    797  CD2 TYR A  98      32.538  44.374  32.300  1.00 43.48      C    C  
ATOM    798  CE1 TYR A  98      35.020  43.169  31.987  1.00 42.24      C    C  
ATOM    799  CE2 TYR A  98      33.640  44.849  33.012  1.00 43.13      C    C  
ATOM    800  CZ  TYR A  98      34.875  44.243  32.849  1.00 43.94      C    C  
ATOM    801  OH  TYR A  98      35.969  44.710  33.548  1.00 45.79      C    O  
ATOM    802  N   ASP A  99      28.265  43.309  30.705  1.00 35.84      C    N  
ATOM    803  CA  ASP A  99      27.057  43.439  29.917  1.00 34.26      C    C  
ATOM    804  C   ASP A  99      27.500  43.683  28.467  1.00 35.44      C    C  
ATOM    805  O   ASP A  99      28.557  44.272  28.212  1.00 32.00      C    O  
ATOM    806  CB  ASP A  99      26.248  44.626  30.440  1.00 35.86      C    C  
ATOM    807  CG  ASP A  99      24.932  44.818  29.717  1.00 38.46      C    C  
ATOM    808  OD1 ASP A  99      23.882  44.805  30.402  1.00 40.68      C    O  
ATOM    809  OD2 ASP A  99      24.933  44.997  28.479  1.00 37.26      C    O1-
ATOM    810  N   THR A 100      26.688  43.218  27.527  1.00 33.31      C    N  
ATOM    811  CA  THR A 100      26.973  43.364  26.110  1.00 34.03      C    C  
ATOM    812  C   THR A 100      27.146  44.833  25.683  1.00 33.57      C    C  
ATOM    813  O   THR A 100      27.737  45.128  24.634  1.00 31.86      C    O  
ATOM    814  CB  THR A 100      25.843  42.676  25.305  1.00 32.82      C    C  
ATOM    815  CG2 THR A 100      25.372  43.540  24.172  1.00 37.63      C    C  
ATOM    816  OG1 THR A 100      26.316  41.411  24.818  1.00 38.30      C    O  
ATOM    817  N   ARG A 101      26.640  45.747  26.504  1.00 34.28      C    N  
ATOM    818  CA  ARG A 101      26.726  47.174  26.214  1.00 32.77      C    C  
ATOM    819  C   ARG A 101      27.973  47.849  26.780  1.00 31.83      C    C  
ATOM    820  O   ARG A 101      28.212  49.024  26.513  1.00 31.04      C    O  
ATOM    821  CB  ARG A 101      25.484  47.887  26.760  1.00 34.79      C    C  
ATOM    822  CG  ARG A 101      24.201  47.553  26.030  1.00 37.00      C    C  
ATOM    823  CD  ARG A 101      22.988  47.988  26.835  1.00 38.72      C    C  
ATOM    824  NE  ARG A 101      22.852  47.212  28.067  1.00 39.58      C    N  
ATOM    825  CZ  ARG A 101      21.940  47.453  29.005  1.00 40.94      C    C  
ATOM    826  NH1 ARG A 101      21.080  48.453  28.858  1.00 40.88      C    N1+
ATOM    827  NH2 ARG A 101      21.881  46.689  30.086  1.00 41.31      C    N  
ATOM    828  N   ASP A 102      28.767  47.113  27.547  1.00 31.10      C    N  
ATOM    829  CA  ASP A 102      29.961  47.678  28.166  1.00 31.59      C    C  
ATOM    830  C   ASP A 102      31.113  47.820  27.189  1.00 30.49      C    C  
ATOM    831  O   ASP A 102      31.394  46.914  26.408  1.00 29.29      C    O  
ATOM    832  CB  ASP A 102      30.392  46.826  29.363  1.00 32.74      C    C  
ATOM    833  CG  ASP A 102      29.298  46.694  30.409  1.00 32.67      C    C  
ATOM    834  OD1 ASP A 102      28.351  47.515  30.412  1.00 33.13      C    O  
ATOM    835  OD2 ASP A 102      29.392  45.768  31.234  1.00 36.67      C    O1-
ATOM    836  N   PHE A 103      31.808  48.951  27.248  1.00 28.08      C    N  
ATOM    837  CA  PHE A 103      32.898  49.161  26.309  1.00 26.76      C    C  
ATOM    838  C   PHE A 103      33.927  50.172  26.776  1.00 26.04      C    C  
ATOM    839  O   PHE A 103      33.664  50.976  27.667  1.00 26.15      C    O  
ATOM    840  CB  PHE A 103      32.318  49.647  24.976  1.00 24.87      C    C  
ATOM    841  CG  PHE A 103      31.790  51.062  25.025  1.00 24.92      C    C  
ATOM    842  CD1 PHE A 103      32.596  52.133  24.631  1.00 24.45      C    C  
ATOM    843  CD2 PHE A 103      30.513  51.330  25.507  1.00 26.53      C    C  
ATOM    844  CE1 PHE A 103      32.139  53.447  24.719  1.00 25.06      C    C  
ATOM    845  CE2 PHE A 103      30.041  52.646  25.602  1.00 26.18      C    C  
ATOM    846  CZ  PHE A 103      30.862  53.710  25.204  1.00 26.09      C    C  
ATOM    847  N   SER A 104      35.108  50.099  26.172  1.00 26.19      C    N  
ATOM    848  CA  SER A 104      36.158  51.071  26.451  1.00 28.19      C    C  
ATOM    849  C   SER A 104      36.300  51.820  25.136  1.00 27.65      C    C  
ATOM    850  O   SER A 104      36.156  51.236  24.053  1.00 28.48      C    O  
ATOM    851  CB  SER A 104      37.488  50.389  26.796  1.00 28.05      C    C  
ATOM    852  OG  SER A 104      37.994  49.677  25.687  1.00 32.72      C    O  
ATOM    853  N   ILE A 105      36.559  53.115  25.212  1.00 26.52      C    N  
ATOM    854  CA  ILE A 105      36.738  53.885  23.999  1.00 25.25      C    C  
ATOM    855  C   ILE A 105      38.054  54.645  24.155  1.00 25.58      C    C  
ATOM    856  O   ILE A 105      38.315  55.266  25.184  1.00 23.36      C    O  
ATOM    857  CB  ILE A 105      35.564  54.843  23.757  1.00 24.59      C    C  
ATOM    858  CG1 ILE A 105      35.781  55.592  22.434  1.00 24.66      C    C  
ATOM    859  CG2 ILE A 105      35.392  55.782  24.951  1.00 25.90      C    C  
ATOM    860  CD1 ILE A 105      34.574  56.355  21.965  1.00 21.53      C    C  
ATOM    861  N   THR A 106      38.876  54.552  23.124  1.00 24.18      C    N  
ATOM    862  CA  THR A 106      40.183  55.175  23.110  1.00 23.44      C    C  
ATOM    863  C   THR A 106      40.264  56.237  22.035  1.00 24.07      C    C  
ATOM    864  O   THR A 106      40.016  55.968  20.853  1.00 24.25      C    O  
ATOM    865  CB  THR A 106      41.255  54.118  22.847  1.00 25.47      C    C  
ATOM    866  CG2 THR A 106      42.639  54.766  22.741  1.00 24.72      C    C  
ATOM    867  OG1 THR A 106      41.238  53.164  23.913  1.00 26.26      C    O  
ATOM    868  N   PHE A 107      40.630  57.444  22.454  1.00 22.58      C    N  
ATOM    869  CA  PHE A 107      40.769  58.561  21.535  1.00 23.32      C    C  
ATOM    870  C   PHE A 107      42.224  58.981  21.424  1.00 23.02      C    C  
ATOM    871  O   PHE A 107      42.965  58.911  22.400  1.00 24.90      C    O  
ATOM    872  CB  PHE A 107      40.053  59.808  22.051  1.00 22.80      C    C  
ATOM    873  CG  PHE A 107      38.580  59.662  22.205  1.00 25.01      C    C  
ATOM    874  CD1 PHE A 107      38.036  59.135  23.370  1.00 26.65      C    C  
ATOM    875  CD2 PHE A 107      37.731  60.109  21.205  1.00 28.09      C    C  
ATOM    876  CE1 PHE A 107      36.654  59.064  23.534  1.00 22.58      C    C  
ATOM    877  CE2 PHE A 107      36.350  60.038  21.362  1.00 25.90      C    C  
ATOM    878  CZ  PHE A 107      35.821  59.516  22.527  1.00 25.68      C    C  
ATOM    879  N   HIS A 108      42.630  59.410  20.238  1.00 24.27      C    N  
ATOM    880  CA  HIS A 108      43.965  59.985  20.102  1.00 23.79      C    C  
ATOM    881  C   HIS A 108      43.720  61.382  19.543  1.00 22.83      C    C  
ATOM    882  O   HIS A 108      42.988  61.541  18.564  1.00 22.56      C    O  
ATOM    883  CB  HIS A 108      44.877  59.223  19.141  1.00 25.32      C    C  
ATOM    884  CG  HIS A 108      46.228  59.865  18.998  1.00 26.33      C    C  
ATOM    885  CD2 HIS A 108      47.266  59.951  19.864  1.00 28.97      C    C  
ATOM    886  ND1 HIS A 108      46.582  60.624  17.902  1.00 29.29      C    N  
ATOM    887  CE1 HIS A 108      47.778  61.153  18.099  1.00 26.90      C    C  
ATOM    888  NE2 HIS A 108      48.214  60.762  19.284  1.00 28.21      C    N  
ATOM    889  N   PHE A 109      44.309  62.393  20.184  1.00 23.74      C    N  
ATOM    890  CA  PHE A 109      44.179  63.773  19.737  1.00 23.09      C    C  
ATOM    891  C   PHE A 109      45.555  64.205  19.231  1.00 24.92      C    C  
ATOM    892  O   PHE A 109      46.550  63.982  19.909  1.00 26.28      C    O  
ATOM    893  CB  PHE A 109      43.808  64.715  20.885  1.00 21.98      C    C  
ATOM    894  CG  PHE A 109      42.521  64.380  21.586  1.00 22.75      C    C  
ATOM    895  CD1 PHE A 109      42.496  63.429  22.604  1.00 23.73      C    C  
ATOM    896  CD2 PHE A 109      41.346  65.052  21.264  1.00 22.90      C    C  
ATOM    897  CE1 PHE A 109      41.319  63.151  23.298  1.00 25.66      C    C  
ATOM    898  CE2 PHE A 109      40.162  64.780  21.954  1.00 24.32      C    C  
ATOM    899  CZ  PHE A 109      40.148  63.834  22.966  1.00 22.88      C    C  
ATOM    900  N   HIS A 110      45.594  64.835  18.062  1.00 25.20      C    N  
ATOM    901  CA  HIS A 110      46.838  65.307  17.465  1.00 28.84      C    C  
ATOM    902  C   HIS A 110      47.354  66.534  18.221  1.00 29.76      C    C  
ATOM    903  O   HIS A 110      48.562  66.789  18.259  1.00 30.62      C    O  
ATOM    904  CB  HIS A 110      46.593  65.651  15.992  1.00 33.58      C    C  
ATOM    905  CG  HIS A 110      47.797  66.186  15.281  1.00 41.90      C    C  
ATOM    906  CD2 HIS A 110      48.105  67.439  14.870  1.00 44.58      C    C  
ATOM    907  ND1 HIS A 110      48.858  65.388  14.907  1.00 42.66      C    N  
ATOM    908  CE1 HIS A 110      49.766  66.126  14.292  1.00 46.56      C    C  
ATOM    909  NE2 HIS A 110      49.334  67.374  14.257  1.00 47.09      C    N  
ATOM    910  N   GLY A 111      46.442  67.296  18.817  1.00 27.46      C    N  
ATOM    911  CA  GLY A 111      46.846  68.475  19.576  1.00 30.34      C    C  
ATOM    912  C   GLY A 111      46.992  69.766  18.781  1.00 31.10      C    C  
ATOM    913  O   GLY A 111      46.851  69.768  17.558  1.00 32.65      C    O  
ATOM    914  N   ILE A 112      47.269  70.867  19.488  1.00 29.71      C    N  
ATOM    915  CA  ILE A 112      47.449  72.189  18.877  1.00 28.43      C    C  
ATOM    916  C   ILE A 112      48.674  72.837  19.542  1.00 27.20      C    C  
ATOM    917  O   ILE A 112      48.736  72.955  20.766  1.00 26.56      C    O  
ATOM    918  CB  ILE A 112      46.210  73.070  19.118  1.00 28.99      C    C  
ATOM    919  CG1 ILE A 112      44.959  72.324  18.633  1.00 29.52      C    C  
ATOM    920  CG2 ILE A 112      46.359  74.413  18.396  1.00 28.81      C    C  
ATOM    921  CD1 ILE A 112      43.672  73.029  18.923  1.00 31.38      C    C  
ATOM    922  N   GLU A 113      49.648  73.247  18.740  1.00 28.64      C    N  
ATOM    923  CA  GLU A 113      50.867  73.841  19.283  1.00 30.43      C    C  
ATOM    924  C   GLU A 113      50.621  74.929  20.320  1.00 28.68      C    C  
ATOM    925  O   GLU A 113      49.867  75.875  20.079  1.00 31.02      C    O  
ATOM    926  CB  GLU A 113      51.741  74.402  18.151  1.00 33.62      C    C  
ATOM    927  CG  GLU A 113      53.152  74.799  18.598  1.00 38.27      C    C  
ATOM    928  CD  GLU A 113      53.972  73.621  19.110  1.00 42.59      C    C  
ATOM    929  OE1 GLU A 113      54.558  73.733  20.215  1.00 43.67      C    O  
ATOM    930  OE2 GLU A 113      54.039  72.586  18.408  1.00 44.96      C    O1-
ATOM    931  N   GLY A 114      51.268  74.771  21.473  1.00 27.91      C    N  
ATOM    932  CA  GLY A 114      51.165  75.723  22.565  1.00 28.18      C    C  
ATOM    933  C   GLY A 114      49.871  75.744  23.358  1.00 28.57      C    C  
ATOM    934  O   GLY A 114      49.784  76.425  24.381  1.00 27.98      C    O  
ATOM    935  N   ASP A 115      48.876  74.975  22.927  1.00 27.57      C    N  
ATOM    936  CA  ASP A 115      47.582  74.987  23.605  1.00 27.19      C    C  
ATOM    937  C   ASP A 115      47.090  73.623  24.074  1.00 26.12      C    C  
ATOM    938  O   ASP A 115      46.720  73.455  25.236  1.00 25.49      C    O  
ATOM    939  CB  ASP A 115      46.541  75.592  22.651  1.00 23.73      C    C  
ATOM    940  CG  ASP A 115      45.187  75.839  23.311  1.00 24.57      C    C  
ATOM    941  OD1 ASP A 115      44.168  75.781  22.592  1.00 31.54      C    O  
ATOM    942  OD2 ASP A 115      45.127  76.115  24.524  1.00 29.76      C    O1-
ATOM    943  N   PHE A 116      47.116  72.651  23.166  1.00 26.99      C    N  
ATOM    944  CA  PHE A 116      46.585  71.317  23.452  1.00 26.29      C    C  
ATOM    945  C   PHE A 116      47.598  70.229  23.120  1.00 27.71      C    C  
ATOM    946  O   PHE A 116      48.027  70.090  21.981  1.00 28.41      C    O  
ATOM    947  CB  PHE A 116      45.307  71.142  22.632  1.00 26.66      C    C  
ATOM    948  CG  PHE A 116      44.528  69.882  22.941  1.00 25.01      C    C  
ATOM    949  CD1 PHE A 116      44.278  69.501  24.256  1.00 22.54      C    C  
ATOM    950  CD2 PHE A 116      44.003  69.114  21.905  1.00 27.37      C    C  
ATOM    951  CE1 PHE A 116      43.509  68.369  24.539  1.00 24.27      C    C  
ATOM    952  CE2 PHE A 116      43.232  67.979  22.175  1.00 25.46      C    C  
ATOM    953  CZ  PHE A 116      42.986  67.608  23.496  1.00 23.22      C    C  
ATOM    954  N   LYS A 117      47.958  69.445  24.124  1.00 30.00      C    N  
ATOM    955  CA  LYS A 117      48.940  68.381  23.952  1.00 32.40      C    C  
ATOM    956  C   LYS A 117      48.422  67.162  23.186  1.00 32.76      C    C  
ATOM    957  O   LYS A 117      47.247  66.784  23.302  1.00 30.92      C    O  
ATOM    958  CB  LYS A 117      49.441  67.941  25.328  1.00 38.82      C    C  
ATOM    959  CG  LYS A 117      50.597  66.953  25.303  1.00 46.11      C    C  
ATOM    960  CD  LYS A 117      51.103  66.677  26.716  1.00 53.19      C    C  
ATOM    961  CE  LYS A 117      52.276  65.708  26.707  1.00 58.65      C    C  
ATOM    962  NZ  LYS A 117      52.862  65.538  28.068  1.00 64.37      C    N1+
ATOM    963  N   GLU A 118      49.306  66.566  22.389  1.00 30.13      C    N  
ATOM    964  CA  GLU A 118      48.984  65.359  21.635  1.00 30.71      C    C  
ATOM    965  C   GLU A 118      48.871  64.284  22.709  1.00 27.56      C    C  
ATOM    966  O   GLU A 118      49.749  64.171  23.570  1.00 26.69      C    O  
ATOM    967  CB  GLU A 118      50.118  65.025  20.673  1.00 33.95      C    C  
ATOM    968  CG  GLU A 118      50.012  63.660  20.035  1.00 42.25      C    C  
ATOM    969  CD  GLU A 118      51.192  63.362  19.142  1.00 50.00      C    C  
ATOM    970  OE1 GLU A 118      51.328  64.029  18.093  1.00 54.21      C    O  
ATOM    971  OE2 GLU A 118      51.992  62.467  19.493  1.00 55.85      C    O1-
ATOM    972  N   GLN A 119      47.798  63.498  22.681  1.00 26.58      C    N  
ATOM    973  CA  GLN A 119      47.622  62.499  23.717  1.00 25.10      C    C  
ATOM    974  C   GLN A 119      46.595  61.441  23.360  1.00 27.47      C    C  
ATOM    975  O   GLN A 119      45.760  61.652  22.486  1.00 25.38      C    O  
ATOM    976  CB  GLN A 119      47.193  63.180  25.025  1.00 26.55      C    C  
ATOM    977  CG  GLN A 119      45.871  63.978  24.914  1.00 25.14      C    C  
ATOM    978  CD  GLN A 119      45.617  64.902  26.105  1.00 25.27      C    C  
ATOM    979  NE2 GLN A 119      45.458  66.196  25.832  1.00 26.60      C    N  
ATOM    980  OE1 GLN A 119      45.559  64.457  27.251  1.00 25.86      C    O  
ATOM    981  N   GLN A 120      46.678  60.307  24.054  1.00 28.15      C    N  
ATOM    982  CA  GLN A 120      45.745  59.196  23.869  1.00 29.66      C    C  
ATOM    983  C   GLN A 120      45.037  58.976  25.206  1.00 28.28      C    C  
ATOM    984  O   GLN A 120      45.680  58.874  26.254  1.00 28.97      C    O  
ATOM    985  CB  GLN A 120      46.502  57.925  23.452  1.00 32.26      C    C  
ATOM    986  CG  GLN A 120      45.620  56.686  23.372  1.00 37.49      C    C  
ATOM    987  CD  GLN A 120      46.361  55.460  22.865  1.00 40.80      C    C  
ATOM    988  NE2 GLN A 120      46.733  54.577  23.781  1.00 43.84      C    N  
ATOM    989  OE1 GLN A 120      46.604  55.315  21.669  1.00 43.72      C    O  
ATOM    990  N   VAL A 121      43.710  58.920  25.176  1.00 26.00      C    N  
ATOM    991  CA  VAL A 121      42.931  58.735  26.389  1.00 25.92      C    C  
ATOM    992  C   VAL A 121      41.870  57.654  26.186  1.00 26.70      C    C  
ATOM    993  O   VAL A 121      41.219  57.606  25.138  1.00 26.51      C    O  
ATOM    994  CB  VAL A 121      42.204  60.041  26.796  1.00 27.00      C    C  
ATOM    995  CG1 VAL A 121      41.481  59.839  28.112  1.00 26.88      C    C  
ATOM    996  CG2 VAL A 121      43.207  61.204  26.899  1.00 27.51      C    C  
ATOM    997  N   THR A 122      41.705  56.807  27.199  1.00 26.08      C    N  
ATOM    998  CA  THR A 122      40.726  55.716  27.181  1.00 26.73      C    C  
ATOM    999  C   THR A 122      39.733  55.838  28.331  1.00 27.09      C    C  
ATOM   1000  O   THR A 122      40.133  55.939  29.492  1.00 29.11      C    O  
ATOM   1001  CB  THR A 122      41.415  54.346  27.336  1.00 28.84      C    C  
ATOM   1002  CG2 THR A 122      40.376  53.220  27.322  1.00 27.21      C    C  
ATOM   1003  OG1 THR A 122      42.341  54.158  26.263  1.00 27.41      C    O  
ATOM   1004  N   LYS A 123      38.441  55.812  28.016  1.00 25.20      C    N  
ATOM   1005  CA  LYS A 123      37.420  55.890  29.051  1.00 25.36      C    C  
ATOM   1006  C   LYS A 123      36.626  54.584  29.007  1.00 27.13      C    C  
ATOM   1007  O   LYS A 123      36.431  54.009  27.934  1.00 28.03      C    O  
ATOM   1008  CB  LYS A 123      36.499  57.094  28.821  1.00 27.00      C    C  
ATOM   1009  CG  LYS A 123      35.593  57.409  30.007  1.00 23.42      C    C  
ATOM   1010  CD  LYS A 123      34.967  58.795  29.895  1.00 24.29      C    C  
ATOM   1011  CE  LYS A 123      33.932  59.031  30.993  1.00 24.67      C    C  
ATOM   1012  NZ  LYS A 123      34.501  58.975  32.366  1.00 25.53      C    N1+
ATOM   1013  N   VAL A 124      36.193  54.117  30.174  1.00 26.91      C    N  
ATOM   1014  CA  VAL A 124      35.448  52.861  30.276  1.00 28.56      C    C  
ATOM   1015  C   VAL A 124      34.009  53.053  30.741  1.00 27.80      C    C  
ATOM   1016  O   VAL A 124      33.746  53.747  31.724  1.00 28.71      C    O  
ATOM   1017  CB  VAL A 124      36.141  51.896  31.238  1.00 26.92      C    C  
ATOM   1018  CG1 VAL A 124      35.342  50.603  31.334  1.00 31.06      C    C  
ATOM   1019  CG2 VAL A 124      37.568  51.610  30.753  1.00 27.44      C    C  
ATOM   1020  N   PHE A 125      33.076  52.437  30.024  1.00 27.95      C    N  
ATOM   1021  CA  PHE A 125      31.671  52.542  30.378  1.00 28.28      C    C  
ATOM   1022  C   PHE A 125      31.115  51.152  30.662  1.00 31.10      C    C  
ATOM   1023  O   PHE A 125      31.352  50.219  29.895  1.00 31.52      C    O  
ATOM   1024  CB  PHE A 125      30.875  53.208  29.257  1.00 28.70      C    C  
ATOM   1025  CG  PHE A 125      31.263  54.636  29.007  1.00 27.90      C    C  
ATOM   1026  CD1 PHE A 125      32.306  54.946  28.138  1.00 30.06      C    C  
ATOM   1027  CD2 PHE A 125      30.602  55.670  29.665  1.00 27.35      C    C  
ATOM   1028  CE1 PHE A 125      32.686  56.270  27.928  1.00 29.77      C    C  
ATOM   1029  CE2 PHE A 125      30.973  57.002  29.464  1.00 28.00      C    C  
ATOM   1030  CZ  PHE A 125      32.020  57.300  28.590  1.00 28.81      C    C  
ATOM   1031  N   GLN A 126      30.381  51.035  31.769  1.00 32.87      C    N  
ATOM   1032  CA  GLN A 126      29.788  49.765  32.211  1.00 35.13      C    C  
ATOM   1033  C   GLN A 126      28.386  49.992  32.747  1.00 35.52      C    C  
ATOM   1034  O   GLN A 126      28.116  51.010  33.389  1.00 33.22      C    O  
ATOM   1035  CB  GLN A 126      30.609  49.159  33.341  1.00 36.94      C    C  
ATOM   1036  CG  GLN A 126      32.020  48.757  32.988  1.00 41.81      C    C  
ATOM   1037  CD  GLN A 126      32.790  48.330  34.216  1.00 44.74      C    C  
ATOM   1038  NE2 GLN A 126      33.935  48.959  34.452  1.00 43.72      C    N  
ATOM   1039  OE1 GLN A 126      32.353  47.446  34.954  1.00 49.08      C    O  
ATOM   1040  N   ILE A 127      27.505  49.026  32.506  1.00 36.65      C    N  
ATOM   1041  CA  ILE A 127      26.123  49.111  32.966  1.00 37.96      C    C  
ATOM   1042  C   ILE A 127      26.012  48.825  34.466  1.00 41.45      C    C  
ATOM   1043  O   ILE A 127      26.801  48.058  35.031  1.00 40.01      C    O  
ATOM   1044  CB  ILE A 127      25.220  48.083  32.226  1.00 36.88      C    C  
ATOM   1045  CG1 ILE A 127      25.079  48.455  30.750  1.00 35.86      C    C  
ATOM   1046  CG2 ILE A 127      23.853  48.005  32.896  1.00 34.72      C    C  
ATOM   1047  CD1 ILE A 127      24.198  49.649  30.490  1.00 33.97      C    C  
ATOM   1048  N   LYS A 128      25.030  49.469  35.094  1.00 43.98      C    N  
ATOM   1049  CA  LYS A 128      24.718  49.281  36.509  1.00 47.15      C    C  
ATOM   1050  C   LYS A 128      23.205  49.416  36.648  1.00 50.20      C    C  
ATOM   1051  O   LYS A 128      22.566  50.139  35.878  1.00 50.29      C    O  
ATOM   1052  CB  LYS A 128      25.406  50.328  37.392  1.00 44.90      C    C  
ATOM   1053  CG  LYS A 128      26.877  50.059  37.653  1.00 43.70      C    C  
ATOM   1054  CD  LYS A 128      27.430  50.975  38.735  1.00 43.15      C    C  
ATOM   1055  CE  LYS A 128      28.945  50.870  38.815  1.00 44.67      C    C  
ATOM   1056  NZ  LYS A 128      29.383  49.455  38.993  1.00 45.04      C    N1+
ATOM   1057  N   LYS A 129      22.635  48.723  37.627  1.00 55.03      C    N  
ATOM   1058  CA  LYS A 129      21.195  48.775  37.859  1.00 59.37      C    C  
ATOM   1059  C   LYS A 129      20.884  49.165  39.298  1.00 62.36      C    C  
ATOM   1060  O   LYS A 129      21.738  49.053  40.177  1.00 61.59      C    O  
ATOM   1061  CB  LYS A 129      20.569  47.417  37.536  1.00 59.31      C    C  
ATOM   1062  CG  LYS A 129      20.813  46.974  36.101  1.00 61.90      C    C  
ATOM   1063  CD  LYS A 129      20.287  45.576  35.829  1.00 62.83      C    C  
ATOM   1064  CE  LYS A 129      20.661  45.127  34.422  1.00 64.29      C    C  
ATOM   1065  NZ  LYS A 129      20.275  43.711  34.145  1.00 66.74      C    N1+
ATOM   1066  N   GLY A 130      19.659  49.632  39.528  1.00 65.26      C    N  
ATOM   1067  CA  GLY A 130      19.248  50.027  40.863  1.00 70.25      C    C  
ATOM   1068  C   GLY A 130      18.278  49.029  41.470  1.00 73.69      C    C  
ATOM   1069  O   GLY A 130      17.856  49.180  42.619  1.00 74.11      C    O  
ATOM   1070  N   LYS A 131      17.928  48.009  40.686  1.00 76.24      C    N  
ATOM   1071  CA  LYS A 131      17.009  46.946  41.102  1.00 78.84      C    C  
ATOM   1072  C   LYS A 131      15.533  47.327  41.111  1.00 80.32      C    C  
ATOM   1073  O   LYS A 131      15.180  48.500  40.981  1.00 80.66      C    O  
ATOM   1074  CB  LYS A 131      17.407  46.396  42.477  1.00 79.03      C    C  
ATOM   1075  CG  LYS A 131      18.507  45.347  42.413  1.00 79.57      C    C  
ATOM   1076  CD  LYS A 131      18.075  44.166  41.546  1.00 79.10      C    C  
ATOM   1077  CE  LYS A 131      19.194  43.149  41.370  1.00 78.57      C    C  
ATOM   1078  NZ  LYS A 131      19.611  42.532  42.660  1.00 77.95      C    N1+
ATOM   1079  N   ASP A 132      14.682  46.312  41.266  1.00 81.39      C    N  
ATOM   1080  CA  ASP A 132      13.228  46.478  41.283  1.00 82.40      C    C  
ATOM   1081  C   ASP A 132      12.683  46.748  39.884  1.00 82.99      C    C  
ATOM   1082  O   ASP A 132      12.350  45.813  39.152  1.00 82.82      C    O  
ATOM   1083  CB  ASP A 132      12.819  47.609  42.234  1.00 82.87      C    C  
ATOM   1084  CG  ASP A 132      12.419  47.100  43.610  1.00 82.95      C    C  
ATOM   1085  OD1 ASP A 132      13.181  46.307  44.202  1.00 82.88      C    O  
ATOM   1086  OD2 ASP A 132      11.340  47.499  44.100  1.00 82.97      C    O1-
ATOM   1087  N   ASP A 133      12.591  48.024  39.518  1.00 83.24      C    N  
ATOM   1088  CA  ASP A 133      12.093  48.409  38.200  1.00 83.56      C    C  
ATOM   1089  C   ASP A 133      12.850  47.623  37.127  1.00 83.80      C    C  
ATOM   1090  O   ASP A 133      14.056  47.393  37.257  1.00 84.31      C    O  
ATOM   1091  CB  ASP A 133      12.288  49.916  37.989  1.00 83.60      C    C  
ATOM   1092  CG  ASP A 133      11.751  50.397  36.650  1.00 83.81      C    C  
ATOM   1093  OD1 ASP A 133      10.537  50.239  36.402  1.00 83.66      C    O  
ATOM   1094  OD2 ASP A 133      12.544  50.936  35.848  1.00 83.20      C    O1-
ATOM   1095  N   GLN A 134      12.139  47.207  36.080  1.00 83.55      C    N  
ATOM   1096  CA  GLN A 134      12.735  46.442  34.985  1.00 82.80      C    C  
ATOM   1097  C   GLN A 134      14.160  46.894  34.681  1.00 82.04      C    C  
ATOM   1098  O   GLN A 134      15.009  46.085  34.303  1.00 82.64      C    O  
ATOM   1099  CB  GLN A 134      11.875  46.569  33.725  1.00 83.46      C    C  
ATOM   1100  CG  GLN A 134      10.501  45.930  33.848  1.00 83.45      C    C  
ATOM   1101  CD  GLN A 134       9.649  46.141  32.612  1.00 83.97      C    C  
ATOM   1102  NE2 GLN A 134       9.315  45.050  31.931  1.00 83.68      C    N  
ATOM   1103  OE1 GLN A 134       9.296  47.272  32.272  1.00 83.98      C    O  
ATOM   1104  N   GLU A 135      14.399  48.193  34.851  1.00 80.97      C    N  
ATOM   1105  CA  GLU A 135      15.703  48.817  34.633  1.00 78.76      C    C  
ATOM   1106  C   GLU A 135      16.720  47.958  33.899  1.00 76.28      C    C  
ATOM   1107  O   GLU A 135      17.303  47.040  34.479  1.00 76.58      C    O  
ATOM   1108  CB  GLU A 135      16.314  49.236  35.971  1.00 79.63      C    C  
ATOM   1109  CG  GLU A 135      15.493  50.227  36.764  1.00 81.77      C    C  
ATOM   1110  CD  GLU A 135      16.099  50.505  38.124  1.00 82.92      C    C  
ATOM   1111  OE1 GLU A 135      17.255  50.978  38.174  1.00 84.21      C    O  
ATOM   1112  OE2 GLU A 135      15.421  50.249  39.142  1.00 84.30      C    O1-
ATOM   1113  N   ASP A 136      16.940  48.260  32.626  1.00 73.74      C    N  
ATOM   1114  CA  ASP A 136      17.924  47.525  31.846  1.00 70.99      C    C  
ATOM   1115  C   ASP A 136      19.263  47.944  32.431  1.00 67.40      C    C  
ATOM   1116  O   ASP A 136      20.300  47.343  32.154  1.00 68.21      C    O  
ATOM   1117  CB  ASP A 136      17.860  47.943  30.377  1.00 72.94      C    C  
ATOM   1118  CG  ASP A 136      16.448  47.940  29.835  1.00 74.71      C    C  
ATOM   1119  OD1 ASP A 136      15.605  48.687  30.376  1.00 75.45      C    O  
ATOM   1120  OD2 ASP A 136      16.182  47.194  28.870  1.00 76.27      C    O1-
ATOM   1121  N   GLY A 137      19.212  48.986  33.256  1.00 63.25      C    N  
ATOM   1122  CA  GLY A 137      20.406  49.521  33.880  1.00 56.78      C    C  
ATOM   1123  C   GLY A 137      20.840  50.753  33.112  1.00 52.21      C    C  
ATOM   1124  O   GLY A 137      20.317  51.029  32.030  1.00 52.41      C    O  
ATOM   1125  N   ILE A 138      21.780  51.511  33.666  1.00 48.71      C    N  
ATOM   1126  CA  ILE A 138      22.272  52.701  32.983  1.00 43.70      C    C  
ATOM   1127  C   ILE A 138      23.794  52.659  32.935  1.00 40.15      C    C  
ATOM   1128  O   ILE A 138      24.434  51.975  33.734  1.00 38.04      C    O  
ATOM   1129  CB  ILE A 138      21.832  54.003  33.696  1.00 43.29      C    C  
ATOM   1130  CG1 ILE A 138      22.380  54.024  35.125  1.00 43.40      C    C  
ATOM   1131  CG2 ILE A 138      20.309  54.113  33.685  1.00 43.08      C    C  
ATOM   1132  CD1 ILE A 138      22.057  55.290  35.891  1.00 44.79      C    C  
ATOM   1133  N   LEU A 139      24.369  53.386  31.988  1.00 38.30      C    N  
ATOM   1134  CA  LEU A 139      25.818  53.420  31.859  1.00 33.38      C    C  
ATOM   1135  C   LEU A 139      26.452  54.237  32.974  1.00 32.19      C    C  
ATOM   1136  O   LEU A 139      25.892  55.244  33.425  1.00 30.21      C    O  
ATOM   1137  CB  LEU A 139      26.227  54.022  30.513  1.00 35.12      C    C  
ATOM   1138  CG  LEU A 139      26.061  53.195  29.240  1.00 35.76      C    C  
ATOM   1139  CD1 LEU A 139      26.652  53.970  28.064  1.00 35.81      C    C  
ATOM   1140  CD2 LEU A 139      26.774  51.860  29.408  1.00 35.15      C    C  
ATOM   1141  N   THR A 140      27.624  53.791  33.412  1.00 28.59      C    N  
ATOM   1142  CA  THR A 140      28.388  54.486  34.442  1.00 31.17      C    C  
ATOM   1143  C   THR A 140      29.838  54.455  33.976  1.00 28.99      C    C  
ATOM   1144  O   THR A 140      30.187  53.682  33.087  1.00 29.19      C    O  
ATOM   1145  CB  THR A 140      28.295  53.776  35.806  1.00 31.74      C    C  
ATOM   1146  CG2 THR A 140      26.836  53.552  36.190  1.00 34.48      C    C  
ATOM   1147  OG1 THR A 140      28.959  52.512  35.733  1.00 31.50      C    O  
ATOM   1148  N   SER A 141      30.680  55.297  34.557  1.00 29.83      C    N  
ATOM   1149  CA  SER A 141      32.084  55.313  34.174  1.00 27.92      C    C  
ATOM   1150  C   SER A 141      32.939  55.843  35.316  1.00 29.60      C    C  
ATOM   1151  O   SER A 141      32.424  56.294  36.346  1.00 28.00      C    O  
ATOM   1152  CB  SER A 141      32.283  56.177  32.916  1.00 29.62      C    C  
ATOM   1153  OG  SER A 141      33.653  56.230  32.526  1.00 28.62      C    O  
ATOM   1154  N   GLU A 142      34.248  55.751  35.135  1.00 29.26      C    N  
ATOM   1155  CA  GLU A 142      35.209  56.236  36.118  1.00 31.30      C    C  
ATOM   1156  C   GLU A 142      35.923  57.399  35.457  1.00 29.17      C    C  
ATOM   1157  O   GLU A 142      36.111  57.398  34.240  1.00 26.22      C    O  
ATOM   1158  CB  GLU A 142      36.250  55.160  36.446  1.00 33.62      C    C  
ATOM   1159  CG  GLU A 142      35.721  53.963  37.229  1.00 42.82      C    C  
ATOM   1160  CD  GLU A 142      35.401  54.301  38.674  1.00 47.64      C    C  
ATOM   1161  OE1 GLU A 142      35.971  55.283  39.203  1.00 50.80      C    O  
ATOM   1162  OE2 GLU A 142      34.590  53.574  39.287  1.00 51.08      C    O1-
ATOM   1163  N   PRO A 143      36.330  58.405  36.244  1.00 30.03      C    N  
ATOM   1164  CA  PRO A 143      37.034  59.547  35.652  1.00 30.52      C    C  
ATOM   1165  C   PRO A 143      38.373  59.056  35.103  1.00 30.67      C    C  
ATOM   1166  O   PRO A 143      38.979  58.144  35.667  1.00 29.80      C    O  
ATOM   1167  CB  PRO A 143      37.235  60.496  36.839  1.00 31.16      C    C  
ATOM   1168  CG  PRO A 143      36.132  60.100  37.806  1.00 34.72      C    C  
ATOM   1169  CD  PRO A 143      36.136  58.594  37.691  1.00 31.04      C    C  
ATOM   1170  N   VAL A 144      38.827  59.653  34.007  1.00 29.87      C    N  
ATOM   1171  CA  VAL A 144      40.101  59.277  33.414  1.00 29.04      C    C  
ATOM   1172  C   VAL A 144      40.844  60.569  33.093  1.00 29.48      C    C  
ATOM   1173  O   VAL A 144      40.242  61.528  32.614  1.00 27.92      C    O  
ATOM   1174  CB  VAL A 144      39.909  58.456  32.114  1.00 30.90      C    C  
ATOM   1175  CG1 VAL A 144      39.266  59.311  31.037  1.00 31.15      C    C  
ATOM   1176  CG2 VAL A 144      41.249  57.930  31.634  1.00 32.71      C    C  
ATOM   1177  N   PRO A 145      42.163  60.605  33.342  1.00 30.49      C    N  
ATOM   1178  CA  PRO A 145      42.953  61.810  33.072  1.00 30.84      C    C  
ATOM   1179  C   PRO A 145      43.088  62.239  31.619  1.00 29.43      C    C  
ATOM   1180  O   PRO A 145      43.272  61.418  30.715  1.00 28.33      C    O  
ATOM   1181  CB  PRO A 145      44.316  61.479  33.683  1.00 31.32      C    C  
ATOM   1182  CG  PRO A 145      43.986  60.457  34.746  1.00 32.76      C    C  
ATOM   1183  CD  PRO A 145      42.979  59.595  34.038  1.00 30.47      C    C  
ATOM   1184  N   ILE A 146      43.007  63.549  31.410  1.00 27.01      C    N  
ATOM   1185  CA  ILE A 146      43.169  64.135  30.091  1.00 26.06      C    C  
ATOM   1186  C   ILE A 146      43.757  65.516  30.356  1.00 25.21      C    C  
ATOM   1187  O   ILE A 146      43.386  66.170  31.336  1.00 24.32      C    O  
ATOM   1188  CB  ILE A 146      41.819  64.243  29.333  1.00 25.53      C    C  
ATOM   1189  CG1 ILE A 146      42.078  64.743  27.908  1.00 24.14      C    C  
ATOM   1190  CG2 ILE A 146      40.845  65.163  30.074  1.00 25.44      C    C  
ATOM   1191  CD1 ILE A 146      40.864  64.637  26.988  1.00 27.06      C    C  
ATOM   1192  N   GLU A 147      44.714  65.939  29.538  1.00 27.54      C    N  
ATOM   1193  CA  GLU A 147      45.303  67.251  29.767  1.00 27.94      C    C  
ATOM   1194  C   GLU A 147      44.494  68.274  28.999  1.00 26.18      C    C  
ATOM   1195  O   GLU A 147      44.430  68.238  27.770  1.00 26.83      C    O  
ATOM   1196  CB  GLU A 147      46.772  67.300  29.335  1.00 33.78      C    C  
ATOM   1197  CG  GLU A 147      47.449  68.593  29.821  1.00 41.39      C    C  
ATOM   1198  CD  GLU A 147      48.936  68.658  29.527  1.00 46.81      C    C  
ATOM   1199  OE1 GLU A 147      49.668  67.735  29.947  1.00 50.42      C    O  
ATOM   1200  OE2 GLU A 147      49.370  69.640  28.883  1.00 49.18      C    O1-
ATOM   1201  N   TRP A 148      43.846  69.161  29.744  1.00 26.50      C    N  
ATOM   1202  CA  TRP A 148      43.005  70.208  29.176  1.00 26.52      C    C  
ATOM   1203  C   TRP A 148      43.841  71.237  28.416  1.00 26.66      C    C  
ATOM   1204  O   TRP A 148      45.039  71.372  28.661  1.00 27.61      C    O  
ATOM   1205  CB  TRP A 148      42.257  70.928  30.303  1.00 27.59      C    C  
ATOM   1206  CG  TRP A 148      41.221  70.117  31.004  1.00 26.74      C    C  
ATOM   1207  CD1 TRP A 148      41.356  68.849  31.500  1.00 28.35      C    C  
ATOM   1208  CD2 TRP A 148      39.879  70.520  31.289  1.00 28.28      C    C  
ATOM   1209  CE2 TRP A 148      39.252  69.443  31.957  1.00 29.22      C    C  
ATOM   1210  CE3 TRP A 148      39.144  71.689  31.047  1.00 26.91      C    C  
ATOM   1211  NE1 TRP A 148      40.174  68.435  32.071  1.00 26.89      C    N  
ATOM   1212  CZ2 TRP A 148      37.926  69.500  32.382  1.00 27.26      C    C  
ATOM   1213  CZ3 TRP A 148      37.822  71.747  31.471  1.00 27.65      C    C  
ATOM   1214  CH2 TRP A 148      37.226  70.658  32.131  1.00 28.13      C    C  
ATOM   1215  N   PRO A 149      43.219  71.971  27.477  1.00 26.22      C    N  
ATOM   1216  CA  PRO A 149      43.925  72.997  26.697  1.00 26.21      C    C  
ATOM   1217  C   PRO A 149      44.389  74.104  27.631  1.00 26.15      C    C  
ATOM   1218  O   PRO A 149      43.690  74.451  28.571  1.00 26.89      C    O  
ATOM   1219  CB  PRO A 149      42.852  73.520  25.737  1.00 25.29      C    C  
ATOM   1220  CG  PRO A 149      41.907  72.345  25.588  1.00 24.30      C    C  
ATOM   1221  CD  PRO A 149      41.843  71.778  26.981  1.00 26.41      C    C  
ATOM   1222  N   GLN A 150      45.565  74.664  27.368  1.00 27.34      C    N  
ATOM   1223  CA  GLN A 150      46.075  75.746  28.197  1.00 29.60      C    C  
ATOM   1224  C   GLN A 150      45.070  76.896  28.264  1.00 29.40      C    C  
ATOM   1225  O   GLN A 150      44.874  77.502  29.315  1.00 32.29      C    O  
ATOM   1226  CB  GLN A 150      47.399  76.262  27.628  1.00 29.49      C    C  
ATOM   1227  CG  GLN A 150      48.515  75.228  27.605  1.00 31.31      C    C  
ATOM   1228  CD  GLN A 150      48.809  74.667  28.978  1.00 33.35      C    C  
ATOM   1229  NE2 GLN A 150      49.156  73.390  29.034  1.00 35.59      C    N  
ATOM   1230  OE1 GLN A 150      48.738  75.376  29.977  1.00 34.69      C    O  
ATOM   1231  N   SER A 151      44.426  77.193  27.147  1.00 30.95      C    N  
ATOM   1232  CA  SER A 151      43.477  78.295  27.122  1.00 32.31      C    C  
ATOM   1233  C   SER A 151      42.232  78.037  27.975  1.00 33.48      C    C  
ATOM   1234  O   SER A 151      41.483  78.967  28.283  1.00 33.37      C    O  
ATOM   1235  CB  SER A 151      43.094  78.630  25.673  1.00 33.08      C    C  
ATOM   1236  OG  SER A 151      42.582  77.507  24.992  1.00 34.37      C    O  
ATOM   1237  N   TYR A 152      42.027  76.781  28.375  1.00 31.73      C    N  
ATOM   1238  CA  TYR A 152      40.881  76.412  29.202  1.00 29.97      C    C  
ATOM   1239  C   TYR A 152      41.215  76.499  30.690  1.00 29.87      C    C  
ATOM   1240  O   TYR A 152      40.420  76.083  31.538  1.00 27.89      C    O  
ATOM   1241  CB  TYR A 152      40.425  74.979  28.866  1.00 30.09      C    C  
ATOM   1242  CG  TYR A 152      39.438  74.880  27.723  1.00 30.85      C    C  
ATOM   1243  CD1 TYR A 152      39.439  75.813  26.682  1.00 30.75      C    C  
ATOM   1244  CD2 TYR A 152      38.524  73.831  27.660  1.00 29.14      C    C  
ATOM   1245  CE1 TYR A 152      38.553  75.701  25.612  1.00 30.23      C    C  
ATOM   1246  CE2 TYR A 152      37.640  73.710  26.596  1.00 30.15      C    C  
ATOM   1247  CZ  TYR A 152      37.661  74.650  25.574  1.00 29.98      C    C  
ATOM   1248  OH  TYR A 152      36.799  74.527  24.507  1.00 30.62      C    O  
ATOM   1249  N   ASP A 153      42.388  77.048  31.012  1.00 29.23      C    N  
ATOM   1250  CA  ASP A 153      42.821  77.173  32.397  1.00 30.16      C    C  
ATOM   1251  C   ASP A 153      41.784  77.772  33.346  1.00 31.04      C    C  
ATOM   1252  O   ASP A 153      41.625  77.290  34.464  1.00 29.26      C    O  
ATOM   1253  CB  ASP A 153      44.105  78.011  32.496  1.00 30.49      C    C  
ATOM   1254  CG  ASP A 153      45.374  77.180  32.337  1.00 33.50      C    C  
ATOM   1255  OD1 ASP A 153      45.298  75.929  32.203  1.00 29.63      C    O  
ATOM   1256  OD2 ASP A 153      46.462  77.788  32.359  1.00 29.97      C    O1-
ATOM   1257  N   SER A 154      41.083  78.817  32.916  1.00 31.64      C    N  
ATOM   1258  CA  SER A 154      40.103  79.454  33.792  1.00 32.35      C    C  
ATOM   1259  C   SER A 154      38.831  78.652  34.056  1.00 32.07      C    C  
ATOM   1260  O   SER A 154      38.113  78.941  35.015  1.00 32.97      C    O  
ATOM   1261  CB  SER A 154      39.736  80.845  33.262  1.00 32.75      C    C  
ATOM   1262  OG  SER A 154      39.212  80.772  31.954  1.00 37.78      C    O  
ATOM   1263  N   ILE A 155      38.536  77.662  33.218  1.00 31.81      C    N  
ATOM   1264  CA  ILE A 155      37.344  76.842  33.439  1.00 31.76      C    C  
ATOM   1265  C   ILE A 155      37.738  75.398  33.761  1.00 31.90      C    C  
ATOM   1266  O   ILE A 155      36.891  74.507  33.771  1.00 30.13      C    O  
ATOM   1267  CB  ILE A 155      36.396  76.835  32.212  1.00 30.43      C    C  
ATOM   1268  CG1 ILE A 155      37.110  76.238  30.998  1.00 30.11      C    C  
ATOM   1269  CG2 ILE A 155      35.923  78.256  31.904  1.00 32.03      C    C  
ATOM   1270  CD1 ILE A 155      36.255  76.180  29.744  1.00 28.11      C    C  
ATOM   1271  N   ASN A 156      39.025  75.181  34.015  1.00 30.96      C    N  
ATOM   1272  CA  ASN A 156      39.546  73.858  34.357  1.00 32.82      C    C  
ATOM   1273  C   ASN A 156      39.159  73.598  35.819  1.00 33.62      C    C  
ATOM   1274  O   ASN A 156      39.530  74.360  36.714  1.00 35.39      C    O  
ATOM   1275  CB  ASN A 156      41.072  73.846  34.193  1.00 32.28      C    C  
ATOM   1276  CG  ASN A 156      41.675  72.464  34.380  1.00 32.77      C    C  
ATOM   1277  ND2 ASN A 156      42.607  72.102  33.504  1.00 29.36      C    N  
ATOM   1278  OD1 ASN A 156      41.319  71.738  35.310  1.00 32.98      C    O  
ATOM   1279  N   PRO A 157      38.400  72.521  36.079  1.00 34.08      C    N  
ATOM   1280  CA  PRO A 157      37.950  72.157  37.429  1.00 35.06      C    C  
ATOM   1281  C   PRO A 157      39.065  72.011  38.464  1.00 35.36      C    C  
ATOM   1282  O   PRO A 157      38.865  72.290  39.642  1.00 36.18      C    O  
ATOM   1283  CB  PRO A 157      37.220  70.828  37.209  1.00 35.71      C    C  
ATOM   1284  CG  PRO A 157      36.788  70.895  35.777  1.00 37.63      C    C  
ATOM   1285  CD  PRO A 157      37.977  71.508  35.099  1.00 34.28      C    C  
ATOM   1286  N   ASP A 158      40.233  71.563  38.024  1.00 36.56      C    N  
ATOM   1287  CA  ASP A 158      41.352  71.363  38.932  1.00 38.01      C    C  
ATOM   1288  C   ASP A 158      42.211  72.606  39.177  1.00 39.08      C    C  
ATOM   1289  O   ASP A 158      43.100  72.577  40.022  1.00 38.82      C    O  
ATOM   1290  CB  ASP A 158      42.251  70.239  38.418  1.00 39.82      C    C  
ATOM   1291  CG  ASP A 158      41.499  68.940  38.197  1.00 41.65      C    C  
ATOM   1292  OD1 ASP A 158      40.525  68.677  38.933  1.00 41.09      C    O  
ATOM   1293  OD2 ASP A 158      41.893  68.175  37.293  1.00 42.49      C    O1-
ATOM   1294  N   LEU A 159      41.951  73.684  38.443  1.00 39.31      C    N  
ATOM   1295  CA  LEU A 159      42.728  74.913  38.600  1.00 40.21      C    C  
ATOM   1296  C   LEU A 159      41.948  76.046  39.255  1.00 42.35      C    C  
ATOM   1297  O   LEU A 159      42.540  76.940  39.860  1.00 43.13      C    O  
ATOM   1298  CB  LEU A 159      43.260  75.382  37.245  1.00 38.67      C    C  
ATOM   1299  CG  LEU A 159      44.222  74.427  36.530  1.00 38.26      C    C  
ATOM   1300  CD1 LEU A 159      44.616  75.008  35.192  1.00 37.32      C    C  
ATOM   1301  CD2 LEU A 159      45.453  74.190  37.388  1.00 40.43      C    C  
ATOM   1302  N   ILE A 160      40.625  76.014  39.133  1.00 43.86      C    N  
ATOM   1303  CA  ILE A 160      39.781  77.048  39.725  1.00 47.74      C    C  
ATOM   1304  C   ILE A 160      39.914  76.980  41.239  1.00 53.34      C    C  
ATOM   1305  O   ILE A 160      39.643  75.944  41.846  1.00 54.44      C    O  
ATOM   1306  CB  ILE A 160      38.295  76.850  39.358  1.00 45.27      C    C  
ATOM   1307  CG1 ILE A 160      38.141  76.733  37.842  1.00 42.39      C    C  
ATOM   1308  CG2 ILE A 160      37.471  78.032  39.863  1.00 43.82      C    C  
ATOM   1309  CD1 ILE A 160      36.729  76.449  37.394  1.00 40.60      C    C  
ATOM   1310  N   LYS A 161      40.330  78.083  41.850  1.00 58.15      C    N  
ATOM   1311  CA  LYS A 161      40.498  78.120  43.298  1.00 64.67      C    C  
ATOM   1312  C   LYS A 161      39.179  78.316  44.045  1.00 67.72      C    C  
ATOM   1313  O   LYS A 161      38.882  77.584  44.992  1.00 68.25      C    O  
ATOM   1314  CB  LYS A 161      41.491  79.219  43.679  1.00 65.84      C    C  
ATOM   1315  CG  LYS A 161      42.866  79.022  43.059  1.00 68.02      C    C  
ATOM   1316  CD  LYS A 161      43.869  80.045  43.563  1.00 70.81      C    C  
ATOM   1317  CE  LYS A 161      45.226  79.854  42.899  1.00 72.56      C    C  
ATOM   1318  NZ  LYS A 161      45.789  78.494  43.139  1.00 73.28      C    N1+
ATOM   1319  N   ASP A 162      38.384  79.292  43.616  1.00 71.54      C    N  
ATOM   1320  CA  ASP A 162      37.102  79.566  44.260  1.00 75.87      C    C  
ATOM   1321  C   ASP A 162      36.000  78.609  43.823  1.00 77.00      C    C  
ATOM   1322  O   ASP A 162      35.565  77.754  44.588  1.00 78.04      C    O  
ATOM   1323  CB  ASP A 162      36.653  81.001  43.971  1.00 77.78      C    C  
ATOM   1324  CG  ASP A 162      37.533  82.036  44.643  1.00 80.09      C    C  
ATOM   1325  OD1 ASP A 162      37.689  81.968  45.884  1.00 81.07      C    O  
ATOM   1326  OD2 ASP A 162      38.060  82.921  43.934  1.00 80.79      C    O1-
ATOM   1327  N   LYS A 163      35.552  78.767  42.584  1.00 77.61      C    N  
ATOM   1328  CA  LYS A 163      34.484  77.948  42.014  1.00 77.69      C    C  
ATOM   1329  C   LYS A 163      33.262  77.812  42.915  1.00 76.93      C    C  
ATOM   1330  O   LYS A 163      32.457  76.894  42.753  1.00 77.20      C    O  
ATOM   1331  CB  LYS A 163      35.004  76.560  41.602  1.00 78.55      C    C  
ATOM   1332  CG  LYS A 163      35.619  75.704  42.694  1.00 78.56      C    C  
ATOM   1333  CD  LYS A 163      36.134  74.405  42.092  1.00 78.60      C    C  
ATOM   1334  CE  LYS A 163      36.912  73.579  43.097  1.00 79.59      C    C  
ATOM   1335  NZ  LYS A 163      37.475  72.357  42.455  1.00 80.14      C    N1+
ATOM   1336  N   ARG A 164      33.132  78.730  43.868  1.00 76.02      C    N  
ATOM   1337  CA  ARG A 164      31.982  78.745  44.762  1.00 75.04      C    C  
ATOM   1338  C   ARG A 164      31.434  80.166  44.735  1.00 72.71      C    C  
ATOM   1339  O   ARG A 164      30.269  80.405  45.055  1.00 73.05      C    O  
ATOM   1340  CB  ARG A 164      32.371  78.358  46.191  1.00 76.60      C    C  
ATOM   1341  CG  ARG A 164      31.292  77.531  46.890  1.00 79.39      C    C  
ATOM   1342  CD  ARG A 164      31.639  77.215  48.335  1.00 82.26      C    C  
ATOM   1343  NE  ARG A 164      31.045  75.950  48.765  1.00 84.97      C    N  
ATOM   1344  CZ  ARG A 164      31.198  75.420  49.976  1.00 86.50      C    C  
ATOM   1345  NH1 ARG A 164      31.927  76.045  50.892  1.00 87.14      C    N1+
ATOM   1346  NH2 ARG A 164      30.627  74.258  50.270  1.00 86.39      C    N  
ATOM   1347  N   SER A 165      32.291  81.106  44.346  1.00 70.23      C    N  
ATOM   1348  CA  SER A 165      31.898  82.504  44.236  1.00 66.80      C    C  
ATOM   1349  C   SER A 165      31.080  82.619  42.954  1.00 65.25      C    C  
ATOM   1350  O   SER A 165      31.088  81.710  42.125  1.00 65.25      C    O  
ATOM   1351  CB  SER A 165      33.134  83.399  44.141  1.00 67.15      C    C  
ATOM   1352  OG  SER A 165      33.859  83.144  42.950  1.00 66.70      C    O  
ATOM   1353  N   PRO A 166      30.362  83.736  42.772  1.00 63.71      C    N  
ATOM   1354  CA  PRO A 166      29.549  83.924  41.567  1.00 62.49      C    C  
ATOM   1355  C   PRO A 166      30.290  83.617  40.266  1.00 61.79      C    C  
ATOM   1356  O   PRO A 166      29.817  82.826  39.448  1.00 61.86      C    O  
ATOM   1357  CB  PRO A 166      29.128  85.385  41.670  1.00 62.86      C    C  
ATOM   1358  CG  PRO A 166      28.960  85.560  43.147  1.00 62.80      C    C  
ATOM   1359  CD  PRO A 166      30.201  84.875  43.693  1.00 63.36      C    C  
ATOM   1360  N   GLU A 167      31.448  84.243  40.078  1.00 61.14      C    N  
ATOM   1361  CA  GLU A 167      32.244  84.032  38.872  1.00 61.22      C    C  
ATOM   1362  C   GLU A 167      32.905  82.661  38.817  1.00 58.87      C    C  
ATOM   1363  O   GLU A 167      32.959  82.038  37.757  1.00 58.53      C    O  
ATOM   1364  CB  GLU A 167      33.315  85.117  38.740  1.00 63.03      C    C  
ATOM   1365  CG  GLU A 167      32.826  86.372  38.047  1.00 68.61      C    C  
ATOM   1366  CD  GLU A 167      32.238  86.076  36.676  1.00 71.81      C    C  
ATOM   1367  OE1 GLU A 167      32.918  85.405  35.868  1.00 74.92      C    O  
ATOM   1368  OE2 GLU A 167      31.098  86.512  36.407  1.00 74.69      C    O1-
ATOM   1369  N   GLY A 168      33.410  82.199  39.957  1.00 57.42      C    N  
ATOM   1370  CA  GLY A 168      34.058  80.902  40.009  1.00 55.84      C    C  
ATOM   1371  C   GLY A 168      33.091  79.771  39.720  1.00 55.50      C    C  
ATOM   1372  O   GLY A 168      33.433  78.807  39.035  1.00 54.16      C    O  
ATOM   1373  N   LYS A 169      31.877  79.890  40.247  1.00 54.56      C    N  
ATOM   1374  CA  LYS A 169      30.846  78.877  40.047  1.00 54.37      C    C  
ATOM   1375  C   LYS A 169      30.458  78.821  38.576  1.00 52.36      C    C  
ATOM   1376  O   LYS A 169      30.213  77.747  38.025  1.00 51.58      C    O  
ATOM   1377  CB  LYS A 169      29.614  79.208  40.893  1.00 56.79      C    C  
ATOM   1378  CG  LYS A 169      29.183  78.089  41.829  1.00 60.35      C    C  
ATOM   1379  CD  LYS A 169      28.808  76.837  41.053  1.00 64.99      C    C  
ATOM   1380  CE  LYS A 169      28.358  75.720  41.983  1.00 68.22      C    C  
ATOM   1381  NZ  LYS A 169      27.958  74.506  41.218  1.00 71.61      C    N1+
ATOM   1382  N   LYS A 170      30.407  79.988  37.943  1.00 50.14      C    N  
ATOM   1383  CA  LYS A 170      30.055  80.072  36.534  1.00 49.22      C    C  
ATOM   1384  C   LYS A 170      31.157  79.431  35.685  1.00 46.71      C    C  
ATOM   1385  O   LYS A 170      30.877  78.628  34.795  1.00 44.95      C    O  
ATOM   1386  CB  LYS A 170      29.859  81.537  36.134  1.00 50.64      C    C  
ATOM   1387  CG  LYS A 170      29.290  81.721  34.743  1.00 54.39      C    C  
ATOM   1388  CD  LYS A 170      28.947  83.180  34.466  1.00 58.53      C    C  
ATOM   1389  CE  LYS A 170      28.331  83.336  33.081  1.00 62.51      C    C  
ATOM   1390  NZ  LYS A 170      27.959  84.748  32.780  1.00 66.46      C    N1+
ATOM   1391  N   LYS A 171      32.407  79.791  35.964  1.00 43.49      C    N  
ATOM   1392  CA  LYS A 171      33.548  79.238  35.232  1.00 43.07      C    C  
ATOM   1393  C   LYS A 171      33.577  77.720  35.418  1.00 41.99      C    C  
ATOM   1394  O   LYS A 171      33.812  76.968  34.468  1.00 39.59      C    O  
ATOM   1395  CB  LYS A 171      34.859  79.839  35.753  1.00 43.58      C    C  
ATOM   1396  CG  LYS A 171      34.978  81.351  35.606  1.00 44.60      C    C  
ATOM   1397  CD  LYS A 171      35.644  81.757  34.299  1.00 48.67      C    C  
ATOM   1398  CE  LYS A 171      34.813  81.384  33.080  1.00 51.55      C    C  
ATOM   1399  NZ  LYS A 171      35.480  81.795  31.805  1.00 55.07      C    N1+
ATOM   1400  N   TYR A 172      33.343  77.281  36.651  1.00 40.02      C    N  
ATOM   1401  CA  TYR A 172      33.331  75.859  36.975  1.00 40.19      C    C  
ATOM   1402  C   TYR A 172      32.305  75.107  36.131  1.00 39.87      C    C  
ATOM   1403  O   TYR A 172      32.617  74.090  35.518  1.00 36.04      C    O  
ATOM   1404  CB  TYR A 172      33.007  75.655  38.455  1.00 41.48      C    C  
ATOM   1405  CG  TYR A 172      32.784  74.207  38.824  1.00 44.60      C    C  
ATOM   1406  CD1 TYR A 172      33.842  73.302  38.860  1.00 44.81      C    C  
ATOM   1407  CD2 TYR A 172      31.504  73.734  39.112  1.00 46.33      C    C  
ATOM   1408  CE1 TYR A 172      33.631  71.956  39.176  1.00 46.96      C    C  
ATOM   1409  CE2 TYR A 172      31.283  72.398  39.427  1.00 46.94      C    C  
ATOM   1410  CZ  TYR A 172      32.349  71.515  39.457  1.00 47.27      C    C  
ATOM   1411  OH  TYR A 172      32.127  70.190  39.769  1.00 49.72      C    O  
ATOM   1412  N   ARG A 173      31.074  75.605  36.103  1.00 40.32      C    N  
ATOM   1413  CA  ARG A 173      30.028  74.949  35.328  1.00 41.79      C    C  
ATOM   1414  C   ARG A 173      30.355  74.918  33.835  1.00 40.31      C    C  
ATOM   1415  O   ARG A 173      30.040  73.943  33.140  1.00 37.92      C    O  
ATOM   1416  CB  ARG A 173      28.682  75.643  35.573  1.00 46.21      C    C  
ATOM   1417  CG  ARG A 173      28.255  75.587  37.028  1.00 51.99      C    C  
ATOM   1418  CD  ARG A 173      26.880  76.182  37.265  1.00 59.48      C    C  
ATOM   1419  NE  ARG A 173      26.480  76.021  38.660  1.00 67.08      C    N  
ATOM   1420  CZ  ARG A 173      25.317  76.422  39.162  1.00 71.73      C    C  
ATOM   1421  NH1 ARG A 173      24.422  77.017  38.383  1.00 75.09      C    N1+
ATOM   1422  NH2 ARG A 173      25.049  76.226  40.445  1.00 73.93      C    N  
ATOM   1423  N   GLN A 174      30.997  75.972  33.339  1.00 38.27      C    N  
ATOM   1424  CA  GLN A 174      31.354  76.024  31.924  1.00 38.75      C    C  
ATOM   1425  C   GLN A 174      32.325  74.900  31.568  1.00 35.48      C    C  
ATOM   1426  O   GLN A 174      32.180  74.240  30.534  1.00 33.33      C    O  
ATOM   1427  CB  GLN A 174      31.990  77.372  31.577  1.00 42.13      C    C  
ATOM   1428  CG  GLN A 174      31.021  78.540  31.528  1.00 49.10      C    C  
ATOM   1429  CD  GLN A 174      31.722  79.852  31.220  1.00 52.42      C    C  
ATOM   1430  NE2 GLN A 174      31.399  80.889  31.986  1.00 55.20      C    N  
ATOM   1431  OE1 GLN A 174      32.541  79.933  30.299  1.00 55.21      C    O  
ATOM   1432  N   GLY A 175      33.313  74.692  32.430  1.00 34.28      C    N  
ATOM   1433  CA  GLY A 175      34.305  73.656  32.186  1.00 31.76      C    C  
ATOM   1434  C   GLY A 175      33.722  72.256  32.211  1.00 31.48      C    C  
ATOM   1435  O   GLY A 175      34.082  71.406  31.393  1.00 30.40      C    O  
ATOM   1436  N   MET A 176      32.820  72.008  33.154  1.00 30.54      C    N  
ATOM   1437  CA  MET A 176      32.191  70.696  33.267  1.00 29.93      C    C  
ATOM   1438  C   MET A 176      31.312  70.376  32.058  1.00 30.53      C    C  
ATOM   1439  O   MET A 176      30.967  69.215  31.824  1.00 30.29      C    O  
ATOM   1440  CB  MET A 176      31.366  70.620  34.559  1.00 29.36      C    C  
ATOM   1441  CG  MET A 176      32.211  70.653  35.832  1.00 31.52      C    C  
ATOM   1442  SD  MET A 176      33.460  69.325  35.846  1.00 29.75      C    S  
ATOM   1443  CE  MET A 176      32.378  67.908  35.655  1.00 34.85      C    C  
ATOM   1444  N   LYS A 177      30.946  71.398  31.288  1.00 30.26      C    N  
ATOM   1445  CA  LYS A 177      30.119  71.183  30.109  1.00 30.36      C    C  
ATOM   1446  C   LYS A 177      30.947  71.001  28.828  1.00 30.48      C    C  
ATOM   1447  O   LYS A 177      30.393  70.802  27.746  1.00 29.32      C    O  
ATOM   1448  CB  LYS A 177      29.117  72.338  29.947  1.00 34.33      C    C  
ATOM   1449  CG  LYS A 177      28.043  72.368  31.043  1.00 36.98      C    C  
ATOM   1450  CD  LYS A 177      27.105  73.573  30.892  1.00 42.77      C    C  
ATOM   1451  CE  LYS A 177      26.076  73.625  32.014  1.00 46.15      C    C  
ATOM   1452  NZ  LYS A 177      25.205  74.845  31.936  1.00 50.90      C    N1+
ATOM   1453  N   THR A 178      32.273  71.069  28.951  1.00 29.46      C    N  
ATOM   1454  CA  THR A 178      33.153  70.876  27.795  1.00 28.48      C    C  
ATOM   1455  C   THR A 178      33.412  69.379  27.612  1.00 29.44      C    C  
ATOM   1456  O   THR A 178      33.148  68.575  28.515  1.00 29.76      C    O  
ATOM   1457  CB  THR A 178      34.534  71.551  27.985  1.00 27.85      C    C  
ATOM   1458  CG2 THR A 178      34.380  73.052  28.248  1.00 27.55      C    C  
ATOM   1459  OG1 THR A 178      35.214  70.935  29.084  1.00 27.21      C    O  
ATOM   1460  N   ILE A 179      33.943  69.012  26.449  1.00 28.64      C    N  
ATOM   1461  CA  ILE A 179      34.256  67.619  26.157  1.00 27.73      C    C  
ATOM   1462  C   ILE A 179      35.250  67.081  27.185  1.00 27.98      C    C  
ATOM   1463  O   ILE A 179      35.232  65.901  27.537  1.00 26.93      C    O  
ATOM   1464  CB  ILE A 179      34.832  67.469  24.723  1.00 27.76      C    C  
ATOM   1465  CG1 ILE A 179      34.995  65.990  24.376  1.00 28.01      C    C  
ATOM   1466  CG2 ILE A 179      36.167  68.211  24.599  1.00 28.83      C    C  
ATOM   1467  CD1 ILE A 179      33.677  65.219  24.398  1.00 29.33      C    C  
ATOM   1468  N   PHE A 180      36.112  67.954  27.690  1.00 25.37      C    N  
ATOM   1469  CA  PHE A 180      37.091  67.533  28.675  1.00 25.95      C    C  
ATOM   1470  C   PHE A 180      36.395  67.190  29.988  1.00 27.06      C    C  
ATOM   1471  O   PHE A 180      36.816  66.273  30.687  1.00 27.77      C    O  
ATOM   1472  CB  PHE A 180      38.157  68.626  28.833  1.00 26.44      C    C  
ATOM   1473  CG  PHE A 180      38.795  69.000  27.526  1.00 26.01      C    C  
ATOM   1474  CD1 PHE A 180      38.344  70.100  26.800  1.00 26.94      C    C  
ATOM   1475  CD2 PHE A 180      39.762  68.177  26.957  1.00 26.00      C    C  
ATOM   1476  CE1 PHE A 180      38.842  70.364  25.530  1.00 28.80      C    C  
ATOM   1477  CE2 PHE A 180      40.261  68.433  25.693  1.00 24.14      C    C  
ATOM   1478  CZ  PHE A 180      39.806  69.522  24.974  1.00 26.67      C    C  
ATOM   1479  N   GLY A 181      35.305  67.895  30.301  1.00 28.23      C    N  
ATOM   1480  CA  GLY A 181      34.560  67.597  31.519  1.00 26.96      C    C  
ATOM   1481  C   GLY A 181      33.906  66.223  31.409  1.00 26.17      C    C  
ATOM   1482  O   GLY A 181      33.751  65.495  32.403  1.00 26.26      C    O  
ATOM   1483  N   TRP A 182      33.544  65.857  30.185  1.00 25.17      C    N  
ATOM   1484  CA  TRP A 182      32.916  64.562  29.925  1.00 26.13      C    C  
ATOM   1485  C   TRP A 182      33.844  63.433  30.350  1.00 27.45      C    C  
ATOM   1486  O   TRP A 182      33.384  62.363  30.748  1.00 27.66      C    O  
ATOM   1487  CB  TRP A 182      32.612  64.403  28.439  1.00 25.91      C    C  
ATOM   1488  CG  TRP A 182      32.020  63.068  28.075  1.00 28.27      C    C  
ATOM   1489  CD1 TRP A 182      30.797  62.581  28.450  1.00 28.18      C    C  
ATOM   1490  CD2 TRP A 182      32.592  62.082  27.204  1.00 26.77      C    C  
ATOM   1491  CE2 TRP A 182      31.656  61.029  27.090  1.00 26.99      C    C  
ATOM   1492  CE3 TRP A 182      33.805  61.987  26.504  1.00 27.92      C    C  
ATOM   1493  NE1 TRP A 182      30.570  61.358  27.858  1.00 27.73      C    N  
ATOM   1494  CZ2 TRP A 182      31.893  59.894  26.300  1.00 26.72      C    C  
ATOM   1495  CZ3 TRP A 182      34.042  60.855  25.718  1.00 27.56      C    C  
ATOM   1496  CH2 TRP A 182      33.090  59.827  25.624  1.00 27.63      C    C  
ATOM   1497  N   PHE A 183      35.156  63.657  30.265  1.00 27.18      C    N  
ATOM   1498  CA  PHE A 183      36.080  62.595  30.641  1.00 28.10      C    C  
ATOM   1499  C   PHE A 183      36.065  62.222  32.117  1.00 28.19      C    C  
ATOM   1500  O   PHE A 183      36.509  61.134  32.483  1.00 29.09      C    O  
ATOM   1501  CB  PHE A 183      37.504  62.905  30.155  1.00 28.30      C    C  
ATOM   1502  CG  PHE A 183      37.695  62.623  28.688  1.00 28.41      C    C  
ATOM   1503  CD1 PHE A 183      37.500  63.619  27.739  1.00 28.38      C    C  
ATOM   1504  CD2 PHE A 183      37.981  61.328  28.250  1.00 28.53      C    C  
ATOM   1505  CE1 PHE A 183      37.581  63.333  26.377  1.00 28.58      C    C  
ATOM   1506  CE2 PHE A 183      38.063  61.029  26.889  1.00 27.91      C    C  
ATOM   1507  CZ  PHE A 183      37.863  62.029  25.952  1.00 27.83      C    C  
ATOM   1508  N   ARG A 184      35.551  63.103  32.970  1.00 28.69      C    N  
ATOM   1509  CA  ARG A 184      35.467  62.757  34.381  1.00 29.53      C    C  
ATOM   1510  C   ARG A 184      34.025  62.378  34.758  1.00 29.02      C    C  
ATOM   1511  O   ARG A 184      33.716  62.162  35.926  1.00 28.86      C    O  
ATOM   1512  CB  ARG A 184      36.006  63.894  35.275  1.00 30.46      C    C  
ATOM   1513  CG  ARG A 184      35.276  65.222  35.202  1.00 30.80      C    C  
ATOM   1514  CD  ARG A 184      35.989  66.259  36.080  1.00 30.45      C    C  
ATOM   1515  NE  ARG A 184      37.334  66.547  35.584  1.00 34.77      C    N  
ATOM   1516  CZ  ARG A 184      38.325  67.036  36.322  1.00 33.80      C    C  
ATOM   1517  NH1 ARG A 184      38.136  67.300  37.606  1.00 34.07      C    N1+
ATOM   1518  NH2 ARG A 184      39.510  67.261  35.774  1.00 36.81      C    N  
ATOM   1519  N   TRP A 185      33.152  62.268  33.757  1.00 28.08      C    N  
ATOM   1520  CA  TRP A 185      31.754  61.893  34.007  1.00 28.40      C    C  
ATOM   1521  C   TRP A 185      31.714  60.472  34.584  1.00 28.69      C    C  
ATOM   1522  O   TRP A 185      32.578  59.650  34.271  1.00 26.91      C    O  
ATOM   1523  CB  TRP A 185      30.964  61.956  32.698  1.00 29.16      C    C  
ATOM   1524  CG  TRP A 185      29.515  61.551  32.792  1.00 28.51      C    C  
ATOM   1525  CD1 TRP A 185      28.436  62.376  32.965  1.00 27.18      C    C  
ATOM   1526  CD2 TRP A 185      28.986  60.222  32.652  1.00 28.27      C    C  
ATOM   1527  CE2 TRP A 185      27.579  60.319  32.739  1.00 28.08      C    C  
ATOM   1528  CE3 TRP A 185      29.569  58.961  32.462  1.00 27.64      C    C  
ATOM   1529  NE1 TRP A 185      27.269  61.640  32.931  1.00 29.82      C    N  
ATOM   1530  CZ2 TRP A 185      26.740  59.198  32.640  1.00 27.55      C    C  
ATOM   1531  CZ3 TRP A 185      28.736  57.842  32.365  1.00 29.14      C    C  
ATOM   1532  CH2 TRP A 185      27.336  57.972  32.455  1.00 26.75      C    C  
ATOM   1533  N   THR A 186      30.732  60.190  35.441  1.00 28.70      C    N  
ATOM   1534  CA  THR A 186      30.605  58.862  36.046  1.00 29.43      C    C  
ATOM   1535  C   THR A 186      29.168  58.350  36.014  1.00 28.90      C    C  
ATOM   1536  O   THR A 186      28.935  57.144  36.028  1.00 30.03      C    O  
ATOM   1537  CB  THR A 186      31.040  58.857  37.522  1.00 28.99      C    C  
ATOM   1538  CG2 THR A 186      32.404  59.528  37.687  1.00 29.60      C    C  
ATOM   1539  OG1 THR A 186      30.058  59.557  38.300  1.00 31.82      C    O  
ATOM   1540  N   GLY A 187      28.209  59.271  35.979  1.00 29.55      C    N  
ATOM   1541  CA  GLY A 187      26.806  58.888  35.956  1.00 32.61      C    C  
ATOM   1542  C   GLY A 187      26.254  58.593  37.343  1.00 34.72      C    C  
ATOM   1543  O   GLY A 187      25.094  58.199  37.489  1.00 34.52      C    O  
ATOM   1544  N   LEU A 188      27.082  58.792  38.366  1.00 36.66      C    N  
ATOM   1545  CA  LEU A 188      26.678  58.527  39.744  1.00 38.65      C    C  
ATOM   1546  C   LEU A 188      26.378  59.789  40.565  1.00 41.17      C    C  
ATOM   1547  O   LEU A 188      26.082  59.699  41.759  1.00 42.00      C    O  
ATOM   1548  CB  LEU A 188      27.760  57.700  40.446  1.00 38.04      C    C  
ATOM   1549  CG  LEU A 188      28.170  56.400  39.744  1.00 39.20      C    C  
ATOM   1550  CD1 LEU A 188      29.314  55.750  40.510  1.00 38.22      C    C  
ATOM   1551  CD2 LEU A 188      26.974  55.450  39.649  1.00 39.82      C    C  
ATOM   1552  N   LYS A 189      26.457  60.956  39.931  1.00 42.60      C    N  
ATOM   1553  CA  LYS A 189      26.177  62.221  40.609  1.00 43.85      C    C  
ATOM   1554  C   LYS A 189      25.293  63.106  39.728  1.00 45.13      C    C  
ATOM   1555  O   LYS A 189      25.711  64.181  39.289  1.00 44.94      C    O  
ATOM   1556  CB  LYS A 189      27.477  62.969  40.928  1.00 44.11      C    C  
ATOM   1557  CG  LYS A 189      28.462  62.216  41.805  1.00 45.55      C    C  
ATOM   1558  CD  LYS A 189      29.277  61.218  40.986  1.00 49.04      C    C  
ATOM   1559  CE  LYS A 189      30.202  60.389  41.868  1.00 48.18      C    C  
ATOM   1560  NZ  LYS A 189      30.988  59.405  41.077  1.00 44.41      C    N1+
ATOM   1561  N   PRO A 190      24.050  62.669  39.469  1.00 46.31      C    N  
ATOM   1562  CA  PRO A 190      23.099  63.413  38.635  1.00 48.15      C    C  
ATOM   1563  C   PRO A 190      23.040  64.911  38.928  1.00 48.76      C    C  
ATOM   1564  O   PRO A 190      22.938  65.322  40.085  1.00 48.33      C    O  
ATOM   1565  CB  PRO A 190      21.775  62.712  38.921  1.00 47.65      C    C  
ATOM   1566  CG  PRO A 190      22.203  61.294  39.128  1.00 48.78      C    C  
ATOM   1567  CD  PRO A 190      23.422  61.451  40.013  1.00 46.90      C    C  
ATOM   1568  N   GLY A 191      23.110  65.717  37.872  1.00 48.95      C    N  
ATOM   1569  CA  GLY A 191      23.056  67.160  38.027  1.00 49.01      C    C  
ATOM   1570  C   GLY A 191      24.375  67.823  38.385  1.00 49.32      C    C  
ATOM   1571  O   GLY A 191      24.471  69.052  38.380  1.00 49.99      C    O  
ATOM   1572  N   LYS A 192      25.396  67.023  38.684  1.00 48.54      C    N  
ATOM   1573  CA  LYS A 192      26.703  67.563  39.054  1.00 49.59      C    C  
ATOM   1574  C   LYS A 192      27.805  67.308  38.019  1.00 46.25      C    C  
ATOM   1575  O   LYS A 192      28.943  67.742  38.201  1.00 44.03      C    O  
ATOM   1576  CB  LYS A 192      27.138  66.979  40.402  1.00 53.60      C    C  
ATOM   1577  CG  LYS A 192      28.471  67.509  40.912  1.00 60.80      C    C  
ATOM   1578  CD  LYS A 192      28.884  66.847  42.221  1.00 67.23      C    C  
ATOM   1579  CE  LYS A 192      30.214  67.404  42.720  1.00 72.05      C    C  
ATOM   1580  NZ  LYS A 192      30.638  66.774  44.001  1.00 76.72      C    N1+
ATOM   1581  N   GLU A 193      27.468  66.625  36.929  1.00 42.45      C    N  
ATOM   1582  CA  GLU A 193      28.468  66.311  35.911  1.00 39.35      C    C  
ATOM   1583  C   GLU A 193      28.095  66.752  34.505  1.00 37.63      C    C  
ATOM   1584  O   GLU A 193      27.051  67.372  34.284  1.00 37.66      C    O  
ATOM   1585  CB  GLU A 193      28.731  64.803  35.907  1.00 37.80      C    C  
ATOM   1586  CG  GLU A 193      28.884  64.197  37.296  1.00 37.00      C    C  
ATOM   1587  CD  GLU A 193      29.221  62.712  37.251  1.00 35.26      C    C  
ATOM   1588  OE1 GLU A 193      28.616  61.991  36.429  1.00 34.15      C    O  
ATOM   1589  OE2 GLU A 193      30.078  62.264  38.043  1.00 34.18      C    O1-
ATOM   1590  N   PHE A 194      28.973  66.434  33.555  1.00 35.50      C    N  
ATOM   1591  CA  PHE A 194      28.755  66.751  32.143  1.00 32.96      C    C  
ATOM   1592  C   PHE A 194      27.337  66.288  31.806  1.00 32.70      C    C  
ATOM   1593  O   PHE A 194      27.005  65.115  31.969  1.00 30.36      C    O  
ATOM   1594  CB  PHE A 194      29.767  65.984  31.282  1.00 30.41      C    C  
ATOM   1595  CG  PHE A 194      29.648  66.248  29.810  1.00 30.48      C    C  
ATOM   1596  CD1 PHE A 194      30.262  67.358  29.234  1.00 30.33      C    C  
ATOM   1597  CD2 PHE A 194      28.940  65.375  28.990  1.00 31.46      C    C  
ATOM   1598  CE1 PHE A 194      30.173  67.589  27.862  1.00 28.66      C    C  
ATOM   1599  CE2 PHE A 194      28.845  65.598  27.616  1.00 30.39      C    C  
ATOM   1600  CZ  PHE A 194      29.465  66.708  27.051  1.00 31.14      C    C  
ATOM   1601  N   PRO A 195      26.487  67.202  31.318  1.00 32.23      C    N  
ATOM   1602  CA  PRO A 195      25.104  66.852  30.972  1.00 33.53      C    C  
ATOM   1603  C   PRO A 195      24.979  65.742  29.931  1.00 34.48      C    C  
ATOM   1604  O   PRO A 195      25.596  65.802  28.871  1.00 33.48      C    O  
ATOM   1605  CB  PRO A 195      24.528  68.178  30.462  1.00 32.86      C    C  
ATOM   1606  CG  PRO A 195      25.333  69.202  31.199  1.00 34.71      C    C  
ATOM   1607  CD  PRO A 195      26.731  68.638  31.098  1.00 33.53      C    C  
ATOM   1608  N   HIS A 196      24.178  64.730  30.249  1.00 36.72      C    N  
ATOM   1609  CA  HIS A 196      23.928  63.610  29.345  1.00 37.82      C    C  
ATOM   1610  C   HIS A 196      25.191  62.869  28.914  1.00 35.58      C    C  
ATOM   1611  O   HIS A 196      25.311  62.460  27.760  1.00 34.42      C    O  
ATOM   1612  CB  HIS A 196      23.185  64.111  28.107  1.00 41.38      C    C  
ATOM   1613  CG  HIS A 196      21.983  64.945  28.425  1.00 47.48      C    C  
ATOM   1614  CD2 HIS A 196      21.757  66.273  28.281  1.00 49.13      C    C  
ATOM   1615  ND1 HIS A 196      20.838  64.420  28.984  1.00 49.63      C    N  
ATOM   1616  CE1 HIS A 196      19.957  65.388  29.171  1.00 51.60      C    C  
ATOM   1617  NE2 HIS A 196      20.490  66.522  28.752  1.00 51.26      C    N  
ATOM   1618  N   GLY A 197      26.125  62.699  29.842  1.00 33.80      C    N  
ATOM   1619  CA  GLY A 197      27.353  61.993  29.524  1.00 33.16      C    C  
ATOM   1620  C   GLY A 197      27.065  60.575  29.067  1.00 34.20      C    C  
ATOM   1621  O   GLY A 197      27.809  60.000  28.270  1.00 32.29      C    O  
ATOM   1622  N   ASP A 198      25.971  60.010  29.572  1.00 31.99      C    N  
ATOM   1623  CA  ASP A 198      25.584  58.651  29.223  1.00 32.65      C    C  
ATOM   1624  C   ASP A 198      25.101  58.543  27.780  1.00 30.58      C    C  
ATOM   1625  O   ASP A 198      25.471  57.607  27.073  1.00 30.14      C    O  
ATOM   1626  CB  ASP A 198      24.502  58.146  30.196  1.00 34.42      C    C  
ATOM   1627  CG  ASP A 198      23.279  59.043  30.235  1.00 37.67      C    C  
ATOM   1628  OD1 ASP A 198      23.434  60.280  30.225  1.00 38.55      C    O  
ATOM   1629  OD2 ASP A 198      22.151  58.508  30.291  1.00 41.62      C    O1-
ATOM   1630  N   SER A 199      24.280  59.494  27.338  1.00 30.21      C    N  
ATOM   1631  CA  SER A 199      23.778  59.464  25.967  1.00 30.17      C    C  
ATOM   1632  C   SER A 199      24.929  59.699  24.995  1.00 29.01      C    C  
ATOM   1633  O   SER A 199      24.948  59.148  23.895  1.00 27.03      C    O  
ATOM   1634  CB  SER A 199      22.705  60.534  25.755  1.00 32.45      C    C  
ATOM   1635  OG  SER A 199      21.546  60.241  26.512  1.00 37.81      C    O  
ATOM   1636  N   LEU A 200      25.886  60.530  25.395  1.00 27.59      C    N  
ATOM   1637  CA  LEU A 200      27.024  60.789  24.522  1.00 26.96      C    C  
ATOM   1638  C   LEU A 200      27.836  59.504  24.367  1.00 24.55      C    C  
ATOM   1639  O   LEU A 200      28.230  59.144  23.261  1.00 26.00      C    O  
ATOM   1640  CB  LEU A 200      27.902  61.913  25.085  1.00 26.14      C    C  
ATOM   1641  CG  LEU A 200      29.167  62.190  24.265  1.00 25.86      C    C  
ATOM   1642  CD1 LEU A 200      28.804  62.456  22.802  1.00 23.57      C    C  
ATOM   1643  CD2 LEU A 200      29.909  63.375  24.869  1.00 25.20      C    C  
ATOM   1644  N   ALA A 201      28.076  58.805  25.468  1.00 25.25      C    N  
ATOM   1645  CA  ALA A 201      28.827  57.551  25.406  1.00 25.40      C    C  
ATOM   1646  C   ALA A 201      28.144  56.547  24.473  1.00 26.65      C    C  
ATOM   1647  O   ALA A 201      28.807  55.851  23.701  1.00 26.07      C    O  
ATOM   1648  CB  ALA A 201      28.971  56.956  26.786  1.00 25.65      C    C  
ATOM   1649  N   SER A 202      26.819  56.455  24.552  1.00 27.14      C    N  
ATOM   1650  CA  SER A 202      26.086  55.534  23.685  1.00 27.50      C    C  
ATOM   1651  C   SER A 202      26.181  55.980  22.238  1.00 27.30      C    C  
ATOM   1652  O   SER A 202      26.199  55.152  21.340  1.00 28.77      C    O  
ATOM   1653  CB  SER A 202      24.610  55.429  24.109  1.00 28.00      C    C  
ATOM   1654  OG  SER A 202      24.517  54.821  25.384  1.00 31.97      C    O  
ATOM   1655  N   LEU A 203      26.245  57.288  21.999  1.00 27.71      C    N  
ATOM   1656  CA  LEU A 203      26.365  57.756  20.627  1.00 26.35      C    C  
ATOM   1657  C   LEU A 203      27.622  57.156  20.020  1.00 25.40      C    C  
ATOM   1658  O   LEU A 203      27.633  56.770  18.858  1.00 24.77      C    O  
ATOM   1659  CB  LEU A 203      26.474  59.273  20.551  1.00 27.42      C    C  
ATOM   1660  CG  LEU A 203      25.203  60.106  20.662  1.00 30.37      C    C  
ATOM   1661  CD1 LEU A 203      25.528  61.537  20.255  1.00 30.05      C    C  
ATOM   1662  CD2 LEU A 203      24.133  59.526  19.757  1.00 30.14      C    C  
ATOM   1663  N   PHE A 204      28.680  57.082  20.817  1.00 24.67      C    N  
ATOM   1664  CA  PHE A 204      29.935  56.530  20.334  1.00 25.50      C    C  
ATOM   1665  C   PHE A 204      29.900  55.032  20.063  1.00 25.83      C    C  
ATOM   1666  O   PHE A 204      30.270  54.591  18.981  1.00 25.74      C    O  
ATOM   1667  CB  PHE A 204      31.074  56.831  21.318  1.00 25.69      C    C  
ATOM   1668  CG  PHE A 204      31.646  58.227  21.185  1.00 26.57      C    C  
ATOM   1669  CD1 PHE A 204      31.534  59.145  22.220  1.00 26.29      C    C  
ATOM   1670  CD2 PHE A 204      32.283  58.618  20.011  1.00 26.74      C    C  
ATOM   1671  CE1 PHE A 204      32.053  60.453  22.090  1.00 28.10      C    C  
ATOM   1672  CE2 PHE A 204      32.798  59.910  19.867  1.00 26.67      C    C  
ATOM   1673  CZ  PHE A 204      32.679  60.828  20.912  1.00 26.87      C    C  
ATOM   1674  N   SER A 205      29.462  54.249  21.042  1.00 24.99      C    N  
ATOM   1675  CA  SER A 205      29.449  52.800  20.874  1.00 27.55      C    C  
ATOM   1676  C   SER A 205      28.376  52.262  19.942  1.00 27.54      C    C  
ATOM   1677  O   SER A 205      28.566  51.225  19.315  1.00 28.04      C    O  
ATOM   1678  CB  SER A 205      29.297  52.114  22.235  1.00 27.80      C    C  
ATOM   1679  OG  SER A 205      28.076  52.498  22.842  1.00 25.47      C    O  
ATOM   1680  N   GLU A 206      27.250  52.958  19.847  1.00 28.93      C    N  
ATOM   1681  CA  GLU A 206      26.162  52.470  19.015  1.00 28.44      C    C  
ATOM   1682  C   GLU A 206      26.049  53.127  17.650  1.00 28.80      C    C  
ATOM   1683  O   GLU A 206      25.507  52.530  16.720  1.00 27.38      C    O  
ATOM   1684  CB  GLU A 206      24.828  52.632  19.759  1.00 32.33      C    C  
ATOM   1685  CG  GLU A 206      24.843  52.091  21.179  1.00 33.59      C    C  
ATOM   1686  CD  GLU A 206      23.539  52.331  21.929  1.00 38.68      C    C  
ATOM   1687  OE1 GLU A 206      22.912  53.396  21.741  1.00 38.41      C    O  
ATOM   1688  OE2 GLU A 206      23.147  51.457  22.726  1.00 40.96      C    O1-
ATOM   1689  N   GLU A 207      26.552  54.350  17.515  1.00 26.70      C    N  
ATOM   1690  CA  GLU A 207      26.425  55.035  16.235  1.00 26.38      C    C  
ATOM   1691  C   GLU A 207      27.700  55.514  15.563  1.00 26.32      C    C  
ATOM   1692  O   GLU A 207      27.995  55.125  14.433  1.00 25.17      C    O  
ATOM   1693  CB  GLU A 207      25.477  56.229  16.385  1.00 27.21      C    C  
ATOM   1694  CG  GLU A 207      24.050  55.806  16.722  1.00 31.27      C    C  
ATOM   1695  CD  GLU A 207      23.141  56.973  17.052  1.00 33.02      C    C  
ATOM   1696  OE1 GLU A 207      23.308  58.055  16.454  1.00 31.29      C    O  
ATOM   1697  OE2 GLU A 207      22.239  56.796  17.905  1.00 35.77      C    O1-
ATOM   1698  N   ILE A 208      28.444  56.371  16.251  1.00 25.68      C    N  
ATOM   1699  CA  ILE A 208      29.648  56.930  15.653  1.00 23.47      C    C  
ATOM   1700  C   ILE A 208      30.707  55.909  15.298  1.00 22.50      C    C  
ATOM   1701  O   ILE A 208      31.185  55.896  14.178  1.00 23.26      C    O  
ATOM   1702  CB  ILE A 208      30.253  58.009  16.560  1.00 25.73      C    C  
ATOM   1703  CG1 ILE A 208      29.281  59.192  16.641  1.00 23.74      C    C  
ATOM   1704  CG2 ILE A 208      31.613  58.489  16.001  1.00 23.62      C    C  
ATOM   1705  CD1 ILE A 208      29.511  60.095  17.834  1.00 27.40      C    C  
ATOM   1706  N   TYR A 209      31.086  55.045  16.224  1.00 20.95      C    N  
ATOM   1707  CA  TYR A 209      32.124  54.097  15.864  1.00 23.13      C    C  
ATOM   1708  C   TYR A 209      31.666  53.025  14.874  1.00 24.30      C    C  
ATOM   1709  O   TYR A 209      32.370  52.718  13.916  1.00 24.15      C    O  
ATOM   1710  CB  TYR A 209      32.727  53.464  17.108  1.00 22.64      C    C  
ATOM   1711  CG  TYR A 209      33.793  52.448  16.783  1.00 23.53      C    C  
ATOM   1712  CD1 TYR A 209      35.091  52.839  16.467  1.00 22.95      C    C  
ATOM   1713  CD2 TYR A 209      33.488  51.091  16.759  1.00 22.73      C    C  
ATOM   1714  CE1 TYR A 209      36.070  51.890  16.135  1.00 20.37      C    C  
ATOM   1715  CE2 TYR A 209      34.444  50.146  16.426  1.00 21.76      C    C  
ATOM   1716  CZ  TYR A 209      35.729  50.547  16.115  1.00 24.35      C    C  
ATOM   1717  OH  TYR A 209      36.652  49.593  15.774  1.00 23.74      C    O  
ATOM   1718  N   PRO A 210      30.476  52.442  15.082  1.00 24.19      C    N  
ATOM   1719  CA  PRO A 210      30.041  51.413  14.126  1.00 24.24      C    C  
ATOM   1720  C   PRO A 210      29.736  51.915  12.705  1.00 25.57      C    C  
ATOM   1721  O   PRO A 210      30.046  51.246  11.721  1.00 25.19      C    O  
ATOM   1722  CB  PRO A 210      28.783  50.825  14.781  1.00 26.14      C    C  
ATOM   1723  CG  PRO A 210      28.986  51.087  16.255  1.00 26.42      C    C  
ATOM   1724  CD  PRO A 210      29.592  52.487  16.264  1.00 24.48      C    C  
ATOM   1725  N   PHE A 211      29.129  53.093  12.589  1.00 23.40      C    N  
ATOM   1726  CA  PHE A 211      28.751  53.587  11.272  1.00 23.94      C    C  
ATOM   1727  C   PHE A 211      29.536  54.792  10.751  1.00 24.24      C    C  
ATOM   1728  O   PHE A 211      29.095  55.486   9.823  1.00 23.96      C    O  
ATOM   1729  CB  PHE A 211      27.252  53.889  11.287  1.00 27.51      C    C  
ATOM   1730  CG  PHE A 211      26.418  52.746  11.819  1.00 28.70      C    C  
ATOM   1731  CD1 PHE A 211      26.454  51.500  11.203  1.00 30.96      C    C  
ATOM   1732  CD2 PHE A 211      25.614  52.915  12.943  1.00 31.52      C    C  
ATOM   1733  CE1 PHE A 211      25.699  50.428  11.701  1.00 32.51      C    C  
ATOM   1734  CE2 PHE A 211      24.853  51.852  13.451  1.00 32.18      C    C  
ATOM   1735  CZ  PHE A 211      24.896  50.611  12.831  1.00 31.82      C    C  
ATOM   1736  N   CYS A 212      30.712  55.030  11.318  1.00 22.95      C    N  
ATOM   1737  CA  CYS A 212      31.519  56.165  10.865  1.00 23.96      C    C  
ATOM   1738  C   CYS A 212      31.703  56.205   9.343  1.00 23.36      C    C  
ATOM   1739  O   CYS A 212      31.647  57.273   8.742  1.00 26.18      C    O  
ATOM   1740  CB  CYS A 212      32.889  56.146  11.556  1.00 23.62      C    C  
ATOM   1741  SG  CYS A 212      33.753  54.557  11.422  1.00 27.44      C    S  
ATOM   1742  N   VAL A 213      31.915  55.052   8.708  1.00 23.09      C    N  
ATOM   1743  CA  VAL A 213      32.128  55.048   7.267  1.00 26.90      C    C  
ATOM   1744  C   VAL A 213      30.898  55.535   6.506  1.00 27.90      C    C  
ATOM   1745  O   VAL A 213      31.015  56.250   5.503  1.00 28.71      C    O  
ATOM   1746  CB  VAL A 213      32.593  53.652   6.781  1.00 24.94      C    C  
ATOM   1747  CG1 VAL A 213      32.789  53.652   5.253  1.00 29.27      C    C  
ATOM   1748  CG2 VAL A 213      33.913  53.303   7.464  1.00 24.72      C    C  
ATOM   1749  N   LYS A 214      29.713  55.189   6.992  1.00 26.92      C    N  
ATOM   1750  CA  LYS A 214      28.503  55.653   6.333  1.00 28.78      C    C  
ATOM   1751  C   LYS A 214      28.391  57.170   6.499  1.00 28.46      C    C  
ATOM   1752  O   LYS A 214      27.953  57.865   5.581  1.00 27.84      C    O  
ATOM   1753  CB  LYS A 214      27.274  54.946   6.916  1.00 30.08      C    C  
ATOM   1754  CG  LYS A 214      27.288  53.441   6.668  1.00 34.53      C    C  
ATOM   1755  CD  LYS A 214      26.039  52.760   7.209  1.00 38.88      C    C  
ATOM   1756  CE  LYS A 214      26.094  51.253   6.984  1.00 39.52      C    C  
ATOM   1757  NZ  LYS A 214      26.353  50.915   5.553  1.00 45.08      C    N1+
ATOM   1758  N   TYR A 215      28.798  57.686   7.657  1.00 27.22      C    N  
ATOM   1759  CA  TYR A 215      28.754  59.135   7.895  1.00 28.94      C    C  
ATOM   1760  C   TYR A 215      29.755  59.847   6.984  1.00 29.24      C    C  
ATOM   1761  O   TYR A 215      29.453  60.880   6.379  1.00 30.75      C    O  
ATOM   1762  CB  TYR A 215      29.076  59.453   9.359  1.00 28.97      C    C  
ATOM   1763  CG  TYR A 215      27.939  59.161  10.320  1.00 31.71      C    C  
ATOM   1764  CD1 TYR A 215      26.754  59.901  10.274  1.00 34.07      C    C  
ATOM   1765  CD2 TYR A 215      28.042  58.142  11.266  1.00 31.59      C    C  
ATOM   1766  CE1 TYR A 215      25.697  59.631  11.149  1.00 35.61      C    C  
ATOM   1767  CE2 TYR A 215      26.991  57.861  12.145  1.00 31.41      C    C  
ATOM   1768  CZ  TYR A 215      25.824  58.609  12.080  1.00 35.16      C    C  
ATOM   1769  OH  TYR A 215      24.788  58.339  12.948  1.00 36.31      C    O  
ATOM   1770  N   TYR A 216      30.954  59.291   6.892  1.00 29.10      C    N  
ATOM   1771  CA  TYR A 216      31.997  59.864   6.043  1.00 30.23      C    C  
ATOM   1772  C   TYR A 216      31.563  59.926   4.572  1.00 31.01      C    C  
ATOM   1773  O   TYR A 216      31.765  60.942   3.893  1.00 33.28      C    O  
ATOM   1774  CB  TYR A 216      33.271  59.033   6.158  1.00 30.41      C    C  
ATOM   1775  CG  TYR A 216      34.413  59.570   5.335  1.00 29.94      C    C  
ATOM   1776  CD1 TYR A 216      35.101  60.717   5.726  1.00 31.62      C    C  
ATOM   1777  CD2 TYR A 216      34.788  58.945   4.150  1.00 32.61      C    C  
ATOM   1778  CE1 TYR A 216      36.139  61.230   4.947  1.00 35.81      C    C  
ATOM   1779  CE2 TYR A 216      35.819  59.446   3.366  1.00 34.22      C    C  
ATOM   1780  CZ  TYR A 216      36.488  60.585   3.767  1.00 34.38      C    C  
ATOM   1781  OH  TYR A 216      37.503  61.072   2.981  1.00 38.05      C    O  
ATOM   1782  N   ALA A 217      30.971  58.840   4.083  1.00 31.75      C    N  
ATOM   1783  CA  ALA A 217      30.509  58.771   2.701  1.00 33.47      C    C  
ATOM   1784  C   ALA A 217      29.438  59.830   2.452  1.00 36.99      C    C  
ATOM   1785  O   ALA A 217      29.466  60.527   1.439  1.00 36.03      C    O  
ATOM   1786  CB  ALA A 217      29.951  57.374   2.396  1.00 33.24      C    C  
ATOM   1787  N   GLU A 218      28.495  59.946   3.381  1.00 38.24      C    N  
ATOM   1788  CA  GLU A 218      27.424  60.926   3.269  1.00 41.74      C    C  
ATOM   1789  C   GLU A 218      28.014  62.338   3.190  1.00 42.56      C    C  
ATOM   1790  O   GLU A 218      27.528  63.181   2.436  1.00 43.42      C    O  
ATOM   1791  CB  GLU A 218      26.489  60.810   4.477  1.00 44.11      C    C  
ATOM   1792  CG  GLU A 218      25.319  61.783   4.474  1.00 51.61      C    C  
ATOM   1793  CD  GLU A 218      24.434  61.640   5.707  1.00 56.39      C    C  
ATOM   1794  OE1 GLU A 218      24.948  61.792   6.838  1.00 57.70      C    O  
ATOM   1795  OE2 GLU A 218      23.223  61.377   5.543  1.00 59.98      C    O1-
ATOM   1796  N   ALA A 219      29.065  62.586   3.966  1.00 42.57      C    N  
ATOM   1797  CA  ALA A 219      29.723  63.889   3.979  1.00 44.21      C    C  
ATOM   1798  C   ALA A 219      30.447  64.147   2.657  1.00 46.12      C    C  
ATOM   1799  O   ALA A 219      30.420  65.261   2.135  1.00 44.41      C    O  
ATOM   1800  CB  ALA A 219      30.711  63.965   5.140  1.00 42.21      C    C  
ATOM   1801  N   GLN A 220      31.099  63.119   2.122  1.00 49.22      C    N  
ATOM   1802  CA  GLN A 220      31.819  63.258   0.860  1.00 53.87      C    C  
ATOM   1803  C   GLN A 220      30.835  63.389  -0.301  1.00 56.12      C    C  
ATOM   1804  O   GLN A 220      31.144  63.995  -1.327  1.00 55.93      C    O  
ATOM   1805  CB  GLN A 220      32.735  62.053   0.624  1.00 54.02      C    C  
ATOM   1806  CG  GLN A 220      33.905  61.931   1.590  1.00 55.55      C    C  
ATOM   1807  CD  GLN A 220      34.871  63.105   1.517  1.00 58.05      C    C  
ATOM   1808  NE2 GLN A 220      35.933  62.948   0.733  1.00 59.25      C    N  
ATOM   1809  OE1 GLN A 220      34.662  64.141   2.152  1.00 59.93      C    O  
ATOM   1810  N   ARG A 221      29.648  62.820  -0.127  1.00 58.99      C    N  
ATOM   1811  CA  ARG A 221      28.612  62.873  -1.150  1.00 63.81      C    C  
ATOM   1812  C   ARG A 221      28.034  64.283  -1.270  1.00 64.79      C    C  
ATOM   1813  O   ARG A 221      27.603  64.692  -2.347  1.00 65.57      C    O  
ATOM   1814  CB  ARG A 221      27.488  61.891  -0.811  1.00 66.37      C    C  
ATOM   1815  CG  ARG A 221      26.306  61.958  -1.763  1.00 70.92      C    C  
ATOM   1816  CD  ARG A 221      25.047  61.376  -1.138  1.00 76.17      C    C  
ATOM   1817  NE  ARG A 221      23.886  61.541  -2.011  1.00 81.78      C    N  
ATOM   1818  CZ  ARG A 221      22.640  61.228  -1.670  1.00 84.87      C    C  
ATOM   1819  NH1 ARG A 221      22.382  60.731  -0.466  1.00 86.60      C    N1+
ATOM   1820  NH2 ARG A 221      21.649  61.410  -2.534  1.00 86.65      C    N  
ATOM   1821  N   ASP A 222      28.019  65.022  -0.165  1.00 65.42      C    N  
ATOM   1822  CA  ASP A 222      27.481  66.379  -0.172  1.00 66.19      C    C  
ATOM   1823  C   ASP A 222      28.438  67.380  -0.804  1.00 67.37      C    C  
ATOM   1824  O   ASP A 222      28.069  68.529  -1.054  1.00 66.67      C    O  
ATOM   1825  CB  ASP A 222      27.145  66.837   1.249  1.00 65.74      C    C  
ATOM   1826  CG  ASP A 222      26.118  65.953   1.920  1.00 65.45      C    C  
ATOM   1827  OD1 ASP A 222      25.234  65.423   1.211  1.00 65.48      C    O  
ATOM   1828  OD2 ASP A 222      26.186  65.802   3.159  1.00 65.25      C    O1-
ATOM   1829  N   LEU A 223      29.667  66.943  -1.056  1.00 68.11      C    N  
ATOM   1830  CA  LEU A 223      30.670  67.808  -1.663  1.00 69.36      C    C  
ATOM   1831  C   LEU A 223      30.586  67.735  -3.186  1.00 71.02      C    C  
ATOM   1832  O   LEU A 223      31.255  68.490  -3.892  1.00 70.84      C    O  
ATOM   1833  CB  LEU A 223      32.072  67.399  -1.195  1.00 68.57      C    C  
ATOM   1834  CG  LEU A 223      32.333  67.420   0.316  1.00 67.68      C    C  
ATOM   1835  CD1 LEU A 223      33.758  66.960   0.588  1.00 66.50      C    C  
ATOM   1836  CD2 LEU A 223      32.106  68.820   0.870  1.00 67.54      C    C  
ATOM   1837  N   GLU A 224      29.754  66.828  -3.687  1.00 73.27      C    N  
ATOM   1838  CA  GLU A 224      29.589  66.663  -5.126  1.00 76.52      C    C  
ATOM   1839  C   GLU A 224      28.206  67.109  -5.593  1.00 78.12      C    C  
ATOM   1840  O   GLU A 224      27.571  67.952  -4.956  1.00 78.24      C    O  
ATOM   1841  CB  GLU A 224      29.829  65.201  -5.517  1.00 76.60      C    C  
ATOM   1842  CG  GLU A 224      28.950  64.207  -4.781  1.00 77.82      C    C  
ATOM   1843  CD  GLU A 224      29.320  62.767  -5.076  1.00 78.56      C    C  
ATOM   1844  OE1 GLU A 224      30.501  62.403  -4.880  1.00 79.54      C    O  
ATOM   1845  OE2 GLU A 224      28.431  61.996  -5.496  1.00 78.39      C    O1-
ATOM   1846  N   ASP A 225      27.758  66.536  -6.710  1.00 79.40      C    N  
ATOM   1847  CA  ASP A 225      26.460  66.844  -7.314  1.00 81.01      C    C  
ATOM   1848  C   ASP A 225      26.549  68.031  -8.271  1.00 81.52      C    C  
ATOM   1849  O   ASP A 225      26.182  67.852  -9.453  1.00 81.18      C    O  
ATOM   1850  CB  ASP A 225      25.407  67.127  -6.234  1.00 82.10      C    C  
ATOM   1851  CG  ASP A 225      24.064  67.529  -6.817  1.00 83.19      C    C  
ATOM   1852  OD1 ASP A 225      23.978  68.611  -7.439  1.00 83.37      C    O  
ATOM   1853  OD2 ASP A 225      23.094  66.759  -6.652  1.00 84.15      C    O1-
END
