# Supplementary material for: Modelling multi-protein complexes using PELDOR distance measurements for rigid body minimisation experiments using XPLOR-NIH
Source: Methods. 2014 Dec;70(2-3):139–53. doi: 10.1016/j.ymeth.2014.10.028 (PMC4274318; doi:10.1016/j.ymeth.2014.10.028)
Supplement: Supplementary data 2 — This file contains supplementary data. [file mmc2.zip › PDB/Vps75d.pdb]

NUMMDL    1   
MODEL        1
ATOM      1  N   GLU B  10      43.379  61.065  -4.143  1.00 65.59      D    N  
ATOM      2  CA  GLU B  10      44.002  60.065  -3.227  1.00 64.73      D    C  
ATOM      3  C   GLU B  10      42.945  59.352  -2.385  1.00 62.08      D    C  
ATOM      4  O   GLU B  10      41.743  59.565  -2.563  1.00 64.04      D    O  
ATOM      5  CB  GLU B  10      45.026  60.747  -2.307  1.00 67.76      D    C  
ATOM      6  CG  GLU B  10      44.449  61.837  -1.408  1.00 70.96      D    C  
ATOM      7  CD  GLU B  10      45.484  62.429  -0.457  1.00 72.93      D    C  
ATOM      8  OE1 GLU B  10      46.068  61.669   0.345  1.00 73.55      D    O  
ATOM      9  OE2 GLU B  10      45.710  63.657  -0.510  1.00 73.65      D    O1-
ATOM     10  N   HIS B  11      43.403  58.499  -1.474  1.00 59.69      D    N  
ATOM     11  CA  HIS B  11      42.515  57.744  -0.594  1.00 54.63      D    C  
ATOM     12  C   HIS B  11      41.697  56.672  -1.321  1.00 50.13      D    C  
ATOM     13  O   HIS B  11      40.944  55.936  -0.691  1.00 46.84      D    O  
ATOM     14  CB  HIS B  11      41.560  58.687   0.145  1.00 55.59      D    C  
ATOM     15  CG  HIS B  11      42.250  59.689   1.019  1.00 56.96      D    C  
ATOM     16  CD2 HIS B  11      41.982  60.994   1.262  1.00 57.24      D    C  
ATOM     17  ND1 HIS B  11      43.338  59.368   1.803  1.00 56.93      D    N  
ATOM     18  CE1 HIS B  11      43.709  60.432   2.493  1.00 56.27      D    C  
ATOM     19  NE2 HIS B  11      42.902  61.432   2.184  1.00 56.85      D    N  
ATOM     20  N   ALA B  12      41.852  56.582  -2.639  1.00 45.44      D    N  
ATOM     21  CA  ALA B  12      41.112  55.601  -3.425  1.00 42.48      D    C  
ATOM     22  C   ALA B  12      41.325  54.182  -2.904  1.00 40.56      D    C  
ATOM     23  O   ALA B  12      40.367  53.425  -2.740  1.00 39.25      D    O  
ATOM     24  CB  ALA B  12      41.517  55.690  -4.895  1.00 43.49      D    C  
ATOM     25  N   LYS B  13      42.576  53.823  -2.636  1.00 37.58      D    N  
ATOM     26  CA  LYS B  13      42.887  52.493  -2.131  1.00 38.28      D    C  
ATOM     27  C   LYS B  13      42.158  52.237  -0.809  1.00 37.89      D    C  
ATOM     28  O   LYS B  13      41.581  51.164  -0.601  1.00 36.27      D    O  
ATOM     29  CB  LYS B  13      44.393  52.348  -1.928  1.00 41.13      D    C  
ATOM     30  CG  LYS B  13      44.841  50.945  -1.569  1.00 45.75      D    C  
ATOM     31  CD  LYS B  13      46.351  50.892  -1.359  1.00 52.19      D    C  
ATOM     32  CE  LYS B  13      46.808  49.500  -0.941  1.00 57.28      D    C  
ATOM     33  NZ  LYS B  13      48.268  49.473  -0.619  1.00 62.38      D    N1+
ATOM     34  N   ALA B  14      42.184  53.222   0.084  1.00 36.73      D    N  
ATOM     35  CA  ALA B  14      41.511  53.085   1.373  1.00 37.13      D    C  
ATOM     36  C   ALA B  14      40.005  52.964   1.163  1.00 37.05      D    C  
ATOM     37  O   ALA B  14      39.354  52.129   1.787  1.00 36.26      D    O  
ATOM     38  CB  ALA B  14      41.823  54.286   2.267  1.00 37.43      D    C  
ATOM     39  N   PHE B  15      39.456  53.801   0.287  1.00 37.22      D    N  
ATOM     40  CA  PHE B  15      38.026  53.775   0.001  1.00 38.54      D    C  
ATOM     41  C   PHE B  15      37.572  52.400  -0.478  1.00 38.41      D    C  
ATOM     42  O   PHE B  15      36.544  51.892  -0.032  1.00 36.84      D    O  
ATOM     43  CB  PHE B  15      37.662  54.816  -1.060  1.00 40.89      D    C  
ATOM     44  CG  PHE B  15      37.710  56.238  -0.570  1.00 43.89      D    C  
ATOM     45  CD1 PHE B  15      37.412  57.289  -1.434  1.00 46.10      D    C  
ATOM     46  CD2 PHE B  15      38.043  56.534   0.747  1.00 45.34      D    C  
ATOM     47  CE1 PHE B  15      37.446  58.614  -0.991  1.00 47.30      D    C  
ATOM     48  CE2 PHE B  15      38.079  57.854   1.198  1.00 44.90      D    C  
ATOM     49  CZ  PHE B  15      37.780  58.893   0.327  1.00 45.44      D    C  
ATOM     50  N   LEU B  16      38.327  51.804  -1.396  1.00 37.45      D    N  
ATOM     51  CA  LEU B  16      37.982  50.482  -1.913  1.00 37.25      D    C  
ATOM     52  C   LEU B  16      38.001  49.469  -0.771  1.00 35.65      D    C  
ATOM     53  O   LEU B  16      37.142  48.583  -0.693  1.00 35.84      D    O  
ATOM     54  CB  LEU B  16      38.971  50.077  -3.010  1.00 41.00      D    C  
ATOM     55  CG  LEU B  16      38.813  48.725  -3.713  1.00 42.52      D    C  
ATOM     56  CD1 LEU B  16      39.657  48.721  -4.979  1.00 43.73      D    C  
ATOM     57  CD2 LEU B  16      39.235  47.587  -2.786  1.00 46.89      D    C  
ATOM     58  N   GLY B  17      38.985  49.602   0.114  1.00 31.93      D    N  
ATOM     59  CA  GLY B  17      39.081  48.699   1.247  1.00 30.22      D    C  
ATOM     60  C   GLY B  17      37.876  48.846   2.163  1.00 30.42      D    C  
ATOM     61  O   GLY B  17      37.321  47.846   2.638  1.00 29.02      D    O  
ATOM     62  N   LEU B  18      37.465  50.092   2.396  1.00 27.16      D    N  
ATOM     63  CA  LEU B  18      36.327  50.382   3.259  1.00 29.14      D    C  
ATOM     64  C   LEU B  18      35.046  49.824   2.659  1.00 30.03      D    C  
ATOM     65  O   LEU B  18      34.183  49.332   3.390  1.00 29.49      D    O  
ATOM     66  CB  LEU B  18      36.198  51.899   3.496  1.00 28.87      D    C  
ATOM     67  CG  LEU B  18      37.292  52.530   4.376  1.00 25.57      D    C  
ATOM     68  CD1 LEU B  18      37.095  54.026   4.439  1.00 28.25      D    C  
ATOM     69  CD2 LEU B  18      37.243  51.945   5.793  1.00 25.52      D    C  
ATOM     70  N   ALA B  19      34.923  49.889   1.333  1.00 30.01      D    N  
ATOM     71  CA  ALA B  19      33.740  49.358   0.655  1.00 32.02      D    C  
ATOM     72  C   ALA B  19      33.653  47.849   0.885  1.00 32.33      D    C  
ATOM     73  O   ALA B  19      32.565  47.312   1.125  1.00 31.32      D    O  
ATOM     74  CB  ALA B  19      33.799  49.660  -0.854  1.00 33.64      D    C  
ATOM     75  N   LYS B  20      34.794  47.167   0.805  1.00 32.07      D    N  
ATOM     76  CA  LYS B  20      34.836  45.723   1.027  1.00 32.61      D    C  
ATOM     77  C   LYS B  20      34.488  45.383   2.473  1.00 32.35      D    C  
ATOM     78  O   LYS B  20      33.836  44.371   2.750  1.00 28.67      D    O  
ATOM     79  CB  LYS B  20      36.218  45.161   0.690  1.00 35.74      D    C  
ATOM     80  CG  LYS B  20      36.537  45.167  -0.794  1.00 42.01      D    C  
ATOM     81  CD  LYS B  20      37.711  44.256  -1.111  1.00 48.07      D    C  
ATOM     82  CE  LYS B  20      37.901  44.114  -2.614  1.00 53.02      D    C  
ATOM     83  NZ  LYS B  20      38.939  43.096  -2.948  1.00 57.72      D    N1+
ATOM     84  N   CYS B  21      34.922  46.226   3.401  1.00 30.40      D    N  
ATOM     85  CA  CYS B  21      34.620  45.985   4.798  1.00 29.62      D    C  
ATOM     86  C   CYS B  21      33.125  46.113   5.033  1.00 30.32      D    C  
ATOM     87  O   CYS B  21      32.544  45.311   5.758  1.00 29.76      D    O  
ATOM     88  CB  CYS B  21      35.387  46.965   5.696  1.00 30.85      D    C  
ATOM     89  SG  CYS B  21      37.122  46.529   5.891  1.00 28.94      D    S  
ATOM     90  N   GLU B  22      32.494  47.112   4.422  1.00 29.28      D    N  
ATOM     91  CA  GLU B  22      31.056  47.273   4.609  1.00 30.55      D    C  
ATOM     92  C   GLU B  22      30.311  46.061   4.050  1.00 30.96      D    C  
ATOM     93  O   GLU B  22      29.276  45.666   4.592  1.00 28.20      D    O  
ATOM     94  CB  GLU B  22      30.555  48.566   3.960  1.00 30.79      D    C  
ATOM     95  CG  GLU B  22      30.995  49.816   4.715  1.00 35.49      D    C  
ATOM     96  CD  GLU B  22      30.610  49.783   6.194  1.00 38.48      D    C  
ATOM     97  OE1 GLU B  22      31.325  50.401   7.003  1.00 38.89      D    O  
ATOM     98  OE2 GLU B  22      29.591  49.146   6.556  1.00 41.18      D    O1-
ATOM     99  N   GLU B  23      30.843  45.464   2.985  1.00 29.99      D    N  
ATOM    100  CA  GLU B  23      30.213  44.276   2.412  1.00 31.96      D    C  
ATOM    101  C   GLU B  23      30.317  43.139   3.421  1.00 31.42      D    C  
ATOM    102  O   GLU B  23      29.385  42.355   3.573  1.00 30.77      D    O  
ATOM    103  CB  GLU B  23      30.894  43.841   1.109  1.00 35.04      D    C  
ATOM    104  CG  GLU B  23      30.776  44.832  -0.032  1.00 42.37      D    C  
ATOM    105  CD  GLU B  23      31.330  44.281  -1.339  1.00 47.31      D    C  
ATOM    106  OE1 GLU B  23      32.192  43.371  -1.292  1.00 48.68      D    O  
ATOM    107  OE2 GLU B  23      30.913  44.772  -2.413  1.00 51.61      D    O1-
ATOM    108  N   GLU B  24      31.460  43.035   4.093  1.00 29.40      D    N  
ATOM    109  CA  GLU B  24      31.644  41.988   5.093  1.00 28.89      D    C  
ATOM    110  C   GLU B  24      30.655  42.194   6.233  1.00 28.44      D    C  
ATOM    111  O   GLU B  24      30.140  41.223   6.805  1.00 28.20      D    O  
ATOM    112  CB  GLU B  24      33.078  41.993   5.645  1.00 30.23      D    C  
ATOM    113  CG  GLU B  24      34.106  41.343   4.722  1.00 34.44      D    C  
ATOM    114  CD  GLU B  24      35.474  41.192   5.376  1.00 38.21      D    C  
ATOM    115  OE1 GLU B  24      35.582  40.485   6.401  1.00 38.29      D    O  
ATOM    116  OE2 GLU B  24      36.446  41.785   4.865  1.00 42.48      D    O1-
ATOM    117  N   VAL B  25      30.389  43.456   6.565  1.00 26.29      D    N  
ATOM    118  CA  VAL B  25      29.452  43.775   7.636  1.00 26.84      D    C  
ATOM    119  C   VAL B  25      28.036  43.337   7.248  1.00 25.36      D    C  
ATOM    120  O   VAL B  25      27.328  42.734   8.053  1.00 25.39      D    O  
ATOM    121  CB  VAL B  25      29.467  45.288   7.965  1.00 24.17      D    C  
ATOM    122  CG1 VAL B  25      28.328  45.641   8.902  1.00 29.12      D    C  
ATOM    123  CG2 VAL B  25      30.799  45.661   8.617  1.00 27.02      D    C  
ATOM    124  N   ASP B  26      27.626  43.626   6.018  1.00 28.24      D    N  
ATOM    125  CA  ASP B  26      26.289  43.222   5.575  1.00 30.67      D    C  
ATOM    126  C   ASP B  26      26.148  41.707   5.692  1.00 29.43      D    C  
ATOM    127  O   ASP B  26      25.121  41.203   6.143  1.00 30.21      D    O  
ATOM    128  CB  ASP B  26      26.040  43.636   4.120  1.00 32.49      D    C  
ATOM    129  CG  ASP B  26      26.004  45.140   3.935  1.00 33.66      D    C  
ATOM    130  OD1 ASP B  26      25.765  45.862   4.920  1.00 35.23      D    O  
ATOM    131  OD2 ASP B  26      26.204  45.599   2.791  1.00 38.77      D    O1-
ATOM    132  N   ALA B  27      27.190  40.985   5.287  1.00 29.42      D    N  
ATOM    133  CA  ALA B  27      27.175  39.525   5.346  1.00 29.33      D    C  
ATOM    134  C   ALA B  27      27.041  39.038   6.781  1.00 29.73      D    C  
ATOM    135  O   ALA B  27      26.319  38.076   7.057  1.00 29.17      D    O  
ATOM    136  CB  ALA B  27      28.437  38.962   4.718  1.00 30.34      D    C  
ATOM    137  N   ILE B  28      27.743  39.690   7.700  1.00 27.10      D    N  
ATOM    138  CA  ILE B  28      27.661  39.308   9.101  1.00 27.47      D    C  
ATOM    139  C   ILE B  28      26.248  39.571   9.637  1.00 28.48      D    C  
ATOM    140  O   ILE B  28      25.684  38.742  10.363  1.00 28.46      D    O  
ATOM    141  CB  ILE B  28      28.703  40.086   9.948  1.00 25.16      D    C  
ATOM    142  CG1 ILE B  28      30.105  39.539   9.662  1.00 25.63      D    C  
ATOM    143  CG2 ILE B  28      28.375  39.980  11.421  1.00 27.33      D    C  
ATOM    144  CD1 ILE B  28      31.233  40.371  10.298  1.00 22.66      D    C  
ATOM    145  N   GLU B  29      25.674  40.717   9.286  1.00 28.40      D    N  
ATOM    146  CA  GLU B  29      24.328  41.046   9.756  1.00 31.00      D    C  
ATOM    147  C   GLU B  29      23.333  39.974   9.326  1.00 30.81      D    C  
ATOM    148  O   GLU B  29      22.434  39.613  10.087  1.00 29.47      D    O  
ATOM    149  CB  GLU B  29      23.876  42.408   9.225  1.00 33.48      D    C  
ATOM    150  CG  GLU B  29      24.553  43.605   9.886  1.00 43.41      D    C  
ATOM    151  CD  GLU B  29      24.379  43.634  11.401  1.00 50.18      D    C  
ATOM    152  OE1 GLU B  29      23.336  43.162  11.904  1.00 54.25      D    O  
ATOM    153  OE2 GLU B  29      25.279  44.147  12.097  1.00 53.73      D    O1-
ATOM    154  N   ARG B  30      23.504  39.479   8.105  1.00 30.91      D    N  
ATOM    155  CA  ARG B  30      22.646  38.431   7.558  1.00 33.77      D    C  
ATOM    156  C   ARG B  30      22.783  37.168   8.412  1.00 34.41      D    C  
ATOM    157  O   ARG B  30      21.790  36.612   8.878  1.00 33.72      D    O  
ATOM    158  CB  ARG B  30      23.060  38.139   6.114  1.00 38.08      D    C  
ATOM    159  CG  ARG B  30      22.639  36.778   5.574  1.00 43.25      D    C  
ATOM    160  CD  ARG B  30      21.243  36.786   4.973  1.00 48.29      D    C  
ATOM    161  NE  ARG B  30      20.871  35.451   4.498  1.00 53.25      D    N  
ATOM    162  CZ  ARG B  30      19.735  35.170   3.869  1.00 54.71      D    C  
ATOM    163  NH1 ARG B  30      18.854  36.131   3.632  1.00 56.87      D    N1+
ATOM    164  NH2 ARG B  30      19.477  33.929   3.485  1.00 56.60      D    N  
ATOM    165  N   GLU B  31      24.017  36.720   8.616  1.00 33.26      D    N  
ATOM    166  CA  GLU B  31      24.268  35.525   9.418  1.00 35.65      D    C  
ATOM    167  C   GLU B  31      23.743  35.681  10.841  1.00 33.70      D    C  
ATOM    168  O   GLU B  31      23.153  34.751  11.394  1.00 33.15      D    O  
ATOM    169  CB  GLU B  31      25.764  35.217   9.463  1.00 38.78      D    C  
ATOM    170  CG  GLU B  31      26.357  34.764   8.142  1.00 45.11      D    C  
ATOM    171  CD  GLU B  31      27.836  34.441   8.262  1.00 51.05      D    C  
ATOM    172  OE1 GLU B  31      28.627  35.372   8.521  1.00 54.21      D    O  
ATOM    173  OE2 GLU B  31      28.210  33.258   8.106  1.00 55.28      D    O1-
ATOM    174  N   VAL B  32      23.962  36.854  11.432  1.00 31.79      D    N  
ATOM    175  CA  VAL B  32      23.506  37.128  12.791  1.00 32.87      D    C  
ATOM    176  C   VAL B  32      21.979  37.063  12.901  1.00 32.89      D    C  
ATOM    177  O   VAL B  32      21.441  36.510  13.861  1.00 32.46      D    O  
ATOM    178  CB  VAL B  32      23.962  38.527  13.274  1.00 32.53      D    C  
ATOM    179  CG1 VAL B  32      23.292  38.870  14.589  1.00 33.62      D    C  
ATOM    180  CG2 VAL B  32      25.464  38.557  13.442  1.00 33.28      D    C  
ATOM    181  N   GLU B  33      21.283  37.635  11.924  1.00 32.22      D    N  
ATOM    182  CA  GLU B  33      19.825  37.620  11.953  1.00 32.64      D    C  
ATOM    183  C   GLU B  33      19.283  36.204  11.778  1.00 31.05      D    C  
ATOM    184  O   GLU B  33      18.326  35.817  12.445  1.00 28.76      D    O  
ATOM    185  CB  GLU B  33      19.261  38.547  10.875  1.00 34.51      D    C  
ATOM    186  CG  GLU B  33      17.733  38.592  10.808  1.00 37.13      D    C  
ATOM    187  CD  GLU B  33      17.069  38.903  12.142  1.00 39.08      D    C  
ATOM    188  OE1 GLU B  33      17.736  39.443  13.052  1.00 40.80      D    O  
ATOM    189  OE2 GLU B  33      15.858  38.620  12.278  1.00 40.03      D    O1-
ATOM    190  N   LEU B  34      19.899  35.432  10.888  1.00 33.18      D    N  
ATOM    191  CA  LEU B  34      19.472  34.053  10.649  1.00 34.81      D    C  
ATOM    192  C   LEU B  34      19.667  33.210  11.901  1.00 33.91      D    C  
ATOM    193  O   LEU B  34      18.879  32.310  12.198  1.00 32.89      D    O  
ATOM    194  CB  LEU B  34      20.268  33.444   9.493  1.00 36.36      D    C  
ATOM    195  CG  LEU B  34      19.558  33.437   8.144  1.00 39.34      D    C  
ATOM    196  CD1 LEU B  34      20.520  32.974   7.071  1.00 40.64      D    C  
ATOM    197  CD2 LEU B  34      18.335  32.517   8.224  1.00 36.74      D    C  
ATOM    198  N   TYR B  35      20.743  33.508  12.623  1.00 33.83      D    N  
ATOM    199  CA  TYR B  35      21.079  32.826  13.862  1.00 32.25      D    C  
ATOM    200  C   TYR B  35      20.013  33.154  14.898  1.00 31.58      D    C  
ATOM    201  O   TYR B  35      19.535  32.277  15.617  1.00 32.93      D    O  
ATOM    202  CB  TYR B  35      22.452  33.312  14.332  1.00 33.87      D    C  
ATOM    203  CG  TYR B  35      22.957  32.728  15.631  1.00 36.38      D    C  
ATOM    204  CD1 TYR B  35      23.120  31.351  15.788  1.00 39.34      D    C  
ATOM    205  CD2 TYR B  35      23.347  33.562  16.682  1.00 36.21      D    C  
ATOM    206  CE1 TYR B  35      23.668  30.821  16.959  1.00 39.10      D    C  
ATOM    207  CE2 TYR B  35      23.895  33.044  17.850  1.00 37.59      D    C  
ATOM    208  CZ  TYR B  35      24.054  31.674  17.980  1.00 39.92      D    C  
ATOM    209  OH  TYR B  35      24.621  31.162  19.126  1.00 43.58      D    O  
ATOM    210  N   ARG B  36      19.626  34.422  14.963  1.00 30.65      D    N  
ATOM    211  CA  ARG B  36      18.614  34.846  15.917  1.00 30.63      D    C  
ATOM    212  C   ARG B  36      17.265  34.215  15.571  1.00 29.31      D    C  
ATOM    213  O   ARG B  36      16.567  33.723  16.449  1.00 29.61      D    O  
ATOM    214  CB  ARG B  36      18.484  36.373  15.917  1.00 30.87      D    C  
ATOM    215  CG  ARG B  36      17.582  36.933  17.014  1.00 31.94      D    C  
ATOM    216  CD  ARG B  36      17.424  38.441  16.873  1.00 36.28      D    C  
ATOM    217  NE  ARG B  36      16.589  38.773  15.723  1.00 39.41      D    N  
ATOM    218  CZ  ARG B  36      15.266  38.654  15.703  1.00 40.77      D    C  
ATOM    219  NH1 ARG B  36      14.624  38.218  16.782  1.00 41.44      D    N1+
ATOM    220  NH2 ARG B  36      14.585  38.950  14.600  1.00 39.17      D    N  
ATOM    221  N   LEU B  37      16.904  34.216  14.294  1.00 28.32      D    N  
ATOM    222  CA  LEU B  37      15.612  33.645  13.894  1.00 29.71      D    C  
ATOM    223  C   LEU B  37      15.509  32.149  14.211  1.00 30.37      D    C  
ATOM    224  O   LEU B  37      14.434  31.651  14.572  1.00 28.67      D    O  
ATOM    225  CB  LEU B  37      15.368  33.877  12.403  1.00 28.12      D    C  
ATOM    226  CG  LEU B  37      15.234  35.342  11.980  1.00 29.00      D    C  
ATOM    227  CD1 LEU B  37      15.234  35.420  10.467  1.00 30.60      D    C  
ATOM    228  CD2 LEU B  37      13.969  35.951  12.565  1.00 32.61      D    C  
ATOM    229  N   ASN B  38      16.622  31.439  14.059  1.00 30.82      D    N  
ATOM    230  CA  ASN B  38      16.669  30.016  14.333  1.00 33.12      D    C  
ATOM    231  C   ASN B  38      16.502  29.764  15.822  1.00 32.16      D    C  
ATOM    232  O   ASN B  38      15.759  28.880  16.223  1.00 32.19      D    O  
ATOM    233  CB  ASN B  38      17.996  29.416  13.855  1.00 36.21      D    C  
ATOM    234  CG  ASN B  38      17.923  28.901  12.427  1.00 40.42      D    C  
ATOM    235  ND2 ASN B  38      18.723  29.487  11.540  1.00 40.93      D    N  
ATOM    236  OD1 ASN B  38      17.157  27.985  12.126  1.00 41.59      D    O  
ATOM    237  N   LYS B  39      17.196  30.547  16.640  1.00 32.22      D    N  
ATOM    238  CA  LYS B  39      17.112  30.393  18.084  1.00 32.88      D    C  
ATOM    239  C   LYS B  39      15.736  30.765  18.644  1.00 32.58      D    C  
ATOM    240  O   LYS B  39      15.262  30.153  19.605  1.00 32.66      D    O  
ATOM    241  CB  LYS B  39      18.185  31.250  18.767  1.00 35.99      D    C  
ATOM    242  CG  LYS B  39      19.556  30.591  18.854  1.00 39.33      D    C  
ATOM    243  CD  LYS B  39      20.545  31.499  19.580  1.00 44.21      D    C  
ATOM    244  CE  LYS B  39      21.778  30.735  20.051  1.00 46.98      D    C  
ATOM    245  NZ  LYS B  39      21.450  29.746  21.109  1.00 48.63      D    N1+
ATOM    246  N   MET B  40      15.101  31.767  18.043  1.00 29.04      D    N  
ATOM    247  CA  MET B  40      13.801  32.230  18.502  1.00 29.51      D    C  
ATOM    248  C   MET B  40      12.609  31.346  18.139  1.00 29.59      D    C  
ATOM    249  O   MET B  40      11.610  31.338  18.859  1.00 31.04      D    O  
ATOM    250  CB  MET B  40      13.542  33.657  17.994  1.00 27.36      D    C  
ATOM    251  CG  MET B  40      14.412  34.730  18.661  1.00 27.76      D    C  
ATOM    252  SD  MET B  40      14.038  35.002  20.401  1.00 24.72      D    S  
ATOM    253  CE  MET B  40      12.515  35.861  20.258  1.00 30.03      D    C  
ATOM    254  N   LYS B  41      12.705  30.609  17.039  1.00 31.58      D    N  
ATOM    255  CA  LYS B  41      11.594  29.766  16.603  1.00 31.89      D    C  
ATOM    256  C   LYS B  41      10.970  28.928  17.726  1.00 31.65      D    C  
ATOM    257  O   LYS B  41       9.758  28.975  17.929  1.00 29.31      D    O  
ATOM    258  CB  LYS B  41      12.019  28.854  15.445  1.00 34.51      D    C  
ATOM    259  CG  LYS B  41      10.863  28.002  14.921  1.00 35.06      D    C  
ATOM    260  CD  LYS B  41      11.216  27.184  13.686  1.00 37.36      D    C  
ATOM    261  CE  LYS B  41       9.999  26.370  13.251  1.00 38.81      D    C  
ATOM    262  NZ  LYS B  41      10.254  25.530  12.048  1.00 43.98      D    N1+
ATOM    263  N   PRO B  42      11.784  28.155  18.464  1.00 32.20      D    N  
ATOM    264  CA  PRO B  42      11.282  27.317  19.564  1.00 33.91      D    C  
ATOM    265  C   PRO B  42      10.637  28.122  20.680  1.00 33.88      D    C  
ATOM    266  O   PRO B  42       9.624  27.712  21.255  1.00 34.93      D    O  
ATOM    267  CB  PRO B  42      12.538  26.605  20.059  1.00 34.61      D    C  
ATOM    268  CG  PRO B  42      13.397  26.551  18.854  1.00 34.28      D    C  
ATOM    269  CD  PRO B  42      13.221  27.914  18.254  1.00 33.30      D    C  
ATOM    270  N   VAL B  43      11.237  29.268  20.994  1.00 31.88      D    N  
ATOM    271  CA  VAL B  43      10.734  30.129  22.055  1.00 32.03      D    C  
ATOM    272  C   VAL B  43       9.406  30.756  21.662  1.00 33.24      D    C  
ATOM    273  O   VAL B  43       8.507  30.900  22.502  1.00 31.70      D    O  
ATOM    274  CB  VAL B  43      11.753  31.237  22.392  1.00 32.14      D    C  
ATOM    275  CG1 VAL B  43      11.246  32.095  23.542  1.00 33.15      D    C  
ATOM    276  CG2 VAL B  43      13.089  30.605  22.739  1.00 33.70      D    C  
ATOM    277  N   TYR B  44       9.279  31.142  20.394  1.00 31.31      D    N  
ATOM    278  CA  TYR B  44       8.027  31.721  19.930  1.00 31.69      D    C  
ATOM    279  C   TYR B  44       6.916  30.680  19.997  1.00 31.59      D    C  
ATOM    280  O   TYR B  44       5.796  30.993  20.391  1.00 30.64      D    O  
ATOM    281  CB  TYR B  44       8.145  32.227  18.491  1.00 29.99      D    C  
ATOM    282  CG  TYR B  44       8.764  33.597  18.354  1.00 28.23      D    C  
ATOM    283  CD1 TYR B  44       8.394  34.643  19.205  1.00 30.06      D    C  
ATOM    284  CD2 TYR B  44       9.677  33.865  17.331  1.00 28.62      D    C  
ATOM    285  CE1 TYR B  44       8.922  35.929  19.034  1.00 28.39      D    C  
ATOM    286  CE2 TYR B  44      10.198  35.136  17.147  1.00 27.47      D    C  
ATOM    287  CZ  TYR B  44       9.818  36.160  17.997  1.00 29.83      D    C  
ATOM    288  OH  TYR B  44      10.320  37.423  17.788  1.00 29.29      D    O  
ATOM    289  N   GLU B  45       7.225  29.446  19.604  1.00 33.19      D    N  
ATOM    290  CA  GLU B  45       6.226  28.375  19.635  1.00 36.03      D    C  
ATOM    291  C   GLU B  45       5.726  28.184  21.057  1.00 36.18      D    C  
ATOM    292  O   GLU B  45       4.519  28.138  21.300  1.00 34.53      D    O  
ATOM    293  CB  GLU B  45       6.819  27.058  19.128  1.00 39.61      D    C  
ATOM    294  CG  GLU B  45       7.409  27.142  17.735  1.00 47.12      D    C  
ATOM    295  CD  GLU B  45       7.902  25.802  17.231  1.00 50.60      D    C  
ATOM    296  OE1 GLU B  45       8.603  25.101  17.997  1.00 54.14      D    O  
ATOM    297  OE2 GLU B  45       7.596  25.456  16.068  1.00 52.47      D    O1-
ATOM    298  N   LYS B  46       6.666  28.082  21.992  1.00 36.34      D    N  
ATOM    299  CA  LYS B  46       6.350  27.906  23.406  1.00 37.53      D    C  
ATOM    300  C   LYS B  46       5.547  29.100  23.912  1.00 36.11      D    C  
ATOM    301  O   LYS B  46       4.537  28.948  24.597  1.00 34.87      D    O  
ATOM    302  CB  LYS B  46       7.648  27.778  24.206  1.00 40.34      D    C  
ATOM    303  CG  LYS B  46       7.473  27.419  25.677  1.00 44.55      D    C  
ATOM    304  CD  LYS B  46       8.830  27.360  26.384  1.00 49.41      D    C  
ATOM    305  CE  LYS B  46       9.812  26.465  25.625  1.00 53.39      D    C  
ATOM    306  NZ  LYS B  46      11.192  26.496  26.197  1.00 57.72      D    N1+
ATOM    307  N   ARG B  47       6.013  30.292  23.562  1.00 34.17      D    N  
ATOM    308  CA  ARG B  47       5.375  31.540  23.960  1.00 32.79      D    C  
ATOM    309  C   ARG B  47       3.941  31.659  23.453  1.00 32.72      D    C  
ATOM    310  O   ARG B  47       3.025  32.014  24.205  1.00 33.20      D    O  
ATOM    311  CB  ARG B  47       6.179  32.727  23.417  1.00 31.21      D    C  
ATOM    312  CG  ARG B  47       5.741  34.076  23.949  1.00 31.56      D    C  
ATOM    313  CD  ARG B  47       6.232  35.214  23.046  1.00 31.78      D    C  
ATOM    314  NE  ARG B  47       5.481  35.250  21.792  1.00 29.57      D    N  
ATOM    315  CZ  ARG B  47       5.586  36.205  20.870  1.00 31.86      D    C  
ATOM    316  NH1 ARG B  47       6.427  37.217  21.046  1.00 31.88      D    N1+
ATOM    317  NH2 ARG B  47       4.814  36.168  19.790  1.00 27.70      D    N  
ATOM    318  N   ASP B  48       3.749  31.386  22.167  1.00 32.85      D    N  
ATOM    319  CA  ASP B  48       2.427  31.498  21.571  1.00 33.11      D    C  
ATOM    320  C   ASP B  48       1.408  30.541  22.197  1.00 33.99      D    C  
ATOM    321  O   ASP B  48       0.218  30.866  22.278  1.00 35.48      D    O  
ATOM    322  CB  ASP B  48       2.517  31.289  20.057  1.00 33.60      D    C  
ATOM    323  CG  ASP B  48       3.304  32.402  19.356  1.00 31.56      D    C  
ATOM    324  OD1 ASP B  48       3.653  33.405  20.018  1.00 29.53      D    O  
ATOM    325  OD2 ASP B  48       3.566  32.271  18.144  1.00 31.63      D    O1-
ATOM    326  N   ALA B  49       1.871  29.374  22.642  1.00 34.74      D    N  
ATOM    327  CA  ALA B  49       0.981  28.397  23.278  1.00 35.96      D    C  
ATOM    328  C   ALA B  49       0.378  29.002  24.551  1.00 36.45      D    C  
ATOM    329  O   ALA B  49      -0.792  28.775  24.863  1.00 38.47      D    O  
ATOM    330  CB  ALA B  49       1.749  27.122  23.610  1.00 36.39      D    C  
ATOM    331  N   TYR B  50       1.178  29.776  25.280  1.00 36.13      D    N  
ATOM    332  CA  TYR B  50       0.713  30.437  26.499  1.00 36.68      D    C  
ATOM    333  C   TYR B  50      -0.228  31.582  26.133  1.00 37.74      D    C  
ATOM    334  O   TYR B  50      -1.234  31.819  26.809  1.00 37.51      D    O  
ATOM    335  CB  TYR B  50       1.892  31.003  27.292  1.00 37.46      D    C  
ATOM    336  CG  TYR B  50       2.748  29.965  27.973  1.00 38.48      D    C  
ATOM    337  CD1 TYR B  50       4.117  29.901  27.731  1.00 40.12      D    C  
ATOM    338  CD2 TYR B  50       2.197  29.066  28.890  1.00 39.55      D    C  
ATOM    339  CE1 TYR B  50       4.924  28.975  28.387  1.00 40.62      D    C  
ATOM    340  CE2 TYR B  50       2.994  28.134  29.548  1.00 38.76      D    C  
ATOM    341  CZ  TYR B  50       4.355  28.097  29.294  1.00 41.33      D    C  
ATOM    342  OH  TYR B  50       5.160  27.204  29.963  1.00 43.31      D    O  
ATOM    343  N   ILE B  51       0.114  32.299  25.063  1.00 36.88      D    N  
ATOM    344  CA  ILE B  51      -0.705  33.412  24.592  1.00 37.12      D    C  
ATOM    345  C   ILE B  51      -2.108  32.913  24.243  1.00 39.31      D    C  
ATOM    346  O   ILE B  51      -3.102  33.581  24.528  1.00 39.02      D    O  
ATOM    347  CB  ILE B  51      -0.078  34.070  23.334  1.00 35.47      D    C  
ATOM    348  CG1 ILE B  51       1.185  34.843  23.721  1.00 33.78      D    C  
ATOM    349  CG2 ILE B  51      -1.083  34.996  22.664  1.00 34.72      D    C  
ATOM    350  CD1 ILE B  51       1.935  35.442  22.518  1.00 30.70      D    C  
ATOM    351  N   ASP B  52      -2.179  31.737  23.629  1.00 41.25      D    N  
ATOM    352  CA  ASP B  52      -3.456  31.150  23.237  1.00 47.00      D    C  
ATOM    353  C   ASP B  52      -4.373  30.888  24.428  1.00 49.34      D    C  
ATOM    354  O   ASP B  52      -5.565  30.627  24.255  1.00 49.66      D    O  
ATOM    355  CB  ASP B  52      -3.239  29.840  22.474  1.00 47.30      D    C  
ATOM    356  CG  ASP B  52      -2.561  30.047  21.133  1.00 50.52      D    C  
ATOM    357  OD1 ASP B  52      -2.846  31.070  20.470  1.00 51.10      D    O  
ATOM    358  OD2 ASP B  52      -1.754  29.181  20.733  1.00 50.84      D    O1-
ATOM    359  N   GLU B  53      -3.814  30.957  25.632  1.00 50.58      D    N  
ATOM    360  CA  GLU B  53      -4.582  30.726  26.849  1.00 52.67      D    C  
ATOM    361  C   GLU B  53      -5.123  32.024  27.437  1.00 51.87      D    C  
ATOM    362  O   GLU B  53      -5.874  31.999  28.413  1.00 53.14      D    O  
ATOM    363  CB  GLU B  53      -3.714  30.024  27.899  1.00 55.21      D    C  
ATOM    364  CG  GLU B  53      -3.390  28.574  27.590  1.00 61.84      D    C  
ATOM    365  CD  GLU B  53      -2.374  27.989  28.559  1.00 66.28      D    C  
ATOM    366  OE1 GLU B  53      -2.561  28.142  29.787  1.00 69.39      D    O  
ATOM    367  OE2 GLU B  53      -1.390  27.373  28.092  1.00 69.02      D    O1-
ATOM    368  N   ILE B  54      -4.742  33.155  26.849  1.00 50.63      D    N  
ATOM    369  CA  ILE B  54      -5.196  34.451  27.339  1.00 49.42      D    C  
ATOM    370  C   ILE B  54      -6.296  35.052  26.468  1.00 51.72      D    C  
ATOM    371  O   ILE B  54      -6.060  35.442  25.325  1.00 49.27      D    O  
ATOM    372  CB  ILE B  54      -4.030  35.449  27.434  1.00 46.86      D    C  
ATOM    373  CG1 ILE B  54      -2.974  34.918  28.404  1.00 48.22      D    C  
ATOM    374  CG2 ILE B  54      -4.539  36.800  27.907  1.00 47.37      D    C  
ATOM    375  CD1 ILE B  54      -1.774  35.833  28.568  1.00 46.13      D    C  
ATOM    376  N   ALA B  55      -7.494  35.122  27.042  1.00 51.92      D    N  
ATOM    377  CA  ALA B  55      -8.690  35.647  26.389  1.00 53.45      D    C  
ATOM    378  C   ALA B  55      -8.492  36.634  25.240  1.00 53.77      D    C  
ATOM    379  O   ALA B  55      -8.267  36.241  24.091  1.00 55.15      D    O  
ATOM    380  CB  ALA B  55      -9.609  36.275  27.441  1.00 53.91      D    C  
ATOM    381  N   GLU B  56      -8.595  37.917  25.565  1.00 54.31      D    N  
ATOM    382  CA  GLU B  56      -8.475  38.988  24.585  1.00 53.79      D    C  
ATOM    383  C   GLU B  56      -7.051  39.499  24.406  1.00 49.61      D    C  
ATOM    384  O   GLU B  56      -6.838  40.699  24.266  1.00 49.97      D    O  
ATOM    385  CB  GLU B  56      -9.366  40.159  25.003  1.00 57.80      D    C  
ATOM    386  CG  GLU B  56     -10.821  39.799  25.249  1.00 65.48      D    C  
ATOM    387  CD  GLU B  56     -11.628  40.989  25.736  1.00 69.44      D    C  
ATOM    388  OE1 GLU B  56     -11.298  41.529  26.814  1.00 72.29      D    O  
ATOM    389  OE2 GLU B  56     -12.587  41.388  25.040  1.00 72.89      D    O1-
ATOM    390  N   PHE B  57      -6.078  38.601  24.399  1.00 45.50      D    N  
ATOM    391  CA  PHE B  57      -4.691  39.020  24.250  1.00 42.53      D    C  
ATOM    392  C   PHE B  57      -4.456  39.928  23.039  1.00 40.95      D    C  
ATOM    393  O   PHE B  57      -4.070  41.085  23.194  1.00 39.68      D    O  
ATOM    394  CB  PHE B  57      -3.776  37.806  24.141  1.00 41.31      D    C  
ATOM    395  CG  PHE B  57      -2.317  38.159  24.099  1.00 41.66      D    C  
ATOM    396  CD1 PHE B  57      -1.616  38.423  25.273  1.00 40.50      D    C  
ATOM    397  CD2 PHE B  57      -1.641  38.226  22.883  1.00 41.05      D    C  
ATOM    398  CE1 PHE B  57      -0.256  38.745  25.239  1.00 41.37      D    C  
ATOM    399  CE2 PHE B  57      -0.283  38.548  22.839  1.00 41.02      D    C  
ATOM    400  CZ  PHE B  57       0.409  38.806  24.018  1.00 41.51      D    C  
ATOM    401  N   TRP B  58      -4.686  39.404  21.837  1.00 39.06      D    N  
ATOM    402  CA  TRP B  58      -4.461  40.194  20.626  1.00 37.87      D    C  
ATOM    403  C   TRP B  58      -5.365  41.418  20.523  1.00 39.34      D    C  
ATOM    404  O   TRP B  58      -4.971  42.441  19.963  1.00 38.34      D    O  
ATOM    405  CB  TRP B  58      -4.592  39.311  19.385  1.00 35.94      D    C  
ATOM    406  CG  TRP B  58      -3.501  38.284  19.296  1.00 35.70      D    C  
ATOM    407  CD1 TRP B  58      -3.637  36.933  19.405  1.00 36.35      D    C  
ATOM    408  CD2 TRP B  58      -2.097  38.533  19.117  1.00 35.32      D    C  
ATOM    409  CE2 TRP B  58      -1.446  37.281  19.130  1.00 36.30      D    C  
ATOM    410  CE3 TRP B  58      -1.329  39.693  18.947  1.00 35.44      D    C  
ATOM    411  NE1 TRP B  58      -2.408  36.321  19.308  1.00 37.56      D    N  
ATOM    412  CZ2 TRP B  58      -0.059  37.153  18.981  1.00 36.08      D    C  
ATOM    413  CZ3 TRP B  58       0.052  39.568  18.797  1.00 34.17      D    C  
ATOM    414  CH2 TRP B  58       0.672  38.306  18.814  1.00 33.94      D    C  
ATOM    415  N   LYS B  59      -6.570  41.326  21.073  1.00 40.20      D    N  
ATOM    416  CA  LYS B  59      -7.480  42.464  21.046  1.00 41.67      D    C  
ATOM    417  C   LYS B  59      -6.817  43.596  21.820  1.00 41.77      D    C  
ATOM    418  O   LYS B  59      -6.773  44.736  21.370  1.00 41.54      D    O  
ATOM    419  CB  LYS B  59      -8.805  42.100  21.713  1.00 43.01      D    C  
ATOM    420  CG  LYS B  59      -9.734  43.281  21.918  1.00 46.44      D    C  
ATOM    421  CD  LYS B  59     -11.000  42.862  22.650  1.00 49.89      D    C  
ATOM    422  CE  LYS B  59     -11.877  44.062  22.964  1.00 52.69      D    C  
ATOM    423  NZ  LYS B  59     -13.121  43.663  23.677  1.00 55.43      D    N1+
ATOM    424  N   ILE B  60      -6.281  43.255  22.985  1.00 41.32      D    N  
ATOM    425  CA  ILE B  60      -5.624  44.223  23.854  1.00 40.14      D    C  
ATOM    426  C   ILE B  60      -4.322  44.768  23.268  1.00 39.48      D    C  
ATOM    427  O   ILE B  60      -4.045  45.969  23.354  1.00 39.28      D    O  
ATOM    428  CB  ILE B  60      -5.344  43.585  25.237  1.00 40.86      D    C  
ATOM    429  CG1 ILE B  60      -6.668  43.120  25.854  1.00 42.42      D    C  
ATOM    430  CG2 ILE B  60      -4.654  44.581  26.150  1.00 39.20      D    C  
ATOM    431  CD1 ILE B  60      -6.532  42.482  27.217  1.00 46.54      D    C  
ATOM    432  N   VAL B  61      -3.523  43.883  22.680  1.00 38.02      D    N  
ATOM    433  CA  VAL B  61      -2.253  44.280  22.082  1.00 36.77      D    C  
ATOM    434  C   VAL B  61      -2.445  45.249  20.911  1.00 38.36      D    C  
ATOM    435  O   VAL B  61      -1.834  46.318  20.874  1.00 37.50      D    O  
ATOM    436  CB  VAL B  61      -1.471  43.039  21.593  1.00 37.57      D    C  
ATOM    437  CG1 VAL B  61      -0.252  43.459  20.778  1.00 36.68      D    C  
ATOM    438  CG2 VAL B  61      -1.031  42.206  22.796  1.00 38.30      D    C  
ATOM    439  N   LEU B  62      -3.306  44.877  19.968  1.00 37.76      D    N  
ATOM    440  CA  LEU B  62      -3.565  45.706  18.795  1.00 39.12      D    C  
ATOM    441  C   LEU B  62      -4.161  47.062  19.146  1.00 41.51      D    C  
ATOM    442  O   LEU B  62      -4.004  48.022  18.392  1.00 42.31      D    O  
ATOM    443  CB  LEU B  62      -4.484  44.963  17.822  1.00 38.36      D    C  
ATOM    444  CG  LEU B  62      -3.841  43.700  17.244  1.00 36.01      D    C  
ATOM    445  CD1 LEU B  62      -4.858  42.879  16.481  1.00 36.80      D    C  
ATOM    446  CD2 LEU B  62      -2.683  44.100  16.349  1.00 36.43      D    C  
ATOM    447  N   SER B  63      -4.843  47.147  20.285  1.00 43.29      D    N  
ATOM    448  CA  SER B  63      -5.431  48.411  20.715  1.00 44.96      D    C  
ATOM    449  C   SER B  63      -4.421  49.198  21.547  1.00 46.50      D    C  
ATOM    450  O   SER B  63      -4.610  50.386  21.812  1.00 47.13      D    O  
ATOM    451  CB  SER B  63      -6.702  48.166  21.534  1.00 46.08      D    C  
ATOM    452  OG  SER B  63      -7.761  47.690  20.717  1.00 47.55      D    O  
ATOM    453  N   GLN B  64      -3.342  48.532  21.945  1.00 47.53      D    N  
ATOM    454  CA  GLN B  64      -2.300  49.164  22.745  1.00 48.13      D    C  
ATOM    455  C   GLN B  64      -1.226  49.782  21.857  1.00 48.84      D    C  
ATOM    456  O   GLN B  64      -0.609  50.783  22.222  1.00 48.12      D    O  
ATOM    457  CB  GLN B  64      -1.658  48.137  23.680  1.00 48.49      D    C  
ATOM    458  CG  GLN B  64      -0.748  48.735  24.751  1.00 49.72      D    C  
ATOM    459  CD  GLN B  64      -1.478  49.704  25.668  1.00 50.53      D    C  
ATOM    460  NE2 GLN B  64      -0.752  50.679  26.198  1.00 50.13      D    N  
ATOM    461  OE1 GLN B  64      -2.678  49.563  25.912  1.00 52.84      D    O  
ATOM    462  N   HIS B  65      -1.002  49.181  20.691  1.00 47.90      D    N  
ATOM    463  CA  HIS B  65      -0.001  49.687  19.762  1.00 47.22      D    C  
ATOM    464  C   HIS B  65      -0.407  51.076  19.283  1.00 48.53      D    C  
ATOM    465  O   HIS B  65      -1.553  51.305  18.896  1.00 49.26      D    O  
ATOM    466  CB  HIS B  65       0.141  48.762  18.554  1.00 44.83      D    C  
ATOM    467  CG  HIS B  65       1.309  49.098  17.682  1.00 43.32      D    C  
ATOM    468  CD2 HIS B  65       1.426  49.958  16.643  1.00 41.27      D    C  
ATOM    469  ND1 HIS B  65       2.563  48.561  17.879  1.00 42.41      D    N  
ATOM    470  CE1 HIS B  65       3.403  49.075  16.998  1.00 41.63      D    C  
ATOM    471  NE2 HIS B  65       2.739  49.926  16.237  1.00 41.03      D    N  
ATOM    472  N   VAL B  66       0.542  51.999  19.298  1.00 49.33      D    N  
ATOM    473  CA  VAL B  66       0.264  53.366  18.891  1.00 51.19      D    C  
ATOM    474  C   VAL B  66      -0.065  53.553  17.407  1.00 49.38      D    C  
ATOM    475  O   VAL B  66      -1.221  53.786  17.044  1.00 50.99      D    O  
ATOM    476  CB  VAL B  66       1.443  54.300  19.284  1.00 52.49      D    C  
ATOM    477  CG1 VAL B  66       2.733  53.840  18.608  1.00 54.32      D    C  
ATOM    478  CG2 VAL B  66       1.111  55.740  18.918  1.00 53.91      D    C  
ATOM    479  N   SER B  67       0.938  53.430  16.545  1.00 47.88      D    N  
ATOM    480  CA  SER B  67       0.733  53.645  15.119  1.00 45.82      D    C  
ATOM    481  C   SER B  67      -0.167  52.655  14.374  1.00 44.43      D    C  
ATOM    482  O   SER B  67      -0.666  52.976  13.297  1.00 44.23      D    O  
ATOM    483  CB  SER B  67       2.090  53.751  14.409  1.00 44.97      D    C  
ATOM    484  OG  SER B  67       2.822  52.550  14.501  1.00 46.77      D    O  
ATOM    485  N   PHE B  68      -0.393  51.468  14.928  1.00 42.47      D    N  
ATOM    486  CA  PHE B  68      -1.246  50.495  14.244  1.00 41.08      D    C  
ATOM    487  C   PHE B  68      -2.600  51.091  13.851  1.00 41.69      D    C  
ATOM    488  O   PHE B  68      -3.009  51.018  12.692  1.00 39.41      D    O  
ATOM    489  CB  PHE B  68      -1.484  49.261  15.118  1.00 38.82      D    C  
ATOM    490  CG  PHE B  68      -2.485  48.303  14.538  1.00 35.47      D    C  
ATOM    491  CD1 PHE B  68      -2.169  47.533  13.425  1.00 35.09      D    C  
ATOM    492  CD2 PHE B  68      -3.763  48.206  15.077  1.00 35.80      D    C  
ATOM    493  CE1 PHE B  68      -3.114  46.684  12.855  1.00 34.19      D    C  
ATOM    494  CE2 PHE B  68      -4.717  47.360  14.514  1.00 33.33      D    C  
ATOM    495  CZ  PHE B  68      -4.395  46.600  13.404  1.00 33.83      D    C  
ATOM    496  N   ALA B  69      -3.287  51.684  14.823  1.00 42.54      D    N  
ATOM    497  CA  ALA B  69      -4.598  52.281  14.587  1.00 44.70      D    C  
ATOM    498  C   ALA B  69      -4.624  53.291  13.438  1.00 46.00      D    C  
ATOM    499  O   ALA B  69      -5.655  53.464  12.786  1.00 46.72      D    O  
ATOM    500  CB  ALA B  69      -5.100  52.939  15.864  1.00 45.65      D    C  
ATOM    501  N   ASN B  70      -3.497  53.954  13.188  1.00 47.18      D    N  
ATOM    502  CA  ASN B  70      -3.432  54.943  12.120  1.00 48.15      D    C  
ATOM    503  C   ASN B  70      -3.512  54.333  10.727  1.00 47.96      D    C  
ATOM    504  O   ASN B  70      -3.910  55.005   9.779  1.00 47.14      D    O  
ATOM    505  CB  ASN B  70      -2.151  55.775  12.224  1.00 50.56      D    C  
ATOM    506  CG  ASN B  70      -2.108  56.627  13.477  1.00 52.51      D    C  
ATOM    507  ND2 ASN B  70      -0.928  56.742  14.076  1.00 53.40      D    N  
ATOM    508  OD1 ASN B  70      -3.121  57.187  13.895  1.00 54.81      D    O  
ATOM    509  N   TYR B  71      -3.136  53.064  10.597  1.00 46.42      D    N  
ATOM    510  CA  TYR B  71      -3.173  52.401   9.297  1.00 45.10      D    C  
ATOM    511  C   TYR B  71      -4.554  51.927   8.849  1.00 45.74      D    C  
ATOM    512  O   TYR B  71      -4.772  51.713   7.657  1.00 46.07      D    O  
ATOM    513  CB  TYR B  71      -2.217  51.206   9.277  1.00 44.57      D    C  
ATOM    514  CG  TYR B  71      -0.759  51.586   9.263  1.00 43.86      D    C  
ATOM    515  CD1 TYR B  71      -0.085  51.899  10.442  1.00 42.36      D    C  
ATOM    516  CD2 TYR B  71      -0.055  51.651   8.062  1.00 44.08      D    C  
ATOM    517  CE1 TYR B  71       1.261  52.270  10.424  1.00 44.28      D    C  
ATOM    518  CE2 TYR B  71       1.285  52.020   8.031  1.00 46.33      D    C  
ATOM    519  CZ  TYR B  71       1.937  52.329   9.215  1.00 45.22      D    C  
ATOM    520  OH  TYR B  71       3.259  52.707   9.172  1.00 46.88      D    O  
ATOM    521  N   ILE B  72      -5.484  51.770   9.789  1.00 45.73      D    N  
ATOM    522  CA  ILE B  72      -6.818  51.284   9.448  1.00 47.51      D    C  
ATOM    523  C   ILE B  72      -7.954  52.236   9.801  1.00 48.80      D    C  
ATOM    524  O   ILE B  72      -7.746  53.270  10.435  1.00 49.73      D    O  
ATOM    525  CB  ILE B  72      -7.097  49.939  10.139  1.00 47.91      D    C  
ATOM    526  CG1 ILE B  72      -7.052  50.125  11.656  1.00 49.13      D    C  
ATOM    527  CG2 ILE B  72      -6.070  48.909   9.694  1.00 47.76      D    C  
ATOM    528  CD1 ILE B  72      -7.389  48.880  12.442  1.00 50.21      D    C  
ATOM    529  N   ARG B  73      -9.163  51.873   9.389  1.00 49.38      D    N  
ATOM    530  CA  ARG B  73     -10.328  52.699   9.664  1.00 51.53      D    C  
ATOM    531  C   ARG B  73     -10.940  52.398  11.026  1.00 51.68      D    C  
ATOM    532  O   ARG B  73     -10.810  51.290  11.552  1.00 50.34      D    O  
ATOM    533  CB  ARG B  73     -11.377  52.529   8.562  1.00 52.84      D    C  
ATOM    534  CG  ARG B  73     -10.960  53.166   7.239  1.00 56.78      D    C  
ATOM    535  CD  ARG B  73     -12.149  53.401   6.313  1.00 60.35      D    C  
ATOM    536  NE  ARG B  73     -11.775  54.187   5.138  1.00 64.72      D    N  
ATOM    537  CZ  ARG B  73     -11.228  55.401   5.187  1.00 67.44      D    C  
ATOM    538  NH1 ARG B  73     -10.986  55.982   6.355  1.00 68.68      D    N1+
ATOM    539  NH2 ARG B  73     -10.919  56.036   4.065  1.00 69.37      D    N  
ATOM    540  N   ALA B  74     -11.605  53.402  11.587  1.00 49.82      D    N  
ATOM    541  CA  ALA B  74     -12.235  53.286  12.895  1.00 49.73      D    C  
ATOM    542  C   ALA B  74     -13.185  52.102  12.984  1.00 49.53      D    C  
ATOM    543  O   ALA B  74     -13.149  51.339  13.950  1.00 51.02      D    O  
ATOM    544  CB  ALA B  74     -12.980  54.570  13.220  1.00 50.19      D    C  
ATOM    545  N   SER B  75     -14.030  51.953  11.971  1.00 48.30      D    N  
ATOM    546  CA  SER B  75     -15.011  50.879  11.931  1.00 46.39      D    C  
ATOM    547  C   SER B  75     -14.389  49.489  11.859  1.00 45.72      D    C  
ATOM    548  O   SER B  75     -15.100  48.487  11.961  1.00 43.85      D    O  
ATOM    549  CB  SER B  75     -15.933  51.072  10.730  1.00 46.43      D    C  
ATOM    550  OG  SER B  75     -15.187  51.041   9.525  1.00 47.46      D    O  
ATOM    551  N   ASP B  76     -13.073  49.424  11.673  1.00 43.96      D    N  
ATOM    552  CA  ASP B  76     -12.390  48.137  11.576  1.00 43.58      D    C  
ATOM    553  C   ASP B  76     -12.112  47.481  12.920  1.00 42.44      D    C  
ATOM    554  O   ASP B  76     -12.004  46.258  13.004  1.00 40.98      D    O  
ATOM    555  CB  ASP B  76     -11.050  48.271  10.848  1.00 43.42      D    C  
ATOM    556  CG  ASP B  76     -11.202  48.497   9.360  1.00 44.82      D    C  
ATOM    557  OD1 ASP B  76     -12.181  48.001   8.764  1.00 43.24      D    O  
ATOM    558  OD2 ASP B  76     -10.316  49.157   8.778  1.00 44.99      D    O1-
ATOM    559  N   PHE B  77     -11.980  48.282  13.969  1.00 41.63      D    N  
ATOM    560  CA  PHE B  77     -11.671  47.715  15.268  1.00 42.65      D    C  
ATOM    561  C   PHE B  77     -12.686  46.710  15.776  1.00 42.41      D    C  
ATOM    562  O   PHE B  77     -12.378  45.890  16.639  1.00 42.15      D    O  
ATOM    563  CB  PHE B  77     -11.426  48.821  16.291  1.00 43.21      D    C  
ATOM    564  CG  PHE B  77     -10.023  49.349  16.258  1.00 44.63      D    C  
ATOM    565  CD1 PHE B  77      -9.703  50.472  15.506  1.00 46.11      D    C  
ATOM    566  CD2 PHE B  77      -9.002  48.676  16.930  1.00 45.06      D    C  
ATOM    567  CE1 PHE B  77      -8.389  50.917  15.418  1.00 46.46      D    C  
ATOM    568  CE2 PHE B  77      -7.682  49.111  16.849  1.00 45.37      D    C  
ATOM    569  CZ  PHE B  77      -7.375  50.233  16.092  1.00 46.97      D    C  
ATOM    570  N   LYS B  78     -13.890  46.758  15.222  1.00 43.10      D    N  
ATOM    571  CA  LYS B  78     -14.932  45.819  15.604  1.00 44.12      D    C  
ATOM    572  C   LYS B  78     -14.469  44.413  15.216  1.00 42.84      D    C  
ATOM    573  O   LYS B  78     -14.661  43.442  15.959  1.00 41.56      D    O  
ATOM    574  CB  LYS B  78     -16.224  46.168  14.862  1.00 47.05      D    C  
ATOM    575  CG  LYS B  78     -17.360  45.189  15.064  1.00 51.48      D    C  
ATOM    576  CD  LYS B  78     -18.568  45.564  14.206  1.00 54.97      D    C  
ATOM    577  CE  LYS B  78     -19.716  44.576  14.410  1.00 58.90      D    C  
ATOM    578  NZ  LYS B  78     -20.900  44.876  13.550  1.00 61.80      D    N1+
ATOM    579  N   TYR B  79     -13.855  44.314  14.042  1.00 41.33      D    N  
ATOM    580  CA  TYR B  79     -13.370  43.040  13.532  1.00 40.68      D    C  
ATOM    581  C   TYR B  79     -11.956  42.730  14.006  1.00 40.06      D    C  
ATOM    582  O   TYR B  79     -11.613  41.573  14.226  1.00 39.03      D    O  
ATOM    583  CB  TYR B  79     -13.451  43.044  12.006  1.00 42.24      D    C  
ATOM    584  CG  TYR B  79     -14.804  43.511  11.532  1.00 44.27      D    C  
ATOM    585  CD1 TYR B  79     -15.043  44.861  11.268  1.00 44.77      D    C  
ATOM    586  CD2 TYR B  79     -15.875  42.621  11.444  1.00 44.27      D    C  
ATOM    587  CE1 TYR B  79     -16.318  45.317  10.934  1.00 47.12      D    C  
ATOM    588  CE2 TYR B  79     -17.156  43.065  11.113  1.00 45.69      D    C  
ATOM    589  CZ  TYR B  79     -17.371  44.415  10.860  1.00 47.28      D    C  
ATOM    590  OH  TYR B  79     -18.635  44.864  10.541  1.00 47.02      D    O  
ATOM    591  N   ILE B  80     -11.135  43.763  14.161  1.00 40.00      D    N  
ATOM    592  CA  ILE B  80      -9.772  43.573  14.646  1.00 39.71      D    C  
ATOM    593  C   ILE B  80      -9.839  42.948  16.042  1.00 39.74      D    C  
ATOM    594  O   ILE B  80      -8.967  42.167  16.433  1.00 38.19      D    O  
ATOM    595  CB  ILE B  80      -9.019  44.930  14.746  1.00 40.96      D    C  
ATOM    596  CG1 ILE B  80      -8.790  45.506  13.345  1.00 40.87      D    C  
ATOM    597  CG2 ILE B  80      -7.697  44.747  15.472  1.00 40.71      D    C  
ATOM    598  CD1 ILE B  80      -7.984  44.603  12.446  1.00 42.92      D    C  
ATOM    599  N   ASP B  81     -10.881  43.306  16.788  1.00 39.22      D    N  
ATOM    600  CA  ASP B  81     -11.072  42.799  18.146  1.00 40.10      D    C  
ATOM    601  C   ASP B  81     -11.361  41.302  18.185  1.00 39.44      D    C  
ATOM    602  O   ASP B  81     -11.276  40.680  19.244  1.00 40.71      D    O  
ATOM    603  CB  ASP B  81     -12.220  43.537  18.844  1.00 40.99      D    C  
ATOM    604  CG  ASP B  81     -11.845  44.943  19.278  1.00 42.54      D    C  
ATOM    605  OD1 ASP B  81     -10.643  45.287  19.269  1.00 43.64      D    O  
ATOM    606  OD2 ASP B  81     -12.764  45.706  19.646  1.00 42.39      D    O1-
ATOM    607  N   THR B  82     -11.698  40.726  17.037  1.00 38.32      D    N  
ATOM    608  CA  THR B  82     -12.008  39.302  16.965  1.00 38.84      D    C  
ATOM    609  C   THR B  82     -10.787  38.430  16.654  1.00 37.94      D    C  
ATOM    610  O   THR B  82     -10.882  37.204  16.590  1.00 36.05      D    O  
ATOM    611  CB  THR B  82     -13.095  39.033  15.909  1.00 39.59      D    C  
ATOM    612  CG2 THR B  82     -12.503  39.013  14.519  1.00 37.28      D    C  
ATOM    613  OG1 THR B  82     -13.694  37.759  16.162  1.00 47.93      D    O  
ATOM    614  N   ILE B  83      -9.640  39.066  16.453  1.00 36.90      D    N  
ATOM    615  CA  ILE B  83      -8.412  38.335  16.174  1.00 35.67      D    C  
ATOM    616  C   ILE B  83      -8.028  37.552  17.432  1.00 36.92      D    C  
ATOM    617  O   ILE B  83      -7.791  38.151  18.478  1.00 35.42      D    O  
ATOM    618  CB  ILE B  83      -7.262  39.309  15.799  1.00 35.80      D    C  
ATOM    619  CG1 ILE B  83      -7.564  39.969  14.447  1.00 35.45      D    C  
ATOM    620  CG2 ILE B  83      -5.934  38.558  15.766  1.00 31.01      D    C  
ATOM    621  CD1 ILE B  83      -6.480  40.936  13.954  1.00 37.79      D    C  
ATOM    622  N   ASP B  84      -7.972  36.225  17.318  1.00 39.12      D    N  
ATOM    623  CA  ASP B  84      -7.639  35.334  18.440  1.00 40.87      D    C  
ATOM    624  C   ASP B  84      -6.251  34.740  18.341  1.00 39.06      D    C  
ATOM    625  O   ASP B  84      -5.786  34.086  19.277  1.00 38.92      D    O  
ATOM    626  CB  ASP B  84      -8.597  34.135  18.513  1.00 46.06      D    C  
ATOM    627  CG  ASP B  84     -10.025  34.529  18.751  1.00 50.42      D    C  
ATOM    628  OD1 ASP B  84     -10.267  35.564  19.406  1.00 56.11      D    O  
ATOM    629  OD2 ASP B  84     -10.911  33.780  18.293  1.00 53.71      D    O1-
ATOM    630  N   LYS B  85      -5.607  34.909  17.197  1.00 37.05      D    N  
ATOM    631  CA  LYS B  85      -4.281  34.349  17.023  1.00 35.85      D    C  
ATOM    632  C   LYS B  85      -3.535  34.970  15.854  1.00 35.57      D    C  
ATOM    633  O   LYS B  85      -4.099  35.225  14.787  1.00 33.44      D    O  
ATOM    634  CB  LYS B  85      -4.375  32.837  16.817  1.00 36.86      D    C  
ATOM    635  CG  LYS B  85      -3.035  32.116  16.753  1.00 37.29      D    C  
ATOM    636  CD  LYS B  85      -3.229  30.606  16.621  1.00 41.00      D    C  
ATOM    637  CE  LYS B  85      -1.890  29.886  16.506  1.00 43.63      D    C  
ATOM    638  NZ  LYS B  85      -1.017  30.110  17.700  1.00 45.46      D    N1+
ATOM    639  N   ILE B  86      -2.254  35.212  16.081  1.00 32.76      D    N  
ATOM    640  CA  ILE B  86      -1.379  35.761  15.065  1.00 32.23      D    C  
ATOM    641  C   ILE B  86      -0.087  34.971  15.153  1.00 31.45      D    C  
ATOM    642  O   ILE B  86       0.495  34.844  16.235  1.00 31.37      D    O  
ATOM    643  CB  ILE B  86      -1.051  37.248  15.317  1.00 32.06      D    C  
ATOM    644  CG1 ILE B  86      -2.315  38.094  15.143  1.00 30.46      D    C  
ATOM    645  CG2 ILE B  86       0.061  37.699  14.364  1.00 33.82      D    C  
ATOM    646  CD1 ILE B  86      -2.095  39.592  15.304  1.00 30.95      D    C  
ATOM    647  N   LYS B  87       0.342  34.417  14.028  1.00 32.43      D    N  
ATOM    648  CA  LYS B  87       1.590  33.672  13.991  1.00 33.27      D    C  
ATOM    649  C   LYS B  87       2.402  34.120  12.787  1.00 32.57      D    C  
ATOM    650  O   LYS B  87       1.905  34.142  11.668  1.00 32.53      D    O  
ATOM    651  CB  LYS B  87       1.346  32.168  13.897  1.00 37.12      D    C  
ATOM    652  CG  LYS B  87       2.640  31.361  13.847  1.00 43.23      D    C  
ATOM    653  CD  LYS B  87       2.376  29.866  13.779  1.00 50.91      D    C  
ATOM    654  CE  LYS B  87       3.678  29.080  13.704  1.00 55.43      D    C  
ATOM    655  NZ  LYS B  87       3.430  27.612  13.598  1.00 60.80      D    N1+
ATOM    656  N   VAL B  88       3.648  34.499  13.034  1.00 30.93      D    N  
ATOM    657  CA  VAL B  88       4.544  34.924  11.975  1.00 29.70      D    C  
ATOM    658  C   VAL B  88       5.611  33.850  11.824  1.00 30.10      D    C  
ATOM    659  O   VAL B  88       6.101  33.314  12.818  1.00 31.46      D    O  
ATOM    660  CB  VAL B  88       5.225  36.281  12.319  1.00 29.92      D    C  
ATOM    661  CG1 VAL B  88       6.283  36.621  11.267  1.00 30.84      D    C  
ATOM    662  CG2 VAL B  88       4.184  37.387  12.385  1.00 28.73      D    C  
ATOM    663  N   GLU B  89       5.937  33.513  10.581  1.00 29.81      D    N  
ATOM    664  CA  GLU B  89       6.964  32.526  10.288  1.00 31.81      D    C  
ATOM    665  C   GLU B  89       7.923  33.166   9.297  1.00 31.27      D    C  
ATOM    666  O   GLU B  89       7.498  33.701   8.272  1.00 31.30      D    O  
ATOM    667  CB  GLU B  89       6.353  31.263   9.677  1.00 33.28      D    C  
ATOM    668  CG  GLU B  89       5.332  30.587  10.578  1.00 40.43      D    C  
ATOM    669  CD  GLU B  89       4.862  29.254  10.030  1.00 45.48      D    C  
ATOM    670  OE1 GLU B  89       5.677  28.309   9.985  1.00 48.44      D    O  
ATOM    671  OE2 GLU B  89       3.681  29.154   9.639  1.00 49.91      D    O1-
ATOM    672  N   TRP B  90       9.213  33.120   9.604  1.00 30.00      D    N  
ATOM    673  CA  TRP B  90      10.212  33.721   8.732  1.00 30.00      D    C  
ATOM    674  C   TRP B  90      10.636  32.727   7.673  1.00 30.24      D    C  
ATOM    675  O   TRP B  90      11.128  31.643   7.982  1.00 29.19      D    O  
ATOM    676  CB  TRP B  90      11.404  34.202   9.565  1.00 30.22      D    C  
ATOM    677  CG  TRP B  90      11.094  35.481  10.279  1.00 28.93      D    C  
ATOM    678  CD1 TRP B  90      11.331  36.748   9.829  1.00 29.13      D    C  
ATOM    679  CD2 TRP B  90      10.427  35.620  11.537  1.00 31.19      D    C  
ATOM    680  CE2 TRP B  90      10.288  37.005  11.787  1.00 29.91      D    C  
ATOM    681  CE3 TRP B  90       9.930  34.706  12.480  1.00 28.85      D    C  
ATOM    682  NE1 TRP B  90      10.849  37.672  10.731  1.00 30.76      D    N  
ATOM    683  CZ2 TRP B  90       9.675  37.499  12.938  1.00 30.03      D    C  
ATOM    684  CZ3 TRP B  90       9.322  35.197  13.623  1.00 29.22      D    C  
ATOM    685  CH2 TRP B  90       9.198  36.583  13.844  1.00 32.32      D    C  
ATOM    686  N   LEU B  91      10.441  33.124   6.418  1.00 30.73      D    N  
ATOM    687  CA  LEU B  91      10.729  32.283   5.267  1.00 32.22      D    C  
ATOM    688  C   LEU B  91      12.190  31.909   5.092  1.00 33.81      D    C  
ATOM    689  O   LEU B  91      12.498  30.858   4.534  1.00 33.78      D    O  
ATOM    690  CB  LEU B  91      10.219  32.963   4.002  1.00 31.91      D    C  
ATOM    691  CG  LEU B  91       8.743  33.368   4.038  1.00 33.59      D    C  
ATOM    692  CD1 LEU B  91       8.339  33.929   2.677  1.00 33.85      D    C  
ATOM    693  CD2 LEU B  91       7.887  32.163   4.391  1.00 34.80      D    C  
ATOM    694  N   ALA B  92      13.085  32.761   5.575  1.00 34.32      D    N  
ATOM    695  CA  ALA B  92      14.510  32.498   5.453  1.00 37.00      D    C  
ATOM    696  C   ALA B  92      14.914  31.214   6.176  1.00 38.85      D    C  
ATOM    697  O   ALA B  92      15.991  30.671   5.923  1.00 38.47      D    O  
ATOM    698  CB  ALA B  92      15.308  33.686   5.987  1.00 37.66      D    C  
ATOM    699  N   LEU B  93      14.054  30.732   7.073  1.00 39.97      D    N  
ATOM    700  CA  LEU B  93      14.336  29.506   7.818  1.00 43.76      D    C  
ATOM    701  C   LEU B  93      13.978  28.285   6.984  1.00 47.60      D    C  
ATOM    702  O   LEU B  93      14.312  27.154   7.343  1.00 49.07      D    O  
ATOM    703  CB  LEU B  93      13.548  29.466   9.133  1.00 42.75      D    C  
ATOM    704  CG  LEU B  93      13.918  30.467  10.231  1.00 41.12      D    C  
ATOM    705  CD1 LEU B  93      13.082  30.188  11.469  1.00 41.11      D    C  
ATOM    706  CD2 LEU B  93      15.400  30.357  10.563  1.00 40.58      D    C  
ATOM    707  N   GLU B  94      13.287  28.520   5.874  1.00 50.70      D    N  
ATOM    708  CA  GLU B  94      12.891  27.437   4.982  1.00 54.16      D    C  
ATOM    709  C   GLU B  94      13.877  27.343   3.824  1.00 53.85      D    C  
ATOM    710  O   GLU B  94      14.039  26.284   3.222  1.00 54.91      D    O  
ATOM    711  CB  GLU B  94      11.478  27.681   4.442  1.00 56.24      D    C  
ATOM    712  CG  GLU B  94      10.424  27.849   5.526  1.00 61.40      D    C  
ATOM    713  CD  GLU B  94       9.040  28.150   4.972  1.00 64.87      D    C  
ATOM    714  OE1 GLU B  94       8.132  28.466   5.776  1.00 66.46      D    O  
ATOM    715  OE2 GLU B  94       8.859  28.067   3.737  1.00 66.71      D    O1-
ATOM    716  N   SER B  95      14.547  28.454   3.526  1.00 54.99      D    N  
ATOM    717  CA  SER B  95      15.508  28.492   2.433  1.00 55.08      D    C  
ATOM    718  C   SER B  95      16.184  29.839   2.278  1.00 56.34      D    C  
ATOM    719  O   SER B  95      15.638  30.869   2.676  1.00 56.44      D    O  
ATOM    720  CB  SER B  95      14.806  28.163   1.112  1.00 55.10      D    C  
ATOM    721  OG  SER B  95      15.427  28.835   0.022  1.00 52.37      D    O  
ATOM    722  N   GLU B  96      17.377  29.837   1.692  1.00 56.90      D    N  
ATOM    723  CA  GLU B  96      18.060  31.091   1.424  1.00 59.15      D    C  
ATOM    724  C   GLU B  96      17.145  31.676   0.356  1.00 57.56      D    C  
ATOM    725  O   GLU B  96      15.935  31.454   0.384  1.00 59.09      D    O  
ATOM    726  CB  GLU B  96      19.445  30.860   0.818  1.00 63.54      D    C  
ATOM    727  CG  GLU B  96      20.437  30.139   1.706  1.00 70.27      D    C  
ATOM    728  CD  GLU B  96      21.750  29.876   0.989  1.00 75.18      D    C  
ATOM    729  OE1 GLU B  96      22.374  30.848   0.507  1.00 77.86      D    O  
ATOM    730  OE2 GLU B  96      22.157  28.696   0.906  1.00 78.83      D    O1-
ATOM    731  N   MET B  97      17.703  32.400  -0.601  1.00 54.52      D    N  
ATOM    732  CA  MET B  97      16.876  32.975  -1.650  1.00 50.13      D    C  
ATOM    733  C   MET B  97      15.870  33.940  -1.036  1.00 46.55      D    C  
ATOM    734  O   MET B  97      15.352  34.822  -1.720  1.00 48.28      D    O  
ATOM    735  CB  MET B  97      16.133  31.867  -2.410  1.00 49.69      D    C  
ATOM    736  CG  MET B  97      17.009  30.696  -2.843  1.00 49.47      D    C  
ATOM    737  SD  MET B  97      18.575  31.236  -3.561  1.00 44.45      D    S  
ATOM    738  CE  MET B  97      19.728  30.386  -2.512  1.00 50.58      D    C  
ATOM    739  N   TYR B  98      15.586  33.755   0.251  1.00 44.21      D    N  
ATOM    740  CA  TYR B  98      14.664  34.620   0.978  1.00 40.99      D    C  
ATOM    741  C   TYR B  98      15.450  35.599   1.831  1.00 39.28      D    C  
ATOM    742  O   TYR B  98      16.463  35.240   2.433  1.00 41.09      D    O  
ATOM    743  CB  TYR B  98      13.752  33.805   1.899  1.00 40.61      D    C  
ATOM    744  CG  TYR B  98      12.613  33.101   1.202  1.00 40.84      D    C  
ATOM    745  CD1 TYR B  98      12.406  31.735   1.375  1.00 39.24      D    C  
ATOM    746  CD2 TYR B  98      11.726  33.805   0.387  1.00 41.18      D    C  
ATOM    747  CE1 TYR B  98      11.343  31.083   0.756  1.00 41.05      D    C  
ATOM    748  CE2 TYR B  98      10.659  33.161  -0.237  1.00 40.80      D    C  
ATOM    749  CZ  TYR B  98      10.475  31.800  -0.045  1.00 40.70      D    C  
ATOM    750  OH  TYR B  98       9.415  31.160  -0.648  1.00 43.08      D    O  
ATOM    751  N   ASP B  99      14.981  36.838   1.870  1.00 37.21      D    N  
ATOM    752  CA  ASP B  99      15.606  37.872   2.676  1.00 35.74      D    C  
ATOM    753  C   ASP B  99      15.164  37.531   4.109  1.00 35.56      D    C  
ATOM    754  O   ASP B  99      14.134  36.881   4.306  1.00 33.23      D    O  
ATOM    755  CB  ASP B  99      15.073  39.241   2.230  1.00 35.55      D    C  
ATOM    756  CG  ASP B  99      15.786  40.405   2.894  1.00 36.89      D    C  
ATOM    757  OD1 ASP B  99      15.611  40.603   4.116  1.00 34.68      D    O  
ATOM    758  OD2 ASP B  99      16.520  41.135   2.185  1.00 36.90      D    O1-
ATOM    759  N   THR B 100      15.945  37.932   5.107  1.00 32.99      D    N  
ATOM    760  CA  THR B 100      15.587  37.633   6.490  1.00 30.21      D    C  
ATOM    761  C   THR B 100      14.359  38.421   6.918  1.00 30.49      D    C  
ATOM    762  O   THR B 100      13.812  38.214   8.001  1.00 31.50      D    O  
ATOM    763  CB  THR B 100      16.764  37.938   7.433  1.00 31.43      D    C  
ATOM    764  CG2 THR B 100      17.844  36.884   7.266  1.00 29.49      D    C  
ATOM    765  OG1 THR B 100      17.308  39.228   7.126  1.00 31.01      D    O  
ATOM    766  N   ARG B 101      13.922  39.330   6.058  1.00 28.90      D    N  
ATOM    767  CA  ARG B 101      12.749  40.137   6.350  1.00 28.84      D    C  
ATOM    768  C   ARG B 101      11.491  39.463   5.806  1.00 27.09      D    C  
ATOM    769  O   ARG B 101      10.386  39.879   6.117  1.00 29.71      D    O  
ATOM    770  CB  ARG B 101      12.897  41.525   5.718  1.00 31.94      D    C  
ATOM    771  CG  ARG B 101      13.937  42.417   6.391  1.00 34.13      D    C  
ATOM    772  CD  ARG B 101      14.208  43.672   5.560  1.00 37.23      D    C  
ATOM    773  NE  ARG B 101      14.973  43.369   4.353  1.00 36.50      D    N  
ATOM    774  CZ  ARG B 101      15.327  44.272   3.441  1.00 38.16      D    C  
ATOM    775  NH1 ARG B 101      14.983  45.546   3.588  1.00 39.55      D    N1+
ATOM    776  NH2 ARG B 101      16.040  43.902   2.387  1.00 38.83      D    N  
ATOM    777  N   ASP B 102      11.669  38.420   5.000  1.00 28.60      D    N  
ATOM    778  CA  ASP B 102      10.542  37.715   4.388  1.00 28.25      D    C  
ATOM    779  C   ASP B 102       9.789  36.870   5.407  1.00 29.69      D    C  
ATOM    780  O   ASP B 102      10.403  36.147   6.195  1.00 28.32      D    O  
ATOM    781  CB  ASP B 102      11.048  36.849   3.234  1.00 28.62      D    C  
ATOM    782  CG  ASP B 102      11.713  37.675   2.138  1.00 29.62      D    C  
ATOM    783  OD1 ASP B 102      11.575  38.917   2.157  1.00 28.56      D    O  
ATOM    784  OD2 ASP B 102      12.355  37.085   1.257  1.00 30.46      D    O1-
ATOM    785  N   PHE B 103       8.460  36.958   5.383  1.00 28.66      D    N  
ATOM    786  CA  PHE B 103       7.645  36.225   6.346  1.00 28.27      D    C  
ATOM    787  C   PHE B 103       6.207  36.000   5.901  1.00 29.15      D    C  
ATOM    788  O   PHE B 103       5.695  36.685   5.013  1.00 28.44      D    O  
ATOM    789  CB  PHE B 103       7.619  36.988   7.679  1.00 25.79      D    C  
ATOM    790  CG  PHE B 103       6.783  38.255   7.650  1.00 27.53      D    C  
ATOM    791  CD1 PHE B 103       5.446  38.239   8.050  1.00 27.31      D    C  
ATOM    792  CD2 PHE B 103       7.329  39.458   7.205  1.00 28.52      D    C  
ATOM    793  CE1 PHE B 103       4.666  39.404   8.008  1.00 30.15      D    C  
ATOM    794  CE2 PHE B 103       6.558  40.630   7.159  1.00 29.27      D    C  
ATOM    795  CZ  PHE B 103       5.230  40.607   7.558  1.00 26.01      D    C  
ATOM    796  N   SER B 104       5.568  35.023   6.537  1.00 28.71      D    N  
ATOM    797  CA  SER B 104       4.166  34.729   6.293  1.00 28.17      D    C  
ATOM    798  C   SER B 104       3.527  35.057   7.634  1.00 28.19      D    C  
ATOM    799  O   SER B 104       4.128  34.822   8.691  1.00 27.76      D    O  
ATOM    800  CB  SER B 104       3.952  33.249   5.981  1.00 29.70      D    C  
ATOM    801  OG  SER B 104       4.223  32.467   7.129  1.00 34.07      D    O  
ATOM    802  N   ILE B 105       2.333  35.631   7.601  1.00 26.11      D    N  
ATOM    803  CA  ILE B 105       1.636  35.965   8.821  1.00 27.58      D    C  
ATOM    804  C   ILE B 105       0.241  35.363   8.730  1.00 28.24      D    C  
ATOM    805  O   ILE B 105      -0.453  35.525   7.725  1.00 25.25      D    O  
ATOM    806  CB  ILE B 105       1.541  37.486   9.026  1.00 29.81      D    C  
ATOM    807  CG1 ILE B 105       0.793  37.789  10.325  1.00 27.73      D    C  
ATOM    808  CG2 ILE B 105       0.848  38.132   7.841  1.00 31.25      D    C  
ATOM    809  CD1 ILE B 105       1.089  39.178  10.886  1.00 28.39      D    C  
ATOM    810  N   THR B 106      -0.141  34.634   9.770  1.00 28.62      D    N  
ATOM    811  CA  THR B 106      -1.450  33.989   9.797  1.00 28.19      D    C  
ATOM    812  C   THR B 106      -2.331  34.554  10.899  1.00 29.06      D    C  
ATOM    813  O   THR B 106      -1.935  34.594  12.065  1.00 30.63      D    O  
ATOM    814  CB  THR B 106      -1.316  32.475  10.021  1.00 28.91      D    C  
ATOM    815  CG2 THR B 106      -2.696  31.805   9.965  1.00 27.89      D    C  
ATOM    816  OG1 THR B 106      -0.469  31.917   9.008  1.00 30.63      D    O  
ATOM    817  N   PHE B 107      -3.528  34.992  10.520  1.00 28.63      D    N  
ATOM    818  CA  PHE B 107      -4.484  35.540  11.468  1.00 28.05      D    C  
ATOM    819  C   PHE B 107      -5.685  34.613  11.597  1.00 30.04      D    C  
ATOM    820  O   PHE B 107      -6.075  33.965  10.629  1.00 27.36      D    O  
ATOM    821  CB  PHE B 107      -5.058  36.872  10.989  1.00 30.17      D    C  
ATOM    822  CG  PHE B 107      -4.043  37.953  10.772  1.00 29.46      D    C  
ATOM    823  CD1 PHE B 107      -3.318  38.019   9.587  1.00 30.24      D    C  
ATOM    824  CD2 PHE B 107      -3.854  38.940  11.735  1.00 31.21      D    C  
ATOM    825  CE1 PHE B 107      -2.416  39.065   9.362  1.00 29.44      D    C  
ATOM    826  CE2 PHE B 107      -2.959  39.986  11.522  1.00 28.98      D    C  
ATOM    827  CZ  PHE B 107      -2.239  40.045  10.331  1.00 27.59      D    C  
ATOM    828  N   HIS B 108      -6.255  34.552  12.797  1.00 30.73      D    N  
ATOM    829  CA  HIS B 108      -7.485  33.798  12.996  1.00 33.41      D    C  
ATOM    830  C   HIS B 108      -8.488  34.781  13.577  1.00 33.54      D    C  
ATOM    831  O   HIS B 108      -8.237  35.412  14.604  1.00 33.66      D    O  
ATOM    832  CB  HIS B 108      -7.331  32.608  13.947  1.00 33.38      D    C  
ATOM    833  CG  HIS B 108      -8.612  31.853  14.144  1.00 35.81      D    C  
ATOM    834  CD2 HIS B 108      -9.198  30.886  13.396  1.00 36.48      D    C  
ATOM    835  ND1 HIS B 108      -9.514  32.165  15.138  1.00 35.55      D    N  
ATOM    836  CE1 HIS B 108     -10.603  31.429  14.992  1.00 35.61      D    C  
ATOM    837  NE2 HIS B 108     -10.437  30.646  13.942  1.00 37.90      D    N  
ATOM    838  N   PHE B 109      -9.606  34.948  12.882  1.00 35.82      D    N  
ATOM    839  CA  PHE B 109     -10.665  35.838  13.332  1.00 37.62      D    C  
ATOM    840  C   PHE B 109     -11.768  34.952  13.908  1.00 39.33      D    C  
ATOM    841  O   PHE B 109     -12.179  33.989  13.268  1.00 37.72      D    O  
ATOM    842  CB  PHE B 109     -11.246  36.642  12.166  1.00 38.99      D    C  
ATOM    843  CG  PHE B 109     -10.246  37.526  11.458  1.00 37.63      D    C  
ATOM    844  CD1 PHE B 109      -9.459  37.024  10.427  1.00 36.48      D    C  
ATOM    845  CD2 PHE B 109     -10.119  38.868  11.806  1.00 37.83      D    C  
ATOM    846  CE1 PHE B 109      -8.559  37.848   9.745  1.00 35.92      D    C  
ATOM    847  CE2 PHE B 109      -9.220  39.702  11.131  1.00 35.63      D    C  
ATOM    848  CZ  PHE B 109      -8.441  39.188  10.097  1.00 34.77      D    C  
ATOM    849  N   HIS B 110     -12.227  35.271  15.114  1.00 41.85      D    N  
ATOM    850  CA  HIS B 110     -13.292  34.502  15.752  1.00 46.53      D    C  
ATOM    851  C   HIS B 110     -14.603  34.838  15.056  1.00 46.43      D    C  
ATOM    852  O   HIS B 110     -15.554  34.056  15.078  1.00 45.96      D    O  
ATOM    853  CB  HIS B 110     -13.375  34.850  17.245  1.00 50.91      D    C  
ATOM    854  CG  HIS B 110     -14.557  34.252  17.946  1.00 57.42      D    C  
ATOM    855  CD2 HIS B 110     -14.678  33.129  18.693  1.00 59.32      D    C  
ATOM    856  ND1 HIS B 110     -15.813  34.821  17.906  1.00 59.28      D    N  
ATOM    857  CE1 HIS B 110     -16.655  34.074  18.600  1.00 60.65      D    C  
ATOM    858  NE2 HIS B 110     -15.991  33.041  19.088  1.00 60.95      D    N  
ATOM    859  N   GLY B 111     -14.643  36.014  14.441  1.00 45.04      D    N  
ATOM    860  CA  GLY B 111     -15.833  36.443  13.732  1.00 45.87      D    C  
ATOM    861  C   GLY B 111     -16.899  37.079  14.604  1.00 45.62      D    C  
ATOM    862  O   GLY B 111     -16.722  37.260  15.809  1.00 45.67      D    O  
ATOM    863  N   ILE B 112     -18.009  37.440  13.971  1.00 45.52      D    N  
ATOM    864  CA  ILE B 112     -19.139  38.042  14.660  1.00 45.96      D    C  
ATOM    865  C   ILE B 112     -20.412  37.450  14.073  1.00 46.63      D    C  
ATOM    866  O   ILE B 112     -20.673  37.581  12.877  1.00 45.66      D    O  
ATOM    867  CB  ILE B 112     -19.182  39.563  14.472  1.00 45.23      D    C  
ATOM    868  CG1 ILE B 112     -17.944  40.203  15.102  1.00 43.73      D    C  
ATOM    869  CG2 ILE B 112     -20.463  40.117  15.085  1.00 45.90      D    C  
ATOM    870  CD1 ILE B 112     -17.887  41.700  14.941  1.00 41.59      D    C  
ATOM    871  N   GLU B 113     -21.194  36.795  14.923  1.00 47.91      D    N  
ATOM    872  CA  GLU B 113     -22.438  36.173  14.498  1.00 49.68      D    C  
ATOM    873  C   GLU B 113     -23.301  37.098  13.651  1.00 48.37      D    C  
ATOM    874  O   GLU B 113     -23.648  38.197  14.076  1.00 46.03      D    O  
ATOM    875  CB  GLU B 113     -23.235  35.715  15.719  1.00 52.59      D    C  
ATOM    876  CG  GLU B 113     -23.295  34.211  15.875  1.00 58.17      D    C  
ATOM    877  CD  GLU B 113     -24.001  33.549  14.711  1.00 61.09      D    C  
ATOM    878  OE1 GLU B 113     -25.189  33.866  14.486  1.00 62.95      D    O  
ATOM    879  OE2 GLU B 113     -23.370  32.717  14.023  1.00 64.11      D    O1-
ATOM    880  N   GLY B 114     -23.629  36.637  12.447  1.00 47.58      D    N  
ATOM    881  CA  GLY B 114     -24.472  37.398  11.542  1.00 48.23      D    C  
ATOM    882  C   GLY B 114     -23.837  38.547  10.778  1.00 48.57      D    C  
ATOM    883  O   GLY B 114     -24.546  39.294  10.103  1.00 47.76      D    O  
ATOM    884  N   ASP B 115     -22.516  38.697  10.861  1.00 48.36      D    N  
ATOM    885  CA  ASP B 115     -21.860  39.799  10.158  1.00 47.33      D    C  
ATOM    886  C   ASP B 115     -20.470  39.492   9.614  1.00 46.28      D    C  
ATOM    887  O   ASP B 115     -20.150  39.846   8.481  1.00 46.75      D    O  
ATOM    888  CB  ASP B 115     -21.784  41.022  11.080  1.00 48.15      D    C  
ATOM    889  CG  ASP B 115     -21.149  42.227  10.404  1.00 50.21      D    C  
ATOM    890  OD1 ASP B 115     -21.545  42.548   9.263  1.00 51.35      D    O  
ATOM    891  OD2 ASP B 115     -20.266  42.862  11.019  1.00 50.08      D    O1-
ATOM    892  N   PHE B 116     -19.649  38.826  10.416  1.00 45.10      D    N  
ATOM    893  CA  PHE B 116     -18.279  38.509  10.019  1.00 44.25      D    C  
ATOM    894  C   PHE B 116     -17.997  37.058  10.388  1.00 44.97      D    C  
ATOM    895  O   PHE B 116     -18.136  36.671  11.545  1.00 45.79      D    O  
ATOM    896  CB  PHE B 116     -17.337  39.470  10.753  1.00 42.34      D    C  
ATOM    897  CG  PHE B 116     -15.879  39.288  10.431  1.00 41.34      D    C  
ATOM    898  CD1 PHE B 116     -15.441  39.212   9.113  1.00 39.32      D    C  
ATOM    899  CD2 PHE B 116     -14.935  39.269  11.455  1.00 39.29      D    C  
ATOM    900  CE1 PHE B 116     -14.081  39.124   8.820  1.00 39.98      D    C  
ATOM    901  CE2 PHE B 116     -13.578  39.184  11.175  1.00 39.56      D    C  
ATOM    902  CZ  PHE B 116     -13.148  39.112   9.854  1.00 37.46      D    C  
ATOM    903  N   LYS B 117     -17.599  36.249   9.414  1.00 45.39      D    N  
ATOM    904  CA  LYS B 117     -17.360  34.842   9.701  1.00 46.67      D    C  
ATOM    905  C   LYS B 117     -15.988  34.478  10.250  1.00 46.17      D    C  
ATOM    906  O   LYS B 117     -14.984  35.142   9.970  1.00 44.87      D    O  
ATOM    907  CB  LYS B 117     -17.657  33.994   8.464  1.00 48.96      D    C  
ATOM    908  CG  LYS B 117     -16.694  34.172   7.320  1.00 52.53      D    C  
ATOM    909  CD  LYS B 117     -17.052  33.245   6.168  1.00 56.76      D    C  
ATOM    910  CE  LYS B 117     -16.976  31.782   6.581  1.00 59.74      D    C  
ATOM    911  NZ  LYS B 117     -17.363  30.869   5.468  1.00 62.06      D    N1+
ATOM    912  N   GLU B 118     -15.966  33.424  11.060  1.00 43.42      D    N  
ATOM    913  CA  GLU B 118     -14.733  32.924  11.650  1.00 42.69      D    C  
ATOM    914  C   GLU B 118     -13.898  32.430  10.487  1.00 40.21      D    C  
ATOM    915  O   GLU B 118     -14.409  31.741   9.605  1.00 39.57      D    O  
ATOM    916  CB  GLU B 118     -15.034  31.771  12.622  1.00 45.31      D    C  
ATOM    917  CG  GLU B 118     -13.805  31.017  13.138  1.00 48.39      D    C  
ATOM    918  CD  GLU B 118     -13.386  29.863  12.228  1.00 53.49      D    C  
ATOM    919  OE1 GLU B 118     -12.283  29.303  12.432  1.00 54.18      D    O  
ATOM    920  OE2 GLU B 118     -14.162  29.504  11.316  1.00 55.23      D    O1-
ATOM    921  N   GLN B 119     -12.616  32.785  10.474  1.00 36.43      D    N  
ATOM    922  CA  GLN B 119     -11.750  32.370   9.381  1.00 33.88      D    C  
ATOM    923  C   GLN B 119     -10.271  32.538   9.702  1.00 31.78      D    C  
ATOM    924  O   GLN B 119      -9.899  33.305  10.593  1.00 29.68      D    O  
ATOM    925  CB  GLN B 119     -12.097  33.178   8.128  1.00 34.95      D    C  
ATOM    926  CG  GLN B 119     -12.034  34.690   8.337  1.00 35.32      D    C  
ATOM    927  CD  GLN B 119     -12.623  35.470   7.168  1.00 35.12      D    C  
ATOM    928  NE2 GLN B 119     -13.586  36.337   7.461  1.00 36.56      D    N  
ATOM    929  OE1 GLN B 119     -12.218  35.291   6.020  1.00 37.02      D    O  
ATOM    930  N   GLN B 120      -9.446  31.797   8.974  1.00 32.57      D    N  
ATOM    931  CA  GLN B 120      -8.001  31.853   9.128  1.00 34.28      D    C  
ATOM    932  C   GLN B 120      -7.429  32.308   7.794  1.00 34.00      D    C  
ATOM    933  O   GLN B 120      -7.672  31.687   6.750  1.00 34.04      D    O  
ATOM    934  CB  GLN B 120      -7.425  30.482   9.484  1.00 35.05      D    C  
ATOM    935  CG  GLN B 120      -5.952  30.540   9.844  1.00 39.01      D    C  
ATOM    936  CD  GLN B 120      -5.341  29.175  10.092  1.00 40.48      D    C  
ATOM    937  NE2 GLN B 120      -5.055  28.879  11.352  1.00 41.28      D    N  
ATOM    938  OE1 GLN B 120      -5.130  28.394   9.162  1.00 43.81      D    O  
ATOM    939  N   VAL B 121      -6.661  33.392   7.835  1.00 33.74      D    N  
ATOM    940  CA  VAL B 121      -6.073  33.953   6.630  1.00 30.43      D    C  
ATOM    941  C   VAL B 121      -4.565  34.117   6.788  1.00 30.58      D    C  
ATOM    942  O   VAL B 121      -4.092  34.590   7.827  1.00 28.78      D    O  
ATOM    943  CB  VAL B 121      -6.685  35.340   6.321  1.00 30.26      D    C  
ATOM    944  CG1 VAL B 121      -6.218  35.821   4.958  1.00 27.30      D    C  
ATOM    945  CG2 VAL B 121      -8.217  35.265   6.366  1.00 32.10      D    C  
ATOM    946  N   THR B 122      -3.828  33.710   5.761  1.00 28.31      D    N  
ATOM    947  CA  THR B 122      -2.367  33.810   5.749  1.00 28.87      D    C  
ATOM    948  C   THR B 122      -1.919  34.709   4.594  1.00 28.52      D    C  
ATOM    949  O   THR B 122      -2.370  34.530   3.462  1.00 29.18      D    O  
ATOM    950  CB  THR B 122      -1.709  32.424   5.551  1.00 28.82      D    C  
ATOM    951  CG2 THR B 122      -0.193  32.556   5.473  1.00 29.10      D    C  
ATOM    952  OG1 THR B 122      -2.036  31.571   6.659  1.00 31.36      D    O  
ATOM    953  N   LYS B 123      -1.040  35.672   4.874  1.00 26.86      D    N  
ATOM    954  CA  LYS B 123      -0.530  36.558   3.823  1.00 25.51      D    C  
ATOM    955  C   LYS B 123       0.988  36.450   3.841  1.00 26.10      D    C  
ATOM    956  O   LYS B 123       1.598  36.384   4.911  1.00 25.71      D    O  
ATOM    957  CB  LYS B 123      -0.958  38.007   4.067  1.00 27.65      D    C  
ATOM    958  CG  LYS B 123      -0.610  38.960   2.907  1.00 24.56      D    C  
ATOM    959  CD  LYS B 123      -1.388  40.266   3.006  1.00 27.28      D    C  
ATOM    960  CE  LYS B 123      -1.092  41.183   1.821  1.00 25.98      D    C  
ATOM    961  NZ  LYS B 123      -1.520  40.592   0.511  1.00 27.12      D    N1+
ATOM    962  N   VAL B 124       1.589  36.421   2.656  1.00 27.64      D    N  
ATOM    963  CA  VAL B 124       3.035  36.272   2.528  1.00 28.94      D    C  
ATOM    964  C   VAL B 124       3.701  37.533   2.011  1.00 29.27      D    C  
ATOM    965  O   VAL B 124       3.277  38.091   1.003  1.00 29.10      D    O  
ATOM    966  CB  VAL B 124       3.368  35.123   1.569  1.00 29.78      D    C  
ATOM    967  CG1 VAL B 124       4.866  34.885   1.533  1.00 29.37      D    C  
ATOM    968  CG2 VAL B 124       2.612  33.872   1.991  1.00 31.24      D    C  
ATOM    969  N   PHE B 125       4.759  37.960   2.697  1.00 29.36      D    N  
ATOM    970  CA  PHE B 125       5.488  39.170   2.320  1.00 27.99      D    C  
ATOM    971  C   PHE B 125       6.929  38.817   1.984  1.00 29.26      D    C  
ATOM    972  O   PHE B 125       7.585  38.109   2.739  1.00 27.14      D    O  
ATOM    973  CB  PHE B 125       5.443  40.190   3.460  1.00 25.28      D    C  
ATOM    974  CG  PHE B 125       4.069  40.763   3.708  1.00 27.57      D    C  
ATOM    975  CD1 PHE B 125       3.194  40.159   4.608  1.00 25.20      D    C  
ATOM    976  CD2 PHE B 125       3.643  41.896   3.024  1.00 27.90      D    C  
ATOM    977  CE1 PHE B 125       1.908  40.680   4.825  1.00 25.29      D    C  
ATOM    978  CE2 PHE B 125       2.366  42.424   3.227  1.00 26.49      D    C  
ATOM    979  CZ  PHE B 125       1.493  41.812   4.132  1.00 25.55      D    C  
ATOM    980  N   GLN B 126       7.409  39.312   0.845  1.00 29.26      D    N  
ATOM    981  CA  GLN B 126       8.761  39.030   0.383  1.00 32.80      D    C  
ATOM    982  C   GLN B 126       9.418  40.285  -0.159  1.00 33.85      D    C  
ATOM    983  O   GLN B 126       8.766  41.104  -0.803  1.00 33.94      D    O  
ATOM    984  CB  GLN B 126       8.750  38.027  -0.762  1.00 35.26      D    C  
ATOM    985  CG  GLN B 126       8.203  36.662  -0.459  1.00 43.04      D    C  
ATOM    986  CD  GLN B 126       8.204  35.807  -1.703  1.00 44.27      D    C  
ATOM    987  NE2 GLN B 126       7.078  35.168  -1.988  1.00 44.90      D    N  
ATOM    988  OE1 GLN B 126       9.214  35.728  -2.408  1.00 46.45      D    O  
ATOM    989  N   ILE B 127      10.719  40.401   0.072  1.00 34.18      D    N  
ATOM    990  CA  ILE B 127      11.482  41.544  -0.408  1.00 34.52      D    C  
ATOM    991  C   ILE B 127      11.787  41.411  -1.900  1.00 34.99      D    C  
ATOM    992  O   ILE B 127      12.118  40.332  -2.375  1.00 33.75      D    O  
ATOM    993  CB  ILE B 127      12.843  41.661   0.337  1.00 34.77      D    C  
ATOM    994  CG1 ILE B 127      12.632  42.209   1.754  1.00 33.09      D    C  
ATOM    995  CG2 ILE B 127      13.825  42.519  -0.482  1.00 33.85      D    C  
ATOM    996  CD1 ILE B 127      12.042  43.602   1.831  1.00 32.91      D    C  
ATOM    997  N   LYS B 128      11.660  42.519  -2.627  1.00 36.76      D    N  
ATOM    998  CA  LYS B 128      11.992  42.567  -4.049  1.00 39.03      D    C  
ATOM    999  C   LYS B 128      12.846  43.818  -4.230  1.00 40.41      D    C  
ATOM   1000  O   LYS B 128      12.598  44.833  -3.582  1.00 39.84      D    O  
ATOM   1001  CB  LYS B 128      10.746  42.677  -4.931  1.00 37.73      D    C  
ATOM   1002  CG  LYS B 128      10.013  41.368  -5.147  1.00 37.88      D    C  
ATOM   1003  CD  LYS B 128       9.037  41.471  -6.308  1.00 37.48      D    C  
ATOM   1004  CE  LYS B 128       8.225  40.190  -6.448  1.00 38.26      D    C  
ATOM   1005  NZ  LYS B 128       9.121  39.006  -6.605  1.00 37.53      D    N1+
ATOM   1006  N   LYS B 129      13.842  43.745  -5.107  1.00 44.89      D    N  
ATOM   1007  CA  LYS B 129      14.726  44.885  -5.350  1.00 48.65      D    C  
ATOM   1008  C   LYS B 129      14.303  45.686  -6.573  1.00 49.37      D    C  
ATOM   1009  O   LYS B 129      13.605  45.174  -7.447  1.00 51.09      D    O  
ATOM   1010  CB  LYS B 129      16.165  44.399  -5.530  1.00 51.60      D    C  
ATOM   1011  CG  LYS B 129      16.689  43.590  -4.355  1.00 54.87      D    C  
ATOM   1012  CD  LYS B 129      16.624  44.385  -3.065  1.00 58.07      D    C  
ATOM   1013  CE  LYS B 129      17.040  43.542  -1.873  1.00 61.11      D    C  
ATOM   1014  NZ  LYS B 129      18.441  43.059  -2.005  1.00 64.59      D    N1+
TER    1015      LYS B 129 
ATOM   1016  N   ASP B 136      18.206  48.299   1.235  1.00 59.94      D    N  
ATOM   1017  CA  ASP B 136      17.472  48.488  -0.009  1.00 58.34      D    C  
ATOM   1018  C   ASP B 136      16.435  47.373  -0.177  1.00 55.86      D    C  
ATOM   1019  O   ASP B 136      16.391  46.431   0.617  1.00 55.90      D    O  
ATOM   1020  CB  ASP B 136      18.444  48.494  -1.194  1.00 61.99      D    C  
ATOM   1021  CG  ASP B 136      17.816  49.042  -2.465  1.00 65.19      D    C  
ATOM   1022  OD1 ASP B 136      17.269  50.166  -2.421  1.00 66.94      D    O  
ATOM   1023  OD2 ASP B 136      17.874  48.356  -3.509  1.00 67.36      D    O1-
ATOM   1024  N   GLY B 137      15.604  47.486  -1.208  1.00 52.25      D    N  
ATOM   1025  CA  GLY B 137      14.577  46.488  -1.443  1.00 47.80      D    C  
ATOM   1026  C   GLY B 137      13.273  46.916  -0.800  1.00 45.11      D    C  
ATOM   1027  O   GLY B 137      13.264  47.758   0.098  1.00 45.71      D    O  
ATOM   1028  N   ILE B 138      12.164  46.343  -1.251  1.00 41.78      D    N  
ATOM   1029  CA  ILE B 138      10.865  46.699  -0.694  1.00 38.32      D    C  
ATOM   1030  C   ILE B 138      10.002  45.456  -0.569  1.00 36.03      D    C  
ATOM   1031  O   ILE B 138      10.132  44.529  -1.364  1.00 34.59      D    O  
ATOM   1032  CB  ILE B 138      10.115  47.706  -1.590  1.00 38.44      D    C  
ATOM   1033  CG1 ILE B 138       9.819  47.069  -2.950  1.00 39.38      D    C  
ATOM   1034  CG2 ILE B 138      10.946  48.976  -1.757  1.00 40.12      D    C  
ATOM   1035  CD1 ILE B 138       8.815  47.851  -3.781  1.00 42.95      D    C  
ATOM   1036  N   LEU B 139       9.130  45.440   0.433  1.00 34.48      D    N  
ATOM   1037  CA  LEU B 139       8.253  44.294   0.635  1.00 33.93      D    C  
ATOM   1038  C   LEU B 139       7.175  44.242  -0.435  1.00 32.77      D    C  
ATOM   1039  O   LEU B 139       6.691  45.282  -0.896  1.00 32.71      D    O  
ATOM   1040  CB  LEU B 139       7.582  44.356   2.012  1.00 34.56      D    C  
ATOM   1041  CG  LEU B 139       8.404  43.949   3.235  1.00 37.21      D    C  
ATOM   1042  CD1 LEU B 139       7.550  44.098   4.486  1.00 37.82      D    C  
ATOM   1043  CD2 LEU B 139       8.891  42.505   3.076  1.00 34.58      D    C  
ATOM   1044  N   THR B 140       6.810  43.024  -0.824  1.00 31.37      D    N  
ATOM   1045  CA  THR B 140       5.758  42.798  -1.805  1.00 28.53      D    C  
ATOM   1046  C   THR B 140       4.940  41.605  -1.300  1.00 29.00      D    C  
ATOM   1047  O   THR B 140       5.356  40.914  -0.366  1.00 27.05      D    O  
ATOM   1048  CB  THR B 140       6.320  42.477  -3.201  1.00 29.70      D    C  
ATOM   1049  CG2 THR B 140       7.181  43.644  -3.714  1.00 28.71      D    C  
ATOM   1050  OG1 THR B 140       7.098  41.277  -3.148  1.00 30.17      D    O  
ATOM   1051  N   SER B 141       3.788  41.364  -1.913  1.00 27.97      D    N  
ATOM   1052  CA  SER B 141       2.923  40.272  -1.476  1.00 29.86      D    C  
ATOM   1053  C   SER B 141       1.930  39.924  -2.572  1.00 31.09      D    C  
ATOM   1054  O   SER B 141       1.838  40.621  -3.585  1.00 29.88      D    O  
ATOM   1055  CB  SER B 141       2.155  40.697  -0.214  1.00 28.34      D    C  
ATOM   1056  OG  SER B 141       1.338  39.652   0.301  1.00 28.88      D    O  
ATOM   1057  N   GLU B 142       1.196  38.836  -2.356  1.00 32.97      D    N  
ATOM   1058  CA  GLU B 142       0.173  38.382  -3.292  1.00 33.16      D    C  
ATOM   1059  C   GLU B 142      -1.168  38.589  -2.599  1.00 32.74      D    C  
ATOM   1060  O   GLU B 142      -1.265  38.483  -1.378  1.00 31.45      D    O  
ATOM   1061  CB  GLU B 142       0.343  36.885  -3.600  1.00 34.96      D    C  
ATOM   1062  CG  GLU B 142       1.647  36.496  -4.289  1.00 39.99      D    C  
ATOM   1063  CD  GLU B 142       1.672  36.843  -5.768  1.00 43.13      D    C  
ATOM   1064  OE1 GLU B 142       2.685  36.521  -6.431  1.00 44.13      D    O  
ATOM   1065  OE2 GLU B 142       0.686  37.432  -6.273  1.00 43.78      D    O1-
ATOM   1066  N   PRO B 143      -2.220  38.900  -3.363  1.00 31.93      D    N  
ATOM   1067  CA  PRO B 143      -3.515  39.094  -2.715  1.00 31.05      D    C  
ATOM   1068  C   PRO B 143      -3.920  37.738  -2.148  1.00 31.07      D    C  
ATOM   1069  O   PRO B 143      -3.565  36.703  -2.715  1.00 29.07      D    O  
ATOM   1070  CB  PRO B 143      -4.436  39.508  -3.871  1.00 31.58      D    C  
ATOM   1071  CG  PRO B 143      -3.487  39.982  -4.951  1.00 34.38      D    C  
ATOM   1072  CD  PRO B 143      -2.332  39.030  -4.825  1.00 33.08      D    C  
ATOM   1073  N   VAL B 144      -4.630  37.755  -1.026  1.00 32.73      D    N  
ATOM   1074  CA  VAL B 144      -5.116  36.532  -0.391  1.00 34.03      D    C  
ATOM   1075  C   VAL B 144      -6.587  36.729  -0.054  1.00 33.38      D    C  
ATOM   1076  O   VAL B 144      -6.993  37.786   0.445  1.00 32.15      D    O  
ATOM   1077  CB  VAL B 144      -4.361  36.204   0.918  1.00 35.44      D    C  
ATOM   1078  CG1 VAL B 144      -4.838  34.859   1.459  1.00 35.72      D    C  
ATOM   1079  CG2 VAL B 144      -2.868  36.161   0.666  1.00 37.93      D    C  
ATOM   1080  N   PRO B 145      -7.409  35.705  -0.308  1.00 33.97      D    N  
ATOM   1081  CA  PRO B 145      -8.840  35.806  -0.020  1.00 35.19      D    C  
ATOM   1082  C   PRO B 145      -9.187  36.008   1.453  1.00 35.11      D    C  
ATOM   1083  O   PRO B 145      -8.534  35.470   2.348  1.00 35.87      D    O  
ATOM   1084  CB  PRO B 145      -9.395  34.479  -0.547  1.00 35.23      D    C  
ATOM   1085  CG  PRO B 145      -8.409  34.086  -1.612  1.00 36.21      D    C  
ATOM   1086  CD  PRO B 145      -7.096  34.428  -0.975  1.00 34.23      D    C  
ATOM   1087  N   ILE B 146     -10.230  36.788   1.695  1.00 35.95      D    N  
ATOM   1088  CA  ILE B 146     -10.715  37.018   3.041  1.00 36.67      D    C  
ATOM   1089  C   ILE B 146     -12.166  37.433   2.867  1.00 38.15      D    C  
ATOM   1090  O   ILE B 146     -12.477  38.244   1.993  1.00 36.93      D    O  
ATOM   1091  CB  ILE B 146      -9.917  38.126   3.779  1.00 36.46      D    C  
ATOM   1092  CG1 ILE B 146     -10.382  38.199   5.239  1.00 36.83      D    C  
ATOM   1093  CG2 ILE B 146     -10.086  39.468   3.070  1.00 36.04      D    C  
ATOM   1094  CD1 ILE B 146      -9.468  38.993   6.169  1.00 35.23      D    C  
ATOM   1095  N   GLU B 147     -13.067  36.859   3.659  1.00 38.48      D    N  
ATOM   1096  CA  GLU B 147     -14.463  37.234   3.514  1.00 40.17      D    C  
ATOM   1097  C   GLU B 147     -14.733  38.486   4.320  1.00 39.91      D    C  
ATOM   1098  O   GLU B 147     -14.643  38.481   5.549  1.00 38.72      D    O  
ATOM   1099  CB  GLU B 147     -15.399  36.105   3.957  1.00 44.26      D    C  
ATOM   1100  CG  GLU B 147     -16.852  36.372   3.556  1.00 49.33      D    C  
ATOM   1101  CD  GLU B 147     -17.786  35.207   3.846  1.00 53.69      D    C  
ATOM   1102  OE1 GLU B 147     -17.572  34.110   3.281  1.00 55.18      D    O  
ATOM   1103  OE2 GLU B 147     -18.737  35.393   4.638  1.00 55.55      D    O1-
ATOM   1104  N   TRP B 148     -15.052  39.566   3.612  1.00 38.99      D    N  
ATOM   1105  CA  TRP B 148     -15.327  40.852   4.236  1.00 40.94      D    C  
ATOM   1106  C   TRP B 148     -16.594  40.816   5.069  1.00 43.08      D    C  
ATOM   1107  O   TRP B 148     -17.495  40.016   4.816  1.00 43.69      D    O  
ATOM   1108  CB  TRP B 148     -15.493  41.935   3.165  1.00 40.54      D    C  
ATOM   1109  CG  TRP B 148     -14.244  42.298   2.434  1.00 38.85      D    C  
ATOM   1110  CD1 TRP B 148     -13.339  41.447   1.876  1.00 37.85      D    C  
ATOM   1111  CD2 TRP B 148     -13.788  43.625   2.133  1.00 36.43      D    C  
ATOM   1112  CE2 TRP B 148     -12.599  43.498   1.389  1.00 36.73      D    C  
ATOM   1113  CE3 TRP B 148     -14.272  44.907   2.424  1.00 36.26      D    C  
ATOM   1114  NE1 TRP B 148     -12.346  42.160   1.244  1.00 37.40      D    N  
ATOM   1115  CZ2 TRP B 148     -11.882  44.609   0.928  1.00 34.82      D    C  
ATOM   1116  CZ3 TRP B 148     -13.557  46.017   1.964  1.00 34.68      D    C  
ATOM   1117  CH2 TRP B 148     -12.376  45.856   1.226  1.00 34.41      D    C  
ATOM   1118  N   PRO B 149     -16.678  41.689   6.080  1.00 44.03      D    N  
ATOM   1119  CA  PRO B 149     -17.861  41.745   6.937  1.00 45.55      D    C  
ATOM   1120  C   PRO B 149     -19.079  42.054   6.069  1.00 47.52      D    C  
ATOM   1121  O   PRO B 149     -18.982  42.792   5.086  1.00 46.58      D    O  
ATOM   1122  CB  PRO B 149     -17.543  42.893   7.887  1.00 45.30      D    C  
ATOM   1123  CG  PRO B 149     -16.053  42.843   7.989  1.00 44.24      D    C  
ATOM   1124  CD  PRO B 149     -15.630  42.603   6.567  1.00 44.92      D    C  
ATOM   1125  N   GLN B 150     -20.219  41.480   6.430  1.00 49.56      D    N  
ATOM   1126  CA  GLN B 150     -21.455  41.705   5.694  1.00 51.62      D    C  
ATOM   1127  C   GLN B 150     -21.770  43.192   5.783  1.00 50.36      D    C  
ATOM   1128  O   GLN B 150     -22.343  43.784   4.870  1.00 50.08      D    O  
ATOM   1129  CB  GLN B 150     -22.573  40.883   6.336  1.00 54.57      D    C  
ATOM   1130  CG  GLN B 150     -23.842  40.763   5.529  1.00 61.04      D    C  
ATOM   1131  CD  GLN B 150     -24.769  39.712   6.109  1.00 64.59      D    C  
ATOM   1132  NE2 GLN B 150     -25.990  40.113   6.449  1.00 67.13      D    N  
ATOM   1133  OE1 GLN B 150     -24.387  38.549   6.255  1.00 66.47      D    O  
ATOM   1134  N   SER B 151     -21.363  43.788   6.896  1.00 49.68      D    N  
ATOM   1135  CA  SER B 151     -21.581  45.200   7.165  1.00 49.93      D    C  
ATOM   1136  C   SER B 151     -20.822  46.117   6.198  1.00 50.09      D    C  
ATOM   1137  O   SER B 151     -21.086  47.318   6.140  1.00 49.34      D    O  
ATOM   1138  CB  SER B 151     -21.160  45.504   8.606  1.00 50.19      D    C  
ATOM   1139  OG  SER B 151     -21.363  46.865   8.934  1.00 52.77      D    O  
ATOM   1140  N   TYR B 152     -19.889  45.543   5.441  1.00 49.18      D    N  
ATOM   1141  CA  TYR B 152     -19.073  46.302   4.490  1.00 48.47      D    C  
ATOM   1142  C   TYR B 152     -19.479  46.120   3.030  1.00 50.51      D    C  
ATOM   1143  O   TYR B 152     -18.716  46.467   2.126  1.00 49.96      D    O  
ATOM   1144  CB  TYR B 152     -17.596  45.907   4.635  1.00 45.16      D    C  
ATOM   1145  CG  TYR B 152     -16.844  46.573   5.768  1.00 41.89      D    C  
ATOM   1146  CD1 TYR B 152     -17.515  47.255   6.778  1.00 40.49      D    C  
ATOM   1147  CD2 TYR B 152     -15.449  46.508   5.833  1.00 39.89      D    C  
ATOM   1148  CE1 TYR B 152     -16.825  47.857   7.822  1.00 39.29      D    C  
ATOM   1149  CE2 TYR B 152     -14.750  47.106   6.874  1.00 38.94      D    C  
ATOM   1150  CZ  TYR B 152     -15.445  47.780   7.866  1.00 40.46      D    C  
ATOM   1151  OH  TYR B 152     -14.766  48.386   8.898  1.00 40.71      D    O  
ATOM   1152  N   ASP B 153     -20.667  45.579   2.788  1.00 52.95      D    N  
ATOM   1153  CA  ASP B 153     -21.113  45.367   1.414  1.00 55.44      D    C  
ATOM   1154  C   ASP B 153     -21.110  46.643   0.576  1.00 54.36      D    C  
ATOM   1155  O   ASP B 153     -20.813  46.600  -0.616  1.00 54.37      D    O  
ATOM   1156  CB  ASP B 153     -22.518  44.758   1.387  1.00 57.92      D    C  
ATOM   1157  CG  ASP B 153     -22.562  43.365   1.975  1.00 60.73      D    C  
ATOM   1158  OD1 ASP B 153     -21.664  42.552   1.661  1.00 62.85      D    O  
ATOM   1159  OD2 ASP B 153     -23.503  43.077   2.742  1.00 63.05      D    O1-
ATOM   1160  N   SER B 154     -21.431  47.774   1.197  1.00 53.55      D    N  
ATOM   1161  CA  SER B 154     -21.478  49.047   0.482  1.00 53.97      D    C  
ATOM   1162  C   SER B 154     -20.107  49.591   0.081  1.00 52.79      D    C  
ATOM   1163  O   SER B 154     -20.007  50.418  -0.827  1.00 51.78      D    O  
ATOM   1164  CB  SER B 154     -22.217  50.099   1.316  1.00 54.02      D    C  
ATOM   1165  OG  SER B 154     -21.538  50.368   2.529  1.00 57.58      D    O  
ATOM   1166  N   ILE B 155     -19.053  49.140   0.755  1.00 51.37      D    N  
ATOM   1167  CA  ILE B 155     -17.710  49.606   0.431  1.00 49.47      D    C  
ATOM   1168  C   ILE B 155     -16.829  48.460  -0.040  1.00 48.82      D    C  
ATOM   1169  O   ILE B 155     -15.627  48.629  -0.229  1.00 48.11      D    O  
ATOM   1170  CB  ILE B 155     -17.034  50.289   1.639  1.00 48.78      D    C  
ATOM   1171  CG1 ILE B 155     -16.950  49.316   2.818  1.00 48.26      D    C  
ATOM   1172  CG2 ILE B 155     -17.808  51.540   2.026  1.00 48.87      D    C  
ATOM   1173  CD1 ILE B 155     -16.228  49.883   4.018  1.00 46.11      D    C  
ATOM   1174  N   ASN B 156     -17.438  47.295  -0.234  1.00 48.24      D    N  
ATOM   1175  CA  ASN B 156     -16.717  46.112  -0.689  1.00 48.04      D    C  
ATOM   1176  C   ASN B 156     -16.391  46.266  -2.171  1.00 49.87      D    C  
ATOM   1177  O   ASN B 156     -17.291  46.394  -2.999  1.00 49.96      D    O  
ATOM   1178  CB  ASN B 156     -17.576  44.862  -0.477  1.00 46.29      D    C  
ATOM   1179  CG  ASN B 156     -16.815  43.575  -0.737  1.00 44.92      D    C  
ATOM   1180  ND2 ASN B 156     -16.983  42.606   0.150  1.00 44.61      D    N  
ATOM   1181  OD1 ASN B 156     -16.097  43.447  -1.729  1.00 44.35      D    O  
ATOM   1182  N   PRO B 157     -15.095  46.245  -2.525  1.00 51.15      D    N  
ATOM   1183  CA  PRO B 157     -14.623  46.384  -3.908  1.00 51.93      D    C  
ATOM   1184  C   PRO B 157     -15.191  45.346  -4.871  1.00 52.10      D    C  
ATOM   1185  O   PRO B 157     -15.453  45.641  -6.038  1.00 51.55      D    O  
ATOM   1186  CB  PRO B 157     -13.107  46.257  -3.769  1.00 52.12      D    C  
ATOM   1187  CG  PRO B 157     -12.855  46.806  -2.405  1.00 52.98      D    C  
ATOM   1188  CD  PRO B 157     -13.953  46.158  -1.601  1.00 51.20      D    C  
ATOM   1189  N   ASP B 158     -15.369  44.128  -4.378  1.00 52.46      D    N  
ATOM   1190  CA  ASP B 158     -15.898  43.049  -5.198  1.00 52.31      D    C  
ATOM   1191  C   ASP B 158     -17.406  43.180  -5.417  1.00 52.86      D    C  
ATOM   1192  O   ASP B 158     -17.961  42.558  -6.320  1.00 52.75      D    O  
ATOM   1193  CB  ASP B 158     -15.577  41.701  -4.547  1.00 51.83      D    C  
ATOM   1194  CG  ASP B 158     -14.082  41.393  -4.538  1.00 52.91      D    C  
ATOM   1195  OD1 ASP B 158     -13.671  40.428  -3.857  1.00 51.50      D    O  
ATOM   1196  OD2 ASP B 158     -13.318  42.112  -5.218  1.00 51.45      D    O1-
ATOM   1197  N   LEU B 159     -18.064  43.997  -4.600  1.00 53.02      D    N  
ATOM   1198  CA  LEU B 159     -19.507  44.181  -4.717  1.00 54.98      D    C  
ATOM   1199  C   LEU B 159     -19.912  45.473  -5.423  1.00 56.36      D    C  
ATOM   1200  O   LEU B 159     -20.659  45.433  -6.399  1.00 57.50      D    O  
ATOM   1201  CB  LEU B 159     -20.159  44.141  -3.334  1.00 54.58      D    C  
ATOM   1202  CG  LEU B 159     -19.961  42.883  -2.485  1.00 54.83      D    C  
ATOM   1203  CD1 LEU B 159     -20.770  43.019  -1.203  1.00 55.11      D    C  
ATOM   1204  CD2 LEU B 159     -20.390  41.648  -3.261  1.00 54.40      D    C  
ATOM   1205  N   ILE B 160     -19.423  46.608  -4.923  1.00 57.53      D    N  
ATOM   1206  CA  ILE B 160     -19.741  47.923  -5.485  1.00 59.17      D    C  
ATOM   1207  C   ILE B 160     -20.054  47.879  -6.977  1.00 60.62      D    C  
ATOM   1208  O   ILE B 160     -19.216  47.496  -7.795  1.00 60.03      D    O  
ATOM   1209  CB  ILE B 160     -18.587  48.937  -5.264  1.00 58.97      D    C  
ATOM   1210  CG1 ILE B 160     -18.279  49.069  -3.770  1.00 58.77      D    C  
ATOM   1211  CG2 ILE B 160     -18.985  50.309  -5.819  1.00 57.92      D    C  
ATOM   1212  CD1 ILE B 160     -17.097  49.978  -3.462  1.00 59.86      D    C  
ATOM   1213  N   LYS B 161     -21.277  48.268  -7.319  1.00 62.63      D    N  
ATOM   1214  CA  LYS B 161     -21.723  48.286  -8.703  1.00 65.81      D    C  
ATOM   1215  C   LYS B 161     -21.576  49.704  -9.245  1.00 67.28      D    C  
ATOM   1216  O   LYS B 161     -22.220  50.636  -8.762  1.00 67.17      D    O  
ATOM   1217  CB  LYS B 161     -23.179  47.818  -8.782  1.00 66.67      D    C  
ATOM   1218  CG  LYS B 161     -23.373  46.386  -8.286  1.00 67.67      D    C  
ATOM   1219  CD  LYS B 161     -24.817  46.097  -7.885  1.00 68.91      D    C  
ATOM   1220  CE  LYS B 161     -24.941  44.709  -7.271  1.00 69.04      D    C  
ATOM   1221  NZ  LYS B 161     -26.275  44.481  -6.647  1.00 70.19      D    N1+
ATOM   1222  N   ASP B 162     -20.708  49.858 -10.240  1.00 69.19      D    N  
ATOM   1223  CA  ASP B 162     -20.445  51.155 -10.854  1.00 71.92      D    C  
ATOM   1224  C   ASP B 162     -19.717  52.117  -9.921  1.00 71.34      D    C  
ATOM   1225  O   ASP B 162     -20.337  52.853  -9.153  1.00 70.61      D    O  
ATOM   1226  CB  ASP B 162     -21.749  51.800 -11.342  1.00 74.30      D    C  
ATOM   1227  CG  ASP B 162     -22.249  51.193 -12.642  1.00 77.33      D    C  
ATOM   1228  OD1 ASP B 162     -21.517  51.270 -13.653  1.00 79.16      D    O  
ATOM   1229  OD2 ASP B 162     -23.372  50.642 -12.656  1.00 78.53      D    O1-
ATOM   1230  N   LYS B 163     -18.391  52.096  -9.991  1.00 70.36      D    N  
ATOM   1231  CA  LYS B 163     -17.566  52.978  -9.179  1.00 70.00      D    C  
ATOM   1232  C   LYS B 163     -17.217  54.211 -10.005  1.00 69.68      D    C  
ATOM   1233  O   LYS B 163     -16.162  54.822  -9.827  1.00 69.87      D    O  
ATOM   1234  CB  LYS B 163     -16.295  52.251  -8.732  1.00 70.72      D    C  
ATOM   1235  CG  LYS B 163     -15.802  51.191  -9.705  1.00 70.88      D    C  
ATOM   1236  CD  LYS B 163     -14.555  50.494  -9.172  1.00 72.17      D    C  
ATOM   1237  CE  LYS B 163     -14.277  49.199  -9.924  1.00 72.60      D    C  
ATOM   1238  NZ  LYS B 163     -14.208  49.408 -11.398  1.00 73.58      D    N1+
ATOM   1239  N   ARG B 164     -18.126  54.568 -10.909  1.00 69.06      D    N  
ATOM   1240  CA  ARG B 164     -17.948  55.718 -11.785  1.00 68.12      D    C  
ATOM   1241  C   ARG B 164     -18.556  56.976 -11.172  1.00 66.44      D    C  
ATOM   1242  O   ARG B 164     -18.106  58.089 -11.441  1.00 66.94      D    O  
ATOM   1243  CB  ARG B 164     -18.602  55.440 -13.140  1.00 69.91      D    C  
ATOM   1244  CG  ARG B 164     -20.110  55.248 -13.064  1.00 73.28      D    C  
ATOM   1245  CD  ARG B 164     -20.706  54.907 -14.422  1.00 75.32      D    C  
ATOM   1246  NE  ARG B 164     -20.278  53.593 -14.893  1.00 78.41      D    N  
ATOM   1247  CZ  ARG B 164     -20.651  53.057 -16.052  1.00 80.67      D    C  
ATOM   1248  NH1 ARG B 164     -21.461  53.725 -16.864  1.00 81.44      D    N1+
ATOM   1249  NH2 ARG B 164     -20.217  51.850 -16.398  1.00 81.19      D    N  
ATOM   1250  N   SER B 165     -19.583  56.797 -10.350  1.00 64.67      D    N  
ATOM   1251  CA  SER B 165     -20.245  57.925  -9.704  1.00 63.12      D    C  
ATOM   1252  C   SER B 165     -19.385  58.467  -8.566  1.00 62.40      D    C  
ATOM   1253  O   SER B 165     -18.592  57.734  -7.975  1.00 61.83      D    O  
ATOM   1254  CB  SER B 165     -21.604  57.489  -9.149  1.00 63.61      D    C  
ATOM   1255  OG  SER B 165     -21.445  56.498  -8.146  1.00 62.21      D    O  
ATOM   1256  N   PRO B 166     -19.531  59.762  -8.244  1.00 61.52      D    N  
ATOM   1257  CA  PRO B 166     -18.755  60.381  -7.164  1.00 61.52      D    C  
ATOM   1258  C   PRO B 166     -18.878  59.624  -5.836  1.00 61.85      D    C  
ATOM   1259  O   PRO B 166     -17.961  59.648  -5.011  1.00 60.44      D    O  
ATOM   1260  CB  PRO B 166     -19.337  61.791  -7.088  1.00 61.52      D    C  
ATOM   1261  CG  PRO B 166     -19.700  62.069  -8.512  1.00 61.17      D    C  
ATOM   1262  CD  PRO B 166     -20.355  60.768  -8.937  1.00 61.51      D    C  
ATOM   1263  N   GLU B 167     -20.012  58.957  -5.632  1.00 61.55      D    N  
ATOM   1264  CA  GLU B 167     -20.227  58.194  -4.405  1.00 62.16      D    C  
ATOM   1265  C   GLU B 167     -19.650  56.786  -4.546  1.00 60.07      D    C  
ATOM   1266  O   GLU B 167     -19.187  56.194  -3.568  1.00 60.39      D    O  
ATOM   1267  CB  GLU B 167     -21.721  58.110  -4.071  1.00 64.87      D    C  
ATOM   1268  CG  GLU B 167     -22.000  57.408  -2.743  1.00 70.65      D    C  
ATOM   1269  CD  GLU B 167     -23.478  57.337  -2.402  1.00 74.11      D    C  
ATOM   1270  OE1 GLU B 167     -24.238  56.702  -3.166  1.00 77.13      D    O  
ATOM   1271  OE2 GLU B 167     -23.877  57.915  -1.367  1.00 76.41      D    O1-
ATOM   1272  N   GLY B 168     -19.687  56.253  -5.766  1.00 58.17      D    N  
ATOM   1273  CA  GLY B 168     -19.150  54.928  -6.011  1.00 56.28      D    C  
ATOM   1274  C   GLY B 168     -17.642  54.935  -5.834  1.00 56.28      D    C  
ATOM   1275  O   GLY B 168     -17.045  53.929  -5.447  1.00 56.16      D    O  
ATOM   1276  N   LYS B 169     -17.027  56.079  -6.123  1.00 53.97      D    N  
ATOM   1277  CA  LYS B 169     -15.584  56.236  -5.986  1.00 51.09      D    C  
ATOM   1278  C   LYS B 169     -15.236  56.453  -4.519  1.00 50.79      D    C  
ATOM   1279  O   LYS B 169     -14.229  55.934  -4.028  1.00 49.49      D    O  
ATOM   1280  CB  LYS B 169     -15.093  57.424  -6.823  1.00 51.16      D    C  
ATOM   1281  CG  LYS B 169     -15.182  57.193  -8.324  1.00 49.73      D    C  
ATOM   1282  CD  LYS B 169     -14.734  58.413  -9.128  1.00 49.98      D    C  
ATOM   1283  CE  LYS B 169     -14.710  58.098 -10.625  1.00 47.77      D    C  
ATOM   1284  NZ  LYS B 169     -14.349  59.276 -11.461  1.00 48.17      D    N1+
ATOM   1285  N   LYS B 170     -16.073  57.214  -3.820  1.00 49.39      D    N  
ATOM   1286  CA  LYS B 170     -15.841  57.481  -2.410  1.00 52.21      D    C  
ATOM   1287  C   LYS B 170     -15.889  56.170  -1.638  1.00 51.97      D    C  
ATOM   1288  O   LYS B 170     -15.060  55.922  -0.760  1.00 52.40      D    O  
ATOM   1289  CB  LYS B 170     -16.898  58.442  -1.858  1.00 53.66      D    C  
ATOM   1290  CG  LYS B 170     -16.670  58.820  -0.399  1.00 58.19      D    C  
ATOM   1291  CD  LYS B 170     -17.654  59.878   0.078  1.00 61.77      D    C  
ATOM   1292  CE  LYS B 170     -17.310  60.338   1.490  1.00 66.12      D    C  
ATOM   1293  NZ  LYS B 170     -18.200  61.438   1.968  1.00 69.51      D    N1+
ATOM   1294  N   LYS B 171     -16.859  55.331  -1.983  1.00 50.44      D    N  
ATOM   1295  CA  LYS B 171     -17.026  54.045  -1.324  1.00 49.96      D    C  
ATOM   1296  C   LYS B 171     -15.901  53.071  -1.639  1.00 48.94      D    C  
ATOM   1297  O   LYS B 171     -15.467  52.317  -0.766  1.00 46.81      D    O  
ATOM   1298  CB  LYS B 171     -18.378  53.441  -1.698  1.00 51.17      D    C  
ATOM   1299  CG  LYS B 171     -19.533  54.224  -1.105  1.00 52.69      D    C  
ATOM   1300  CD  LYS B 171     -20.868  53.568  -1.375  1.00 53.89      D    C  
ATOM   1301  CE  LYS B 171     -21.951  54.287  -0.603  1.00 55.78      D    C  
ATOM   1302  NZ  LYS B 171     -21.601  54.346   0.846  1.00 57.75      D    N1+
ATOM   1303  N   TYR B 172     -15.433  53.078  -2.882  1.00 47.23      D    N  
ATOM   1304  CA  TYR B 172     -14.337  52.199  -3.261  1.00 47.52      D    C  
ATOM   1305  C   TYR B 172     -13.121  52.582  -2.418  1.00 48.32      D    C  
ATOM   1306  O   TYR B 172     -12.452  51.718  -1.854  1.00 47.44      D    O  
ATOM   1307  CB  TYR B 172     -14.009  52.355  -4.748  1.00 46.30      D    C  
ATOM   1308  CG  TYR B 172     -12.758  51.620  -5.172  1.00 45.72      D    C  
ATOM   1309  CD1 TYR B 172     -12.762  50.241  -5.362  1.00 44.36      D    C  
ATOM   1310  CD2 TYR B 172     -11.553  52.303  -5.336  1.00 43.83      D    C  
ATOM   1311  CE1 TYR B 172     -11.595  49.557  -5.703  1.00 43.79      D    C  
ATOM   1312  CE2 TYR B 172     -10.383  51.631  -5.675  1.00 43.08      D    C  
ATOM   1313  CZ  TYR B 172     -10.409  50.260  -5.856  1.00 43.24      D    C  
ATOM   1314  OH  TYR B 172      -9.252  49.592  -6.182  1.00 42.66      D    O  
ATOM   1315  N   ARG B 173     -12.852  53.884  -2.333  1.00 49.06      D    N  
ATOM   1316  CA  ARG B 173     -11.723  54.408  -1.562  1.00 50.88      D    C  
ATOM   1317  C   ARG B 173     -11.852  54.086  -0.072  1.00 49.64      D    C  
ATOM   1318  O   ARG B 173     -10.861  53.780   0.589  1.00 48.93      D    O  
ATOM   1319  CB  ARG B 173     -11.618  55.930  -1.723  1.00 53.17      D    C  
ATOM   1320  CG  ARG B 173     -11.498  56.441  -3.155  1.00 57.35      D    C  
ATOM   1321  CD  ARG B 173     -11.572  57.970  -3.156  1.00 62.82      D    C  
ATOM   1322  NE  ARG B 173     -11.801  58.542  -4.482  1.00 68.27      D    N  
ATOM   1323  CZ  ARG B 173     -10.907  58.546  -5.465  1.00 70.70      D    C  
ATOM   1324  NH1 ARG B 173      -9.711  58.007  -5.280  1.00 73.33      D    N1+
ATOM   1325  NH2 ARG B 173     -11.210  59.092  -6.633  1.00 73.50      D    N  
ATOM   1326  N   GLN B 174     -13.070  54.173   0.456  1.00 48.58      D    N  
ATOM   1327  CA  GLN B 174     -13.304  53.882   1.868  1.00 48.48      D    C  
ATOM   1328  C   GLN B 174     -13.001  52.424   2.197  1.00 45.39      D    C  
ATOM   1329  O   GLN B 174     -12.347  52.131   3.196  1.00 45.00      D    O  
ATOM   1330  CB  GLN B 174     -14.754  54.195   2.249  1.00 51.18      D    C  
ATOM   1331  CG  GLN B 174     -15.080  55.676   2.308  1.00 56.44      D    C  
ATOM   1332  CD  GLN B 174     -16.515  55.929   2.712  1.00 60.81      D    C  
ATOM   1333  NE2 GLN B 174     -17.253  56.642   1.868  1.00 64.22      D    N  
ATOM   1334  OE1 GLN B 174     -16.957  55.487   3.772  1.00 64.31      D    O  
ATOM   1335  N   GLY B 175     -13.473  51.518   1.346  1.00 42.54      D    N  
ATOM   1336  CA  GLY B 175     -13.255  50.101   1.568  1.00 41.19      D    C  
ATOM   1337  C   GLY B 175     -11.819  49.646   1.388  1.00 41.04      D    C  
ATOM   1338  O   GLY B 175     -11.322  48.819   2.153  1.00 38.75      D    O  
ATOM   1339  N   MET B 176     -11.145  50.180   0.375  1.00 38.59      D    N  
ATOM   1340  CA  MET B 176      -9.764  49.802   0.112  1.00 37.43      D    C  
ATOM   1341  C   MET B 176      -8.811  50.300   1.191  1.00 36.99      D    C  
ATOM   1342  O   MET B 176      -7.657  49.868   1.265  1.00 36.89      D    O  
ATOM   1343  CB  MET B 176      -9.335  50.317  -1.265  1.00 37.51      D    C  
ATOM   1344  CG  MET B 176      -9.944  49.531  -2.414  1.00 37.98      D    C  
ATOM   1345  SD  MET B 176      -9.483  47.784  -2.377  1.00 32.73      D    S  
ATOM   1346  CE  MET B 176      -7.853  47.859  -3.089  1.00 41.39      D    C  
ATOM   1347  N   LYS B 177      -9.297  51.202   2.034  1.00 37.91      D    N  
ATOM   1348  CA  LYS B 177      -8.481  51.739   3.111  1.00 39.84      D    C  
ATOM   1349  C   LYS B 177      -8.747  51.008   4.434  1.00 38.47      D    C  
ATOM   1350  O   LYS B 177      -8.169  51.345   5.467  1.00 36.46      D    O  
ATOM   1351  CB  LYS B 177      -8.739  53.241   3.264  1.00 44.19      D    C  
ATOM   1352  CG  LYS B 177      -7.498  54.016   3.657  1.00 50.81      D    C  
ATOM   1353  CD  LYS B 177      -7.649  55.511   3.427  1.00 54.78      D    C  
ATOM   1354  CE  LYS B 177      -6.360  56.232   3.801  1.00 57.61      D    C  
ATOM   1355  NZ  LYS B 177      -6.442  57.699   3.594  1.00 61.08      D    N1+
ATOM   1356  N   THR B 178      -9.627  50.011   4.395  1.00 37.83      D    N  
ATOM   1357  CA  THR B 178      -9.942  49.219   5.588  1.00 37.45      D    C  
ATOM   1358  C   THR B 178      -8.902  48.118   5.694  1.00 36.84      D    C  
ATOM   1359  O   THR B 178      -8.168  47.859   4.740  1.00 37.18      D    O  
ATOM   1360  CB  THR B 178     -11.318  48.535   5.492  1.00 37.78      D    C  
ATOM   1361  CG2 THR B 178     -12.399  49.553   5.192  1.00 39.39      D    C  
ATOM   1362  OG1 THR B 178     -11.286  47.539   4.461  1.00 36.29      D    O  
ATOM   1363  N   ILE B 179      -8.840  47.464   6.849  1.00 33.82      D    N  
ATOM   1364  CA  ILE B 179      -7.876  46.394   7.044  1.00 33.07      D    C  
ATOM   1365  C   ILE B 179      -8.092  45.294   6.004  1.00 32.87      D    C  
ATOM   1366  O   ILE B 179      -7.157  44.599   5.606  1.00 32.33      D    O  
ATOM   1367  CB  ILE B 179      -7.991  45.798   8.467  1.00 32.93      D    C  
ATOM   1368  CG1 ILE B 179      -6.959  44.682   8.648  1.00 32.61      D    C  
ATOM   1369  CG2 ILE B 179      -9.395  45.296   8.706  1.00 31.53      D    C  
ATOM   1370  CD1 ILE B 179      -5.517  45.172   8.626  1.00 34.78      D    C  
ATOM   1371  N   PHE B 180      -9.326  45.141   5.547  1.00 31.23      D    N  
ATOM   1372  CA  PHE B 180      -9.596  44.120   4.553  1.00 32.77      D    C  
ATOM   1373  C   PHE B 180      -8.955  44.453   3.203  1.00 31.60      D    C  
ATOM   1374  O   PHE B 180      -8.540  43.557   2.476  1.00 31.46      D    O  
ATOM   1375  CB  PHE B 180     -11.108  43.897   4.450  1.00 34.25      D    C  
ATOM   1376  CG  PHE B 180     -11.725  43.476   5.756  1.00 34.09      D    C  
ATOM   1377  CD1 PHE B 180     -12.345  44.405   6.581  1.00 34.43      D    C  
ATOM   1378  CD2 PHE B 180     -11.604  42.161   6.201  1.00 35.88      D    C  
ATOM   1379  CE1 PHE B 180     -12.833  44.037   7.836  1.00 36.61      D    C  
ATOM   1380  CE2 PHE B 180     -12.086  41.779   7.453  1.00 35.13      D    C  
ATOM   1381  CZ  PHE B 180     -12.701  42.720   8.273  1.00 35.95      D    C  
ATOM   1382  N   GLY B 181      -8.837  45.738   2.884  1.00 30.76      D    N  
ATOM   1383  CA  GLY B 181      -8.204  46.113   1.631  1.00 30.64      D    C  
ATOM   1384  C   GLY B 181      -6.732  45.730   1.672  1.00 29.32      D    C  
ATOM   1385  O   GLY B 181      -6.110  45.441   0.644  1.00 28.41      D    O  
ATOM   1386  N   TRP B 182      -6.174  45.719   2.878  1.00 27.78      D    N  
ATOM   1387  CA  TRP B 182      -4.771  45.362   3.068  1.00 29.05      D    C  
ATOM   1388  C   TRP B 182      -4.501  43.934   2.594  1.00 27.16      D    C  
ATOM   1389  O   TRP B 182      -3.427  43.629   2.092  1.00 26.85      D    O  
ATOM   1390  CB  TRP B 182      -4.391  45.486   4.551  1.00 26.78      D    C  
ATOM   1391  CG  TRP B 182      -2.953  45.138   4.863  1.00 29.85      D    C  
ATOM   1392  CD1 TRP B 182      -1.832  45.775   4.403  1.00 28.25      D    C  
ATOM   1393  CD2 TRP B 182      -2.491  44.104   5.745  1.00 29.34      D    C  
ATOM   1394  CE2 TRP B 182      -1.080  44.180   5.779  1.00 29.98      D    C  
ATOM   1395  CE3 TRP B 182      -3.135  43.122   6.514  1.00 29.32      D    C  
ATOM   1396  NE1 TRP B 182      -0.702  45.207   4.952  1.00 28.65      D    N  
ATOM   1397  CZ2 TRP B 182      -0.299  43.309   6.554  1.00 27.21      D    C  
ATOM   1398  CZ3 TRP B 182      -2.355  42.254   7.285  1.00 29.98      D    C  
ATOM   1399  CH2 TRP B 182      -0.955  42.357   7.298  1.00 27.62      D    C  
ATOM   1400  N   PHE B 183      -5.476  43.044   2.731  1.00 27.53      D    N  
ATOM   1401  CA  PHE B 183      -5.202  41.680   2.314  1.00 26.82      D    C  
ATOM   1402  C   PHE B 183      -4.973  41.482   0.824  1.00 26.29      D    C  
ATOM   1403  O   PHE B 183      -4.365  40.488   0.421  1.00 26.80      D    O  
ATOM   1404  CB  PHE B 183      -6.273  40.725   2.853  1.00 29.36      D    C  
ATOM   1405  CG  PHE B 183      -6.150  40.476   4.325  1.00 28.00      D    C  
ATOM   1406  CD1 PHE B 183      -6.741  41.338   5.246  1.00 25.33      D    C  
ATOM   1407  CD2 PHE B 183      -5.384  39.409   4.797  1.00 26.82      D    C  
ATOM   1408  CE1 PHE B 183      -6.573  41.141   6.621  1.00 26.71      D    C  
ATOM   1409  CE2 PHE B 183      -5.209  39.211   6.165  1.00 26.09      D    C  
ATOM   1410  CZ  PHE B 183      -5.801  40.075   7.075  1.00 26.97      D    C  
ATOM   1411  N   ARG B 184      -5.432  42.418  -0.004  1.00 27.87      D    N  
ATOM   1412  CA  ARG B 184      -5.192  42.284  -1.436  1.00 28.18      D    C  
ATOM   1413  C   ARG B 184      -4.023  43.167  -1.887  1.00 29.30      D    C  
ATOM   1414  O   ARG B 184      -3.764  43.305  -3.080  1.00 30.69      D    O  
ATOM   1415  CB  ARG B 184      -6.461  42.599  -2.249  1.00 32.34      D    C  
ATOM   1416  CG  ARG B 184      -7.037  44.004  -2.108  1.00 34.32      D    C  
ATOM   1417  CD  ARG B 184      -8.373  44.107  -2.866  1.00 38.12      D    C  
ATOM   1418  NE  ARG B 184      -9.357  43.148  -2.361  1.00 39.59      D    N  
ATOM   1419  CZ  ARG B 184     -10.505  42.847  -2.966  1.00 42.09      D    C  
ATOM   1420  NH1 ARG B 184     -10.832  43.431  -4.114  1.00 41.35      D    N1+
ATOM   1421  NH2 ARG B 184     -11.325  41.950  -2.428  1.00 39.42      D    N  
ATOM   1422  N   TRP B 185      -3.302  43.732  -0.922  1.00 28.82      D    N  
ATOM   1423  CA  TRP B 185      -2.147  44.596  -1.201  1.00 28.45      D    C  
ATOM   1424  C   TRP B 185      -0.990  43.769  -1.773  1.00 28.34      D    C  
ATOM   1425  O   TRP B 185      -0.774  42.632  -1.357  1.00 27.13      D    O  
ATOM   1426  CB  TRP B 185      -1.712  45.300   0.091  1.00 28.34      D    C  
ATOM   1427  CG  TRP B 185      -0.536  46.230  -0.066  1.00 30.43      D    C  
ATOM   1428  CD1 TRP B 185      -0.577  47.585  -0.280  1.00 31.11      D    C  
ATOM   1429  CD2 TRP B 185       0.854  45.881   0.021  1.00 29.00      D    C  
ATOM   1430  CE2 TRP B 185       1.594  47.074  -0.137  1.00 29.29      D    C  
ATOM   1431  CE3 TRP B 185       1.546  44.676   0.222  1.00 28.31      D    C  
ATOM   1432  NE1 TRP B 185       0.696  48.095  -0.320  1.00 28.16      D    N  
ATOM   1433  CZ2 TRP B 185       2.993  47.100  -0.098  1.00 29.75      D    C  
ATOM   1434  CZ3 TRP B 185       2.935  44.699   0.260  1.00 30.23      D    C  
ATOM   1435  CH2 TRP B 185       3.648  45.909   0.099  1.00 29.52      D    C  
ATOM   1436  N   THR B 186      -0.239  44.336  -2.718  1.00 27.11      D    N  
ATOM   1437  CA  THR B 186       0.872  43.609  -3.332  1.00 25.88      D    C  
ATOM   1438  C   THR B 186       2.180  44.400  -3.333  1.00 26.70      D    C  
ATOM   1439  O   THR B 186       3.263  43.819  -3.393  1.00 26.12      D    O  
ATOM   1440  CB  THR B 186       0.566  43.236  -4.806  1.00 27.62      D    C  
ATOM   1441  CG2 THR B 186      -0.811  42.563  -4.920  1.00 27.18      D    C  
ATOM   1442  OG1 THR B 186       0.578  44.422  -5.620  1.00 28.65      D    O  
ATOM   1443  N   GLY B 187       2.065  45.721  -3.268  1.00 28.37      D    N  
ATOM   1444  CA  GLY B 187       3.242  46.573  -3.299  1.00 31.62      D    C  
ATOM   1445  C   GLY B 187       3.768  46.756  -4.718  1.00 34.46      D    C  
ATOM   1446  O   GLY B 187       4.837  47.334  -4.922  1.00 35.28      D    O  
ATOM   1447  N   LEU B 188       3.005  46.284  -5.701  1.00 31.84      D    N  
ATOM   1448  CA  LEU B 188       3.416  46.365  -7.103  1.00 35.31      D    C  
ATOM   1449  C   LEU B 188       2.744  47.477  -7.909  1.00 34.65      D    C  
ATOM   1450  O   LEU B 188       3.100  47.705  -9.072  1.00 33.46      D    O  
ATOM   1451  CB  LEU B 188       3.143  45.028  -7.795  1.00 34.87      D    C  
ATOM   1452  CG  LEU B 188       3.765  43.804  -7.125  1.00 36.70      D    C  
ATOM   1453  CD1 LEU B 188       3.302  42.545  -7.838  1.00 38.48      D    C  
ATOM   1454  CD2 LEU B 188       5.281  43.917  -7.155  1.00 38.61      D    C  
ATOM   1455  N   LYS B 189       1.777  48.153  -7.300  1.00 35.36      D    N  
ATOM   1456  CA  LYS B 189       1.046  49.227  -7.969  1.00 36.05      D    C  
ATOM   1457  C   LYS B 189       0.959  50.438  -7.055  1.00 35.51      D    C  
ATOM   1458  O   LYS B 189      -0.126  50.822  -6.617  1.00 32.42      D    O  
ATOM   1459  CB  LYS B 189      -0.371  48.768  -8.316  1.00 39.77      D    C  
ATOM   1460  CG  LYS B 189      -0.467  47.618  -9.296  1.00 44.46      D    C  
ATOM   1461  CD  LYS B 189      -1.935  47.299  -9.569  1.00 51.19      D    C  
ATOM   1462  CE  LYS B 189      -2.099  46.270 -10.676  1.00 56.64      D    C  
ATOM   1463  NZ  LYS B 189      -1.416  44.986 -10.346  1.00 61.95      D    N1+
ATOM   1464  N   PRO B 190       2.107  51.061  -6.762  1.00 36.48      D    N  
ATOM   1465  CA  PRO B 190       2.170  52.233  -5.891  1.00 36.08      D    C  
ATOM   1466  C   PRO B 190       1.063  53.228  -6.194  1.00 36.13      D    C  
ATOM   1467  O   PRO B 190       0.898  53.648  -7.339  1.00 37.56      D    O  
ATOM   1468  CB  PRO B 190       3.553  52.804  -6.184  1.00 38.48      D    C  
ATOM   1469  CG  PRO B 190       4.349  51.592  -6.510  1.00 38.12      D    C  
ATOM   1470  CD  PRO B 190       3.408  50.830  -7.415  1.00 37.01      D    C  
ATOM   1471  N   GLY B 191       0.299  53.576  -5.165  1.00 34.43      D    N  
ATOM   1472  CA  GLY B 191      -0.777  54.534  -5.318  1.00 32.97      D    C  
ATOM   1473  C   GLY B 191      -2.133  53.958  -5.664  1.00 32.36      D    C  
ATOM   1474  O   GLY B 191      -3.128  54.672  -5.608  1.00 32.92      D    O  
ATOM   1475  N   LYS B 192      -2.189  52.678  -6.016  1.00 32.33      D    N  
ATOM   1476  CA  LYS B 192      -3.461  52.065  -6.381  1.00 33.68      D    C  
ATOM   1477  C   LYS B 192      -3.972  51.033  -5.376  1.00 33.68      D    C  
ATOM   1478  O   LYS B 192      -5.003  50.407  -5.618  1.00 33.90      D    O  
ATOM   1479  CB  LYS B 192      -3.356  51.399  -7.758  1.00 34.65      D    C  
ATOM   1480  CG  LYS B 192      -2.988  52.350  -8.898  1.00 34.67      D    C  
ATOM   1481  CD  LYS B 192      -3.933  53.545  -8.918  1.00 35.99      D    C  
ATOM   1482  CE  LYS B 192      -3.627  54.502 -10.068  1.00 35.19      D    C  
ATOM   1483  NZ  LYS B 192      -3.839  53.854 -11.384  1.00 32.68      D    N1+
ATOM   1484  N   GLU B 193      -3.267  50.869  -4.259  1.00 32.66      D    N  
ATOM   1485  CA  GLU B 193      -3.658  49.886  -3.240  1.00 32.73      D    C  
ATOM   1486  C   GLU B 193      -3.718  50.461  -1.836  1.00 32.72      D    C  
ATOM   1487  O   GLU B 193      -3.387  51.627  -1.615  1.00 33.30      D    O  
ATOM   1488  CB  GLU B 193      -2.666  48.722  -3.228  1.00 30.70      D    C  
ATOM   1489  CG  GLU B 193      -2.336  48.172  -4.592  1.00 32.87      D    C  
ATOM   1490  CD  GLU B 193      -1.361  47.013  -4.526  1.00 30.40      D    C  
ATOM   1491  OE1 GLU B 193      -0.419  47.082  -3.713  1.00 30.56      D    O  
ATOM   1492  OE2 GLU B 193      -1.525  46.046  -5.298  1.00 30.03      D    O1-
ATOM   1493  N   PHE B 194      -4.144  49.624  -0.888  1.00 31.69      D    N  
ATOM   1494  CA  PHE B 194      -4.234  50.008   0.518  1.00 30.53      D    C  
ATOM   1495  C   PHE B 194      -2.966  50.794   0.846  1.00 30.34      D    C  
ATOM   1496  O   PHE B 194      -1.859  50.284   0.690  1.00 31.68      D    O  
ATOM   1497  CB  PHE B 194      -4.312  48.747   1.385  1.00 29.72      D    C  
ATOM   1498  CG  PHE B 194      -4.239  49.010   2.860  1.00 30.75      D    C  
ATOM   1499  CD1 PHE B 194      -5.395  49.207   3.608  1.00 29.22      D    C  
ATOM   1500  CD2 PHE B 194      -3.009  49.033   3.512  1.00 29.71      D    C  
ATOM   1501  CE1 PHE B 194      -5.324  49.417   4.983  1.00 29.15      D    C  
ATOM   1502  CE2 PHE B 194      -2.932  49.242   4.891  1.00 30.99      D    C  
ATOM   1503  CZ  PHE B 194      -4.091  49.433   5.623  1.00 30.70      D    C  
ATOM   1504  N   PRO B 195      -3.110  52.038   1.316  1.00 31.13      D    N  
ATOM   1505  CA  PRO B 195      -1.951  52.876   1.647  1.00 32.99      D    C  
ATOM   1506  C   PRO B 195      -0.959  52.325   2.667  1.00 33.67      D    C  
ATOM   1507  O   PRO B 195      -1.339  51.927   3.772  1.00 33.50      D    O  
ATOM   1508  CB  PRO B 195      -2.588  54.183   2.127  1.00 32.82      D    C  
ATOM   1509  CG  PRO B 195      -3.914  54.205   1.412  1.00 33.25      D    C  
ATOM   1510  CD  PRO B 195      -4.363  52.770   1.564  1.00 32.78      D    C  
ATOM   1511  N   HIS B 196       0.314  52.313   2.276  1.00 33.43      D    N  
ATOM   1512  CA  HIS B 196       1.403  51.865   3.141  1.00 35.67      D    C  
ATOM   1513  C   HIS B 196       1.220  50.450   3.677  1.00 34.47      D    C  
ATOM   1514  O   HIS B 196       1.440  50.197   4.861  1.00 31.92      D    O  
ATOM   1515  CB  HIS B 196       1.558  52.839   4.307  1.00 40.21      D    C  
ATOM   1516  CG  HIS B 196       1.735  54.262   3.875  1.00 46.33      D    C  
ATOM   1517  CD2 HIS B 196       0.943  55.348   4.031  1.00 48.42      D    C  
ATOM   1518  ND1 HIS B 196       2.826  54.685   3.146  1.00 49.26      D    N  
ATOM   1519  CE1 HIS B 196       2.696  55.970   2.869  1.00 49.49      D    C  
ATOM   1520  NE2 HIS B 196       1.561  56.397   3.395  1.00 49.57      D    N  
ATOM   1521  N   GLY B 197       0.837  49.537   2.793  1.00 32.21      D    N  
ATOM   1522  CA  GLY B 197       0.636  48.157   3.195  1.00 31.39      D    C  
ATOM   1523  C   GLY B 197       1.940  47.532   3.643  1.00 32.39      D    C  
ATOM   1524  O   GLY B 197       1.955  46.630   4.489  1.00 31.04      D    O  
ATOM   1525  N   ASP B 198       3.047  48.019   3.091  1.00 29.63      D    N  
ATOM   1526  CA  ASP B 198       4.342  47.482   3.447  1.00 30.40      D    C  
ATOM   1527  C   ASP B 198       4.735  47.881   4.863  1.00 30.35      D    C  
ATOM   1528  O   ASP B 198       5.275  47.056   5.600  1.00 29.54      D    O  
ATOM   1529  CB  ASP B 198       5.411  47.887   2.411  1.00 30.28      D    C  
ATOM   1530  CG  ASP B 198       5.597  49.391   2.288  1.00 32.86      D    C  
ATOM   1531  OD1 ASP B 198       4.622  50.152   2.424  1.00 32.88      D    O  
ATOM   1532  OD2 ASP B 198       6.744  49.809   2.030  1.00 38.24      D    O1-
ATOM   1533  N   SER B 199       4.447  49.126   5.248  1.00 31.38      D    N  
ATOM   1534  CA  SER B 199       4.750  49.601   6.598  1.00 29.71      D    C  
ATOM   1535  C   SER B 199       3.907  48.824   7.610  1.00 29.46      D    C  
ATOM   1536  O   SER B 199       4.386  48.455   8.683  1.00 27.78      D    O  
ATOM   1537  CB  SER B 199       4.455  51.098   6.723  1.00 31.82      D    C  
ATOM   1538  OG  SER B 199       5.320  51.848   5.887  1.00 36.51      D    O  
ATOM   1539  N   LEU B 200       2.647  48.576   7.272  1.00 27.46      D    N  
ATOM   1540  CA  LEU B 200       1.789  47.813   8.172  1.00 27.67      D    C  
ATOM   1541  C   LEU B 200       2.352  46.410   8.370  1.00 27.59      D    C  
ATOM   1542  O   LEU B 200       2.384  45.899   9.496  1.00 27.43      D    O  
ATOM   1543  CB  LEU B 200       0.363  47.725   7.623  1.00 26.80      D    C  
ATOM   1544  CG  LEU B 200      -0.619  46.880   8.456  1.00 29.76      D    C  
ATOM   1545  CD1 LEU B 200      -0.552  47.299   9.931  1.00 29.70      D    C  
ATOM   1546  CD2 LEU B 200      -2.035  47.065   7.899  1.00 26.63      D    C  
ATOM   1547  N   ALA B 201       2.791  45.786   7.280  1.00 26.89      D    N  
ATOM   1548  CA  ALA B 201       3.362  44.449   7.362  1.00 27.29      D    C  
ATOM   1549  C   ALA B 201       4.548  44.472   8.320  1.00 28.06      D    C  
ATOM   1550  O   ALA B 201       4.648  43.647   9.231  1.00 26.47      D    O  
ATOM   1551  CB  ALA B 201       3.810  43.981   6.000  1.00 25.33      D    C  
ATOM   1552  N   SER B 202       5.451  45.426   8.117  1.00 28.50      D    N  
ATOM   1553  CA  SER B 202       6.610  45.535   8.989  1.00 28.00      D    C  
ATOM   1554  C   SER B 202       6.205  45.762  10.440  1.00 27.19      D    C  
ATOM   1555  O   SER B 202       6.896  45.314  11.350  1.00 29.63      D    O  
ATOM   1556  CB  SER B 202       7.541  46.651   8.495  1.00 28.31      D    C  
ATOM   1557  OG  SER B 202       8.154  46.251   7.282  1.00 30.68      D    O  
ATOM   1558  N   LEU B 203       5.089  46.443  10.669  1.00 27.51      D    N  
ATOM   1559  CA  LEU B 203       4.642  46.651  12.043  1.00 28.06      D    C  
ATOM   1560  C   LEU B 203       4.396  45.297  12.705  1.00 28.07      D    C  
ATOM   1561  O   LEU B 203       4.722  45.098  13.873  1.00 25.71      D    O  
ATOM   1562  CB  LEU B 203       3.343  47.452  12.106  1.00 29.40      D    C  
ATOM   1563  CG  LEU B 203       3.335  48.978  12.122  1.00 32.80      D    C  
ATOM   1564  CD1 LEU B 203       1.949  49.441  12.579  1.00 32.42      D    C  
ATOM   1565  CD2 LEU B 203       4.410  49.513  13.076  1.00 33.71      D    C  
ATOM   1566  N   PHE B 204       3.809  44.371  11.954  1.00 29.51      D    N  
ATOM   1567  CA  PHE B 204       3.516  43.036  12.487  1.00 28.91      D    C  
ATOM   1568  C   PHE B 204       4.737  42.177  12.725  1.00 28.62      D    C  
ATOM   1569  O   PHE B 204       4.871  41.576  13.790  1.00 28.43      D    O  
ATOM   1570  CB  PHE B 204       2.565  42.275  11.553  1.00 28.24      D    C  
ATOM   1571  CG  PHE B 204       1.135  42.677  11.696  1.00 30.06      D    C  
ATOM   1572  CD1 PHE B 204       0.479  43.344  10.665  1.00 30.45      D    C  
ATOM   1573  CD2 PHE B 204       0.438  42.398  12.874  1.00 30.68      D    C  
ATOM   1574  CE1 PHE B 204      -0.850  43.729  10.801  1.00 29.31      D    C  
ATOM   1575  CE2 PHE B 204      -0.890  42.780  13.022  1.00 31.27      D    C  
ATOM   1576  CZ  PHE B 204      -1.534  43.447  11.982  1.00 32.02      D    C  
ATOM   1577  N   SER B 205       5.626  42.107  11.738  1.00 28.50      D    N  
ATOM   1578  CA  SER B 205       6.816  41.273  11.862  1.00 28.48      D    C  
ATOM   1579  C   SER B 205       7.927  41.850  12.729  1.00 28.19      D    C  
ATOM   1580  O   SER B 205       8.727  41.101  13.282  1.00 28.12      D    O  
ATOM   1581  CB  SER B 205       7.391  40.939  10.475  1.00 27.92      D    C  
ATOM   1582  OG  SER B 205       7.905  42.101   9.827  1.00 28.57      D    O  
ATOM   1583  N   GLU B 206       7.970  43.171  12.864  1.00 28.75      D    N  
ATOM   1584  CA  GLU B 206       9.029  43.809  13.638  1.00 29.32      D    C  
ATOM   1585  C   GLU B 206       8.646  44.307  15.018  1.00 30.21      D    C  
ATOM   1586  O   GLU B 206       9.509  44.422  15.898  1.00 28.97      D    O  
ATOM   1587  CB  GLU B 206       9.627  44.979  12.839  1.00 31.95      D    C  
ATOM   1588  CG  GLU B 206      10.081  44.594  11.440  1.00 34.89      D    C  
ATOM   1589  CD  GLU B 206      10.743  45.737  10.694  1.00 37.70      D    C  
ATOM   1590  OE1 GLU B 206      10.457  46.913  11.010  1.00 39.81      D    O  
ATOM   1591  OE2 GLU B 206      11.541  45.453   9.777  1.00 40.66      D    O1-
ATOM   1592  N   GLU B 207       7.367  44.610  15.217  1.00 29.42      D    N  
ATOM   1593  CA  GLU B 207       6.920  45.129  16.497  1.00 31.52      D    C  
ATOM   1594  C   GLU B 207       5.826  44.353  17.221  1.00 32.07      D    C  
ATOM   1595  O   GLU B 207       6.035  43.871  18.335  1.00 33.60      D    O  
ATOM   1596  CB  GLU B 207       6.463  46.581  16.328  1.00 32.54      D    C  
ATOM   1597  CG  GLU B 207       7.588  47.525  15.945  1.00 36.24      D    C  
ATOM   1598  CD  GLU B 207       7.106  48.934  15.671  1.00 38.12      D    C  
ATOM   1599  OE1 GLU B 207       6.117  49.361  16.300  1.00 36.22      D    O  
ATOM   1600  OE2 GLU B 207       7.730  49.621  14.832  1.00 43.00      D    O1-
ATOM   1601  N   ILE B 208       4.662  44.245  16.592  1.00 31.89      D    N  
ATOM   1602  CA  ILE B 208       3.526  43.580  17.205  1.00 31.29      D    C  
ATOM   1603  C   ILE B 208       3.747  42.118  17.581  1.00 31.27      D    C  
ATOM   1604  O   ILE B 208       3.520  41.739  18.729  1.00 31.66      D    O  
ATOM   1605  CB  ILE B 208       2.276  43.720  16.304  1.00 32.43      D    C  
ATOM   1606  CG1 ILE B 208       1.922  45.204  16.168  1.00 32.67      D    C  
ATOM   1607  CG2 ILE B 208       1.104  42.964  16.902  1.00 30.70      D    C  
ATOM   1608  CD1 ILE B 208       0.804  45.505  15.177  1.00 32.25      D    C  
ATOM   1609  N   TYR B 209       4.207  41.299  16.642  1.00 30.26      D    N  
ATOM   1610  CA  TYR B 209       4.409  39.892  16.947  1.00 30.52      D    C  
ATOM   1611  C   TYR B 209       5.573  39.622  17.895  1.00 31.62      D    C  
ATOM   1612  O   TYR B 209       5.432  38.865  18.856  1.00 30.46      D    O  
ATOM   1613  CB  TYR B 209       4.592  39.076  15.666  1.00 29.22      D    C  
ATOM   1614  CG  TYR B 209       4.751  37.601  15.939  1.00 28.14      D    C  
ATOM   1615  CD1 TYR B 209       3.648  36.806  16.259  1.00 28.46      D    C  
ATOM   1616  CD2 TYR B 209       6.012  37.012  15.936  1.00 26.62      D    C  
ATOM   1617  CE1 TYR B 209       3.804  35.455  16.572  1.00 26.06      D    C  
ATOM   1618  CE2 TYR B 209       6.182  35.671  16.247  1.00 28.86      D    C  
ATOM   1619  CZ  TYR B 209       5.075  34.901  16.565  1.00 27.80      D    C  
ATOM   1620  OH  TYR B 209       5.264  33.592  16.896  1.00 26.94      D    O  
ATOM   1621  N   PRO B 210       6.743  40.232  17.642  1.00 31.98      D    N  
ATOM   1622  CA  PRO B 210       7.877  39.986  18.537  1.00 32.98      D    C  
ATOM   1623  C   PRO B 210       7.674  40.488  19.966  1.00 33.56      D    C  
ATOM   1624  O   PRO B 210       8.006  39.794  20.928  1.00 34.49      D    O  
ATOM   1625  CB  PRO B 210       9.032  40.722  17.852  1.00 31.39      D    C  
ATOM   1626  CG  PRO B 210       8.640  40.704  16.397  1.00 32.47      D    C  
ATOM   1627  CD  PRO B 210       7.165  41.018  16.468  1.00 31.24      D    C  
ATOM   1628  N   PHE B 211       7.119  41.686  20.104  1.00 32.73      D    N  
ATOM   1629  CA  PHE B 211       6.952  42.275  21.421  1.00 33.79      D    C  
ATOM   1630  C   PHE B 211       5.535  42.385  21.963  1.00 33.29      D    C  
ATOM   1631  O   PHE B 211       5.275  43.195  22.846  1.00 34.05      D    O  
ATOM   1632  CB  PHE B 211       7.615  43.652  21.420  1.00 35.82      D    C  
ATOM   1633  CG  PHE B 211       8.999  43.639  20.853  1.00 37.06      D    C  
ATOM   1634  CD1 PHE B 211       9.305  44.369  19.708  1.00 38.17      D    C  
ATOM   1635  CD2 PHE B 211       9.994  42.868  21.442  1.00 37.85      D    C  
ATOM   1636  CE1 PHE B 211      10.586  44.329  19.155  1.00 40.43      D    C  
ATOM   1637  CE2 PHE B 211      11.277  42.818  20.899  1.00 40.69      D    C  
ATOM   1638  CZ  PHE B 211      11.575  43.551  19.751  1.00 39.87      D    C  
ATOM   1639  N   CYS B 212       4.627  41.556  21.463  1.00 32.74      D    N  
ATOM   1640  CA  CYS B 212       3.243  41.606  21.921  1.00 32.61      D    C  
ATOM   1641  C   CYS B 212       3.098  41.514  23.446  1.00 34.40      D    C  
ATOM   1642  O   CYS B 212       2.277  42.218  24.038  1.00 31.49      D    O  
ATOM   1643  CB  CYS B 212       2.439  40.491  21.254  1.00 31.94      D    C  
ATOM   1644  SG  CYS B 212       3.120  38.843  21.516  1.00 33.27      D    S  
ATOM   1645  N   VAL B 213       3.893  40.660  24.086  1.00 35.15      D    N  
ATOM   1646  CA  VAL B 213       3.788  40.510  25.538  1.00 38.35      D    C  
ATOM   1647  C   VAL B 213       4.053  41.825  26.252  1.00 39.91      D    C  
ATOM   1648  O   VAL B 213       3.350  42.180  27.198  1.00 40.88      D    O  
ATOM   1649  CB  VAL B 213       4.763  39.445  26.078  1.00 38.55      D    C  
ATOM   1650  CG1 VAL B 213       4.584  39.298  27.592  1.00 39.45      D    C  
ATOM   1651  CG2 VAL B 213       4.511  38.117  25.385  1.00 39.43      D    C  
ATOM   1652  N   LYS B 214       5.066  42.552  25.796  1.00 40.81      D    N  
ATOM   1653  CA  LYS B 214       5.393  43.831  26.402  1.00 42.76      D    C  
ATOM   1654  C   LYS B 214       4.254  44.825  26.206  1.00 42.75      D    C  
ATOM   1655  O   LYS B 214       3.974  45.640  27.087  1.00 43.20      D    O  
ATOM   1656  CB  LYS B 214       6.710  44.361  25.831  1.00 44.20      D    C  
ATOM   1657  CG  LYS B 214       7.925  43.654  26.431  1.00 48.09      D    C  
ATOM   1658  CD  LYS B 214       9.233  44.330  26.057  1.00 51.56      D    C  
ATOM   1659  CE  LYS B 214       9.798  43.775  24.763  1.00 54.39      D    C  
ATOM   1660  NZ  LYS B 214      10.227  42.353  24.923  1.00 57.41      D    N1+
ATOM   1661  N   TYR B 215       3.584  44.758  25.058  1.00 41.38      D    N  
ATOM   1662  CA  TYR B 215       2.456  45.645  24.816  1.00 41.83      D    C  
ATOM   1663  C   TYR B 215       1.330  45.261  25.774  1.00 42.02      D    C  
ATOM   1664  O   TYR B 215       0.638  46.121  26.317  1.00 41.48      D    O  
ATOM   1665  CB  TYR B 215       1.965  45.529  23.368  1.00 40.39      D    C  
ATOM   1666  CG  TYR B 215       2.837  46.250  22.363  1.00 41.55      D    C  
ATOM   1667  CD1 TYR B 215       3.030  47.629  22.440  1.00 43.04      D    C  
ATOM   1668  CD2 TYR B 215       3.471  45.554  21.335  1.00 41.08      D    C  
ATOM   1669  CE1 TYR B 215       3.837  48.298  21.516  1.00 43.78      D    C  
ATOM   1670  CE2 TYR B 215       4.276  46.211  20.407  1.00 42.50      D    C  
ATOM   1671  CZ  TYR B 215       4.455  47.580  20.504  1.00 42.85      D    C  
ATOM   1672  OH  TYR B 215       5.262  48.226  19.590  1.00 43.71      D    O  
ATOM   1673  N   TYR B 216       1.154  43.962  25.986  1.00 43.13      D    N  
ATOM   1674  CA  TYR B 216       0.107  43.486  26.884  1.00 44.88      D    C  
ATOM   1675  C   TYR B 216       0.354  43.975  28.312  1.00 46.10      D    C  
ATOM   1676  O   TYR B 216      -0.558  44.461  28.984  1.00 45.62      D    O  
ATOM   1677  CB  TYR B 216       0.048  41.960  26.877  1.00 44.70      D    C  
ATOM   1678  CG  TYR B 216      -1.105  41.420  27.682  1.00 46.28      D    C  
ATOM   1679  CD1 TYR B 216      -2.414  41.549  27.226  1.00 46.67      D    C  
ATOM   1680  CD2 TYR B 216      -0.895  40.819  28.923  1.00 48.79      D    C  
ATOM   1681  CE1 TYR B 216      -3.488  41.097  27.984  1.00 48.30      D    C  
ATOM   1682  CE2 TYR B 216      -1.966  40.364  29.694  1.00 49.02      D    C  
ATOM   1683  CZ  TYR B 216      -3.260  40.507  29.216  1.00 48.62      D    C  
ATOM   1684  OH  TYR B 216      -4.324  40.063  29.966  1.00 50.19      D    O  
ATOM   1685  N   ALA B 217       1.596  43.845  28.766  1.00 47.48      D    N  
ATOM   1686  CA  ALA B 217       1.973  44.270  30.107  1.00 49.42      D    C  
ATOM   1687  C   ALA B 217       1.770  45.773  30.267  1.00 51.29      D    C  
ATOM   1688  O   ALA B 217       1.398  46.249  31.339  1.00 50.66      D    O  
ATOM   1689  CB  ALA B 217       3.427  43.910  30.375  1.00 48.24      D    C  
ATOM   1690  N   GLU B 218       2.013  46.515  29.192  1.00 53.49      D    N  
ATOM   1691  CA  GLU B 218       1.863  47.962  29.213  1.00 56.43      D    C  
ATOM   1692  C   GLU B 218       0.393  48.360  29.268  1.00 56.88      D    C  
ATOM   1693  O   GLU B 218       0.044  49.393  29.836  1.00 56.01      D    O  
ATOM   1694  CB  GLU B 218       2.522  48.571  27.977  1.00 58.79      D    C  
ATOM   1695  CG  GLU B 218       2.514  50.087  27.951  1.00 64.76      D    C  
ATOM   1696  CD  GLU B 218       3.228  50.649  26.738  1.00 68.41      D    C  
ATOM   1697  OE1 GLU B 218       2.761  50.407  25.604  1.00 70.57      D    O  
ATOM   1698  OE2 GLU B 218       4.259  51.331  26.920  1.00 72.07      D    O1-
ATOM   1699  N   ALA B 219      -0.466  47.535  28.677  1.00 57.28      D    N  
ATOM   1700  CA  ALA B 219      -1.898  47.803  28.663  1.00 59.50      D    C  
ATOM   1701  C   ALA B 219      -2.471  47.689  30.073  1.00 61.72      D    C  
ATOM   1702  O   ALA B 219      -3.362  48.449  30.459  1.00 61.37      D    O  
ATOM   1703  CB  ALA B 219      -2.601  46.827  27.732  1.00 59.29      D    C  
ATOM   1704  N   GLN B 220      -1.962  46.730  30.840  1.00 63.55      D    N  
ATOM   1705  CA  GLN B 220      -2.424  46.542  32.207  1.00 66.25      D    C  
ATOM   1706  C   GLN B 220      -1.816  47.641  33.070  1.00 67.19      D    C  
ATOM   1707  O   GLN B 220      -2.479  48.203  33.939  1.00 66.74      D    O  
ATOM   1708  CB  GLN B 220      -2.015  45.158  32.712  1.00 66.95      D    C  
ATOM   1709  CG  GLN B 220      -2.659  44.027  31.922  1.00 69.81      D    C  
ATOM   1710  CD  GLN B 220      -2.372  42.658  32.506  1.00 72.82      D    C  
ATOM   1711  NE2 GLN B 220      -3.429  41.947  32.891  1.00 74.63      D    N  
ATOM   1712  OE1 GLN B 220      -1.217  42.240  32.608  1.00 75.00      D    O  
ATOM   1713  N   ARG B 221      -0.550  47.948  32.806  1.00 68.90      D    N  
ATOM   1714  CA  ARG B 221       0.164  48.998  33.522  1.00 71.13      D    C  
ATOM   1715  C   ARG B 221      -0.584  50.323  33.368  1.00 71.22      D    C  
ATOM   1716  O   ARG B 221      -0.794  51.047  34.343  1.00 71.83      D    O  
ATOM   1717  CB  ARG B 221       1.578  49.137  32.952  1.00 73.49      D    C  
ATOM   1718  CG  ARG B 221       2.264  50.456  33.267  1.00 76.70      D    C  
ATOM   1719  CD  ARG B 221       3.362  50.732  32.251  1.00 80.96      D    C  
ATOM   1720  NE  ARG B 221       3.841  52.110  32.312  1.00 85.73      D    N  
ATOM   1721  CZ  ARG B 221       4.626  52.669  31.396  1.00 88.30      D    C  
ATOM   1722  NH1 ARG B 221       5.025  51.967  30.341  1.00 89.26      D    N1+
ATOM   1723  NH2 ARG B 221       5.013  53.931  31.532  1.00 90.24      D    N  
ATOM   1724  N   ASP B 222      -0.976  50.637  32.136  1.00 70.94      D    N  
ATOM   1725  CA  ASP B 222      -1.703  51.869  31.846  1.00 71.08      D    C  
ATOM   1726  C   ASP B 222      -3.029  51.899  32.596  1.00 70.98      D    C  
ATOM   1727  O   ASP B 222      -3.341  52.876  33.276  1.00 70.68      D    O  
ATOM   1728  CB  ASP B 222      -1.946  51.998  30.339  1.00 71.10      D    C  
ATOM   1729  CG  ASP B 222      -0.717  52.494  29.588  1.00 71.59      D    C  
ATOM   1730  OD1 ASP B 222       0.399  52.005  29.869  1.00 72.09      D    O  
ATOM   1731  OD2 ASP B 222      -0.868  53.371  28.710  1.00 71.08      D    O1-
ATOM   1732  N   LEU B 223      -3.806  50.827  32.470  1.00 70.90      D    N  
ATOM   1733  CA  LEU B 223      -5.090  50.733  33.156  1.00 71.64      D    C  
ATOM   1734  C   LEU B 223      -4.861  50.607  34.657  1.00 72.80      D    C  
ATOM   1735  O   LEU B 223      -5.807  50.614  35.442  1.00 72.82      D    O  
ATOM   1736  CB  LEU B 223      -5.883  49.514  32.672  1.00 70.81      D    C  
ATOM   1737  CG  LEU B 223      -6.499  49.526  31.272  1.00 70.24      D    C  
ATOM   1738  CD1 LEU B 223      -7.301  48.246  31.080  1.00 69.24      D    C  
ATOM   1739  CD2 LEU B 223      -7.400  50.746  31.101  1.00 69.38      D    C  
ATOM   1740  N   GLU B 224      -3.596  50.489  35.046  1.00 74.34      D    N  
ATOM   1741  CA  GLU B 224      -3.235  50.355  36.450  1.00 76.52      D    C  
ATOM   1742  C   GLU B 224      -3.024  51.728  37.084  1.00 77.23      D    C  
ATOM   1743  O   GLU B 224      -3.290  51.921  38.269  1.00 77.27      D    O  
ATOM   1744  CB  GLU B 224      -1.966  49.506  36.579  1.00 77.54      D    C  
ATOM   1745  CG  GLU B 224      -1.678  49.004  37.983  1.00 79.52      D    C  
ATOM   1746  CD  GLU B 224      -0.539  48.001  38.019  1.00 81.42      D    C  
ATOM   1747  OE1 GLU B 224       0.597  48.373  37.650  1.00 82.24      D    O  
ATOM   1748  OE2 GLU B 224      -0.781  46.838  38.414  1.00 82.68      D    O1-
ATOM   1749  N   ASP B 225      -2.548  52.682  36.288  1.00 78.10      D    N  
ATOM   1750  CA  ASP B 225      -2.313  54.036  36.776  1.00 79.28      D    C  
ATOM   1751  C   ASP B 225      -3.629  54.799  36.866  1.00 80.40      D    C  
ATOM   1752  O   ASP B 225      -3.762  55.738  37.653  1.00 80.35      D    O  
ATOM   1753  CB  ASP B 225      -1.350  54.781  35.846  1.00 79.46      D    C  
ATOM   1754  CG  ASP B 225       0.037  54.167  35.829  1.00 80.03      D    C  
ATOM   1755  OD1 ASP B 225       0.661  54.071  36.908  1.00 79.67      D    O  
ATOM   1756  OD2 ASP B 225       0.507  53.785  34.736  1.00 80.79      D    O1-
ATOM   1757  N   GLU B 226      -4.598  54.390  36.054  1.00 81.29      D    N  
ATOM   1758  CA  GLU B 226      -5.909  55.029  36.040  1.00 82.79      D    C  
ATOM   1759  C   GLU B 226      -6.736  54.567  37.234  1.00 84.48      D    C  
ATOM   1760  O   GLU B 226      -7.613  55.289  37.708  1.00 84.86      D    O  
ATOM   1761  CB  GLU B 226      -6.645  54.686  34.744  1.00 81.81      D    C  
ATOM   1762  CG  GLU B 226      -5.899  55.087  33.485  1.00 81.36      D    C  
ATOM   1763  CD  GLU B 226      -6.652  54.716  32.223  1.00 81.44      D    C  
ATOM   1764  OE1 GLU B 226      -7.787  55.209  32.040  1.00 81.29      D    O  
ATOM   1765  OE2 GLU B 226      -6.111  53.932  31.414  1.00 81.16      D    O1-
ATOM   1766  N   GLU B 227      -6.440  53.358  37.707  1.00 85.95      D    N  
ATOM   1767  CA  GLU B 227      -7.125  52.741  38.843  1.00 87.88      D    C  
ATOM   1768  C   GLU B 227      -7.483  53.729  39.949  1.00 88.02      D    C  
ATOM   1769  O   GLU B 227      -6.726  53.793  40.942  1.00 88.41      D    O  
ATOM   1770  CB  GLU B 227      -6.257  51.621  39.424  1.00 89.30      D    C  
ATOM   1771  CG  GLU B 227      -5.821  50.590  38.397  1.00 92.50      D    C  
ATOM   1772  CD  GLU B 227      -4.954  49.493  38.987  1.00 94.29      D    C  
ATOM   1773  OE1 GLU B 227      -3.886  49.816  39.547  1.00 95.66      D    O  
ATOM   1774  OE2 GLU B 227      -5.338  48.307  38.887  1.00 96.17      D    O1-
ENDMDL
END
