# Supplementary material for: Modelling multi-protein complexes using PELDOR distance measurements for rigid body minimisation experiments using XPLOR-NIH
Source: Methods. 2014 Dec;70(2-3):139–53. doi: 10.1016/j.ymeth.2014.10.028 (PMC4274318; doi:10.1016/j.ymeth.2014.10.028)
Supplement: Supplementary data 2 — This file contains supplementary data. [file mmc2.zip › PDB/Y35Rx2b.pdb]

ATOM      1 N001 SPIN    3      29.894  30.656  14.092  1.00  0.00      T    N  
ATOM      2 N002 SPIN    3      28.108  28.660  16.139  1.00  0.00      T    N  
ATOM      3 N003 SPIN    3      28.540  28.614  16.946  1.00  0.00      T    N  
ATOM      4 N004 SPIN    3      28.251  28.834  14.977  1.00  0.00      T    N  
ATOM      5 N005 SPIN    3      27.384  28.292  17.424  1.00  0.00      T    N  
ATOM      6 N006 SPIN    3      27.989  29.344  18.417  1.00  0.00      T    N  
ATOM      7 N007 SPIN    3      28.108  29.291  16.920  1.00  0.00      T    N  
ATOM      8 N008 SPIN    3      27.796  28.529  14.979  1.00  0.00      T    N  
ATOM      9 N009 SPIN    3      27.475  29.029  17.533  1.00  0.00      T    N  
ATOM     10 N010 SPIN    3      26.472  28.558  14.652  1.00  0.00      T    N  
ATOM     11 N011 SPIN    3      27.082  28.651  15.475  1.00  0.00      T    N  
ATOM     12 N012 SPIN    3      28.029  29.260  15.034  1.00  0.00      T    N  
ATOM     13 N013 SPIN    3      28.072  29.512  14.925  1.00  0.00      T    N  
ATOM     14 N014 SPIN    3      28.116  28.769  16.909  1.00  0.00      T    N  
ATOM     15 N015 SPIN    3      26.884  28.521  18.447  1.00  0.00      T    N  
ATOM     16 N016 SPIN    3      27.171  28.830  18.637  1.00  0.00      T    N  
ATOM     17 N017 SPIN    3      27.432  29.126  17.426  1.00  0.00      T    N  
ATOM     18 N018 SPIN    3      28.137  29.886  14.600  1.00  0.00      T    N  
ATOM     19 N019 SPIN    3      28.074  29.405  15.122  1.00  0.00      T    N  
ATOM     20 N020 SPIN    3      26.257  28.654  18.893  1.00  0.00      T    N  
ATOM     21 N021 SPIN    3      27.503  29.003  16.601  1.00  0.00      T    N  
ATOM     22 N022 SPIN    3      26.831  28.751  17.619  1.00  0.00      T    N  
ATOM     23 N023 SPIN    3      26.805  28.790  17.977  1.00  0.00      T    N  
ATOM     24 N024 SPIN    3      26.649  28.616  18.250  1.00  0.00      T    N  
ATOM     25 N025 SPIN    3      26.544  28.545  17.987  1.00  0.00      T    N  
ATOM     26 N026 SPIN    3      26.671  29.315  18.312  1.00  0.00      T    N  
ATOM     27 N027 SPIN    3      27.671  28.626  16.945  1.00  0.00      T    N  
ATOM     28 N028 SPIN    3      28.734  29.562  14.753  1.00  0.00      T    N  
ATOM     29 N029 SPIN    3      27.840  29.020  14.665  1.00  0.00      T    N  
ATOM     30 N030 SPIN    3      27.932  29.612  14.615  1.00  0.00      T    N  
ATOM     31 N031 SPIN    3      28.066  29.266  15.565  1.00  0.00      T    N  
ATOM     32 N032 SPIN    3      28.386  29.770  14.120  1.00  0.00      T    N  
ATOM     33 N033 SPIN    3      26.927  28.519  17.650  1.00  0.00      T    N  
ATOM     34 N034 SPIN    3      27.871  28.889  15.167  1.00  0.00      T    N  
ATOM     35 N035 SPIN    3      27.567  28.698  17.606  1.00  0.00      T    N  
ATOM     36 N036 SPIN    3      27.096  28.328  16.900  1.00  0.00      T    N  
ATOM     37 N037 SPIN    3      27.216  28.809  18.503  1.00  0.00      T    N  
ATOM     38 N038 SPIN    3      26.633  28.854  17.876  1.00  0.00      T    N  
ATOM     39 N039 SPIN    3      26.200  28.779  18.653  1.00  0.00      T    N  
ATOM     40 N040 SPIN    3      27.093  28.424  16.754  1.00  0.00      T    N  
ATOM     41 N041 SPIN    3      26.553  28.749  18.894  1.00  0.00      T    N  
ATOM     42 N042 SPIN    3      26.328  28.600  18.907  1.00  0.00      T    N  
ATOM     43 N043 SPIN    3      26.945  28.809  18.861  1.00  0.00      T    N  
ATOM     44 N044 SPIN    3      28.018  29.140  15.917  1.00  0.00      T    N  
ATOM     45 N045 SPIN    3      28.056  28.912  14.882  1.00  0.00      T    N  
ATOM     46 N046 SPIN    3      28.020  29.522  14.774  1.00  0.00      T    N  
ATOM     47 N047 SPIN    3      28.361  29.497  14.616  1.00  0.00      T    N  
ATOM     48 N048 SPIN    3      28.195  29.064  14.774  1.00  0.00      T    N  
ATOM     49 N049 SPIN    3      28.476  29.381  14.710  1.00  0.00      T    N  
ATOM     50 N050 SPIN    3      28.319  29.386  14.497  1.00  0.00      T    N  
ATOM     51 N051 SPIN    3      28.532  29.351  14.681  1.00  0.00      T    N  
ATOM     52 N052 SPIN    3      28.312  29.366  15.505  1.00  0.00      T    N  
ATOM     53 N053 SPIN    3      28.044  29.519  14.482  1.00  0.00      T    N  
ATOM     54 N054 SPIN    3      28.307  29.254  14.507  1.00  0.00      T    N  
ATOM     55 N055 SPIN    3      28.488  29.076  15.083  1.00  0.00      T    N  
ATOM     56 N056 SPIN    3      28.333  28.955  15.965  1.00  0.00      T    N  
ATOM     57 N057 SPIN    3      27.876  29.316  15.046  1.00  0.00      T    N  
ATOM     58 N058 SPIN    3      28.542  29.347  14.862  1.00  0.00      T    N  
ATOM     59 N059 SPIN    3      28.524  29.383  14.777  1.00  0.00      T    N  
ATOM     60 N060 SPIN    3      28.408  29.489  14.807  1.00  0.00      T    N  
ATOM     61 N061 SPIN    3      28.092  28.939  15.187  1.00  0.00      T    N  
ATOM     62 N062 SPIN    3      28.089  29.113  15.209  1.00  0.00      T    N  
ATOM     63 N063 SPIN    3      27.771  28.646  15.085  1.00  0.00      T    N  
ATOM     64 N064 SPIN    3      26.449  28.911  19.144  1.00  0.00      T    N  
ATOM     65 N065 SPIN    3      28.069  28.797  15.103  1.00  0.00      T    N  
ATOM     66 N066 SPIN    3      28.537  29.281  14.585  1.00  0.00      T    N  
ATOM     67 N067 SPIN    3      28.176  29.773  14.389  1.00  0.00      T    N  
ATOM     68 N068 SPIN    3      28.345  29.195  14.595  1.00  0.00      T    N  
ATOM     69 N069 SPIN    3      28.166  29.199  14.746  1.00  0.00      T    N  
ATOM     70 N070 SPIN    3      28.506  29.361  14.647  1.00  0.00      T    N  
ATOM     71 N071 SPIN    3      28.496  29.375  14.451  1.00  0.00      T    N  
ATOM     72 N072 SPIN    3      27.996  29.442  14.473  1.00  0.00      T    N  
ATOM     73 N073 SPIN    3      28.281  29.651  14.486  1.00  0.00      T    N  
ATOM     74 N074 SPIN    3      27.970  28.848  14.940  1.00  0.00      T    N  
ATOM     75 N075 SPIN    3      28.102  29.571  15.054  1.00  0.00      T    N  
ATOM     76 N076 SPIN    3      28.456  29.421  14.130  1.00  0.00      T    N  
ATOM     77 N077 SPIN    3      28.274  29.505  14.046  1.00  0.00      T    N  
ATOM     78 N078 SPIN    3      28.171  29.336  14.339  1.00  0.00      T    N  
ATOM     79 N079 SPIN    3      28.132  29.580  14.363  1.00  0.00      T    N  
ATOM     80 N080 SPIN    3      28.093  29.607  14.534  1.00  0.00      T    N  
ATOM     81 N081 SPIN    3      28.454  29.464  14.413  1.00  0.00      T    N  
ATOM     82 N082 SPIN    3      28.593  29.480  14.303  1.00  0.00      T    N  
ATOM     83 N083 SPIN    3      28.454  29.567  14.703  1.00  0.00      T    N  
ATOM     84 N084 SPIN    3      27.776  28.453  16.310  1.00  0.00      T    N  
ATOM     85 N085 SPIN    3      26.591  28.780  18.559  1.00  0.00      T    N  
ATOM     86 N086 SPIN    3      27.119  28.740  17.817  1.00  0.00      T    N  
ATOM     87 N087 SPIN    3      27.713  28.622  17.185  1.00  0.00      T    N  
ATOM     88 N088 SPIN    3      27.133  28.932  18.336  1.00  0.00      T    N  
ATOM     89 N089 SPIN    3      26.385  28.588  18.896  1.00  0.00      T    N  
ATOM     90 N090 SPIN    3      26.464  29.131  18.730  1.00  0.00      T    N  
ATOM     91 N091 SPIN    3      26.680  28.646  18.891  1.00  0.00      T    N  
ATOM     92 N092 SPIN    3      26.683  28.782  18.008  1.00  0.00      T    N  
ATOM     93 N093 SPIN    3      26.697  28.726  18.777  1.00  0.00      T    N  
ATOM     94 N094 SPIN    3      27.051  28.675  18.252  1.00  0.00      T    N  
ATOM     95 N095 SPIN    3      27.517  28.528  17.539  1.00  0.00      T    N  
ATOM     96 N096 SPIN    3      27.160  28.590  17.887  1.00  0.00      T    N  
ATOM     97 N097 SPIN    3      27.233  28.404  17.326  1.00  0.00      T    N  
ATOM     98 N098 SPIN    3      26.761  28.599  18.505  1.00  0.00      T    N  
ATOM     99 N099 SPIN    3      26.715  28.575  18.727  1.00  0.00      T    N  
ATOM    100 N100 SPIN    3      26.588  28.837  17.910  1.00  0.00      T    N  
ATOM    101 N101 SPIN    3      26.771  29.412  18.241  1.00  0.00      T    N  
ATOM    102 N102 SPIN    3      26.501  28.837  17.992  1.00  0.00      T    N  
ATOM    103 N103 SPIN    3      27.100  28.859  18.437  1.00  0.00      T    N  
ATOM    104 N104 SPIN    3      26.991  28.689  18.409  1.00  0.00      T    N  
ATOM    105 N105 SPIN    3      26.987  28.469  18.191  1.00  0.00      T    N  
ATOM    106 N106 SPIN    3      27.178  28.487  17.882  1.00  0.00      T    N  
ATOM    107 N107 SPIN    3      27.052  28.423  18.115  1.00  0.00      T    N  
ATOM    108 N108 SPIN    3      26.844  28.772  17.985  1.00  0.00      T    N  
ATOM    109 N109 SPIN    3      27.056  28.844  17.960  1.00  0.00      T    N  
ATOM    110 N110 SPIN    3      26.997  28.900  18.080  1.00  0.00      T    N  
ATOM    111 N111 SPIN    3      27.032  28.607  18.179  1.00  0.00      T    N  
ATOM    112 N112 SPIN    3      26.736  28.759  18.606  1.00  0.00      T    N  
ATOM    113 N113 SPIN    3      26.724  28.950  18.314  1.00  0.00      T    N  
ATOM    114 N114 SPIN    3      26.829  28.810  18.337  1.00  0.00      T    N  
ATOM    115 N115 SPIN    3      26.443  28.737  18.275  1.00  0.00      T    N  
ATOM    116 N116 SPIN    3      26.879  28.846  18.420  1.00  0.00      T    N  
ATOM    117 N117 SPIN    3      26.548  28.853  18.172  1.00  0.00      T    N  
ATOM    118 N118 SPIN    3      27.622  28.479  17.033  1.00  0.00      T    N  
ATOM    119 N119 SPIN    3      27.135  28.341  17.942  1.00  0.00      T    N  
ATOM    120 N120 SPIN    3      27.340  28.558  17.454  1.00  0.00      T    N  
ATOM    121 N121 SPIN    3      27.476  28.491  17.751  1.00  0.00      T    N  
ATOM    122 N122 SPIN    3      26.760  28.633  18.480  1.00  0.00      T    N  
ATOM    123 N123 SPIN    3      26.614  28.688  18.944  1.00  0.00      T    N  
ATOM    124 N124 SPIN    3      27.497  28.399  16.925  1.00  0.00      T    N  
ATOM    125 N125 SPIN    3      26.675  28.848  18.924  1.00  0.00      T    N  
ATOM    126 N126 SPIN    3      26.797  28.852  18.322  1.00  0.00      T    N  
ATOM    127 N127 SPIN    3      27.799  28.573  17.161  1.00  0.00      T    N  
ATOM    128 N128 SPIN    3      26.852  28.768  18.471  1.00  0.00      T    N  
ATOM    129 N129 SPIN    3      26.624  28.644  18.607  1.00  0.00      T    N  
ATOM    130 N130 SPIN    3      27.061  28.365  17.808  1.00  0.00      T    N  
ATOM    131 N131 SPIN    3      26.878  28.583  18.053  1.00  0.00      T    N  
ATOM    132 N132 SPIN    3      26.790  28.469  18.192  1.00  0.00      T    N  
ATOM    133 N133 SPIN    3      27.076  29.322  18.331  1.00  0.00      T    N  
ATOM    134 N134 SPIN    3      26.317  28.687  18.657  1.00  0.00      T    N  
ATOM    135 N135 SPIN    3      26.941  29.136  17.992  1.00  0.00      T    N  
ATOM    136 N136 SPIN    3      26.569  29.199  18.316  1.00  0.00      T    N  
ATOM    137 N137 SPIN    3      27.130  28.733  18.485  1.00  0.00      T    N  
ATOM    138 N138 SPIN    3      26.897  28.393  17.801  1.00  0.00      T    N  
ATOM    139 N139 SPIN    3      26.888  28.914  18.092  1.00  0.00      T    N  
ATOM    140 N140 SPIN    3      26.727  28.434  18.344  1.00  0.00      T    N  
ATOM    141 N141 SPIN    3      26.855  28.708  18.143  1.00  0.00      T    N  
ATOM    142 N142 SPIN    3      26.746  28.507  18.145  1.00  0.00      T    N  
ATOM    143 N143 SPIN    3      26.921  28.776  18.125  1.00  0.00      T    N  
ATOM    144 N144 SPIN    3      26.870  28.579  18.409  1.00  0.00      T    N  
ATOM    145 N145 SPIN    3      27.304  28.322  17.028  1.00  0.00      T    N  
ATOM    146 N146 SPIN    3      26.708  28.951  18.351  1.00  0.00      T    N  
ATOM    147 N147 SPIN    3      27.289  28.630  17.924  1.00  0.00      T    N  
ATOM    148 N148 SPIN    3      27.187  28.658  17.216  1.00  0.00      T    N  
ATOM    149 N149 SPIN    3      27.740  28.749  15.106  1.00  0.00      T    N  
ATOM    150 N150 SPIN    3      26.396  28.670  19.135  1.00  0.00      T    N  
ATOM    151 N151 SPIN    3      27.755  28.582  16.391  1.00  0.00      T    N  
ATOM    152 N152 SPIN    3      28.303  29.554  13.898  1.00  0.00      T    N  
ATOM    153 N153 SPIN    3      27.940  28.680  15.969  1.00  0.00      T    N  
ATOM    154 N154 SPIN    3      28.146  29.238  14.581  1.00  0.00      T    N  
ATOM    155 N155 SPIN    3      27.804  29.773  14.438  1.00  0.00      T    N  
ATOM    156 N156 SPIN    3      28.352  29.173  14.994  1.00  0.00      T    N  
ATOM    157 N157 SPIN    3      28.348  29.072  15.549  1.00  0.00      T    N  
ATOM    158 N158 SPIN    3      28.398  29.181  14.609  1.00  0.00      T    N  
ATOM    159 N159 SPIN    3      28.562  29.531  14.905  1.00  0.00      T    N  
ATOM    160 N160 SPIN    3      28.232  29.506  14.773  1.00  0.00      T    N  
ATOM    161 N161 SPIN    3      28.041  29.343  15.271  1.00  0.00      T    N  
ATOM    162 N162 SPIN    3      28.141  29.569  14.643  1.00  0.00      T    N  
ATOM    163 N163 SPIN    3      28.493  29.347  14.320  1.00  0.00      T    N  
ATOM    164 N164 SPIN    3      28.092  29.294  14.548  1.00  0.00      T    N  
ATOM    165 N165 SPIN    3      28.110  28.953  15.139  1.00  0.00      T    N  
ATOM    166 N166 SPIN    3      28.360  29.311  14.813  1.00  0.00      T    N  
ATOM    167 N167 SPIN    3      28.435  28.930  14.800  1.00  0.00      T    N  
ATOM    168 N168 SPIN    3      28.129  28.696  15.898  1.00  0.00      T    N  
ATOM    169 N169 SPIN    3      28.056  29.683  14.219  1.00  0.00      T    N  
ATOM    170 N170 SPIN    3      27.821  28.781  17.198  1.00  0.00      T    N  
ATOM    171 N171 SPIN    3      27.648  28.769  17.587  1.00  0.00      T    N  
ATOM    172 N172 SPIN    3      28.253  29.506  13.951  1.00  0.00      T    N  
ATOM    173 N173 SPIN    3      28.102  29.329  14.625  1.00  0.00      T    N  
ATOM    174 N174 SPIN    3      28.042  29.101  14.844  1.00  0.00      T    N  
ATOM    175 N175 SPIN    3      27.814  28.453  15.999  1.00  0.00      T    N  
ATOM    176 N176 SPIN    3      28.180  28.836  15.924  1.00  0.00      T    N  
ATOM    177 N177 SPIN    3      28.127  29.137  15.608  1.00  0.00      T    N  
ATOM    178 N178 SPIN    3      27.405  28.806  18.198  1.00  0.00      T    N  
ATOM    179 N179 SPIN    3      28.288  29.163  15.747  1.00  0.00      T    N  
ATOM    180 N180 SPIN    3      27.636  29.523  14.782  1.00  0.00      T    N  
ATOM    181 N181 SPIN    3      28.572  29.263  14.724  1.00  0.00      T    N  
ATOM    182 N182 SPIN    3      28.361  29.291  15.815  1.00  0.00      T    N  
ATOM    183 N183 SPIN    3      27.734  28.628  17.707  1.00  0.00      T    N  
ATOM    184 N184 SPIN    3      28.072  28.853  17.161  1.00  0.00      T    N  
ATOM    185 N185 SPIN    3      28.716  29.582  14.837  1.00  0.00      T    N  
ATOM    186 N186 SPIN    3      28.216  29.679  15.026  1.00  0.00      T    N  
ATOM    187 N187 SPIN    3      28.278  28.932  16.341  1.00  0.00      T    N  
ATOM    188 N188 SPIN    3      27.618  29.064  14.277  1.00  0.00      T    N  
ATOM    189 N189 SPIN    3      26.948  28.315  16.387  1.00  0.00      T    N  
ATOM    190 N190 SPIN    3      27.117  28.732  17.272  1.00  0.00      T    N  
END
