# Supplementary material for: Modelling multi-protein complexes using PELDOR distance measurements for rigid body minimisation experiments using XPLOR-NIH
Source: Methods. 2014 Dec;70(2-3):139–53. doi: 10.1016/j.ymeth.2014.10.028 (PMC4274318; doi:10.1016/j.ymeth.2014.10.028)
Supplement: Supplementary data 2 — This file contains supplementary data. [file mmc2.zip › RES/energy_final.out]

 --------------- cycle=     1 --------------------------------------------------
 | Etotal =971.212    grad(E)=5.578      E(BOND)=0.000      E(ANGL)=0.000      |
 | E(DIHE)=0.000      E(IMPR)=0.000      E(VDW )=62.028     E(ELEC)=0.000      |
 | E(NCS )=542.714    E(NOE )=366.469                                          |
 -------------------------------------------------------------------------------
