# Supplementary material for: Modelling multi-protein complexes using PELDOR distance measurements for rigid body minimisation experiments using XPLOR-NIH
Source: Methods. 2014 Dec;70(2-3):139–53. doi: 10.1016/j.ymeth.2014.10.028 (PMC4274318; doi:10.1016/j.ymeth.2014.10.028)
Supplement: Supplementary data 2 — This file contains supplementary data. [file mmc2.zip › RES/noe.out]

 ++++++++++++++++++++++++++++++++++++++++++++++++++++++++++++++++++++++++++++++
 +++++++++++++++++++++++++++++++ CLASS EPR  +++++++++++++++++++++++++++++++++++
 for this class: SCALe=2000.000 AVERage=R-3    POTEntial=square-well
                 SQCOnstant=   1.000 SQEXponent=    2 SQOFfsets(+/-)=   0.000   0.000
 
 ========== spectrum     1 restraint     1 ==========
 set-i-atoms
          S    1    SPIN N001
          S    1    SPIN N002
          S    1    SPIN N003
          S    1    SPIN N004
          S    1    SPIN N005
          S    1    SPIN N006
          S    1    SPIN N007
          S    1    SPIN N008
          S    1    SPIN N009
          S    1    SPIN N010
          S    1    SPIN N011
          S    1    SPIN N012
          S    1    SPIN N013
          S    1    SPIN N014
          S    1    SPIN N015
          S    1    SPIN N016
          S    1    SPIN N017
          S    1    SPIN N018
          S    1    SPIN N019
          S    1    SPIN N020
          S    1    SPIN N021
          S    1    SPIN N022
          S    1    SPIN N023
          S    1    SPIN N024
          S    1    SPIN N025
          S    1    SPIN N026
          S    1    SPIN N027
          S    1    SPIN N028
          S    1    SPIN N029
          S    1    SPIN N030
          S    1    SPIN N031
          S    1    SPIN N032
          S    1    SPIN N033
          S    1    SPIN N034
          S    1    SPIN N035
          S    1    SPIN N036
          S    1    SPIN N037
          S    1    SPIN N038
          S    1    SPIN N039
          S    1    SPIN N040
          S    1    SPIN N041
          S    1    SPIN N042
          S    1    SPIN N043
          S    1    SPIN N044
          S    1    SPIN N045
          S    1    SPIN N046
          S    1    SPIN N047
          S    1    SPIN N048
          S    1    SPIN N049
          S    1    SPIN N050
          S    1    SPIN N051
          S    1    SPIN N052
          S    1    SPIN N053
          S    1    SPIN N054
          S    1    SPIN N055
          S    1    SPIN N056
          S    1    SPIN N057
          S    1    SPIN N058
          S    1    SPIN N059
          S    1    SPIN N060
          S    1    SPIN N061
          S    1    SPIN N062
          S    1    SPIN N063
          S    1    SPIN N064
          S    1    SPIN N065
          S    1    SPIN N066
          S    1    SPIN N067
          S    1    SPIN N068
          S    1    SPIN N069
          S    1    SPIN N070
          S    1    SPIN N071
          S    1    SPIN N072
          S    1    SPIN N073
          S    1    SPIN N074
          S    1    SPIN N075
          S    1    SPIN N076
          S    1    SPIN N077
          S    1    SPIN N078
          S    1    SPIN N079
          S    1    SPIN N080
          S    1    SPIN N081
          S    1    SPIN N082
          S    1    SPIN N083
          S    1    SPIN N084
          S    1    SPIN N085
          S    1    SPIN N086
          S    1    SPIN N087
          S    1    SPIN N088
          S    1    SPIN N089
          S    1    SPIN N090
          S    1    SPIN N091
          S    1    SPIN N092
          S    1    SPIN N093
          S    1    SPIN N094
          S    1    SPIN N095
          S    1    SPIN N096
          S    1    SPIN N097
          S    1    SPIN N098
          S    1    SPIN N099
          S    1    SPIN N100
          S    1    SPIN N101
          S    1    SPIN N102
          S    1    SPIN N103
          S    1    SPIN N104
          S    1    SPIN N105
          S    1    SPIN N106
          S    1    SPIN N107
          S    1    SPIN N108
          S    1    SPIN N109
          S    1    SPIN N110
          S    1    SPIN N111
          S    1    SPIN N112
          S    1    SPIN N113
          S    1    SPIN N114
          S    1    SPIN N115
          S    1    SPIN N116
          S    1    SPIN N117
          S    1    SPIN N118
          S    1    SPIN N119
          S    1    SPIN N120
          S    1    SPIN N121
          S    1    SPIN N122
          S    1    SPIN N123
          S    1    SPIN N124
          S    1    SPIN N125
          S    1    SPIN N126
          S    1    SPIN N127
          S    1    SPIN N128
          S    1    SPIN N129
          S    1    SPIN N130
          S    1    SPIN N131
          S    1    SPIN N132
          S    1    SPIN N133
          S    1    SPIN N134
          S    1    SPIN N135
          S    1    SPIN N136
          S    1    SPIN N137
          S    1    SPIN N138
          S    1    SPIN N139
          S    1    SPIN N140
          S    1    SPIN N141
          S    1    SPIN N142
          S    1    SPIN N143
          S    1    SPIN N144
          S    1    SPIN N145
          S    1    SPIN N146
          S    1    SPIN N147
          S    1    SPIN N148
          S    1    SPIN N149
          S    1    SPIN N150
          S    1    SPIN N151
          S    1    SPIN N152
          S    1    SPIN N153
          S    1    SPIN N154
          S    1    SPIN N155
          S    1    SPIN N156
          S    1    SPIN N157
          S    1    SPIN N158
          S    1    SPIN N159
          S    1    SPIN N160
          S    1    SPIN N161
          S    1    SPIN N162
          S    1    SPIN N163
          S    1    SPIN N164
          S    1    SPIN N165
          S    1    SPIN N166
          S    1    SPIN N167
          S    1    SPIN N168
          S    1    SPIN N169
          S    1    SPIN N170
          S    1    SPIN N171
          S    1    SPIN N172
          S    1    SPIN N173
          S    1    SPIN N174
          S    1    SPIN N175
          S    1    SPIN N176
          S    1    SPIN N177
          S    1    SPIN N178
          S    1    SPIN N179
          S    1    SPIN N180
          S    1    SPIN N181
          S    1    SPIN N182
          S    1    SPIN N183
          S    1    SPIN N184
          S    1    SPIN N185
          S    1    SPIN N186
          S    1    SPIN N187
          S    1    SPIN N188
          S    1    SPIN N189
          S    1    SPIN N190
 set-j-atoms
          T    2    SPIN N001
          T    2    SPIN N002
          T    2    SPIN N003
          T    2    SPIN N004
          T    2    SPIN N005
          T    2    SPIN N006
          T    2    SPIN N007
          T    2    SPIN N008
          T    2    SPIN N009
          T    2    SPIN N010
          T    2    SPIN N011
          T    2    SPIN N012
          T    2    SPIN N013
          T    2    SPIN N014
          T    2    SPIN N015
          T    2    SPIN N016
          T    2    SPIN N017
          T    2    SPIN N018
          T    2    SPIN N019
          T    2    SPIN N020
          T    2    SPIN N021
          T    2    SPIN N022
          T    2    SPIN N023
          T    2    SPIN N024
          T    2    SPIN N025
          T    2    SPIN N026
          T    2    SPIN N027
          T    2    SPIN N028
          T    2    SPIN N029
          T    2    SPIN N030
          T    2    SPIN N031
          T    2    SPIN N032
          T    2    SPIN N033
          T    2    SPIN N034
          T    2    SPIN N035
          T    2    SPIN N036
          T    2    SPIN N037
          T    2    SPIN N038
          T    2    SPIN N039
          T    2    SPIN N040
          T    2    SPIN N041
          T    2    SPIN N042
          T    2    SPIN N043
          T    2    SPIN N044
          T    2    SPIN N045
          T    2    SPIN N046
          T    2    SPIN N047
          T    2    SPIN N048
          T    2    SPIN N049
          T    2    SPIN N050
          T    2    SPIN N051
          T    2    SPIN N052
          T    2    SPIN N053
          T    2    SPIN N054
          T    2    SPIN N055
          T    2    SPIN N056
          T    2    SPIN N057
          T    2    SPIN N058
          T    2    SPIN N059
          T    2    SPIN N060
          T    2    SPIN N061
          T    2    SPIN N062
          T    2    SPIN N063
          T    2    SPIN N064
          T    2    SPIN N065
          T    2    SPIN N066
          T    2    SPIN N067
          T    2    SPIN N068
          T    2    SPIN N069
          T    2    SPIN N070
          T    2    SPIN N071
          T    2    SPIN N072
          T    2    SPIN N073
          T    2    SPIN N074
          T    2    SPIN N075
          T    2    SPIN N076
          T    2    SPIN N077
          T    2    SPIN N078
          T    2    SPIN N079
          T    2    SPIN N080
          T    2    SPIN N081
          T    2    SPIN N082
          T    2    SPIN N083
          T    2    SPIN N084
          T    2    SPIN N085
          T    2    SPIN N086
          T    2    SPIN N087
          T    2    SPIN N088
          T    2    SPIN N089
          T    2    SPIN N090
          T    2    SPIN N091
          T    2    SPIN N092
          T    2    SPIN N093
          T    2    SPIN N094
          T    2    SPIN N095
          T    2    SPIN N096
          T    2    SPIN N097
          T    2    SPIN N098
          T    2    SPIN N099
          T    2    SPIN N100
          T    2    SPIN N101
          T    2    SPIN N102
          T    2    SPIN N103
          T    2    SPIN N104
          T    2    SPIN N105
          T    2    SPIN N106
          T    2    SPIN N107
          T    2    SPIN N108
          T    2    SPIN N109
          T    2    SPIN N110
          T    2    SPIN N111
          T    2    SPIN N112
          T    2    SPIN N113
          T    2    SPIN N114
          T    2    SPIN N115
          T    2    SPIN N116
          T    2    SPIN N117
          T    2    SPIN N118
          T    2    SPIN N119
          T    2    SPIN N120
          T    2    SPIN N121
          T    2    SPIN N122
          T    2    SPIN N123
          T    2    SPIN N124
          T    2    SPIN N125
          T    2    SPIN N126
          T    2    SPIN N127
          T    2    SPIN N128
          T    2    SPIN N129
          T    2    SPIN N130
          T    2    SPIN N131
          T    2    SPIN N132
          T    2    SPIN N133
          T    2    SPIN N134
          T    2    SPIN N135
          T    2    SPIN N136
          T    2    SPIN N137
          T    2    SPIN N138
          T    2    SPIN N139
          T    2    SPIN N140
          T    2    SPIN N141
          T    2    SPIN N142
          T    2    SPIN N143
          T    2    SPIN N144
          T    2    SPIN N145
          T    2    SPIN N146
          T    2    SPIN N147
          T    2    SPIN N148
          T    2    SPIN N149
          T    2    SPIN N150
          T    2    SPIN N151
          T    2    SPIN N152
          T    2    SPIN N153
          T    2    SPIN N154
          T    2    SPIN N155
          T    2    SPIN N156
          T    2    SPIN N157
          T    2    SPIN N158
          T    2    SPIN N159
          T    2    SPIN N160
          T    2    SPIN N161
          T    2    SPIN N162
          T    2    SPIN N163
          T    2    SPIN N164
          T    2    SPIN N165
          T    2    SPIN N166
          T    2    SPIN N167
          T    2    SPIN N168
          T    2    SPIN N169
          T    2    SPIN N170
          T    2    SPIN N171
          T    2    SPIN N172
          T    2    SPIN N173
          T    2    SPIN N174
          T    2    SPIN N175
          T    2    SPIN N176
          T    2    SPIN N177
          T    2    SPIN N178
          T    2    SPIN N179
          T    2    SPIN N180
          T    2    SPIN N181
          T    2    SPIN N182
          T    2    SPIN N183
          T    2    SPIN N184
          T    2    SPIN N185
          T    2    SPIN N186
          T    2    SPIN N187
          T    2    SPIN N188
          T    2    SPIN N189
          T    2    SPIN N190
 R<average>=  36.528 NOE=33.00 (- 2.00/+ 2.00) Delta=  -1.528  E(NOE)= 116.713
 ========== spectrum     1 restraint     2 ==========
 set-i-atoms
          S    2    SPIN N001
          S    2    SPIN N002
          S    2    SPIN N003
          S    2    SPIN N004
          S    2    SPIN N005
          S    2    SPIN N006
          S    2    SPIN N007
          S    2    SPIN N008
          S    2    SPIN N009
          S    2    SPIN N010
          S    2    SPIN N011
          S    2    SPIN N012
          S    2    SPIN N013
          S    2    SPIN N014
          S    2    SPIN N015
          S    2    SPIN N016
          S    2    SPIN N017
          S    2    SPIN N018
          S    2    SPIN N019
          S    2    SPIN N020
          S    2    SPIN N021
          S    2    SPIN N022
          S    2    SPIN N023
          S    2    SPIN N024
          S    2    SPIN N025
          S    2    SPIN N026
          S    2    SPIN N027
          S    2    SPIN N028
          S    2    SPIN N029
          S    2    SPIN N030
          S    2    SPIN N031
          S    2    SPIN N032
          S    2    SPIN N033
          S    2    SPIN N034
          S    2    SPIN N035
          S    2    SPIN N036
          S    2    SPIN N037
          S    2    SPIN N038
          S    2    SPIN N039
          S    2    SPIN N040
          S    2    SPIN N041
          S    2    SPIN N042
          S    2    SPIN N043
          S    2    SPIN N044
          S    2    SPIN N045
          S    2    SPIN N046
          S    2    SPIN N047
          S    2    SPIN N048
          S    2    SPIN N049
          S    2    SPIN N050
          S    2    SPIN N051
          S    2    SPIN N052
          S    2    SPIN N053
          S    2    SPIN N054
          S    2    SPIN N055
          S    2    SPIN N056
          S    2    SPIN N057
          S    2    SPIN N058
          S    2    SPIN N059
          S    2    SPIN N060
          S    2    SPIN N061
          S    2    SPIN N062
          S    2    SPIN N063
          S    2    SPIN N064
          S    2    SPIN N065
          S    2    SPIN N066
          S    2    SPIN N067
          S    2    SPIN N068
          S    2    SPIN N069
          S    2    SPIN N070
          S    2    SPIN N071
          S    2    SPIN N072
          S    2    SPIN N073
          S    2    SPIN N074
          S    2    SPIN N075
          S    2    SPIN N076
          S    2    SPIN N077
          S    2    SPIN N078
          S    2    SPIN N079
          S    2    SPIN N080
          S    2    SPIN N081
          S    2    SPIN N082
          S    2    SPIN N083
          S    2    SPIN N084
          S    2    SPIN N085
          S    2    SPIN N086
          S    2    SPIN N087
          S    2    SPIN N088
          S    2    SPIN N089
          S    2    SPIN N090
          S    2    SPIN N091
          S    2    SPIN N092
          S    2    SPIN N093
          S    2    SPIN N094
          S    2    SPIN N095
          S    2    SPIN N096
          S    2    SPIN N097
          S    2    SPIN N098
          S    2    SPIN N099
          S    2    SPIN N100
          S    2    SPIN N101
          S    2    SPIN N102
          S    2    SPIN N103
          S    2    SPIN N104
          S    2    SPIN N105
          S    2    SPIN N106
          S    2    SPIN N107
          S    2    SPIN N108
          S    2    SPIN N109
          S    2    SPIN N110
          S    2    SPIN N111
          S    2    SPIN N112
          S    2    SPIN N113
          S    2    SPIN N114
          S    2    SPIN N115
          S    2    SPIN N116
          S    2    SPIN N117
          S    2    SPIN N118
          S    2    SPIN N119
          S    2    SPIN N120
          S    2    SPIN N121
          S    2    SPIN N122
          S    2    SPIN N123
          S    2    SPIN N124
          S    2    SPIN N125
          S    2    SPIN N126
          S    2    SPIN N127
          S    2    SPIN N128
          S    2    SPIN N129
          S    2    SPIN N130
          S    2    SPIN N131
          S    2    SPIN N132
          S    2    SPIN N133
          S    2    SPIN N134
          S    2    SPIN N135
          S    2    SPIN N136
          S    2    SPIN N137
          S    2    SPIN N138
          S    2    SPIN N139
          S    2    SPIN N140
          S    2    SPIN N141
          S    2    SPIN N142
          S    2    SPIN N143
          S    2    SPIN N144
          S    2    SPIN N145
          S    2    SPIN N146
          S    2    SPIN N147
          S    2    SPIN N148
          S    2    SPIN N149
          S    2    SPIN N150
          S    2    SPIN N151
          S    2    SPIN N152
          S    2    SPIN N153
          S    2    SPIN N154
          S    2    SPIN N155
          S    2    SPIN N156
          S    2    SPIN N157
          S    2    SPIN N158
          S    2    SPIN N159
          S    2    SPIN N160
          S    2    SPIN N161
          S    2    SPIN N162
          S    2    SPIN N163
          S    2    SPIN N164
          S    2    SPIN N165
          S    2    SPIN N166
          S    2    SPIN N167
          S    2    SPIN N168
          S    2    SPIN N169
          S    2    SPIN N170
          S    2    SPIN N171
          S    2    SPIN N172
          S    2    SPIN N173
          S    2    SPIN N174
          S    2    SPIN N175
          S    2    SPIN N176
          S    2    SPIN N177
          S    2    SPIN N178
          S    2    SPIN N179
          S    2    SPIN N180
          S    2    SPIN N181
          S    2    SPIN N182
          S    2    SPIN N183
          S    2    SPIN N184
          S    2    SPIN N185
          S    2    SPIN N186
          S    2    SPIN N187
          S    2    SPIN N188
          S    2    SPIN N189
          S    2    SPIN N190
 set-j-atoms
          T    1    SPIN N001
          T    1    SPIN N002
          T    1    SPIN N003
          T    1    SPIN N004
          T    1    SPIN N005
          T    1    SPIN N006
          T    1    SPIN N007
          T    1    SPIN N008
          T    1    SPIN N009
          T    1    SPIN N010
          T    1    SPIN N011
          T    1    SPIN N012
          T    1    SPIN N013
          T    1    SPIN N014
          T    1    SPIN N015
          T    1    SPIN N016
          T    1    SPIN N017
          T    1    SPIN N018
          T    1    SPIN N019
          T    1    SPIN N020
          T    1    SPIN N021
          T    1    SPIN N022
          T    1    SPIN N023
          T    1    SPIN N024
          T    1    SPIN N025
          T    1    SPIN N026
          T    1    SPIN N027
          T    1    SPIN N028
          T    1    SPIN N029
          T    1    SPIN N030
          T    1    SPIN N031
          T    1    SPIN N032
          T    1    SPIN N033
          T    1    SPIN N034
          T    1    SPIN N035
          T    1    SPIN N036
          T    1    SPIN N037
          T    1    SPIN N038
          T    1    SPIN N039
          T    1    SPIN N040
          T    1    SPIN N041
          T    1    SPIN N042
          T    1    SPIN N043
          T    1    SPIN N044
          T    1    SPIN N045
          T    1    SPIN N046
          T    1    SPIN N047
          T    1    SPIN N048
          T    1    SPIN N049
          T    1    SPIN N050
          T    1    SPIN N051
          T    1    SPIN N052
          T    1    SPIN N053
          T    1    SPIN N054
          T    1    SPIN N055
          T    1    SPIN N056
          T    1    SPIN N057
          T    1    SPIN N058
          T    1    SPIN N059
          T    1    SPIN N060
          T    1    SPIN N061
          T    1    SPIN N062
          T    1    SPIN N063
          T    1    SPIN N064
          T    1    SPIN N065
          T    1    SPIN N066
          T    1    SPIN N067
          T    1    SPIN N068
          T    1    SPIN N069
          T    1    SPIN N070
          T    1    SPIN N071
          T    1    SPIN N072
          T    1    SPIN N073
          T    1    SPIN N074
          T    1    SPIN N075
          T    1    SPIN N076
          T    1    SPIN N077
          T    1    SPIN N078
          T    1    SPIN N079
          T    1    SPIN N080
          T    1    SPIN N081
          T    1    SPIN N082
          T    1    SPIN N083
          T    1    SPIN N084
          T    1    SPIN N085
          T    1    SPIN N086
          T    1    SPIN N087
          T    1    SPIN N088
          T    1    SPIN N089
          T    1    SPIN N090
          T    1    SPIN N091
          T    1    SPIN N092
          T    1    SPIN N093
          T    1    SPIN N094
          T    1    SPIN N095
          T    1    SPIN N096
          T    1    SPIN N097
          T    1    SPIN N098
          T    1    SPIN N099
          T    1    SPIN N100
          T    1    SPIN N101
          T    1    SPIN N102
          T    1    SPIN N103
          T    1    SPIN N104
          T    1    SPIN N105
          T    1    SPIN N106
          T    1    SPIN N107
          T    1    SPIN N108
          T    1    SPIN N109
          T    1    SPIN N110
          T    1    SPIN N111
          T    1    SPIN N112
          T    1    SPIN N113
          T    1    SPIN N114
          T    1    SPIN N115
          T    1    SPIN N116
          T    1    SPIN N117
          T    1    SPIN N118
          T    1    SPIN N119
          T    1    SPIN N120
          T    1    SPIN N121
          T    1    SPIN N122
          T    1    SPIN N123
          T    1    SPIN N124
          T    1    SPIN N125
          T    1    SPIN N126
          T    1    SPIN N127
          T    1    SPIN N128
          T    1    SPIN N129
          T    1    SPIN N130
          T    1    SPIN N131
          T    1    SPIN N132
          T    1    SPIN N133
          T    1    SPIN N134
          T    1    SPIN N135
          T    1    SPIN N136
          T    1    SPIN N137
          T    1    SPIN N138
          T    1    SPIN N139
          T    1    SPIN N140
          T    1    SPIN N141
          T    1    SPIN N142
          T    1    SPIN N143
          T    1    SPIN N144
          T    1    SPIN N145
          T    1    SPIN N146
          T    1    SPIN N147
          T    1    SPIN N148
          T    1    SPIN N149
          T    1    SPIN N150
          T    1    SPIN N151
          T    1    SPIN N152
          T    1    SPIN N153
          T    1    SPIN N154
          T    1    SPIN N155
          T    1    SPIN N156
          T    1    SPIN N157
          T    1    SPIN N158
          T    1    SPIN N159
          T    1    SPIN N160
          T    1    SPIN N161
          T    1    SPIN N162
          T    1    SPIN N163
          T    1    SPIN N164
          T    1    SPIN N165
          T    1    SPIN N166
          T    1    SPIN N167
          T    1    SPIN N168
          T    1    SPIN N169
          T    1    SPIN N170
          T    1    SPIN N171
          T    1    SPIN N172
          T    1    SPIN N173
          T    1    SPIN N174
          T    1    SPIN N175
          T    1    SPIN N176
          T    1    SPIN N177
          T    1    SPIN N178
          T    1    SPIN N179
          T    1    SPIN N180
          T    1    SPIN N181
          T    1    SPIN N182
          T    1    SPIN N183
          T    1    SPIN N184
          T    1    SPIN N185
          T    1    SPIN N186
          T    1    SPIN N187
          T    1    SPIN N188
          T    1    SPIN N189
          T    1    SPIN N190
 R<average>=  36.779 NOE=33.00 (- 2.00/+ 2.00) Delta=  -1.779  E(NOE)= 158.312
 ========== spectrum     1 restraint     3 ==========
 set-i-atoms
          S    3    SPIN N001
          S    3    SPIN N002
          S    3    SPIN N003
          S    3    SPIN N004
          S    3    SPIN N005
          S    3    SPIN N006
          S    3    SPIN N007
          S    3    SPIN N008
          S    3    SPIN N009
          S    3    SPIN N010
          S    3    SPIN N011
          S    3    SPIN N012
          S    3    SPIN N013
          S    3    SPIN N014
          S    3    SPIN N015
          S    3    SPIN N016
          S    3    SPIN N017
          S    3    SPIN N018
          S    3    SPIN N019
          S    3    SPIN N020
          S    3    SPIN N021
          S    3    SPIN N022
          S    3    SPIN N023
          S    3    SPIN N024
          S    3    SPIN N025
          S    3    SPIN N026
          S    3    SPIN N027
          S    3    SPIN N028
          S    3    SPIN N029
          S    3    SPIN N030
          S    3    SPIN N031
          S    3    SPIN N032
          S    3    SPIN N033
          S    3    SPIN N034
          S    3    SPIN N035
          S    3    SPIN N036
          S    3    SPIN N037
          S    3    SPIN N038
          S    3    SPIN N039
          S    3    SPIN N040
          S    3    SPIN N041
          S    3    SPIN N042
          S    3    SPIN N043
          S    3    SPIN N044
          S    3    SPIN N045
          S    3    SPIN N046
          S    3    SPIN N047
          S    3    SPIN N048
          S    3    SPIN N049
          S    3    SPIN N050
          S    3    SPIN N051
          S    3    SPIN N052
          S    3    SPIN N053
          S    3    SPIN N054
          S    3    SPIN N055
          S    3    SPIN N056
          S    3    SPIN N057
          S    3    SPIN N058
          S    3    SPIN N059
          S    3    SPIN N060
          S    3    SPIN N061
          S    3    SPIN N062
          S    3    SPIN N063
          S    3    SPIN N064
          S    3    SPIN N065
          S    3    SPIN N066
          S    3    SPIN N067
          S    3    SPIN N068
          S    3    SPIN N069
          S    3    SPIN N070
          S    3    SPIN N071
          S    3    SPIN N072
          S    3    SPIN N073
          S    3    SPIN N074
          S    3    SPIN N075
          S    3    SPIN N076
          S    3    SPIN N077
          S    3    SPIN N078
          S    3    SPIN N079
          S    3    SPIN N080
          S    3    SPIN N081
          S    3    SPIN N082
          S    3    SPIN N083
          S    3    SPIN N084
          S    3    SPIN N085
          S    3    SPIN N086
          S    3    SPIN N087
          S    3    SPIN N088
          S    3    SPIN N089
          S    3    SPIN N090
          S    3    SPIN N091
          S    3    SPIN N092
          S    3    SPIN N093
          S    3    SPIN N094
          S    3    SPIN N095
          S    3    SPIN N096
          S    3    SPIN N097
          S    3    SPIN N098
          S    3    SPIN N099
          S    3    SPIN N100
          S    3    SPIN N101
          S    3    SPIN N102
          S    3    SPIN N103
          S    3    SPIN N104
          S    3    SPIN N105
          S    3    SPIN N106
          S    3    SPIN N107
          S    3    SPIN N108
          S    3    SPIN N109
          S    3    SPIN N110
          S    3    SPIN N111
          S    3    SPIN N112
          S    3    SPIN N113
          S    3    SPIN N114
          S    3    SPIN N115
          S    3    SPIN N116
          S    3    SPIN N117
          S    3    SPIN N118
          S    3    SPIN N119
          S    3    SPIN N120
          S    3    SPIN N121
          S    3    SPIN N122
          S    3    SPIN N123
          S    3    SPIN N124
          S    3    SPIN N125
          S    3    SPIN N126
          S    3    SPIN N127
          S    3    SPIN N128
          S    3    SPIN N129
          S    3    SPIN N130
          S    3    SPIN N131
          S    3    SPIN N132
          S    3    SPIN N133
          S    3    SPIN N134
          S    3    SPIN N135
          S    3    SPIN N136
          S    3    SPIN N137
          S    3    SPIN N138
          S    3    SPIN N139
          S    3    SPIN N140
          S    3    SPIN N141
          S    3    SPIN N142
          S    3    SPIN N143
          S    3    SPIN N144
          S    3    SPIN N145
          S    3    SPIN N146
          S    3    SPIN N147
          S    3    SPIN N148
          S    3    SPIN N149
          S    3    SPIN N150
          S    3    SPIN N151
          S    3    SPIN N152
          S    3    SPIN N153
          S    3    SPIN N154
          S    3    SPIN N155
          S    3    SPIN N156
          S    3    SPIN N157
          S    3    SPIN N158
          S    3    SPIN N159
          S    3    SPIN N160
          S    3    SPIN N161
          S    3    SPIN N162
          S    3    SPIN N163
          S    3    SPIN N164
          S    3    SPIN N165
          S    3    SPIN N166
          S    3    SPIN N167
          S    3    SPIN N168
          S    3    SPIN N169
          S    3    SPIN N170
          S    3    SPIN N171
          S    3    SPIN N172
          S    3    SPIN N173
          S    3    SPIN N174
          S    3    SPIN N175
          S    3    SPIN N176
          S    3    SPIN N177
          S    3    SPIN N178
          S    3    SPIN N179
          S    3    SPIN N180
          S    3    SPIN N181
          S    3    SPIN N182
          S    3    SPIN N183
          S    3    SPIN N184
          S    3    SPIN N185
          S    3    SPIN N186
          S    3    SPIN N187
          S    3    SPIN N188
          S    3    SPIN N189
          S    3    SPIN N190
 set-j-atoms
          T    3    SPIN N001
          T    3    SPIN N002
          T    3    SPIN N003
          T    3    SPIN N004
          T    3    SPIN N005
          T    3    SPIN N006
          T    3    SPIN N007
          T    3    SPIN N008
          T    3    SPIN N009
          T    3    SPIN N010
          T    3    SPIN N011
          T    3    SPIN N012
          T    3    SPIN N013
          T    3    SPIN N014
          T    3    SPIN N015
          T    3    SPIN N016
          T    3    SPIN N017
          T    3    SPIN N018
          T    3    SPIN N019
          T    3    SPIN N020
          T    3    SPIN N021
          T    3    SPIN N022
          T    3    SPIN N023
          T    3    SPIN N024
          T    3    SPIN N025
          T    3    SPIN N026
          T    3    SPIN N027
          T    3    SPIN N028
          T    3    SPIN N029
          T    3    SPIN N030
          T    3    SPIN N031
          T    3    SPIN N032
          T    3    SPIN N033
          T    3    SPIN N034
          T    3    SPIN N035
          T    3    SPIN N036
          T    3    SPIN N037
          T    3    SPIN N038
          T    3    SPIN N039
          T    3    SPIN N040
          T    3    SPIN N041
          T    3    SPIN N042
          T    3    SPIN N043
          T    3    SPIN N044
          T    3    SPIN N045
          T    3    SPIN N046
          T    3    SPIN N047
          T    3    SPIN N048
          T    3    SPIN N049
          T    3    SPIN N050
          T    3    SPIN N051
          T    3    SPIN N052
          T    3    SPIN N053
          T    3    SPIN N054
          T    3    SPIN N055
          T    3    SPIN N056
          T    3    SPIN N057
          T    3    SPIN N058
          T    3    SPIN N059
          T    3    SPIN N060
          T    3    SPIN N061
          T    3    SPIN N062
          T    3    SPIN N063
          T    3    SPIN N064
          T    3    SPIN N065
          T    3    SPIN N066
          T    3    SPIN N067
          T    3    SPIN N068
          T    3    SPIN N069
          T    3    SPIN N070
          T    3    SPIN N071
          T    3    SPIN N072
          T    3    SPIN N073
          T    3    SPIN N074
          T    3    SPIN N075
          T    3    SPIN N076
          T    3    SPIN N077
          T    3    SPIN N078
          T    3    SPIN N079
          T    3    SPIN N080
          T    3    SPIN N081
          T    3    SPIN N082
          T    3    SPIN N083
          T    3    SPIN N084
          T    3    SPIN N085
          T    3    SPIN N086
          T    3    SPIN N087
          T    3    SPIN N088
          T    3    SPIN N089
          T    3    SPIN N090
          T    3    SPIN N091
          T    3    SPIN N092
          T    3    SPIN N093
          T    3    SPIN N094
          T    3    SPIN N095
          T    3    SPIN N096
          T    3    SPIN N097
          T    3    SPIN N098
          T    3    SPIN N099
          T    3    SPIN N100
          T    3    SPIN N101
          T    3    SPIN N102
          T    3    SPIN N103
          T    3    SPIN N104
          T    3    SPIN N105
          T    3    SPIN N106
          T    3    SPIN N107
          T    3    SPIN N108
          T    3    SPIN N109
          T    3    SPIN N110
          T    3    SPIN N111
          T    3    SPIN N112
          T    3    SPIN N113
          T    3    SPIN N114
          T    3    SPIN N115
          T    3    SPIN N116
          T    3    SPIN N117
          T    3    SPIN N118
          T    3    SPIN N119
          T    3    SPIN N120
          T    3    SPIN N121
          T    3    SPIN N122
          T    3    SPIN N123
          T    3    SPIN N124
          T    3    SPIN N125
          T    3    SPIN N126
          T    3    SPIN N127
          T    3    SPIN N128
          T    3    SPIN N129
          T    3    SPIN N130
          T    3    SPIN N131
          T    3    SPIN N132
          T    3    SPIN N133
          T    3    SPIN N134
          T    3    SPIN N135
          T    3    SPIN N136
          T    3    SPIN N137
          T    3    SPIN N138
          T    3    SPIN N139
          T    3    SPIN N140
          T    3    SPIN N141
          T    3    SPIN N142
          T    3    SPIN N143
          T    3    SPIN N144
          T    3    SPIN N145
          T    3    SPIN N146
          T    3    SPIN N147
          T    3    SPIN N148
          T    3    SPIN N149
          T    3    SPIN N150
          T    3    SPIN N151
          T    3    SPIN N152
          T    3    SPIN N153
          T    3    SPIN N154
          T    3    SPIN N155
          T    3    SPIN N156
          T    3    SPIN N157
          T    3    SPIN N158
          T    3    SPIN N159
          T    3    SPIN N160
          T    3    SPIN N161
          T    3    SPIN N162
          T    3    SPIN N163
          T    3    SPIN N164
          T    3    SPIN N165
          T    3    SPIN N166
          T    3    SPIN N167
          T    3    SPIN N168
          T    3    SPIN N169
          T    3    SPIN N170
          T    3    SPIN N171
          T    3    SPIN N172
          T    3    SPIN N173
          T    3    SPIN N174
          T    3    SPIN N175
          T    3    SPIN N176
          T    3    SPIN N177
          T    3    SPIN N178
          T    3    SPIN N179
          T    3    SPIN N180
          T    3    SPIN N181
          T    3    SPIN N182
          T    3    SPIN N183
          T    3    SPIN N184
          T    3    SPIN N185
          T    3    SPIN N186
          T    3    SPIN N187
          T    3    SPIN N188
          T    3    SPIN N189
          T    3    SPIN N190
 R<average>=  79.452 NOE=78.00 (- 0.10/+ 0.10) Delta=  -1.352  E(NOE)=  91.444

 NOEPRI: RMS diff. =   1.563,  #(violat.> 0.0)=     3 of      3 NOEs
 NOEPRI: RMS diff. class EPR  =   1.563,  #(viol.> 0.0)=     3 of      3 NOEs
