# Supplementary material for: Modelling multi-protein complexes using PELDOR distance measurements for rigid body minimisation experiments using XPLOR-NIH
Source: Methods. 2014 Dec;70(2-3):139–53. doi: 10.1016/j.ymeth.2014.10.028 (PMC4274318; doi:10.1016/j.ymeth.2014.10.028)
Supplement: Supplementary data 2 — This file contains supplementary data. [file mmc2.zip › RES/noe.outx]

 +++++++++++++++++++++++++++++++ CLASS EPR  +++++++++++++++++++++++++++++++++++
 for this class: SCALe=2000.000 AVERage=R-3    POTEntial=square-well
 R<average>=  36.528 NOE=33.00 (- 2.00/+ 2.00) Delta=  -1.528  E(NOE)= 116.713
 R<average>=  36.779 NOE=33.00 (- 2.00/+ 2.00) Delta=  -1.779  E(NOE)= 158.312
 R<average>=  79.452 NOE=78.00 (- 0.10/+ 0.10) Delta=  -1.352  E(NOE)=  91.444
 NOEPRI: RMS diff. =   1.563,  #(violat.> 0.0)=     3 of      3 NOEs
 NOEPRI: RMS diff. class EPR  =   1.563,  #(viol.> 0.0)=     3 of      3 NOEs
