# Supplementary material for: Modelling multi-protein complexes using PELDOR distance measurements for rigid body minimisation experiments using XPLOR-NIH
Source: Methods. 2014 Dec;70(2-3):139–53. doi: 10.1016/j.ymeth.2014.10.028 (PMC4274318; doi:10.1016/j.ymeth.2014.10.028)
Supplement: Supplementary data 2 — This file contains supplementary data. [file mmc2.zip › RES/noe.pdb]

REMARK FILENAME="/homes/cmhammond/xplor_work/Methods/RES/noe.pdb"
REMARK  TOPH22.pep -MACRO for protein sequence
REMARK DATE:19-Feb-14  16:24:42       created by user: cmhammond
ATOM      1  N   ASP     4      27.642  73.933  41.786  1.00 80.93      A   
ATOM      2  HT1 ASP     4      26.772  73.896  42.353  1.00  0.00      A   
ATOM      3  HT2 ASP     4      28.440  73.579  42.351  1.00  0.00      A   
ATOM      4  HT3 ASP     4      27.528  73.341  40.938  1.00  0.00      A   
ATOM      5  CA  ASP     4      27.910  75.342  41.376  1.00 80.65      A   
ATOM      6  HA  ASP     4      28.942  75.407  41.067  1.00  0.00      A   
ATOM      7  CB  ASP     4      26.981  75.747  40.231  1.00 81.57      A   
ATOM      8  HB1 ASP     4      27.113  76.830  40.024  1.00  0.00      A   
ATOM      9  HB2 ASP     4      25.930  75.558  40.534  1.00  0.00      A   
ATOM     10  CG  ASP     4      27.259  74.979  38.958  1.00 82.30      A   
ATOM     11  OD1 ASP     4      27.109  73.738  38.967  1.00 82.48      A   
ATOM     12  OD2 ASP     4      27.630  75.618  37.950  1.00 83.10      A   
ATOM     13  C   ASP     4      27.721  76.301  42.541  1.00 80.15      A   
ATOM     14  O   ASP     4      27.578  77.509  42.348  1.00 80.10      A   
ATOM     15  N   GLN     5      27.717  75.750  43.751  1.00 79.63      A   
ATOM     16  HN  GLN     5      27.826  74.768  43.887  1.00  0.00      A   
ATOM     17  CA  GLN     5      27.554  76.549  44.957  1.00 79.31      A   
ATOM     18  HA  GLN     5      26.615  77.077  44.889  1.00  0.00      A   
ATOM     19  CB  GLN     5      27.570  75.639  46.187  1.00 79.69      A   
ATOM     20  HB1 GLN     5      28.517  75.058  46.180  1.00  0.00      A   
ATOM     21  HB2 GLN     5      26.715  74.935  46.112  1.00  0.00      A   
ATOM     22  CG  GLN     5      27.470  76.372  47.511  1.00 81.29      A   
ATOM     23  HG1 GLN     5      26.562  77.011  47.504  1.00  0.00      A   
ATOM     24  HG2 GLN     5      28.367  77.016  47.638  1.00  0.00      A   
ATOM     25  CD  GLN     5      27.385  75.424  48.689  1.00 82.39      A   
ATOM     26  OE1 GLN     5      28.263  74.583  48.889  1.00 83.27      A   
ATOM     27  NE2 GLN     5      26.322  75.554  49.477  1.00 82.92      A   
ATOM     28 HE21 GLN     5      25.633  76.251  49.276  1.00  0.00      A   
ATOM     29 HE22 GLN     5      26.212  74.956  50.270  1.00  0.00      A   
ATOM     30  C   GLN     5      28.673  77.583  45.056  1.00 78.67      A   
ATOM     31  O   GLN     5      28.546  78.585  45.761  1.00 78.74      A   
ATOM     32  N   GLU     6      29.765  77.331  44.342  1.00 77.66      A   
ATOM     33  HN  GLU     6      29.852  76.515  43.777  1.00  0.00      A   
ATOM     34  CA  GLU     6      30.910  78.235  44.340  1.00 77.00      A   
ATOM     35  HA  GLU     6      30.947  78.734  45.298  1.00  0.00      A   
ATOM     36  CB  GLU     6      32.199  77.450  44.096  1.00 77.89      A   
ATOM     37  HB1 GLU     6      33.052  78.160  44.116  1.00  0.00      A   
ATOM     38  HB2 GLU     6      32.141  76.984  43.090  1.00  0.00      A   
ATOM     39  CG  GLU     6      32.458  76.358  45.118  1.00 79.26      A   
ATOM     40  HG1 GLU     6      31.618  75.631  45.092  1.00  0.00      A   
ATOM     41  HG2 GLU     6      32.515  76.814  46.129  1.00  0.00      A   
ATOM     42  CD  GLU     6      33.750  75.612  44.852  1.00 80.18      A   
ATOM     43  OE1 GLU     6      34.827  76.244  44.911  1.00 80.65      A   
ATOM     44  OE2 GLU     6      33.687  74.393  44.582  1.00 81.39      A   
ATOM     45  C   GLU     6      30.751  79.304  43.264  1.00 75.98      A   
ATOM     46  O   GLU     6      31.098  80.466  43.472  1.00 76.20      A   
ATOM     47  N   ASN     7      30.223  78.901  42.113  1.00 74.82      A   
ATOM     48  HN  ASN     7      29.945  77.956  41.959  1.00  0.00      A   
ATOM     49  CA  ASN     7      30.018  79.819  41.001  1.00 73.75      A   
ATOM     50  HA  ASN     7      30.898  80.436  40.905  1.00  0.00      A   
ATOM     51  CB  ASN     7      29.773  79.030  39.712  1.00 74.42      A   
ATOM     52  HB1 ASN     7      29.539  79.740  38.891  1.00  0.00      A   
ATOM     53  HB2 ASN     7      28.909  78.348  39.862  1.00  0.00      A   
ATOM     54  CG  ASN     7      30.977  78.199  39.303  1.00 75.79      A   
ATOM     55  OD1 ASN     7      32.043  78.738  38.991  1.00 75.95      A   
ATOM     56  ND2 ASN     7      30.816  76.878  39.308  1.00 76.47      A   
ATOM     57 HD21 ASN     7      29.936  76.483  39.572  1.00  0.00      A   
ATOM     58 HD22 ASN     7      31.575  76.280  39.048  1.00  0.00      A   
ATOM     59  C   ASN     7      28.853  80.769  41.267  1.00 72.52      A   
ATOM     60  O   ASN     7      28.985  81.982  41.088  1.00 72.21      A   
ATOM     61  N   GLU     8      27.715  80.225  41.692  1.00 70.56      A   
ATOM     62  HN  GLU     8      27.607  79.244  41.829  1.00  0.00      A   
ATOM     63  CA  GLU     8      26.553  81.057  41.984  1.00 69.12      A   
ATOM     64  HA  GLU     8      26.314  81.620  41.095  1.00  0.00      A   
ATOM     65  CB  GLU     8      25.359  80.191  42.403  1.00 69.65      A   
ATOM     66  HB1 GLU     8      24.514  80.863  42.664  1.00  0.00      A   
ATOM     67  HB2 GLU     8      25.647  79.609  43.304  1.00  0.00      A   
ATOM     68  CG  GLU     8      24.889  79.218  41.330  1.00 70.22      A   
ATOM     69  HG1 GLU     8      25.682  78.460  41.158  1.00  0.00      A   
ATOM     70  HG2 GLU     8      24.710  79.778  40.388  1.00  0.00      A   
ATOM     71  CD  GLU     8      23.609  78.498  41.713  1.00 70.96      A   
ATOM     72  OE1 GLU     8      23.577  77.882  42.798  1.00 72.23      A   
ATOM     73  OE2 GLU     8      22.638  78.545  40.927  1.00 70.84      A   
ATOM     74  C   GLU     8      26.910  82.030  43.102  1.00 67.74      A   
ATOM     75  O   GLU     8      26.310  83.098  43.229  1.00 67.36      A   
ATOM     76  N   ASN     9      27.896  81.651  43.909  1.00 66.18      A   
ATOM     77  HN  ASN     9      28.363  80.776  43.803  1.00  0.00      A   
ATOM     78  CA  ASN     9      28.355  82.495  45.003  1.00 64.68      A   
ATOM     79  HA  ASN     9      27.490  82.937  45.473  1.00  0.00      A   
ATOM     80  CB  ASN     9      29.147  81.666  46.017  1.00 63.44      A   
ATOM     81  HB1 ASN     9      30.174  81.504  45.626  1.00  0.00      A   
ATOM     82  HB2 ASN     9      28.647  80.683  46.149  1.00  0.00      A   
ATOM     83  CG  ASN     9      29.249  82.343  47.372  1.00 62.96      A   
ATOM     84  OD1 ASN     9      28.240  82.555  48.051  1.00 60.75      A   
ATOM     85  ND2 ASN     9      30.468  82.687  47.774  1.00 62.24      A   
ATOM     86 HD21 ASN     9      30.596  83.136  48.658  1.00  0.00      A   
ATOM     87 HD22 ASN     9      31.258  82.497  47.191  1.00  0.00      A   
ATOM     88  C   ASN     9      29.250  83.569  44.390  1.00 64.79      A   
ATOM     89  O   ASN     9      29.231  84.727  44.812  1.00 64.37      A   
ATOM     90  N   GLU    10      30.035  83.170  43.391  1.00 64.40      A   
ATOM     91  HN  GLU    10      30.049  82.225  43.077  1.00  0.00      A   
ATOM     92  CA  GLU    10      30.925  84.091  42.689  1.00 63.86      A   
ATOM     93  HA  GLU    10      31.526  84.603  43.426  1.00  0.00      A   
ATOM     94  CB  GLU    10      31.822  83.331  41.709  1.00 66.05      A   
ATOM     95  HB1 GLU    10      32.289  84.064  41.017  1.00  0.00      A   
ATOM     96  HB2 GLU    10      31.189  82.633  41.121  1.00  0.00      A   
ATOM     97  CG  GLU    10      32.924  82.531  42.375  1.00 69.60      A   
ATOM     98  HG1 GLU    10      33.469  81.950  41.602  1.00  0.00      A   
ATOM     99  HG2 GLU    10      32.470  81.830  43.108  1.00  0.00      A   
ATOM    100  CD  GLU    10      33.916  83.415  43.103  1.00 71.90      A   
ATOM    101  OE1 GLU    10      34.538  84.276  42.443  1.00 73.70      A   
ATOM    102  OE2 GLU    10      34.076  83.251  44.334  1.00 73.09      A   
ATOM    103  C   GLU    10      30.094  85.117  41.930  1.00 61.76      A   
ATOM    104  O   GLU    10      30.436  86.300  41.891  1.00 62.19      A   
ATOM    105  N   HIS    11      29.003  84.659  41.323  1.00 60.08      A   
ATOM    106  HN  HIS    11      28.744  83.697  41.347  1.00  0.00      A   
ATOM    107  CA  HIS    11      28.120  85.549  40.585  1.00 58.84      A   
ATOM    108  HA  HIS    11      28.723  86.127  39.900  1.00  0.00      A   
ATOM    109  ND1 HIS    11      28.665  83.697  38.168  1.00 64.92      A   
ATOM    110  HD1 HIS    11      29.338  83.418  38.854  1.00  0.00      A   
ATOM    111  NE2 HIS    11      27.697  83.989  36.279  1.00 64.80      A   
ATOM    112  HE2 HIS    11      27.511  83.970  35.297  1.00  0.00      A   
ATOM    113  CE1 HIS    11      28.766  83.485  36.868  1.00 65.01      A   
ATOM    114  HE1 HIS    11      29.577  82.989  36.376  1.00  0.00      A   
ATOM    115  CD2 HIS    11      26.881  84.545  37.236  1.00 64.25      A   
ATOM    116  HD2 HIS    11      25.941  85.023  36.990  1.00  0.00      A   
ATOM    117  CG  HIS    11      27.486  84.362  38.433  1.00 63.66      A   
ATOM    118  CB  HIS    11      27.065  84.746  39.818  1.00 60.75      A   
ATOM    119  HB1 HIS    11      26.140  85.355  39.743  1.00  0.00      A   
ATOM    120  HB2 HIS    11      26.846  83.816  40.385  1.00  0.00      A   
ATOM    121  C   HIS    11      27.438  86.509  41.550  1.00 56.69      A   
ATOM    122  O   HIS    11      27.251  87.686  41.239  1.00 55.54      A   
ATOM    123  N   ALA    12      27.066  86.002  42.723  1.00 53.40      A   
ATOM    124  HN  ALA    12      27.214  85.045  42.962  1.00  0.00      A   
ATOM    125  CA  ALA    12      26.416  86.829  43.732  1.00 50.51      A   
ATOM    126  HA  ALA    12      25.572  87.320  43.271  1.00  0.00      A   
ATOM    127  CB  ALA    12      25.959  85.973  44.900  1.00 50.20      A   
ATOM    128  HB1 ALA    12      26.763  85.262  45.191  1.00  0.00      A   
ATOM    129  HB2 ALA    12      25.058  85.389  44.611  1.00  0.00      A   
ATOM    130  HB3 ALA    12      25.723  86.618  45.773  1.00  0.00      A   
ATOM    131  C   ALA    12      27.402  87.890  44.205  1.00 48.88      A   
ATOM    132  O   ALA    12      27.053  89.067  44.307  1.00 48.51      A   
ATOM    133  N   LYS    13      28.632  87.468  44.498  1.00 47.88      A   
ATOM    134  HN  LYS    13      28.896  86.510  44.427  1.00  0.00      A   
ATOM    135  CA  LYS    13      29.670  88.394  44.942  1.00 47.81      A   
ATOM    136  HA  LYS    13      29.342  88.841  45.869  1.00  0.00      A   
ATOM    137  CB  LYS    13      31.006  87.670  45.149  1.00 49.95      A   
ATOM    138  HB1 LYS    13      31.789  88.438  45.317  1.00  0.00      A   
ATOM    139  HB2 LYS    13      31.241  87.112  44.218  1.00  0.00      A   
ATOM    140  CG  LYS    13      31.053  86.689  46.308  1.00 54.91      A   
ATOM    141  HG1 LYS    13      30.318  85.875  46.133  1.00  0.00      A   
ATOM    142  HG2 LYS    13      30.788  87.216  47.249  1.00  0.00      A   
ATOM    143  CD  LYS    13      32.448  86.090  46.440  1.00 59.16      A   
ATOM    144  HD1 LYS    13      33.185  86.912  46.560  1.00  0.00      A   
ATOM    145  HD2 LYS    13      32.688  85.526  45.514  1.00  0.00      A   
ATOM    146  CE  LYS    13      32.554  85.150  47.635  1.00 62.25      A   
ATOM    147  HE1 LYS    13      31.851  84.299  47.510  1.00  0.00      A   
ATOM    148  HE2 LYS    13      32.325  85.702  48.571  1.00  0.00      A   
ATOM    149  NZ  LYS    13      33.931  84.593  47.756  1.00 65.72      A   
ATOM    150  HZ1 LYS    13      34.626  85.356  47.626  1.00  0.00      A   
ATOM    151  HZ2 LYS    13      34.076  83.865  47.027  1.00  0.00      A   
ATOM    152  HZ3 LYS    13      34.052  84.169  48.698  1.00  0.00      A   
ATOM    153  C   LYS    13      29.863  89.459  43.870  1.00 47.22      A   
ATOM    154  O   LYS    13      29.980  90.646  44.171  1.00 44.88      A   
ATOM    155  N   ALA    14      29.901  89.015  42.616  1.00 46.33      A   
ATOM    156  HN  ALA    14      29.802  88.048  42.396  1.00  0.00      A   
ATOM    157  CA  ALA    14      30.087  89.911  41.480  1.00 46.37      A   
ATOM    158  HA  ALA    14      31.000  90.467  41.635  1.00  0.00      A   
ATOM    159  CB  ALA    14      30.165  89.104  40.188  1.00 46.66      A   
ATOM    160  HB1 ALA    14      29.366  88.333  40.171  1.00  0.00      A   
ATOM    161  HB2 ALA    14      31.150  88.596  40.118  1.00  0.00      A   
ATOM    162  HB3 ALA    14      30.027  89.775  39.314  1.00  0.00      A   
ATOM    163  C   ALA    14      28.964  90.938  41.392  1.00 45.88      A   
ATOM    164  O   ALA    14      29.224  92.133  41.266  1.00 45.44      A   
ATOM    165  N   PHE    15      27.723  90.467  41.456  1.00 46.05      A   
ATOM    166  HN  PHE    15      27.530  89.494  41.553  1.00  0.00      A   
ATOM    167  CA  PHE    15      26.563  91.347  41.386  1.00 47.89      A   
ATOM    168  HA  PHE    15      26.620  91.905  40.464  1.00  0.00      A   
ATOM    169  CB  PHE    15      25.267  90.534  41.435  1.00 51.56      A   
ATOM    170  HB1 PHE    15      24.409  91.223  41.584  1.00  0.00      A   
ATOM    171  HB2 PHE    15      25.324  89.808  42.274  1.00  0.00      A   
ATOM    172  CG  PHE    15      24.991  89.744  40.181  1.00 56.78      A   
ATOM    173  CD1 PHE    15      23.806  89.028  40.047  1.00 59.62      A   
ATOM    174  HD1 PHE    15      23.085  89.039  40.852  1.00  0.00      A   
ATOM    175  CD2 PHE    15      25.908  89.716  39.133  1.00 59.23      A   
ATOM    176  HD2 PHE    15      26.832  90.266  39.219  1.00  0.00      A   
ATOM    177  CE1 PHE    15      23.535  88.296  38.890  1.00 62.04      A   
ATOM    178  HE1 PHE    15      22.609  87.747  38.801  1.00  0.00      A   
ATOM    179  CE2 PHE    15      25.649  88.988  37.975  1.00 61.35      A   
ATOM    180  HE2 PHE    15      26.370  88.975  37.172  1.00  0.00      A   
ATOM    181  CZ  PHE    15      24.460  88.276  37.854  1.00 62.72      A   
ATOM    182  HZ  PHE    15      24.256  87.710  36.957  1.00  0.00      A   
ATOM    183  C   PHE    15      26.571  92.370  42.515  1.00 48.00      A   
ATOM    184  O   PHE    15      26.233  93.536  42.307  1.00 47.82      A   
ATOM    185  N   LEU    16      26.951  91.936  43.712  1.00 46.18      A   
ATOM    186  HN  LEU    16      27.208  90.988  43.885  1.00  0.00      A   
ATOM    187  CA  LEU    16      27.008  92.847  44.847  1.00 45.14      A   
ATOM    188  HA  LEU    16      26.051  93.340  44.928  1.00  0.00      A   
ATOM    189  CB  LEU    16      27.327  92.088  46.139  1.00 46.26      A   
ATOM    190  HB1 LEU    16      27.504  92.838  46.937  1.00  0.00      A   
ATOM    191  HB2 LEU    16      28.260  91.510  45.971  1.00  0.00      A   
ATOM    192  CG  LEU    16      26.259  91.113  46.643  1.00 47.21      A   
ATOM    193  HG  LEU    16      26.049  90.354  45.860  1.00  0.00      A   
ATOM    194  CD1 LEU    16      26.758  90.417  47.909  1.00 46.32      A   
ATOM    195 HD11 LEU    16      27.218  91.160  48.596  1.00  0.00      A   
ATOM    196 HD12 LEU    16      27.522  89.656  47.646  1.00  0.00      A   
ATOM    197 HD13 LEU    16      25.908  89.930  48.431  1.00  0.00      A   
ATOM    198  CD2 LEU    16      24.959  91.866  46.911  1.00 47.10      A   
ATOM    199 HD21 LEU    16      24.740  92.560  46.071  1.00  0.00      A   
ATOM    200 HD22 LEU    16      25.052  92.459  47.846  1.00  0.00      A   
ATOM    201 HD23 LEU    16      24.118  91.147  47.005  1.00  0.00      A   
ATOM    202  C   LEU    16      28.100  93.873  44.575  1.00 43.70      A   
ATOM    203  O   LEU    16      27.933  95.064  44.844  1.00 42.42      A   
ATOM    204  N   GLY    17      29.214  93.399  44.028  1.00 41.42      A   
ATOM    205  HN  GLY    17      29.336  92.436  43.805  1.00  0.00      A   
ATOM    206  CA  GLY    17      30.321  94.284  43.726  1.00 41.63      A   
ATOM    207  HA1 GLY    17      31.138  93.683  43.353  1.00  0.00      A   
ATOM    208  HA2 GLY    17      30.612  94.780  44.640  1.00  0.00      A   
ATOM    209  C   GLY    17      29.953  95.327  42.686  1.00 40.86      A   
ATOM    210  O   GLY    17      30.302  96.503  42.820  1.00 39.30      A   
ATOM    211  N   LEU    18      29.237  94.893  41.655  1.00 40.10      A   
ATOM    212  HN  LEU    18      28.955  93.941  41.571  1.00  0.00      A   
ATOM    213  CA  LEU    18      28.816  95.781  40.579  1.00 40.31      A   
ATOM    214  HA  LEU    18      29.683  96.320  40.229  1.00  0.00      A   
ATOM    215  CB  LEU    18      28.193  94.975  39.438  1.00 39.79      A   
ATOM    216  HB1 LEU    18      27.793  95.693  38.693  1.00  0.00      A   
ATOM    217  HB2 LEU    18      27.354  94.384  39.858  1.00  0.00      A   
ATOM    218  CG  LEU    18      29.126  94.008  38.702  1.00 39.72      A   
ATOM    219  HG  LEU    18      29.484  93.224  39.404  1.00  0.00      A   
ATOM    220  CD1 LEU    18      28.369  93.362  37.557  1.00 38.70      A   
ATOM    221 HD11 LEU    18      27.788  94.129  37.002  1.00  0.00      A   
ATOM    222 HD12 LEU    18      27.664  92.600  37.952  1.00  0.00      A   
ATOM    223 HD13 LEU    18      29.083  92.881  36.855  1.00  0.00      A   
ATOM    224  CD2 LEU    18      30.350  94.756  38.177  1.00 39.91      A   
ATOM    225 HD21 LEU    18      30.749  95.433  38.963  1.00  0.00      A   
ATOM    226 HD22 LEU    18      30.070  95.366  37.292  1.00  0.00      A   
ATOM    227 HD23 LEU    18      31.144  94.032  37.896  1.00  0.00      A   
ATOM    228  C   LEU    18      27.823  96.822  41.073  1.00 40.80      A   
ATOM    229  O   LEU    18      27.884  97.981  40.668  1.00 41.06      A   
ATOM    230  N   ALA    19      26.907  96.411  41.944  1.00 40.13      A   
ATOM    231  HN  ALA    19      26.854  95.467  42.262  1.00  0.00      A   
ATOM    232  CA  ALA    19      25.919  97.335  42.486  1.00 40.67      A   
ATOM    233  HA  ALA    19      25.377  97.771  41.659  1.00  0.00      A   
ATOM    234  CB  ALA    19      24.961  96.603  43.420  1.00 39.00      A   
ATOM    235  HB1 ALA    19      25.529  95.931  44.099  1.00  0.00      A   
ATOM    236  HB2 ALA    19      24.250  95.988  42.827  1.00  0.00      A   
ATOM    237  HB3 ALA    19      24.398  97.336  44.036  1.00  0.00      A   
ATOM    238  C   ALA    19      26.639  98.448  43.235  1.00 40.88      A   
ATOM    239  O   ALA    19      26.263  99.617  43.136  1.00 42.16      A   
ATOM    240  N   LYS    20      27.681  98.095  43.981  1.00 40.59      A   
ATOM    241  HN  LYS    20      27.989  97.151  44.069  1.00  0.00      A   
ATOM    242  CA  LYS    20      28.430  99.105  44.720  1.00 40.11      A   
ATOM    243  HA  LYS    20      27.722  99.709  45.268  1.00  0.00      A   
ATOM    244  CB  LYS    20      29.430  98.459  45.683  1.00 42.22      A   
ATOM    245  HB1 LYS    20      30.132  99.243  46.035  1.00  0.00      A   
ATOM    246  HB2 LYS    20      30.001  97.687  45.127  1.00  0.00      A   
ATOM    247  CG  LYS    20      28.798  97.801  46.903  1.00 46.54      A   
ATOM    248  HG1 LYS    20      28.231  96.902  46.581  1.00  0.00      A   
ATOM    249  HG2 LYS    20      28.096  98.517  47.382  1.00  0.00      A   
ATOM    250  CD  LYS    20      29.864  97.386  47.917  1.00 49.53      A   
ATOM    251  HD1 LYS    20      30.449  98.281  48.218  1.00  0.00      A   
ATOM    252  HD2 LYS    20      30.549  96.651  47.445  1.00  0.00      A   
ATOM    253  CE  LYS    20      29.238  96.760  49.158  1.00 53.17      A   
ATOM    254  HE1 LYS    20      28.678  95.845  48.870  1.00  0.00      A   
ATOM    255  HE2 LYS    20      28.554  97.491  49.638  1.00  0.00      A   
ATOM    256  NZ  LYS    20      30.261  96.360  50.177  1.00 56.08      A   
ATOM    257  HZ1 LYS    20      30.955  97.126  50.292  1.00  0.00      A   
ATOM    258  HZ2 LYS    20      30.746  95.497  49.861  1.00  0.00      A   
ATOM    259  HZ3 LYS    20      29.791  96.180  51.087  1.00  0.00      A   
ATOM    260  C   LYS    20      29.175 100.040  43.772  1.00 40.30      A   
ATOM    261  O   LYS    20      29.275 101.243  44.032  1.00 39.21      A   
ATOM    262  N   CYS    21      29.698  99.489  42.677  1.00 38.67      A   
ATOM    263  HN  CYS    21      29.619  98.515  42.479  1.00  0.00      A   
ATOM    264  CA  CYS    21      30.425 100.293  41.698  1.00 40.56      A   
ATOM    265  HA  CYS    21      31.192 100.844  42.222  1.00  0.00      A   
ATOM    266  CB  CYS    21      31.051  99.397  40.624  1.00 40.94      A   
ATOM    267  HB1 CYS    21      31.298 100.028  39.745  1.00  0.00      A   
ATOM    268  HB2 CYS    21      30.295  98.645  40.313  1.00  0.00      A   
ATOM    269  SG  CYS    21      32.547  98.542  41.187  1.00 39.63      A   
ATOM    270  HG1 CYS    21      32.760  97.915  40.040  1.00  0.00      A   
ATOM    271  C   CYS    21      29.511 101.329  41.050  1.00 42.37      A   
ATOM    272  O   CYS    21      29.916 102.472  40.837  1.00 38.94      A   
ATOM    273  N   GLU    22      28.282 100.930  40.743  1.00 43.89      A   
ATOM    274  HN  GLU    22      27.963  99.999  40.909  1.00  0.00      A   
ATOM    275  CA  GLU    22      27.323 101.847  40.141  1.00 48.67      A   
ATOM    276  HA  GLU    22      27.764 102.248  39.241  1.00  0.00      A   
ATOM    277  CB  GLU    22      26.016 101.122  39.813  1.00 52.91      A   
ATOM    278  HB1 GLU    22      25.262 101.877  39.505  1.00  0.00      A   
ATOM    279  HB2 GLU    22      25.657 100.610  40.731  1.00  0.00      A   
ATOM    280  CG  GLU    22      26.148 100.091  38.705  1.00 62.32      A   
ATOM    281  HG1 GLU    22      26.858  99.300  39.029  1.00  0.00      A   
ATOM    282  HG2 GLU    22      26.548 100.587  37.795  1.00  0.00      A   
ATOM    283  CD  GLU    22      24.825  99.437  38.357  1.00 67.87      A   
ATOM    284  OE1 GLU    22      24.214  98.811  39.253  1.00 73.33      A   
ATOM    285  OE2 GLU    22      24.395  99.548  37.189  1.00 72.04      A   
ATOM    286  C   GLU    22      27.048 102.998  41.099  1.00 47.60      A   
ATOM    287  O   GLU    22      26.925 104.149  40.679  1.00 46.08      A   
ATOM    288  N   GLU    23      26.948 102.684  42.389  1.00 46.13      A   
ATOM    289  HN  GLU    23      27.033 101.747  42.721  1.00  0.00      A   
ATOM    290  CA  GLU    23      26.705 103.712  43.393  1.00 45.13      A   
ATOM    291  HA  GLU    23      25.779 104.210  43.144  1.00  0.00      A   
ATOM    292  CB  GLU    23      26.617 103.095  44.794  1.00 47.69      A   
ATOM    293  HB1 GLU    23      26.559 103.919  45.537  1.00  0.00      A   
ATOM    294  HB2 GLU    23      27.541 102.508  44.978  1.00  0.00      A   
ATOM    295  CG  GLU    23      25.417 102.179  44.995  1.00 52.71      A   
ATOM    296  HG1 GLU    23      25.504 101.314  44.304  1.00  0.00      A   
ATOM    297  HG2 GLU    23      24.490 102.742  44.759  1.00  0.00      A   
ATOM    298  CD  GLU    23      25.310 101.648  46.420  1.00 55.71      A   
ATOM    299  OE1 GLU    23      26.311 101.104  46.935  1.00 57.91      A   
ATOM    300  OE2 GLU    23      24.220 101.767  47.023  1.00 57.16      A   
ATOM    301  C   GLU    23      27.839 104.730  43.348  1.00 42.09      A   
ATOM    302  O   GLU    23      27.602 105.934  43.423  1.00 41.35      A   
ATOM    303  N   GLU    24      29.068 104.238  43.216  1.00 39.68      A   
ATOM    304  HN  GLU    24      29.244 103.259  43.153  1.00  0.00      A   
ATOM    305  CA  GLU    24      30.240 105.105  43.156  1.00 38.58      A   
ATOM    306  HA  GLU    24      30.202 105.779  43.999  1.00  0.00      A   
ATOM    307  CB  GLU    24      31.524 104.273  43.196  1.00 40.12      A   
ATOM    308  HB1 GLU    24      32.385 104.944  42.992  1.00  0.00      A   
ATOM    309  HB2 GLU    24      31.471 103.503  42.398  1.00  0.00      A   
ATOM    310  CG  GLU    24      31.760 103.573  44.527  1.00 42.18      A   
ATOM    311  HG1 GLU    24      30.867 102.962  44.778  1.00  0.00      A   
ATOM    312  HG2 GLU    24      31.911 104.340  45.317  1.00  0.00      A   
ATOM    313  CD  GLU    24      32.971 102.665  44.501  1.00 44.00      A   
ATOM    314  OE1 GLU    24      33.998 103.057  43.909  1.00 44.57      A   
ATOM    315  OE2 GLU    24      32.901 101.563  45.084  1.00 47.64      A   
ATOM    316  C   GLU    24      30.214 105.957  41.891  1.00 36.65      A   
ATOM    317  O   GLU    24      30.631 107.117  41.905  1.00 34.69      A   
ATOM    318  N   VAL    25      29.728 105.376  40.801  1.00 34.69      A   
ATOM    319  HN  VAL    25      29.414 104.430  40.795  1.00  0.00      A   
ATOM    320  CA  VAL    25      29.628 106.100  39.539  1.00 36.48      A   
ATOM    321  HA  VAL    25      30.600 106.517  39.319  1.00  0.00      A   
ATOM    322  CB  VAL    25      29.177 105.172  38.393  1.00 36.90      A   
ATOM    323  HB  VAL    25      28.250 104.639  38.692  1.00  0.00      A   
ATOM    324  CG1 VAL    25      28.908 105.993  37.130  1.00 35.55      A   
ATOM    325 HG11 VAL    25      29.727 106.727  36.970  1.00  0.00      A   
ATOM    326 HG12 VAL    25      27.951 106.547  37.235  1.00  0.00      A   
ATOM    327 HG13 VAL    25      28.856 105.320  36.246  1.00  0.00      A   
ATOM    328  CG2 VAL    25      30.249 104.116  38.129  1.00 36.24      A   
ATOM    329 HG21 VAL    25      30.611 103.691  39.089  1.00  0.00      A   
ATOM    330 HG22 VAL    25      31.109 104.575  37.597  1.00  0.00      A   
ATOM    331 HG23 VAL    25      29.825 103.293  37.515  1.00  0.00      A   
ATOM    332  C   VAL    25      28.609 107.226  39.704  1.00 35.98      A   
ATOM    333  O   VAL    25      28.831 108.343  39.237  1.00 37.24      A   
ATOM    334  N   ASP    26      27.494 106.931  40.372  1.00 37.10      A   
ATOM    335  HN  ASP    26      27.317 106.024  40.746  1.00  0.00      A   
ATOM    336  CA  ASP    26      26.461 107.945  40.592  1.00 37.01      A   
ATOM    337  HA  ASP    26      26.154 108.317  39.626  1.00  0.00      A   
ATOM    338  CB  ASP    26      25.254 107.369  41.342  1.00 40.14      A   
ATOM    339  HB1 ASP    26      24.574 108.203  41.620  1.00  0.00      A   
ATOM    340  HB2 ASP    26      25.611 106.866  42.264  1.00  0.00      A   
ATOM    341  CG  ASP    26      24.467 106.362  40.518  1.00 42.93      A   
ATOM    342  OD1 ASP    26      24.563 106.374  39.273  1.00 44.00      A   
ATOM    343  OD2 ASP    26      23.730 105.559  41.127  1.00 47.08      A   
ATOM    344  C   ASP    26      27.032 109.108  41.392  1.00 35.14      A   
ATOM    345  O   ASP    26      26.737 110.271  41.106  1.00 32.12      A   
ATOM    346  N   ALA    27      27.844 108.795  42.400  1.00 33.42      A   
ATOM    347  HN  ALA    27      28.070 107.852  42.634  1.00  0.00      A   
ATOM    348  CA  ALA    27      28.453 109.831  43.223  1.00 33.60      A   
ATOM    349  HA  ALA    27      27.668 110.485  43.573  1.00  0.00      A   
ATOM    350  CB  ALA    27      29.196 109.206  44.411  1.00 34.87      A   
ATOM    351  HB1 ALA    27      29.801 108.339  44.070  1.00  0.00      A   
ATOM    352  HB2 ALA    27      28.466 108.853  45.170  1.00  0.00      A   
ATOM    353  HB3 ALA    27      29.877 109.956  44.868  1.00  0.00      A   
ATOM    354  C   ALA    27      29.411 110.670  42.378  1.00 32.84      A   
ATOM    355  O   ALA    27      29.453 111.898  42.494  1.00 31.52      A   
ATOM    356  N   ILE    28      30.178 110.007  41.518  1.00 31.51      A   
ATOM    357  HN  ILE    28      30.147 109.014  41.426  1.00  0.00      A   
ATOM    358  CA  ILE    28      31.115 110.714  40.658  1.00 30.34      A   
ATOM    359  HA  ILE    28      31.743 111.330  41.285  1.00  0.00      A   
ATOM    360  CB  ILE    28      31.978 109.719  39.846  1.00 29.61      A   
ATOM    361  HB  ILE    28      31.322 108.942  39.398  1.00  0.00      A   
ATOM    362  CG2 ILE    28      32.733 110.442  38.738  1.00 30.93      A   
ATOM    363 HG21 ILE    28      33.185 111.378  39.131  1.00  0.00      A   
ATOM    364 HG22 ILE    28      32.035 110.705  37.914  1.00  0.00      A   
ATOM    365 HG23 ILE    28      33.545 109.793  38.347  1.00  0.00      A   
ATOM    366  CG1 ILE    28      32.972 109.027  40.783  1.00 31.41      A   
ATOM    367 HG11 ILE    28      32.418 108.649  41.668  1.00  0.00      A   
ATOM    368 HG12 ILE    28      33.720 109.776  41.119  1.00  0.00      A   
ATOM    369  CD1 ILE    28      33.707 107.862  40.138  1.00 28.87      A   
ATOM    370  HD1 ILE    28      34.056 108.146  39.122  1.00  0.00      A   
ATOM    371  HD2 ILE    28      33.026 106.989  40.048  1.00  0.00      A   
ATOM    372  HD3 ILE    28      34.590 107.585  40.753  1.00  0.00      A   
ATOM    373  C   ILE    28      30.377 111.652  39.700  1.00 29.56      A   
ATOM    374  O   ILE    28      30.790 112.795  39.510  1.00 29.67      A   
ATOM    375  N   GLU    29      29.293 111.167  39.098  1.00 30.89      A   
ATOM    376  HN  GLU    29      28.965 110.238  39.252  1.00  0.00      A   
ATOM    377  CA  GLU    29      28.518 111.984  38.166  1.00 33.54      A   
ATOM    378  HA  GLU    29      29.163 112.255  37.343  1.00  0.00      A   
ATOM    379  CB  GLU    29      27.301 111.214  37.653  1.00 39.25      A   
ATOM    380  HB1 GLU    29      26.664 111.914  37.074  1.00  0.00      A   
ATOM    381  HB2 GLU    29      26.727 110.846  38.531  1.00  0.00      A   
ATOM    382  CG  GLU    29      27.630 110.024  36.766  1.00 47.53      A   
ATOM    383  HG1 GLU    29      26.707 109.428  36.605  1.00  0.00      A   
ATOM    384  HG2 GLU    29      28.388 109.393  37.277  1.00  0.00      A   
ATOM    385  CD  GLU    29      28.178 110.434  35.415  1.00 55.12      A   
ATOM    386  OE1 GLU    29      29.197 111.154  35.368  1.00 59.53      A   
ATOM    387  OE2 GLU    29      27.587 110.031  34.391  1.00 61.06      A   
ATOM    388  C   GLU    29      28.056 113.268  38.844  1.00 33.29      A   
ATOM    389  O   GLU    29      28.117 114.347  38.253  1.00 32.46      A   
ATOM    390  N   ARG    30      27.595 113.163  40.086  1.00 31.65      A   
ATOM    391  HN  ARG    30      27.542 112.295  40.574  1.00  0.00      A   
ATOM    392  CA  ARG    30      27.139 114.353  40.799  1.00 32.21      A   
ATOM    393  HA  ARG    30      26.429 114.865  40.166  1.00  0.00      A   
ATOM    394  CB  ARG    30      26.486 113.988  42.137  1.00 33.62      A   
ATOM    395  HB1 ARG    30      27.222 113.439  42.761  1.00  0.00      A   
ATOM    396  HB2 ARG    30      25.615 113.326  41.945  1.00  0.00      A   
ATOM    397  CG  ARG    30      26.010 115.228  42.905  1.00 36.43      A   
ATOM    398  HG1 ARG    30      25.237 115.744  42.296  1.00  0.00      A   
ATOM    399  HG2 ARG    30      26.875 115.911  43.041  1.00  0.00      A   
ATOM    400  CD  ARG    30      25.419 114.919  44.273  1.00 37.36      A   
ATOM    401  HD1 ARG    30      26.117 114.275  44.850  1.00  0.00      A   
ATOM    402  HD2 ARG    30      24.439 114.409  44.155  1.00  0.00      A   
ATOM    403  NE  ARG    30      25.200 116.147  45.039  1.00 38.70      A   
ATOM    404  HE  ARG    30      25.911 116.423  45.684  1.00  0.00      A   
ATOM    405  CZ  ARG    30      24.121 116.923  44.939  1.00 40.75      A   
ATOM    406  NH1 ARG    30      23.138 116.611  44.107  1.00 41.13      A   
ATOM    407 HH11 ARG    30      23.202 115.785  43.546  1.00  0.00      A   
ATOM    408 HH12 ARG    30      22.333 117.200  44.039  1.00  0.00      A   
ATOM    409  NH2 ARG    30      24.030 118.026  45.671  1.00 41.76      A   
ATOM    410 HH21 ARG    30      24.770 118.274  46.297  1.00  0.00      A   
ATOM    411 HH22 ARG    30      23.222 118.610  45.598  1.00  0.00      A   
ATOM    412  C   ARG    30      28.309 115.304  41.043  1.00 31.19      A   
ATOM    413  O   ARG    30      28.205 116.499  40.790  1.00 29.40      A   
ATOM    414  N   GLU    31      29.431 114.775  41.522  1.00 29.86      A   
ATOM    415  HN  GLU    31      29.527 113.803  41.720  1.00  0.00      A   
ATOM    416  CA  GLU    31      30.599 115.619  41.784  1.00 30.24      A   
ATOM    417  HA  GLU    31      30.317 116.378  42.498  1.00  0.00      A   
ATOM    418  CB  GLU    31      31.745 114.754  42.338  1.00 31.22      A   
ATOM    419  HB1 GLU    31      32.557 115.419  42.699  1.00  0.00      A   
ATOM    420  HB2 GLU    31      32.141 114.113  41.523  1.00  0.00      A   
ATOM    421  CG  GLU    31      31.280 113.860  43.495  1.00 38.40      A   
ATOM    422  HG1 GLU    31      30.465 113.202  43.126  1.00  0.00      A   
ATOM    423  HG2 GLU    31      30.887 114.509  44.305  1.00  0.00      A   
ATOM    424  CD  GLU    31      32.368 112.975  44.087  1.00 40.40      A   
ATOM    425  OE1 GLU    31      33.157 112.382  43.321  1.00 41.88      A   
ATOM    426  OE2 GLU    31      32.419 112.858  45.332  1.00 45.22      A   
ATOM    427  C   GLU    31      31.046 116.355  40.510  1.00 29.00      A   
ATOM    428  O   GLU    31      31.390 117.542  40.538  1.00 28.62      A   
ATOM    429  N   VAL    32      31.021 115.648  39.389  1.00 27.86      A   
ATOM    430  HN  VAL    32      30.726 114.695  39.367  1.00  0.00      A   
ATOM    431  CA  VAL    32      31.427 116.224  38.118  1.00 26.34      A   
ATOM    432  HA  VAL    32      32.392 116.688  38.254  1.00  0.00      A   
ATOM    433  CB  VAL    32      31.504 115.131  37.027  1.00 25.35      A   
ATOM    434  HB  VAL    32      30.550 114.562  37.009  1.00  0.00      A   
ATOM    435  CG1 VAL    32      31.745 115.759  35.657  1.00 27.80      A   
ATOM    436 HG11 VAL    32      32.538 116.534  35.726  1.00  0.00      A   
ATOM    437 HG12 VAL    32      30.811 116.238  35.291  1.00  0.00      A   
ATOM    438 HG13 VAL    32      32.073 114.980  34.936  1.00  0.00      A   
ATOM    439  CG2 VAL    32      32.640 114.148  37.358  1.00 27.31      A   
ATOM    440 HG21 VAL    32      32.605 113.872  38.434  1.00  0.00      A   
ATOM    441 HG22 VAL    32      33.623 114.619  37.144  1.00  0.00      A   
ATOM    442 HG23 VAL    32      32.528 113.223  36.751  1.00  0.00      A   
ATOM    443  C   VAL    32      30.440 117.311  37.683  1.00 26.34      A   
ATOM    444  O   VAL    32      30.841 118.367  37.198  1.00 27.10      A   
ATOM    445  N   GLU    33      29.154 117.061  37.873  1.00 27.49      A   
ATOM    446  HN  GLU    33      28.816 116.219  38.287  1.00  0.00      A   
ATOM    447  CA  GLU    33      28.163 118.047  37.468  1.00 29.01      A   
ATOM    448  HA  GLU    33      28.409 118.376  36.469  1.00  0.00      A   
ATOM    449  CB  GLU    33      26.755 117.445  37.498  1.00 29.99      A   
ATOM    450  HB1 GLU    33      26.548 117.084  38.527  1.00  0.00      A   
ATOM    451  HB2 GLU    33      26.726 116.582  36.801  1.00  0.00      A   
ATOM    452  CG  GLU    33      25.652 118.434  37.096  1.00 32.58      A   
ATOM    453  HG1 GLU    33      25.743 119.339  37.733  1.00  0.00      A   
ATOM    454  HG2 GLU    33      24.667 117.955  37.281  1.00  0.00      A   
ATOM    455  CD  GLU    33      25.695 118.879  35.631  1.00 35.09      A   
ATOM    456  OE1 GLU    33      26.605 118.471  34.875  1.00 33.29      A   
ATOM    457  OE2 GLU    33      24.796 119.654  35.234  1.00 34.56      A   
ATOM    458  C   GLU    33      28.232 119.308  38.328  1.00 27.76      A   
ATOM    459  O   GLU    33      28.040 120.401  37.807  1.00 26.23      A   
ATOM    460  N   LEU    34      28.507 119.166  39.628  1.00 27.30      A   
ATOM    461  HN  LEU    34      28.650 118.275  40.051  1.00  0.00      A   
ATOM    462  CA  LEU    34      28.613 120.336  40.509  1.00 29.10      A   
ATOM    463  HA  LEU    34      27.716 120.925  40.386  1.00  0.00      A   
ATOM    464  CB  LEU    34      28.774 119.917  41.984  1.00 27.53      A   
ATOM    465  HB1 LEU    34      29.158 120.796  42.541  1.00  0.00      A   
ATOM    466  HB2 LEU    34      29.531 119.106  42.022  1.00  0.00      A   
ATOM    467  CG  LEU    34      27.526 119.417  42.716  1.00 31.54      A   
ATOM    468  HG  LEU    34      27.041 118.621  42.111  1.00  0.00      A   
ATOM    469  CD1 LEU    34      27.895 118.854  44.094  1.00 30.23      A   
ATOM    470 HD11 LEU    34      28.604 119.537  44.608  1.00  0.00      A   
ATOM    471 HD12 LEU    34      28.380 117.861  43.978  1.00  0.00      A   
ATOM    472 HD13 LEU    34      26.981 118.754  44.718  1.00  0.00      A   
ATOM    473  CD2 LEU    34      26.547 120.575  42.858  1.00 29.90      A   
ATOM    474 HD21 LEU    34      26.470 121.130  41.899  1.00  0.00      A   
ATOM    475 HD22 LEU    34      26.902 121.275  43.645  1.00  0.00      A   
ATOM    476 HD23 LEU    34      25.541 120.189  43.127  1.00  0.00      A   
ATOM    477  C   LEU    34      29.806 121.187  40.087  1.00 27.47      A   
ATOM    478  O   LEU    34      29.748 122.418  40.124  1.00 26.72      A   
ATOM    479  N   TYR    35      30.897 120.530  39.706  1.00 27.15      A   
ATOM    480  HN  TYR    35      30.947 119.534  39.719  1.00  0.00      A   
ATOM    481  CA  TYR    35      32.095 121.227  39.241  1.00 27.13      A   
ATOM    482  HA  TYR    35      32.405 121.918  40.011  1.00  0.00      A   
ATOM    483  CB  TYR    35      33.207 120.201  38.954  1.00 26.48      A   
ATOM    484  HB1 TYR    35      32.785 119.377  38.340  1.00  0.00      A   
ATOM    485  HB2 TYR    35      33.586 119.803  39.920  1.00  0.00      A   
ATOM    486  CG  TYR    35      34.409 120.739  38.200  1.00 30.48      A   
ATOM    487  CD1 TYR    35      35.073 121.891  38.621  1.00 31.17      A   
ATOM    488  HD1 TYR    35      34.711 122.425  39.487  1.00  0.00      A   
ATOM    489  CD2 TYR    35      34.899 120.072  37.075  1.00 33.37      A   
ATOM    490  HD2 TYR    35      34.397 119.180  36.729  1.00  0.00      A   
ATOM    491  CE1 TYR    35      36.202 122.367  37.941  1.00 34.03      A   
ATOM    492  HE1 TYR    35      36.703 123.262  38.279  1.00  0.00      A   
ATOM    493  CE2 TYR    35      36.022 120.533  36.390  1.00 35.42      A   
ATOM    494  HE2 TYR    35      36.385 120.001  35.523  1.00  0.00      A   
ATOM    495  CZ  TYR    35      36.670 121.678  36.827  1.00 36.14      A   
ATOM    496  OH  TYR    35      37.796 122.109  36.161  1.00 37.81      A   
ATOM    497  HH  TYR    35      38.122 122.894  36.605  1.00  0.00      A   
ATOM    498  C   TYR    35      31.752 122.016  37.965  1.00 26.90      A   
ATOM    499  O   TYR    35      32.080 123.202  37.830  1.00 25.30      A   
ATOM    500  N   ARG    36      31.082 121.355  37.029  1.00 25.66      A   
ATOM    501  HN  ARG    36      30.806 120.402  37.131  1.00  0.00      A   
ATOM    502  CA  ARG    36      30.719 122.016  35.787  1.00 23.84      A   
ATOM    503  HA  ARG    36      31.624 122.385  35.329  1.00  0.00      A   
ATOM    504  CB  ARG    36      30.002 121.050  34.841  1.00 22.57      A   
ATOM    505  HB1 ARG    36      29.030 120.762  35.295  1.00  0.00      A   
ATOM    506  HB2 ARG    36      30.627 120.140  34.721  1.00  0.00      A   
ATOM    507  CG  ARG    36      29.740 121.650  33.463  1.00 25.00      A   
ATOM    508  HG1 ARG    36      30.711 121.884  32.975  1.00  0.00      A   
ATOM    509  HG2 ARG    36      29.160 122.590  33.578  1.00  0.00      A   
ATOM    510  CD  ARG    36      28.950 120.672  32.577  1.00 25.68      A   
ATOM    511  HD1 ARG    36      29.391 119.656  32.657  1.00  0.00      A   
ATOM    512  HD2 ARG    36      28.977 121.017  31.521  1.00  0.00      A   
ATOM    513  NE  ARG    36      27.550 120.581  32.978  1.00 32.12      A   
ATOM    514  HE  ARG    36      27.268 119.782  33.506  1.00  0.00      A   
ATOM    515  CZ  ARG    36      26.620 121.493  32.686  1.00 36.95      A   
ATOM    516  NH1 ARG    36      26.942 122.574  31.986  1.00 36.56      A   
ATOM    517 HH11 ARG    36      27.883 122.706  31.676  1.00  0.00      A   
ATOM    518 HH12 ARG    36      26.243 123.256  31.769  1.00  0.00      A   
ATOM    519  NH2 ARG    36      25.363 121.320  33.091  1.00 35.80      A   
ATOM    520 HH21 ARG    36      25.113 120.505  33.615  1.00  0.00      A   
ATOM    521 HH22 ARG    36      24.668 122.005  32.872  1.00  0.00      A   
ATOM    522  C   ARG    36      29.798 123.191  36.053  1.00 22.14      A   
ATOM    523  O   ARG    36      29.987 124.261  35.497  1.00 22.79      A   
ATOM    524  N   LEU    37      28.802 122.996  36.907  1.00 22.72      A   
ATOM    525  HN  LEU    37      28.659 122.136  37.391  1.00  0.00      A   
ATOM    526  CA  LEU    37      27.853 124.079  37.172  1.00 23.25      A   
ATOM    527  HA  LEU    37      27.503 124.457  36.223  1.00  0.00      A   
ATOM    528  CB  LEU    37      26.671 123.570  38.010  1.00 23.96      A   
ATOM    529  HB1 LEU    37      26.083 124.450  38.344  1.00  0.00      A   
ATOM    530  HB2 LEU    37      27.081 123.050  38.901  1.00  0.00      A   
ATOM    531  CG  LEU    37      25.716 122.603  37.296  1.00 26.38      A   
ATOM    532  HG  LEU    37      26.299 121.787  36.816  1.00  0.00      A   
ATOM    533  CD1 LEU    37      24.759 122.019  38.302  1.00 24.99      A   
ATOM    534 HD11 LEU    37      24.370 122.820  38.967  1.00  0.00      A   
ATOM    535 HD12 LEU    37      25.280 121.262  38.925  1.00  0.00      A   
ATOM    536 HD13 LEU    37      23.902 121.546  37.777  1.00  0.00      A   
ATOM    537  CD2 LEU    37      24.940 123.337  36.187  1.00 26.19      A   
ATOM    538 HD21 LEU    37      25.631 123.978  35.598  1.00  0.00      A   
ATOM    539 HD22 LEU    37      24.157 123.982  36.638  1.00  0.00      A   
ATOM    540 HD23 LEU    37      24.470 122.600  35.502  1.00  0.00      A   
ATOM    541  C   LEU    37      28.515 125.279  37.853  1.00 22.79      A   
ATOM    542  O   LEU    37      28.175 126.431  37.562  1.00 22.53      A   
ATOM    543  N   ASN    38      29.458 125.023  38.757  1.00 23.84      A   
ATOM    544  HN  ASN    38      29.732 124.097  39.006  1.00  0.00      A   
ATOM    545  CA  ASN    38      30.146 126.123  39.439  1.00 24.61      A   
ATOM    546  HA  ASN    38      29.401 126.826  39.780  1.00  0.00      A   
ATOM    547  CB  ASN    38      30.963 125.582  40.632  1.00 25.64      A   
ATOM    548  HB1 ASN    38      31.779 126.299  40.866  1.00  0.00      A   
ATOM    549  HB2 ASN    38      31.407 124.603  40.351  1.00  0.00      A   
ATOM    550  CG  ASN    38      30.113 125.388  41.886  1.00 25.68      A   
ATOM    551  OD1 ASN    38      29.719 126.361  42.536  1.00 29.84      A   
ATOM    552  ND2 ASN    38      29.829 124.133  42.236  1.00 23.36      A   
ATOM    553 HD21 ASN    38      30.169 123.371  41.686  1.00  0.00      A   
ATOM    554 HD22 ASN    38      29.276 123.954  43.050  1.00  0.00      A   
ATOM    555  C   ASN    38      31.043 126.913  38.482  1.00 25.78      A   
ATOM    556  O   ASN    38      31.086 128.148  38.530  1.00 26.40      A   
ATOM    557  N   LYS    39      31.770 126.209  37.620  1.00 26.30      A   
ATOM    558  HN  LYS    39      31.750 125.212  37.598  1.00  0.00      A   
ATOM    559  CA  LYS    39      32.644 126.855  36.651  1.00 27.39      A   
ATOM    560  HA  LYS    39      33.273 127.554  37.183  1.00  0.00      A   
ATOM    561  CB  LYS    39      33.504 125.819  35.915  1.00 31.37      A   
ATOM    562  HB1 LYS    39      33.369 125.965  34.823  1.00  0.00      A   
ATOM    563  HB2 LYS    39      33.143 124.806  36.191  1.00  0.00      A   
ATOM    564  CG  LYS    39      34.989 125.900  36.229  1.00 35.39      A   
ATOM    565  HG1 LYS    39      35.217 125.249  37.100  1.00  0.00      A   
ATOM    566  HG2 LYS    39      35.253 126.949  36.485  1.00  0.00      A   
ATOM    567  CD  LYS    39      35.817 125.451  35.036  1.00 36.92      A   
ATOM    568  HD1 LYS    39      35.566 126.086  34.161  1.00  0.00      A   
ATOM    569  HD2 LYS    39      35.566 124.395  34.798  1.00  0.00      A   
ATOM    570  CE  LYS    39      37.299 125.554  35.311  1.00 38.87      A   
ATOM    571  HE1 LYS    39      37.862 125.382  34.368  1.00  0.00      A   
ATOM    572  HE2 LYS    39      37.587 124.796  36.070  1.00  0.00      A   
ATOM    573  NZ  LYS    39      37.706 126.881  35.833  1.00 39.20      A   
ATOM    574  HZ1 LYS    39      37.038 127.183  36.572  1.00  0.00      A   
ATOM    575  HZ2 LYS    39      37.702 127.575  35.059  1.00  0.00      A   
ATOM    576  HZ3 LYS    39      38.662 126.818  36.236  1.00  0.00      A   
ATOM    577  C   LYS    39      31.840 127.625  35.601  1.00 26.20      A   
ATOM    578  O   LYS    39      32.272 128.674  35.115  1.00 25.58      A   
ATOM    579  N   MET    40      30.680 127.079  35.249  1.00 24.65      A   
ATOM    580  HN  MET    40      30.344 126.240  35.668  1.00  0.00      A   
ATOM    581  CA  MET    40      29.820 127.671  34.225  1.00 27.26      A   
ATOM    582  HA  MET    40      30.441 128.031  33.419  1.00  0.00      A   
ATOM    583  CB  MET    40      28.842 126.593  33.725  1.00 27.93      A   
ATOM    584  HB1 MET    40      27.885 126.718  34.273  1.00  0.00      A   
ATOM    585  HB2 MET    40      29.273 125.601  33.973  1.00  0.00      A   
ATOM    586  CG  MET    40      28.532 126.609  32.231  1.00 34.79      A   
ATOM    587  HG1 MET    40      28.099 127.602  31.996  1.00  0.00      A   
ATOM    588  HG2 MET    40      27.758 125.836  32.048  1.00  0.00      A   
ATOM    589  SD  MET    40      29.902 126.311  31.100  1.00 17.79      A   
ATOM    590  CE  MET    40      30.318 127.860  30.771  1.00 29.81      A   
ATOM    591  HE1 MET    40      30.352 128.474  31.696  1.00  0.00      A   
ATOM    592  HE2 MET    40      29.576 128.318  30.082  1.00  0.00      A   
ATOM    593  HE3 MET    40      31.322 127.896  30.298  1.00  0.00      A   
ATOM    594  C   MET    40      29.048 128.908  34.711  1.00 26.93      A   
ATOM    595  O   MET    40      28.778 129.823  33.937  1.00 25.90      A   
ATOM    596  N   LYS    41      28.690 128.939  35.988  1.00 28.47      A   
ATOM    597  HN  LYS    41      28.912 128.207  36.627  1.00  0.00      A   
ATOM    598  CA  LYS    41      27.936 130.075  36.524  1.00 29.17      A   
ATOM    599  HA  LYS    41      26.944 130.051  36.098  1.00  0.00      A   
ATOM    600  CB  LYS    41      27.861 129.992  38.052  1.00 31.66      A   
ATOM    601  HB1 LYS    41      28.894 129.958  38.458  1.00  0.00      A   
ATOM    602  HB2 LYS    41      27.333 129.057  38.333  1.00  0.00      A   
ATOM    603  CG  LYS    41      27.129 131.174  38.680  1.00 34.47      A   
ATOM    604  HG1 LYS    41      26.154 131.310  38.167  1.00  0.00      A   
ATOM    605  HG2 LYS    41      27.739 132.092  38.543  1.00  0.00      A   
ATOM    606  CD  LYS    41      26.881 130.961  40.166  1.00 38.03      A   
ATOM    607  HD1 LYS    41      27.854 130.859  40.692  1.00  0.00      A   
ATOM    608  HD2 LYS    41      26.295 130.029  40.313  1.00  0.00      A   
ATOM    609  CE  LYS    41      26.111 132.140  40.747  1.00 42.03      A   
ATOM    610  HE1 LYS    41      25.190 132.317  40.151  1.00  0.00      A   
ATOM    611  HE2 LYS    41      26.751 133.048  40.739  1.00  0.00      A   
ATOM    612  NZ  LYS    41      25.700 131.885  42.155  1.00 45.15      A   
ATOM    613  HZ1 LYS    41      26.499 131.480  42.682  1.00  0.00      A   
ATOM    614  HZ2 LYS    41      24.902 131.217  42.168  1.00  0.00      A   
ATOM    615  HZ3 LYS    41      25.410 132.779  42.599  1.00  0.00      A   
ATOM    616  C   LYS    41      28.489 131.445  36.099  1.00 28.63      A   
ATOM    617  O   LYS    41      27.742 132.287  35.600  1.00 27.77      A   
ATOM    618  N   PRO    42      29.793 131.690  36.303  1.00 28.26      A   
ATOM    619  CA  PRO    42      30.424 132.965  35.931  1.00 29.46      A   
ATOM    620  HA  PRO    42      29.894 133.792  36.378  1.00  0.00      A   
ATOM    621  CD  PRO    42      30.757 130.826  37.007  1.00 29.61      A   
ATOM    622  HD1 PRO    42      31.212 130.099  36.302  1.00  0.00      A   
ATOM    623  HD2 PRO    42      30.257 130.288  37.839  1.00  0.00      A   
ATOM    624  CB  PRO    42      31.865 132.793  36.413  1.00 30.64      A   
ATOM    625  HB1 PRO    42      32.280 133.755  36.783  1.00  0.00      A   
ATOM    626  HB2 PRO    42      32.516 132.412  35.597  1.00  0.00      A   
ATOM    627  CG  PRO    42      31.751 131.808  37.505  1.00 30.25      A   
ATOM    628  HG1 PRO    42      32.728 131.318  37.701  1.00  0.00      A   
ATOM    629  HG2 PRO    42      31.397 132.291  38.440  1.00  0.00      A   
ATOM    630  C   PRO    42      30.371 133.226  34.420  1.00 28.02      A   
ATOM    631  O   PRO    42      30.230 134.373  33.983  1.00 28.46      A   
ATOM    632  N   VAL    43      30.502 132.164  33.625  1.00 26.43      A   
ATOM    633  HN  VAL    43      30.638 131.242  33.980  1.00  0.00      A   
ATOM    634  CA  VAL    43      30.453 132.302  32.174  1.00 26.57      A   
ATOM    635  HA  VAL    43      31.091 133.130  31.901  1.00  0.00      A   
ATOM    636  CB  VAL    43      30.919 131.016  31.452  1.00 28.69      A   
ATOM    637  HB  VAL    43      30.288 130.161  31.775  1.00  0.00      A   
ATOM    638  CG1 VAL    43      30.798 131.198  29.917  1.00 29.35      A   
ATOM    639 HG11 VAL    43      31.200 132.189  29.617  1.00  0.00      A   
ATOM    640 HG12 VAL    43      29.731 131.141  29.613  1.00  0.00      A   
ATOM    641 HG13 VAL    43      31.378 130.407  29.396  1.00  0.00      A   
ATOM    642  CG2 VAL    43      32.371 130.707  31.835  1.00 26.84      A   
ATOM    643 HG21 VAL    43      32.510 130.823  32.931  1.00  0.00      A   
ATOM    644 HG22 VAL    43      33.057 131.409  31.314  1.00  0.00      A   
ATOM    645 HG23 VAL    43      32.622 129.662  31.555  1.00  0.00      A   
ATOM    646  C   VAL    43      29.025 132.637  31.740  1.00 26.11      A   
ATOM    647  O   VAL    43      28.824 133.449  30.846  1.00 26.69      A   
ATOM    648  N   TYR    44      28.039 132.012  32.366  1.00 24.60      A   
ATOM    649  HN  TYR    44      28.187 131.329  33.077  1.00  0.00      A   
ATOM    650  CA  TYR    44      26.655 132.321  32.013  1.00 25.83      A   
ATOM    651  HA  TYR    44      26.543 132.175  30.949  1.00  0.00      A   
ATOM    652  CB  TYR    44      25.676 131.428  32.774  1.00 23.31      A   
ATOM    653  HB1 TYR    44      24.679 131.919  32.790  1.00  0.00      A   
ATOM    654  HB2 TYR    44      26.049 131.287  33.810  1.00  0.00      A   
ATOM    655  CG  TYR    44      25.476 130.042  32.183  1.00 24.69      A   
ATOM    656  CD1 TYR    44      25.283 129.862  30.808  1.00 25.29      A   
ATOM    657  HD1 TYR    44      25.325 130.717  30.150  1.00  0.00      A   
ATOM    658  CD2 TYR    44      25.422 128.922  33.008  1.00 21.78      A   
ATOM    659  HD2 TYR    44      25.578 129.038  34.070  1.00  0.00      A   
ATOM    660  CE1 TYR    44      25.035 128.597  30.272  1.00 23.47      A   
ATOM    661  HE1 TYR    44      24.891 128.475  29.208  1.00  0.00      A   
ATOM    662  CE2 TYR    44      25.171 127.648  32.488  1.00 22.57      A   
ATOM    663  HE2 TYR    44      25.128 126.791  33.142  1.00  0.00      A   
ATOM    664  CZ  TYR    44      24.977 127.498  31.119  1.00 23.29      A   
ATOM    665  OH  TYR    44      24.712 126.253  30.606  1.00 23.14      A   
ATOM    666  HH  TYR    44      24.712 125.626  31.333  1.00  0.00      A   
ATOM    667  C   TYR    44      26.339 133.791  32.325  1.00 26.24      A   
ATOM    668  O   TYR    44      25.624 134.453  31.576  1.00 25.42      A   
ATOM    669  N   GLU    45      26.871 134.306  33.430  1.00 27.69      A   
ATOM    670  HN  GLU    45      27.463 133.785  34.040  1.00  0.00      A   
ATOM    671  CA  GLU    45      26.599 135.693  33.798  1.00 29.77      A   
ATOM    672  HA  GLU    45      25.528 135.834  33.802  1.00  0.00      A   
ATOM    673  CB  GLU    45      27.183 136.015  35.181  1.00 32.68      A   
ATOM    674  HB1 GLU    45      26.870 137.041  35.467  1.00  0.00      A   
ATOM    675  HB2 GLU    45      28.291 135.982  35.114  1.00  0.00      A   
ATOM    676  CG  GLU    45      26.737 135.055  36.262  1.00 42.48      A   
ATOM    677  HG1 GLU    45      27.161 134.052  36.047  1.00  0.00      A   
ATOM    678  HG2 GLU    45      25.628 134.993  36.250  1.00  0.00      A   
ATOM    679  CD  GLU    45      27.177 135.472  37.658  1.00 48.08      A   
ATOM    680  OE1 GLU    45      28.377 135.779  37.851  1.00 51.57      A   
ATOM    681  OE2 GLU    45      26.317 135.475  38.566  1.00 49.81      A   
ATOM    682  C   GLU    45      27.165 136.654  32.768  1.00 29.04      A   
ATOM    683  O   GLU    45      26.511 137.623  32.383  1.00 28.14      A   
ATOM    684  N   LYS    46      28.383 136.377  32.318  1.00 28.39      A   
ATOM    685  HN  LYS    46      28.897 135.581  32.630  1.00  0.00      A   
ATOM    686  CA  LYS    46      29.040 137.226  31.337  1.00 29.26      A   
ATOM    687  HA  LYS    46      28.993 138.247  31.684  1.00  0.00      A   
ATOM    688  CB  LYS    46      30.495 136.778  31.176  1.00 32.82      A   
ATOM    689  HB1 LYS    46      30.494 135.756  30.741  1.00  0.00      A   
ATOM    690  HB2 LYS    46      30.957 136.741  32.184  1.00  0.00      A   
ATOM    691  CG  LYS    46      31.356 137.661  30.296  1.00 39.12      A   
ATOM    692  HG1 LYS    46      31.288 138.713  30.647  1.00  0.00      A   
ATOM    693  HG2 LYS    46      30.993 137.608  29.248  1.00  0.00      A   
ATOM    694  CD  LYS    46      32.814 137.196  30.356  1.00 46.26      A   
ATOM    695  HD1 LYS    46      32.887 136.179  29.914  1.00  0.00      A   
ATOM    696  HD2 LYS    46      33.136 137.150  31.418  1.00  0.00      A   
ATOM    697  CE  LYS    46      33.745 138.137  29.594  1.00 51.87      A   
ATOM    698  HE1 LYS    46      33.674 139.161  30.018  1.00  0.00      A   
ATOM    699  HE2 LYS    46      33.469 138.149  28.519  1.00  0.00      A   
ATOM    700  NZ  LYS    46      35.176 137.700  29.694  1.00 56.00      A   
ATOM    701  HZ1 LYS    46      35.238 136.674  29.536  1.00  0.00      A   
ATOM    702  HZ2 LYS    46      35.543 137.928  30.639  1.00  0.00      A   
ATOM    703  HZ3 LYS    46      35.741 138.196  28.975  1.00  0.00      A   
ATOM    704  C   LYS    46      28.304 137.130  30.005  1.00 28.72      A   
ATOM    705  O   LYS    46      28.000 138.143  29.378  1.00 27.76      A   
ATOM    706  N   ARG    47      28.004 135.904  29.586  1.00 25.18      A   
ATOM    707  HN  ARG    47      28.236 135.086  30.107  1.00  0.00      A   
ATOM    708  CA  ARG    47      27.311 135.699  28.325  1.00 26.14      A   
ATOM    709  HA  ARG    47      27.871 136.195  27.546  1.00  0.00      A   
ATOM    710  CB  ARG    47      27.198 134.201  28.033  1.00 28.22      A   
ATOM    711  HB1 ARG    47      26.991 133.668  28.986  1.00  0.00      A   
ATOM    712  HB2 ARG    47      28.167 133.845  27.626  1.00  0.00      A   
ATOM    713  CG  ARG    47      26.103 133.865  27.043  1.00 27.70      A   
ATOM    714  HG1 ARG    47      26.481 133.123  26.309  1.00  0.00      A   
ATOM    715  HG2 ARG    47      25.797 134.784  26.500  1.00  0.00      A   
ATOM    716  CD  ARG    47      24.896 133.283  27.789  1.00 33.87      A   
ATOM    717  HD1 ARG    47      23.958 133.778  27.458  1.00  0.00      A   
ATOM    718  HD2 ARG    47      25.022 133.399  28.886  1.00  0.00      A   
ATOM    719  NE  ARG    47      24.804 131.877  27.485  1.00 30.80      A   
ATOM    720  HE  ARG    47      25.561 131.478  26.971  1.00  0.00      A   
ATOM    721  CZ  ARG    47      23.813 131.058  27.821  1.00 28.52      A   
ATOM    722  NH1 ARG    47      22.747 131.463  28.520  1.00 26.51      A   
ATOM    723 HH11 ARG    47      22.673 132.416  28.812  1.00  0.00      A   
ATOM    724 HH12 ARG    47      22.023 130.812  28.751  1.00  0.00      A   
ATOM    725  NH2 ARG    47      23.882 129.813  27.395  1.00 26.35      A   
ATOM    726 HH21 ARG    47      24.661 129.517  26.841  1.00  0.00      A   
ATOM    727 HH22 ARG    47      23.157 129.164  27.625  1.00  0.00      A   
ATOM    728  C   ARG    47      25.925 136.325  28.322  1.00 24.90      A   
ATOM    729  O   ARG    47      25.504 136.935  27.330  1.00 27.59      A   
ATOM    730  N   ASP    48      25.208 136.165  29.427  1.00 22.53      A   
ATOM    731  HN  ASP    48      25.550 135.674  30.224  1.00  0.00      A   
ATOM    732  CA  ASP    48      23.861 136.709  29.526  1.00 25.21      A   
ATOM    733  HA  ASP    48      23.299 136.370  28.670  1.00  0.00      A   
ATOM    734  CB  ASP    48      23.191 136.244  30.825  1.00 24.64      A   
ATOM    735  HB1 ASP    48      22.296 136.874  31.014  1.00  0.00      A   
ATOM    736  HB2 ASP    48      23.908 136.368  31.665  1.00  0.00      A   
ATOM    737  CG  ASP    48      22.749 134.775  30.777  1.00 23.17      A   
ATOM    738  OD1 ASP    48      22.926 134.111  29.736  1.00 23.69      A   
ATOM    739  OD2 ASP    48      22.211 134.280  31.787  1.00 25.61      A   
ATOM    740  C   ASP    48      23.879 138.238  29.436  1.00 26.03      A   
ATOM    741  O   ASP    48      22.929 138.856  28.942  1.00 28.21      A   
ATOM    742  N   ALA    49      24.965 138.849  29.896  1.00 27.71      A   
ATOM    743  HN  ALA    49      25.734 138.356  30.296  1.00  0.00      A   
ATOM    744  CA  ALA    49      25.078 140.303  29.831  1.00 29.12      A   
ATOM    745  HA  ALA    49      24.177 140.729  30.247  1.00  0.00      A   
ATOM    746  CB  ALA    49      26.307 140.773  30.618  1.00 26.28      A   
ATOM    747  HB1 ALA    49      27.182 140.132  30.378  1.00  0.00      A   
ATOM    748  HB2 ALA    49      26.106 140.707  31.709  1.00  0.00      A   
ATOM    749  HB3 ALA    49      26.551 141.823  30.346  1.00  0.00      A   
ATOM    750  C   ALA    49      25.157 140.736  28.362  1.00 28.36      A   
ATOM    751  O   ALA    49      24.609 141.779  27.981  1.00 28.86      A   
ATOM    752  N   TYR    50      25.829 139.937  27.532  1.00 27.92      A   
ATOM    753  HN  TYR    50      26.296 139.114  27.846  1.00  0.00      A   
ATOM    754  CA  TYR    50      25.916 140.229  26.103  1.00 27.57      A   
ATOM    755  HA  TYR    50      26.186 141.270  25.993  1.00  0.00      A   
ATOM    756  CB  TYR    50      26.950 139.343  25.414  1.00 27.17      A   
ATOM    757  HB1 TYR    50      26.830 139.428  24.313  1.00  0.00      A   
ATOM    758  HB2 TYR    50      26.801 138.289  25.734  1.00  0.00      A   
ATOM    759  CG  TYR    50      28.371 139.708  25.736  1.00 30.43      A   
ATOM    760  CD1 TYR    50      29.217 138.795  26.358  1.00 31.46      A   
ATOM    761  HD1 TYR    50      28.835 137.827  26.647  1.00  0.00      A   
ATOM    762  CD2 TYR    50      28.886 140.956  25.379  1.00 32.51      A   
ATOM    763  HD2 TYR    50      28.241 141.679  24.901  1.00  0.00      A   
ATOM    764  CE1 TYR    50      30.551 139.111  26.613  1.00 35.87      A   
ATOM    765  HE1 TYR    50      31.199 138.392  27.094  1.00  0.00      A   
ATOM    766  CE2 TYR    50      30.210 141.282  25.627  1.00 34.05      A   
ATOM    767  HE2 TYR    50      30.595 142.250  25.343  1.00  0.00      A   
ATOM    768  CZ  TYR    50      31.038 140.354  26.244  1.00 35.35      A   
ATOM    769  OH  TYR    50      32.356 140.662  26.482  1.00 39.21      A   
ATOM    770  HH  TYR    50      32.515 141.554  26.165  1.00  0.00      A   
ATOM    771  C   TYR    50      24.569 139.981  25.443  1.00 28.73      A   
ATOM    772  O   TYR    50      24.174 140.699  24.518  1.00 28.89      A   
ATOM    773  N   ILE    51      23.880 138.940  25.903  1.00 26.37      A   
ATOM    774  HN  ILE    51      24.225 138.354  26.631  1.00  0.00      A   
ATOM    775  CA  ILE    51      22.569 138.595  25.364  1.00 28.47      A   
ATOM    776  HA  ILE    51      22.673 138.450  24.299  1.00  0.00      A   
ATOM    777  CB  ILE    51      22.026 137.308  26.032  1.00 27.11      A   
ATOM    778  HB  ILE    51      22.241 137.341  27.122  1.00  0.00      A   
ATOM    779  CG2 ILE    51      20.519 137.185  25.818  1.00 23.76      A   
ATOM    780 HG21 ILE    51      20.264 137.412  24.761  1.00  0.00      A   
ATOM    781 HG22 ILE    51      19.984 137.904  26.475  1.00  0.00      A   
ATOM    782 HG23 ILE    51      20.188 136.149  26.048  1.00  0.00      A   
ATOM    783  CG1 ILE    51      22.784 136.096  25.484  1.00 24.85      A   
ATOM    784 HG11 ILE    51      23.872 136.270  25.619  1.00  0.00      A   
ATOM    785 HG12 ILE    51      22.565 136.006  24.399  1.00  0.00      A   
ATOM    786  CD1 ILE    51      22.417 134.783  26.162  1.00 25.50      A   
ATOM    787  HD1 ILE    51      21.314 134.703  26.267  1.00  0.00      A   
ATOM    788  HD2 ILE    51      22.876 134.738  27.173  1.00  0.00      A   
ATOM    789  HD3 ILE    51      22.777 133.928  25.550  1.00  0.00      A   
ATOM    790  C   ILE    51      21.564 139.726  25.572  1.00 29.02      A   
ATOM    791  O   ILE    51      20.714 139.974  24.715  1.00 28.89      A   
ATOM    792  N   ASP    52      21.669 140.411  26.707  1.00 30.66      A   
ATOM    793  HN  ASP    52      22.367 140.213  27.391  1.00  0.00      A   
ATOM    794  CA  ASP    52      20.749 141.505  27.013  1.00 34.33      A   
ATOM    795  HA  ASP    52      19.742 141.139  26.880  1.00  0.00      A   
ATOM    796  CB  ASP    52      20.941 142.014  28.450  1.00 36.67      A   
ATOM    797  HB1 ASP    52      20.357 142.949  28.581  1.00  0.00      A   
ATOM    798  HB2 ASP    52      22.018 142.230  28.614  1.00  0.00      A   
ATOM    799  CG  ASP    52      20.488 141.015  29.497  1.00 40.26      A   
ATOM    800  OD1 ASP    52      19.643 140.147  29.187  1.00 42.78      A   
ATOM    801  OD2 ASP    52      20.974 141.109  30.644  1.00 43.76      A   
ATOM    802  C   ASP    52      20.892 142.688  26.057  1.00 35.30      A   
ATOM    803  O   ASP    52      20.039 143.572  26.047  1.00 35.21      A   
ATOM    804  N   GLU    53      21.963 142.710  25.266  1.00 34.45      A   
ATOM    805  HN  GLU    53      22.653 141.991  25.287  1.00  0.00      A   
ATOM    806  CA  GLU    53      22.192 143.797  24.312  1.00 36.57      A   
ATOM    807  HA  GLU    53      21.725 144.689  24.703  1.00  0.00      A   
ATOM    808  CB  GLU    53      23.688 144.028  24.109  1.00 39.81      A   
ATOM    809  HB1 GLU    53      23.815 144.796  23.318  1.00  0.00      A   
ATOM    810  HB2 GLU    53      24.141 143.076  23.762  1.00  0.00      A   
ATOM    811  CG  GLU    53      24.439 144.490  25.345  1.00 46.33      A   
ATOM    812  HG1 GLU    53      24.331 143.726  26.144  1.00  0.00      A   
ATOM    813  HG2 GLU    53      24.008 145.451  25.697  1.00  0.00      A   
ATOM    814  CD  GLU    53      25.916 144.693  25.061  1.00 52.79      A   
ATOM    815  OE1 GLU    53      26.237 145.496  24.157  1.00 57.73      A   
ATOM    816  OE2 GLU    53      26.753 144.047  25.732  1.00 56.75      A   
ATOM    817  C   GLU    53      21.564 143.501  22.957  1.00 35.39      A   
ATOM    818  O   GLU    53      21.612 144.333  22.047  1.00 34.78      A   
ATOM    819  N   ILE    54      20.994 142.308  22.825  1.00 32.35      A   
ATOM    820  HN  ILE    54      20.970 141.652  23.574  1.00  0.00      A   
ATOM    821  CA  ILE    54      20.363 141.874  21.579  1.00 32.74      A   
ATOM    822  HA  ILE    54      20.540 142.632  20.831  1.00  0.00      A   
ATOM    823  CB  ILE    54      20.954 140.517  21.127  1.00 32.07      A   
ATOM    824  HB  ILE    54      20.675 139.732  21.859  1.00  0.00      A   
ATOM    825  CG2 ILE    54      20.427 140.141  19.763  1.00 30.81      A   
ATOM    826 HG21 ILE    54      20.463 141.020  19.084  1.00  0.00      A   
ATOM    827 HG22 ILE    54      19.373 139.799  19.846  1.00  0.00      A   
ATOM    828 HG23 ILE    54      21.049 139.330  19.328  1.00  0.00      A   
ATOM    829  CG1 ILE    54      22.485 140.606  21.101  1.00 32.52      A   
ATOM    830 HG11 ILE    54      22.833 140.938  22.102  1.00  0.00      A   
ATOM    831 HG12 ILE    54      22.779 141.367  20.347  1.00  0.00      A   
ATOM    832  CD1 ILE    54      23.180 139.304  20.762  1.00 34.11      A   
ATOM    833  HD1 ILE    54      22.678 138.817  19.899  1.00  0.00      A   
ATOM    834  HD2 ILE    54      23.137 138.615  21.632  1.00  0.00      A   
ATOM    835  HD3 ILE    54      24.240 139.500  20.491  1.00  0.00      A   
ATOM    836  C   ILE    54      18.867 141.727  21.868  1.00 33.02      A   
ATOM    837  O   ILE    54      18.398 140.659  22.244  1.00 31.90      A   
ATOM    838  N   ALA    55      18.119 142.811  21.681  1.00 33.84      A   
ATOM    839  HN  ALA    55      18.499 143.660  21.323  1.00  0.00      A   
ATOM    840  CA  ALA    55      16.690 142.828  21.989  1.00 33.93      A   
ATOM    841  HA  ALA    55      16.572 142.732  23.058  1.00  0.00      A   
ATOM    842  CB  ALA    55      16.068 144.145  21.492  1.00 35.23      A   
ATOM    843  HB1 ALA    55      16.429 144.375  20.467  1.00  0.00      A   
ATOM    844  HB2 ALA    55      16.361 144.979  22.166  1.00  0.00      A   
ATOM    845  HB3 ALA    55      14.962 144.055  21.467  1.00  0.00      A   
ATOM    846  C   ALA    55      15.819 141.654  21.544  1.00 33.00      A   
ATOM    847  O   ALA    55      14.985 141.176  22.323  1.00 34.20      A   
ATOM    848  N   GLU    56      15.990 141.185  20.314  1.00 30.51      A   
ATOM    849  HN  GLU    56      16.674 141.542  19.683  1.00  0.00      A   
ATOM    850  CA  GLU    56      15.146 140.091  19.839  1.00 32.09      A   
ATOM    851  HA  GLU    56      14.276 140.033  20.475  1.00  0.00      A   
ATOM    852  CB  GLU    56      14.734 140.353  18.387  1.00 34.12      A   
ATOM    853  HB1 GLU    56      14.056 139.536  18.062  1.00  0.00      A   
ATOM    854  HB2 GLU    56      15.647 140.337  17.755  1.00  0.00      A   
ATOM    855  CG  GLU    56      14.015 141.699  18.167  1.00 40.76      A   
ATOM    856  HG1 GLU    56      13.605 141.719  17.134  1.00  0.00      A   
ATOM    857  HG2 GLU    56      14.753 142.521  18.283  1.00  0.00      A   
ATOM    858  CD  GLU    56      12.863 141.949  19.145  1.00 44.28      A   
ATOM    859  OE1 GLU    56      11.907 141.144  19.177  1.00 46.19      A   
ATOM    860  OE2 GLU    56      12.907 142.958  19.884  1.00 46.25      A   
ATOM    861  C   GLU    56      15.775 138.701  19.962  1.00 29.81      A   
ATOM    862  O   GLU    56      15.316 137.742  19.338  1.00 29.13      A   
ATOM    863  N   PHE    57      16.816 138.595  20.780  1.00 28.07      A   
ATOM    864  HN  PHE    57      17.169 139.372  21.294  1.00  0.00      A   
ATOM    865  CA  PHE    57      17.510 137.322  20.976  1.00 27.28      A   
ATOM    866  HA  PHE    57      17.977 137.044  20.043  1.00  0.00      A   
ATOM    867  CB  PHE    57      18.559 137.470  22.079  1.00 25.62      A   
ATOM    868  HB1 PHE    57      18.050 137.699  23.039  1.00  0.00      A   
ATOM    869  HB2 PHE    57      19.257 138.292  21.810  1.00  0.00      A   
ATOM    870  CG  PHE    57      19.398 136.228  22.304  1.00 26.44      A   
ATOM    871  CD1 PHE    57      20.524 135.979  21.529  1.00 26.45      A   
ATOM    872  HD1 PHE    57      20.785 136.661  20.733  1.00  0.00      A   
ATOM    873  CD2 PHE    57      19.075 135.332  23.319  1.00 25.78      A   
ATOM    874  HD2 PHE    57      18.201 135.510  23.927  1.00  0.00      A   
ATOM    875  CE1 PHE    57      21.329 134.848  21.767  1.00 27.43      A   
ATOM    876  HE1 PHE    57      22.203 134.668  21.159  1.00  0.00      A   
ATOM    877  CE2 PHE    57      19.868 134.199  23.568  1.00 24.72      A   
ATOM    878  HE2 PHE    57      19.604 133.516  24.361  1.00  0.00      A   
ATOM    879  CZ  PHE    57      20.995 133.962  22.790  1.00 23.57      A   
ATOM    880  HZ  PHE    57      21.611 133.094  22.976  1.00  0.00      A   
ATOM    881  C   PHE    57      16.597 136.150  21.338  1.00 26.94      A   
ATOM    882  O   PHE    57      16.551 135.145  20.625  1.00 28.25      A   
ATOM    883  N   TRP    58      15.889 136.265  22.455  1.00 26.19      A   
ATOM    884  HN  TRP    58      15.904 137.081  23.028  1.00  0.00      A   
ATOM    885  CA  TRP    58      15.038 135.164  22.895  1.00 27.32      A   
ATOM    886  HA  TRP    58      15.619 134.255  22.861  1.00  0.00      A   
ATOM    887  CB  TRP    58      14.535 135.420  24.313  1.00 25.73      A   
ATOM    888  HB1 TRP    58      13.744 134.682  24.563  1.00  0.00      A   
ATOM    889  HB2 TRP    58      14.111 136.445  24.375  1.00  0.00      A   
ATOM    890  CG  TRP    58      15.644 135.295  25.297  1.00 25.28      A   
ATOM    891  CD2 TRP    58      16.363 134.095  25.621  1.00 24.30      A   
ATOM    892  CD1 TRP    58      16.233 136.296  26.010  1.00 26.46      A   
ATOM    893  HD1 TRP    58      15.926 137.332  25.990  1.00  0.00      A   
ATOM    894  NE1 TRP    58      17.278 135.797  26.761  1.00 25.69      A   
ATOM    895  HE1 TRP    58      17.853 136.318  27.353  1.00  0.00      A   
ATOM    896  CE2 TRP    58      17.375 134.447  26.539  1.00 27.15      A   
ATOM    897  CE3 TRP    58      16.244 132.754  25.222  1.00 28.28      A   
ATOM    898  HE3 TRP    58      15.485 132.436  24.522  1.00  0.00      A   
ATOM    899  CZ2 TRP    58      18.268 133.508  27.070  1.00 26.60      A   
ATOM    900  HZ2 TRP    58      19.041 133.780  27.773  1.00  0.00      A   
ATOM    901  CZ3 TRP    58      17.133 131.820  25.748  1.00 26.03      A   
ATOM    902  HZ3 TRP    58      17.054 130.785  25.450  1.00  0.00      A   
ATOM    903  CH2 TRP    58      18.130 132.201  26.663  1.00 28.10      A   
ATOM    904  HH2 TRP    58      18.803 131.452  27.054  1.00  0.00      A   
ATOM    905  C   TRP    58      13.903 134.847  21.951  1.00 27.35      A   
ATOM    906  O   TRP    58      13.564 133.682  21.755  1.00 26.81      A   
ATOM    907  N   LYS    59      13.307 135.871  21.353  1.00 28.11      A   
ATOM    908  HN  LYS    59      13.551 136.823  21.516  1.00  0.00      A   
ATOM    909  CA  LYS    59      12.241 135.603  20.408  1.00 28.82      A   
ATOM    910  HA  LYS    59      11.452 135.082  20.932  1.00  0.00      A   
ATOM    911  CB  LYS    59      11.711 136.902  19.811  1.00 31.55      A   
ATOM    912  HB1 LYS    59      12.508 137.357  19.186  1.00  0.00      A   
ATOM    913  HB2 LYS    59      11.462 137.598  20.640  1.00  0.00      A   
ATOM    914  CG  LYS    59      10.470 136.704  18.951  1.00 35.96      A   
ATOM    915  HG1 LYS    59       9.570 136.999  19.532  1.00  0.00      A   
ATOM    916  HG2 LYS    59      10.383 135.632  18.673  1.00  0.00      A   
ATOM    917  CD  LYS    59      10.550 137.537  17.704  1.00 40.31      A   
ATOM    918  HD1 LYS    59       9.565 137.524  17.192  1.00  0.00      A   
ATOM    919  HD2 LYS    59      11.314 137.103  17.024  1.00  0.00      A   
ATOM    920  CE  LYS    59      10.922 138.952  18.027  1.00 43.46      A   
ATOM    921  HE1 LYS    59      11.596 138.974  18.909  1.00  0.00      A   
ATOM    922  HE2 LYS    59      10.006 139.546  18.231  1.00  0.00      A   
ATOM    923  NZ  LYS    59      11.636 139.587  16.889  1.00 46.28      A   
ATOM    924  HZ1 LYS    59      11.141 139.366  16.001  1.00  0.00      A   
ATOM    925  HZ2 LYS    59      12.609 139.223  16.843  1.00  0.00      A   
ATOM    926  HZ3 LYS    59      11.659 140.618  17.026  1.00  0.00      A   
ATOM    927  C   LYS    59      12.779 134.706  19.283  1.00 29.05      A   
ATOM    928  O   LYS    59      12.114 133.759  18.876  1.00 30.86      A   
ATOM    929  N   ILE    60      13.974 135.009  18.775  1.00 26.98      A   
ATOM    930  HN  ILE    60      14.509 135.783  19.101  1.00  0.00      A   
ATOM    931  CA  ILE    60      14.574 134.213  17.697  1.00 27.79      A   
ATOM    932  HA  ILE    60      13.832 134.089  16.921  1.00  0.00      A   
ATOM    933  CB  ILE    60      15.841 134.916  17.124  1.00 29.79      A   
ATOM    934  HB  ILE    60      16.521 135.186  17.960  1.00  0.00      A   
ATOM    935  CG2 ILE    60      16.571 133.998  16.156  1.00 28.82      A   
ATOM    936 HG21 ILE    60      15.845 133.514  15.469  1.00  0.00      A   
ATOM    937 HG22 ILE    60      17.110 133.207  16.720  1.00  0.00      A   
ATOM    938 HG23 ILE    60      17.294 134.585  15.551  1.00  0.00      A   
ATOM    939  CG1 ILE    60      15.438 136.211  16.405  1.00 32.77      A   
ATOM    940 HG11 ILE    60      14.850 136.836  17.109  1.00  0.00      A   
ATOM    941 HG12 ILE    60      14.798 135.947  15.537  1.00  0.00      A   
ATOM    942  CD1 ILE    60      16.624 137.032  15.901  1.00 38.31      A   
ATOM    943  HD1 ILE    60      17.364 136.370  15.403  1.00  0.00      A   
ATOM    944  HD2 ILE    60      17.121 137.542  16.753  1.00  0.00      A   
ATOM    945  HD3 ILE    60      16.274 137.788  15.165  1.00  0.00      A   
ATOM    946  C   ILE    60      14.945 132.790  18.148  1.00 28.30      A   
ATOM    947  O   ILE    60      14.681 131.801  17.442  1.00 26.80      A   
ATOM    948  N   VAL    61      15.548 132.692  19.326  1.00 26.13      A   
ATOM    949  HN  VAL    61      15.757 133.490  19.884  1.00  0.00      A   
ATOM    950  CA  VAL    61      15.943 131.393  19.877  1.00 26.29      A   
ATOM    951  HA  VAL    61      16.606 130.917  19.170  1.00  0.00      A   
ATOM    952  CB  VAL    61      16.649 131.573  21.239  1.00 25.66      A   
ATOM    953  HB  VAL    61      16.044 132.245  21.883  1.00  0.00      A   
ATOM    954  CG1 VAL    61      16.821 130.215  21.939  1.00 27.19      A   
ATOM    955 HG11 VAL    61      17.188 129.457  21.215  1.00  0.00      A   
ATOM    956 HG12 VAL    61      15.845 129.873  22.345  1.00  0.00      A   
ATOM    957 HG13 VAL    61      17.558 130.306  22.764  1.00  0.00      A   
ATOM    958  CG2 VAL    61      17.989 132.228  21.026  1.00 26.29      A   
ATOM    959 HG21 VAL    61      17.890 133.080  20.321  1.00  0.00      A   
ATOM    960 HG22 VAL    61      18.705 131.495  20.597  1.00  0.00      A   
ATOM    961 HG23 VAL    61      18.381 132.611  21.992  1.00  0.00      A   
ATOM    962  C   VAL    61      14.745 130.468  20.072  1.00 26.16      A   
ATOM    963  O   VAL    61      14.771 129.306  19.660  1.00 28.52      A   
ATOM    964  N   LEU    62      13.694 130.991  20.691  1.00 26.37      A   
ATOM    965  HN  LEU    62      13.672 131.941  20.995  1.00  0.00      A   
ATOM    966  CA  LEU    62      12.504 130.199  20.964  1.00 28.72      A   
ATOM    967  HA  LEU    62      12.813 129.274  21.428  1.00  0.00      A   
ATOM    968  CB  LEU    62      11.559 130.975  21.889  1.00 26.25      A   
ATOM    969  HB1 LEU    62      10.598 130.422  21.966  1.00  0.00      A   
ATOM    970  HB2 LEU    62      11.364 131.975  21.447  1.00  0.00      A   
ATOM    971  CG  LEU    62      12.136 131.161  23.295  1.00 27.47      A   
ATOM    972  HG  LEU    62      13.170 131.558  23.215  1.00  0.00      A   
ATOM    973  CD1 LEU    62      11.293 132.124  24.115  1.00 27.43      A   
ATOM    974 HD11 LEU    62      10.215 131.888  23.992  1.00  0.00      A   
ATOM    975 HD12 LEU    62      11.470 133.166  23.773  1.00  0.00      A   
ATOM    976 HD13 LEU    62      11.555 132.034  25.191  1.00  0.00      A   
ATOM    977  CD2 LEU    62      12.212 129.786  23.981  1.00 28.33      A   
ATOM    978 HD21 LEU    62      12.630 129.033  23.280  1.00  0.00      A   
ATOM    979 HD22 LEU    62      11.195 129.460  24.287  1.00  0.00      A   
ATOM    980 HD23 LEU    62      12.871 129.845  24.874  1.00  0.00      A   
ATOM    981  C   LEU    62      11.786 129.731  19.706  1.00 31.73      A   
ATOM    982  O   LEU    62      11.212 128.644  19.686  1.00 32.12      A   
ATOM    983  N   SER    63      11.824 130.534  18.646  1.00 32.69      A   
ATOM    984  HN  SER    63      12.282 131.420  18.650  1.00  0.00      A   
ATOM    985  CA  SER    63      11.179 130.130  17.406  1.00 32.80      A   
ATOM    986  HA  SER    63      10.264 129.613  17.658  1.00  0.00      A   
ATOM    987  CB  SER    63      10.875 131.350  16.528  1.00 33.75      A   
ATOM    988  HB1 SER    63      10.551 131.014  15.520  1.00  0.00      A   
ATOM    989  HB2 SER    63      11.788 131.977  16.433  1.00  0.00      A   
ATOM    990  OG  SER    63       9.843 132.135  17.099  1.00 35.97      A   
ATOM    991  HG1 SER    63       9.710 132.873  16.499  1.00  0.00      A   
ATOM    992  C   SER    63      12.094 129.167  16.658  1.00 31.28      A   
ATOM    993  O   SER    63      11.642 128.406  15.808  1.00 32.57      A   
ATOM    994  N   GLN    64      13.380 129.186  16.997  1.00 32.47      A   
ATOM    995  HN  GLN    64      13.732 129.784  17.713  1.00  0.00      A   
ATOM    996  CA  GLN    64      14.358 128.328  16.336  1.00 33.12      A   
ATOM    997  HA  GLN    64      14.081 128.239  15.296  1.00  0.00      A   
ATOM    998  CB  GLN    64      15.759 128.935  16.469  1.00 34.12      A   
ATOM    999  HB1 GLN    64      16.036 128.945  17.545  1.00  0.00      A   
ATOM   1000  HB2 GLN    64      15.723 129.981  16.098  1.00  0.00      A   
ATOM   1001  CG  GLN    64      16.842 128.192  15.702  1.00 36.33      A   
ATOM   1002  HG1 GLN    64      16.918 127.155  16.092  1.00  0.00      A   
ATOM   1003  HG2 GLN    64      17.814 128.709  15.850  1.00  0.00      A   
ATOM   1004  CD  GLN    64      16.545 128.131  14.212  1.00 40.55      A   
ATOM   1005  OE1 GLN    64      16.007 129.077  13.641  1.00 39.14      A   
ATOM   1006  NE2 GLN    64      16.908 127.024  13.577  1.00 41.87      A   
ATOM   1007 HE21 GLN    64      16.736 126.931  12.596  1.00  0.00      A   
ATOM   1008 HE22 GLN    64      17.352 126.282  14.078  1.00  0.00      A   
ATOM   1009  C   GLN    64      14.382 126.891  16.870  1.00 34.39      A   
ATOM   1010  O   GLN    64      14.602 125.940  16.109  1.00 35.29      A   
ATOM   1011  N   HIS    65      14.174 126.731  18.172  1.00 33.99      A   
ATOM   1012  HN  HIS    65      14.001 127.497  18.787  1.00  0.00      A   
ATOM   1013  CA  HIS    65      14.191 125.398  18.773  1.00 34.80      A   
ATOM   1014  HA  HIS    65      15.194 125.008  18.694  1.00  0.00      A   
ATOM   1015  ND1 HIS    65      15.195 123.908  21.617  1.00 33.62      A   
ATOM   1016  HD1 HIS    65      15.989 124.515  21.650  1.00  0.00      A   
ATOM   1017  NE2 HIS    65      13.930 122.207  21.922  1.00 34.06      A   
ATOM   1018  HE2 HIS    65      13.603 121.311  22.224  1.00  0.00      A   
ATOM   1019  CE1 HIS    65      15.124 122.712  22.174  1.00 32.39      A   
ATOM   1020  HE1 HIS    65      15.901 122.234  22.734  1.00  0.00      A   
ATOM   1021  CD2 HIS    65      13.210 123.108  21.178  1.00 31.77      A   
ATOM   1022  HD2 HIS    65      12.197 122.911  20.849  1.00  0.00      A   
ATOM   1023  CG  HIS    65      14.002 124.187  20.982  1.00 33.76      A   
ATOM   1024  CB  HIS    65      13.761 125.460  20.235  1.00 33.21      A   
ATOM   1025  HB1 HIS    65      12.674 125.689  20.279  1.00  0.00      A   
ATOM   1026  HB2 HIS    65      14.325 126.273  20.740  1.00  0.00      A   
ATOM   1027  C   HIS    65      13.252 124.469  18.006  1.00 36.80      A   
ATOM   1028  O   HIS    65      12.153 124.866  17.628  1.00 36.87      A   
ATOM   1029  N   VAL    66      13.688 123.229  17.808  1.00 37.71      A   
ATOM   1030  HN  VAL    66      14.563 122.920  18.174  1.00  0.00      A   
ATOM   1031  CA  VAL    66      12.937 122.232  17.050  1.00 40.23      A   
ATOM   1032  HA  VAL    66      12.605 122.692  16.132  1.00  0.00      A   
ATOM   1033  CB  VAL    66      13.817 121.002  16.746  1.00 41.82      A   
ATOM   1034  HB  VAL    66      13.232 120.264  16.156  1.00  0.00      A   
ATOM   1035  CG1 VAL    66      15.041 121.424  15.959  1.00 43.96      A   
ATOM   1036 HG11 VAL    66      15.486 122.338  16.406  1.00  0.00      A   
ATOM   1037 HG12 VAL    66      14.758 121.645  14.908  1.00  0.00      A   
ATOM   1038 HG13 VAL    66      15.801 120.614  15.978  1.00  0.00      A   
ATOM   1039  CG2 VAL    66      14.227 120.317  18.052  1.00 42.19      A   
ATOM   1040 HG21 VAL    66      13.351 120.229  18.729  1.00  0.00      A   
ATOM   1041 HG22 VAL    66      15.011 120.916  18.563  1.00  0.00      A   
ATOM   1042 HG23 VAL    66      14.615 119.298  17.839  1.00  0.00      A   
ATOM   1043  C   VAL    66      11.628 121.709  17.622  1.00 40.40      A   
ATOM   1044  O   VAL    66      10.707 121.404  16.862  1.00 42.45      A   
ATOM   1045  N   SER    67      11.533 121.590  18.942  1.00 37.38      A   
ATOM   1046  HN  SER    67      12.268 121.856  19.561  1.00  0.00      A   
ATOM   1047  CA  SER    67      10.324 121.055  19.551  1.00 35.41      A   
ATOM   1048  HA  SER    67       9.604 120.869  18.768  1.00  0.00      A   
ATOM   1049  CB  SER    67      10.651 119.759  20.300  1.00 34.98      A   
ATOM   1050  HB1 SER    67      11.148 119.044  19.610  1.00  0.00      A   
ATOM   1051  HB2 SER    67       9.714 119.306  20.689  1.00  0.00      A   
ATOM   1052  OG  SER    67      11.517 120.016  21.388  1.00 37.22      A   
ATOM   1053  HG1 SER    67      11.677 119.166  21.805  1.00  0.00      A   
ATOM   1054  C   SER    67       9.565 121.990  20.482  1.00 33.98      A   
ATOM   1055  O   SER    67       8.415 121.716  20.819  1.00 34.84      A   
ATOM   1056  N   PHE    68      10.193 123.085  20.903  1.00 32.15      A   
ATOM   1057  HN  PHE    68      11.125 123.310  20.631  1.00  0.00      A   
ATOM   1058  CA  PHE    68       9.525 124.025  21.801  1.00 31.01      A   
ATOM   1059  HA  PHE    68       9.432 123.555  22.769  1.00  0.00      A   
ATOM   1060  CB  PHE    68      10.330 125.323  21.915  1.00 29.81      A   
ATOM   1061  HB1 PHE    68      10.514 125.731  20.899  1.00  0.00      A   
ATOM   1062  HB2 PHE    68      11.296 125.112  22.422  1.00  0.00      A   
ATOM   1063  CG  PHE    68       9.637 126.393  22.707  1.00 29.46      A   
ATOM   1064  CD1 PHE    68       9.506 126.280  24.087  1.00 29.49      A   
ATOM   1065  HD1 PHE    68       9.938 125.431  24.595  1.00  0.00      A   
ATOM   1066  CD2 PHE    68       9.080 127.502  22.063  1.00 29.61      A   
ATOM   1067  HD2 PHE    68       9.180 127.605  20.993  1.00  0.00      A   
ATOM   1068  CE1 PHE    68       8.822 127.254  24.826  1.00 29.70      A   
ATOM   1069  HE1 PHE    68       8.725 127.154  25.896  1.00  0.00      A   
ATOM   1070  CE2 PHE    68       8.397 128.478  22.790  1.00 29.60      A   
ATOM   1071  HE2 PHE    68       7.969 129.329  22.282  1.00  0.00      A   
ATOM   1072  CZ  PHE    68       8.267 128.353  24.173  1.00 28.00      A   
ATOM   1073  HZ  PHE    68       7.737 129.106  24.736  1.00  0.00      A   
ATOM   1074  C   PHE    68       8.116 124.354  21.298  1.00 30.80      A   
ATOM   1075  O   PHE    68       7.152 124.316  22.055  1.00 30.80      A   
ATOM   1076  N   ALA    69       8.018 124.664  20.012  1.00 33.59      A   
ATOM   1077  HN  ALA    69       8.814 124.668  19.412  1.00  0.00      A   
ATOM   1078  CA  ALA    69       6.748 125.020  19.381  1.00 36.54      A   
ATOM   1079  HA  ALA    69       6.351 125.889  19.885  1.00  0.00      A   
ATOM   1080  CB  ALA    69       6.981 125.318  17.899  1.00 38.41      A   
ATOM   1081  HB1 ALA    69       7.639 124.543  17.451  1.00  0.00      A   
ATOM   1082  HB2 ALA    69       7.471 126.309  17.784  1.00  0.00      A   
ATOM   1083  HB3 ALA    69       6.011 125.316  17.356  1.00  0.00      A   
ATOM   1084  C   ALA    69       5.661 123.957  19.533  1.00 39.34      A   
ATOM   1085  O   ALA    69       4.474 124.276  19.552  1.00 41.09      A   
ATOM   1086  N   ASN    70       6.062 122.697  19.648  1.00 40.27      A   
ATOM   1087  HN  ASN    70       7.024 122.434  19.644  1.00  0.00      A   
ATOM   1088  CA  ASN    70       5.091 121.621  19.790  1.00 43.09      A   
ATOM   1089  HA  ASN    70       4.325 121.759  19.040  1.00  0.00      A   
ATOM   1090  CB  ASN    70       5.770 120.263  19.613  1.00 43.00      A   
ATOM   1091  HB1 ASN    70       5.018 119.461  19.766  1.00  0.00      A   
ATOM   1092  HB2 ASN    70       6.574 120.160  20.373  1.00  0.00      A   
ATOM   1093  CG  ASN    70       6.379 120.093  18.244  1.00 45.44      A   
ATOM   1094  OD1 ASN    70       5.926 120.696  17.269  1.00 47.10      A   
ATOM   1095  ND2 ASN    70       7.403 119.252  18.155  1.00 45.90      A   
ATOM   1096 HD21 ASN    70       7.730 118.772  18.969  1.00  0.00      A   
ATOM   1097 HD22 ASN    70       7.848 119.097  17.273  1.00  0.00      A   
ATOM   1098  C   ASN    70       4.327 121.620  21.112  1.00 44.41      A   
ATOM   1099  O   ASN    70       3.281 120.976  21.219  1.00 43.54      A   
ATOM   1100  N   TYR    71       4.835 122.340  22.111  1.00 44.96      A   
ATOM   1101  HN  TYR    71       5.668 122.879  22.011  1.00  0.00      A   
ATOM   1102  CA  TYR    71       4.189 122.377  23.421  1.00 47.19      A   
ATOM   1103  HA  TYR    71       3.667 121.442  23.565  1.00  0.00      A   
ATOM   1104  CB  TYR    71       5.226 122.582  24.525  1.00 45.22      A   
ATOM   1105  HB1 TYR    71       4.702 122.682  25.500  1.00  0.00      A   
ATOM   1106  HB2 TYR    71       5.809 123.503  24.308  1.00  0.00      A   
ATOM   1107  CG  TYR    71       6.215 121.459  24.671  1.00 43.95      A   
ATOM   1108  CD1 TYR    71       7.272 121.315  23.777  1.00 43.46      A   
ATOM   1109  HD1 TYR    71       7.373 122.010  22.957  1.00  0.00      A   
ATOM   1110  CD2 TYR    71       6.103 120.546  25.716  1.00 44.33      A   
ATOM   1111  HD2 TYR    71       5.288 120.640  26.419  1.00  0.00      A   
ATOM   1112  CE1 TYR    71       8.199 120.292  23.921  1.00 43.74      A   
ATOM   1113  HE1 TYR    71       9.015 120.194  23.220  1.00  0.00      A   
ATOM   1114  CE2 TYR    71       7.023 119.516  25.869  1.00 44.99      A   
ATOM   1115  HE2 TYR    71       6.923 118.814  26.684  1.00  0.00      A   
ATOM   1116  CZ  TYR    71       8.069 119.396  24.970  1.00 45.15      A   
ATOM   1117  OH  TYR    71       8.994 118.389  25.131  1.00 46.24      A   
ATOM   1118  HH  TYR    71       8.743 117.875  25.902  1.00  0.00      A   
ATOM   1119  C   TYR    71       3.082 123.407  23.631  1.00 50.10      A   
ATOM   1120  O   TYR    71       2.281 123.267  24.555  1.00 49.68      A   
ATOM   1121  N   ILE    72       3.028 124.444  22.804  1.00 53.13      A   
ATOM   1122  HN  ILE    72       3.663 124.575  22.047  1.00  0.00      A   
ATOM   1123  CA  ILE    72       1.994 125.455  22.997  1.00 56.89      A   
ATOM   1124  HA  ILE    72       1.193 125.010  23.568  1.00  0.00      A   
ATOM   1125  CB  ILE    72       2.568 126.689  23.745  1.00 59.05      A   
ATOM   1126  HB  ILE    72       1.812 127.504  23.751  1.00  0.00      A   
ATOM   1127  CG2 ILE    72       2.918 126.311  25.174  1.00 58.54      A   
ATOM   1128 HG21 ILE    72       3.458 125.341  25.191  1.00  0.00      A   
ATOM   1129 HG22 ILE    72       1.990 126.212  25.777  1.00  0.00      A   
ATOM   1130 HG23 ILE    72       3.573 127.090  25.621  1.00  0.00      A   
ATOM   1131  CG1 ILE    72       3.812 127.220  23.030  1.00 58.58      A   
ATOM   1132 HG11 ILE    72       4.431 126.355  22.710  1.00  0.00      A   
ATOM   1133 HG12 ILE    72       4.395 127.835  23.746  1.00  0.00      A   
ATOM   1134  CD1 ILE    72       3.504 128.056  21.825  1.00 61.63      A   
ATOM   1135  HD1 ILE    72       2.689 128.774  22.058  1.00  0.00      A   
ATOM   1136  HD2 ILE    72       3.174 127.404  20.987  1.00  0.00      A   
ATOM   1137  HD3 ILE    72       4.406 128.628  21.522  1.00  0.00      A   
ATOM   1138  C   ILE    72       1.275 125.915  21.733  1.00 57.65      A   
ATOM   1139  O   ILE    72       1.783 125.775  20.620  1.00 57.63      A   
ATOM   1140  N   ARG    73       0.080 126.462  21.924  1.00 58.68      A   
ATOM   1141  HN  ARG    73      -0.314 126.566  22.834  1.00  0.00      A   
ATOM   1142  CA  ARG    73      -0.734 126.948  20.818  1.00 58.71      A   
ATOM   1143  HA  ARG    73      -0.948 126.114  20.167  1.00  0.00      A   
ATOM   1144  CB  ARG    73      -2.034 127.562  21.345  1.00 62.25      A   
ATOM   1145  HB1 ARG    73      -2.809 127.463  20.556  1.00  0.00      A   
ATOM   1146  HB2 ARG    73      -1.855 128.640  21.541  1.00  0.00      A   
ATOM   1147  CG  ARG    73      -2.571 126.931  22.622  1.00 66.66      A   
ATOM   1148  HG1 ARG    73      -1.980 127.295  23.489  1.00  0.00      A   
ATOM   1149  HG2 ARG    73      -2.470 125.827  22.557  1.00  0.00      A   
ATOM   1150  CD  ARG    73      -4.041 127.293  22.823  1.00 71.41      A   
ATOM   1151  HD1 ARG    73      -4.362 126.996  23.845  1.00  0.00      A   
ATOM   1152  HD2 ARG    73      -4.661 126.774  22.062  1.00  0.00      A   
ATOM   1153  NE  ARG    73      -4.283 128.729  22.685  1.00 74.78      A   
ATOM   1154  HE  ARG    73      -3.490 129.334  22.637  1.00  0.00      A   
ATOM   1155  CZ  ARG    73      -5.491 129.281  22.619  1.00 76.81      A   
ATOM   1156  NH1 ARG    73      -6.579 128.520  22.678  1.00 77.61      A   
ATOM   1157 HH11 ARG    73      -6.490 127.529  22.773  1.00  0.00      A   
ATOM   1158 HH12 ARG    73      -7.486 128.939  22.628  1.00  0.00      A   
ATOM   1159  NH2 ARG    73      -5.617 130.596  22.493  1.00 77.48      A   
ATOM   1160 HH21 ARG    73      -4.802 131.174  22.448  1.00  0.00      A   
ATOM   1161 HH22 ARG    73      -6.526 131.009  22.443  1.00  0.00      A   
ATOM   1162  C   ARG    73       0.039 128.012  20.049  1.00 56.63      A   
ATOM   1163  O   ARG    73       0.721 128.843  20.652  1.00 55.74      A   
ATOM   1164  N   ALA    74      -0.064 127.985  18.723  1.00 54.78      A   
ATOM   1165  HN  ALA    74      -0.607 127.304  18.239  1.00  0.00      A   
ATOM   1166  CA  ALA    74       0.629 128.973  17.903  1.00 52.13      A   
ATOM   1167  HA  ALA    74       1.691 128.833  18.033  1.00  0.00      A   
ATOM   1168  CB  ALA    74       0.247 128.803  16.437  1.00 54.11      A   
ATOM   1169  HB1 ALA    74      -0.852 128.667  16.342  1.00  0.00      A   
ATOM   1170  HB2 ALA    74       0.752 127.908  16.015  1.00  0.00      A   
ATOM   1171  HB3 ALA    74       0.544 129.706  15.861  1.00  0.00      A   
ATOM   1172  C   ALA    74       0.198 130.344  18.411  1.00 50.15      A   
ATOM   1173  O   ALA    74       0.953 131.313  18.356  1.00 47.87      A   
ATOM   1174  N   SER    75      -1.027 130.391  18.925  1.00 46.83      A   
ATOM   1175  HN  SER    75      -1.607 129.581  18.957  1.00  0.00      A   
ATOM   1176  CA  SER    75      -1.616 131.602  19.475  1.00 45.28      A   
ATOM   1177  HA  SER    75      -1.674 132.341  18.690  1.00  0.00      A   
ATOM   1178  CB  SER    75      -3.008 131.282  20.017  1.00 45.63      A   
ATOM   1179  HB1 SER    75      -2.991 130.301  20.537  1.00  0.00      A   
ATOM   1180  HB2 SER    75      -3.737 131.245  19.179  1.00  0.00      A   
ATOM   1181  OG  SER    75      -3.423 132.274  20.935  1.00 49.57      A   
ATOM   1182  HG1 SER    75      -4.297 132.010  21.232  1.00  0.00      A   
ATOM   1183  C   SER    75      -0.779 132.237  20.587  1.00 42.38      A   
ATOM   1184  O   SER    75      -0.722 133.459  20.711  1.00 42.32      A   
ATOM   1185  N   ASP    76      -0.140 131.407  21.404  1.00 39.13      A   
ATOM   1186  HN  ASP    76      -0.191 130.416  21.309  1.00  0.00      A   
ATOM   1187  CA  ASP    76       0.680 131.916  22.497  1.00 35.53      A   
ATOM   1188  HA  ASP    76       0.091 132.634  23.048  1.00  0.00      A   
ATOM   1189  CB  ASP    76       1.134 130.780  23.424  1.00 35.91      A   
ATOM   1190  HB1 ASP    76       1.974 131.144  24.053  1.00  0.00      A   
ATOM   1191  HB2 ASP    76       1.486 129.929  22.803  1.00  0.00      A   
ATOM   1192  CG  ASP    76       0.033 130.280  24.341  1.00 37.78      A   
ATOM   1193  OD1 ASP    76      -0.952 131.015  24.568  1.00 39.94      A   
ATOM   1194  OD2 ASP    76       0.170 129.153  24.854  1.00 36.77      A   
ATOM   1195  C   ASP    76       1.931 132.656  22.034  1.00 33.08      A   
ATOM   1196  O   ASP    76       2.497 133.436  22.794  1.00 29.70      A   
ATOM   1197  N   PHE    77       2.379 132.409  20.805  1.00 29.31      A   
ATOM   1198  HN  PHE    77       1.922 131.794  20.167  1.00  0.00      A   
ATOM   1199  CA  PHE    77       3.597 133.058  20.353  1.00 28.13      A   
ATOM   1200  HA  PHE    77       4.360 132.884  21.096  1.00  0.00      A   
ATOM   1201  CB  PHE    77       4.046 132.514  18.997  1.00 30.15      A   
ATOM   1202  HB1 PHE    77       4.591 133.307  18.442  1.00  0.00      A   
ATOM   1203  HB2 PHE    77       3.158 132.184  18.418  1.00  0.00      A   
ATOM   1204  CG  PHE    77       4.968 131.337  19.120  1.00 29.67      A   
ATOM   1205  CD1 PHE    77       4.464 130.049  19.172  1.00 29.33      A   
ATOM   1206  HD1 PHE    77       3.403 129.886  19.058  1.00  0.00      A   
ATOM   1207  CD2 PHE    77       6.339 131.528  19.260  1.00 32.12      A   
ATOM   1208  HD2 PHE    77       6.744 132.528  19.213  1.00  0.00      A   
ATOM   1209  CE1 PHE    77       5.311 128.963  19.371  1.00 30.32      A   
ATOM   1210  HE1 PHE    77       4.905 127.963  19.415  1.00  0.00      A   
ATOM   1211  CE2 PHE    77       7.199 130.449  19.459  1.00 30.90      A   
ATOM   1212  HE2 PHE    77       8.261 130.613  19.570  1.00  0.00      A   
ATOM   1213  CZ  PHE    77       6.682 129.164  19.515  1.00 31.45      A   
ATOM   1214  HZ  PHE    77       7.340 128.322  19.669  1.00  0.00      A   
ATOM   1215  C   PHE    77       3.564 134.569  20.339  1.00 26.65      A   
ATOM   1216  O   PHE    77       4.605 135.203  20.367  1.00 26.64      A   
ATOM   1217  N   LYS    78       2.373 135.145  20.297  1.00 26.73      A   
ATOM   1218  HN  LYS    78       1.525 134.623  20.230  1.00  0.00      A   
ATOM   1219  CA  LYS    78       2.244 136.595  20.347  1.00 28.75      A   
ATOM   1220  HA  LYS    78       2.734 137.011  19.479  1.00  0.00      A   
ATOM   1221  CB  LYS    78       0.762 136.971  20.361  1.00 29.88      A   
ATOM   1222  HB1 LYS    78       0.262 136.376  21.153  1.00  0.00      A   
ATOM   1223  HB2 LYS    78       0.328 136.699  19.376  1.00  0.00      A   
ATOM   1224  CG  LYS    78       0.470 138.433  20.616  1.00 34.69      A   
ATOM   1225  HG1 LYS    78       0.919 139.048  19.807  1.00  0.00      A   
ATOM   1226  HG2 LYS    78       0.916 138.737  21.587  1.00  0.00      A   
ATOM   1227  CD  LYS    78      -1.038 138.663  20.653  1.00 38.79      A   
ATOM   1228  HD1 LYS    78      -1.480 138.046  21.465  1.00  0.00      A   
ATOM   1229  HD2 LYS    78      -1.478 138.348  19.683  1.00  0.00      A   
ATOM   1230  CE  LYS    78      -1.376 140.131  20.901  1.00 43.35      A   
ATOM   1231  HE1 LYS    78      -1.059 140.741  20.028  1.00  0.00      A   
ATOM   1232  HE2 LYS    78      -0.860 140.483  21.820  1.00  0.00      A   
ATOM   1233  NZ  LYS    78      -2.839 140.345  21.094  1.00 45.44      A   
ATOM   1234  HZ1 LYS    78      -3.214 139.618  21.736  1.00  0.00      A   
ATOM   1235  HZ2 LYS    78      -3.322 140.280  20.175  1.00  0.00      A   
ATOM   1236  HZ3 LYS    78      -3.000 141.286  21.504  1.00  0.00      A   
ATOM   1237  C   LYS    78       2.905 137.048  21.661  1.00 27.91      A   
ATOM   1238  O   LYS    78       3.619 138.055  21.710  1.00 29.11      A   
ATOM   1239  N   TYR    79       2.676 136.275  22.717  1.00 26.15      A   
ATOM   1240  HN  TYR    79       2.125 135.445  22.657  1.00  0.00      A   
ATOM   1241  CA  TYR    79       3.219 136.593  24.037  1.00 25.93      A   
ATOM   1242  HA  TYR    79       3.346 137.663  24.106  1.00  0.00      A   
ATOM   1243  CB  TYR    79       2.247 136.095  25.107  1.00 25.19      A   
ATOM   1244  HB1 TYR    79       2.546 136.492  26.100  1.00  0.00      A   
ATOM   1245  HB2 TYR    79       2.246 134.984  25.125  1.00  0.00      A   
ATOM   1246  CG  TYR    79       0.830 136.553  24.832  1.00 27.39      A   
ATOM   1247  CD1 TYR    79      -0.136 135.662  24.362  1.00 26.54      A   
ATOM   1248  HD1 TYR    79       0.122 134.622  24.227  1.00  0.00      A   
ATOM   1249  CD2 TYR    79       0.467 137.894  25.000  1.00 28.50      A   
ATOM   1250  HD2 TYR    79       1.198 138.598  25.367  1.00  0.00      A   
ATOM   1251  CE1 TYR    79      -1.440 136.098  24.060  1.00 28.75      A   
ATOM   1252  HE1 TYR    79      -2.178 135.397  23.698  1.00  0.00      A   
ATOM   1253  CE2 TYR    79      -0.823 138.339  24.700  1.00 28.74      A   
ATOM   1254  HE2 TYR    79      -1.082 139.379  24.832  1.00  0.00      A   
ATOM   1255  CZ  TYR    79      -1.770 137.441  24.232  1.00 28.04      A   
ATOM   1256  OH  TYR    79      -3.038 137.892  23.935  1.00 27.57      A   
ATOM   1257  HH  TYR    79      -3.553 137.144  23.624  1.00  0.00      A   
ATOM   1258  C   TYR    79       4.627 136.037  24.260  1.00 25.76      A   
ATOM   1259  O   TYR    79       5.450 136.666  24.928  1.00 27.41      A   
ATOM   1260  N   ILE    80       4.915 134.870  23.697  1.00 26.06      A   
ATOM   1261  HN  ILE    80       4.248 134.345  23.173  1.00  0.00      A   
ATOM   1262  CA  ILE    80       6.247 134.296  23.826  1.00 25.95      A   
ATOM   1263  HA  ILE    80       6.489 134.245  24.876  1.00  0.00      A   
ATOM   1264  CB  ILE    80       6.294 132.890  23.195  1.00 27.76      A   
ATOM   1265  HB  ILE    80       5.725 132.896  22.241  1.00  0.00      A   
ATOM   1266  CG2 ILE    80       7.728 132.477  22.922  1.00 27.99      A   
ATOM   1267 HG21 ILE    80       8.367 132.715  23.799  1.00  0.00      A   
ATOM   1268 HG22 ILE    80       8.118 133.025  22.039  1.00  0.00      A   
ATOM   1269 HG23 ILE    80       7.777 131.382  22.735  1.00  0.00      A   
ATOM   1270  CG1 ILE    80       5.591 131.902  24.131  1.00 31.26      A   
ATOM   1271 HG11 ILE    80       4.597 132.317  24.397  1.00  0.00      A   
ATOM   1272 HG12 ILE    80       6.198 131.801  25.054  1.00  0.00      A   
ATOM   1273  CD1 ILE    80       5.390 130.525  23.539  1.00 37.97      A   
ATOM   1274  HD1 ILE    80       6.320 130.186  23.035  1.00  0.00      A   
ATOM   1275  HD2 ILE    80       4.570 130.551  22.790  1.00  0.00      A   
ATOM   1276  HD3 ILE    80       5.139 129.800  24.344  1.00  0.00      A   
ATOM   1277  C   ILE    80       7.248 135.239  23.142  1.00 26.90      A   
ATOM   1278  O   ILE    80       8.388 135.392  23.594  1.00 23.27      A   
ATOM   1279  N   ASP    81       6.804 135.893  22.068  1.00 25.85      A   
ATOM   1280  HN  ASP    81       5.882 135.766  21.711  1.00  0.00      A   
ATOM   1281  CA  ASP    81       7.649 136.839  21.349  1.00 27.06      A   
ATOM   1282  HA  ASP    81       8.569 136.335  21.090  1.00  0.00      A   
ATOM   1283  CB  ASP    81       6.943 137.351  20.075  1.00 28.50      A   
ATOM   1284  HB1 ASP    81       7.440 138.287  19.740  1.00  0.00      A   
ATOM   1285  HB2 ASP    81       5.881 137.568  20.316  1.00  0.00      A   
ATOM   1286  CG  ASP    81       6.979 136.349  18.923  1.00 30.51      A   
ATOM   1287  OD1 ASP    81       7.640 135.293  19.036  1.00 28.30      A   
ATOM   1288  OD2 ASP    81       6.338 136.630  17.888  1.00 28.87      A   
ATOM   1289  C   ASP    81       8.062 138.050  22.206  1.00 27.06      A   
ATOM   1290  O   ASP    81       8.995 138.771  21.842  1.00 28.30      A   
ATOM   1291  N   THR    82       7.385 138.287  23.328  1.00 24.39      A   
ATOM   1292  HN  THR    82       6.623 137.722  23.635  1.00  0.00      A   
ATOM   1293  CA  THR    82       7.755 139.426  24.169  1.00 24.58      A   
ATOM   1294  HA  THR    82       8.257 140.147  23.541  1.00  0.00      A   
ATOM   1295  CB  THR    82       6.526 140.082  24.846  1.00 25.15      A   
ATOM   1296  HB  THR    82       6.830 141.031  25.337  1.00  0.00      A   
ATOM   1297  OG1 THR    82       5.978 139.203  25.837  1.00 24.93      A   
ATOM   1298  HG1 THR    82       5.226 139.666  26.214  1.00  0.00      A   
ATOM   1299  CG2 THR    82       5.455 140.399  23.788  1.00 27.22      A   
ATOM   1300 HG21 THR    82       5.327 139.534  23.103  1.00  0.00      A   
ATOM   1301 HG22 THR    82       5.764 141.283  23.191  1.00  0.00      A   
ATOM   1302 HG23 THR    82       4.483 140.604  24.285  1.00  0.00      A   
ATOM   1303  C   THR    82       8.781 139.080  25.244  1.00 25.99      A   
ATOM   1304  O   THR    82       9.210 139.942  26.007  1.00 24.82      A   
ATOM   1305  N   ILE    83       9.176 137.813  25.314  1.00 22.94      A   
ATOM   1306  HN  ILE    83       8.818 137.096  24.720  1.00  0.00      A   
ATOM   1307  CA  ILE    83      10.179 137.423  26.298  1.00 24.34      A   
ATOM   1308  HA  ILE    83       9.852 137.779  27.263  1.00  0.00      A   
ATOM   1309  CB  ILE    83      10.367 135.885  26.331  1.00 21.27      A   
ATOM   1310  HB  ILE    83      10.457 135.500  25.293  1.00  0.00      A   
ATOM   1311  CG2 ILE    83      11.633 135.527  27.121  1.00 24.39      A   
ATOM   1312 HG21 ILE    83      11.678 136.119  28.059  1.00  0.00      A   
ATOM   1313 HG22 ILE    83      12.535 135.756  26.514  1.00  0.00      A   
ATOM   1314 HG23 ILE    83      11.623 134.447  27.382  1.00  0.00      A   
ATOM   1315  CG1 ILE    83       9.131 135.233  26.949  1.00 23.00      A   
ATOM   1316 HG11 ILE    83       8.228 135.714  26.517  1.00  0.00      A   
ATOM   1317 HG12 ILE    83       9.148 135.416  28.044  1.00  0.00      A   
ATOM   1318  CD1 ILE    83       9.034 133.733  26.715  1.00 23.07      A   
ATOM   1319  HD1 ILE    83      10.019 133.253  26.901  1.00  0.00      A   
ATOM   1320  HD2 ILE    83       8.736 133.532  25.663  1.00  0.00      A   
ATOM   1321  HD3 ILE    83       8.287 133.289  27.407  1.00  0.00      A   
ATOM   1322  C   ILE    83      11.503 138.055  25.903  1.00 24.21      A   
ATOM   1323  O   ILE    83      11.984 137.834  24.792  1.00 25.15      A   
ATOM   1324  N   ASP    84      12.092 138.855  26.789  1.00 24.00      A   
ATOM   1325  HN  ASP    84      11.694 139.073  27.678  1.00  0.00      A   
ATOM   1326  CA  ASP    84      13.376 139.454  26.471  1.00 25.09      A   
ATOM   1327  HA  ASP    84      13.733 138.995  25.561  1.00  0.00      A   
ATOM   1328  CB  ASP    84      13.286 140.971  26.288  1.00 27.43      A   
ATOM   1329  HB1 ASP    84      12.759 141.189  25.335  1.00  0.00      A   
ATOM   1330  HB2 ASP    84      14.314 141.390  26.241  1.00  0.00      A   
ATOM   1331  CG  ASP    84      12.550 141.649  27.401  1.00 29.30      A   
ATOM   1332  OD1 ASP    84      12.513 141.101  28.520  1.00 28.20      A   
ATOM   1333  OD2 ASP    84      12.012 142.750  27.149  1.00 31.66      A   
ATOM   1334  C   ASP    84      14.455 139.116  27.487  1.00 24.04      A   
ATOM   1335  O   ASP    84      15.503 139.756  27.528  1.00 23.60      A   
ATOM   1336  N   LYS    85      14.188 138.116  28.320  1.00 24.23      A   
ATOM   1337  HN  LYS    85      13.305 137.654  28.340  1.00  0.00      A   
ATOM   1338  CA  LYS    85      15.196 137.641  29.263  1.00 25.42      A   
ATOM   1339  HA  LYS    85      16.095 137.432  28.700  1.00  0.00      A   
ATOM   1340  CB  LYS    85      15.499 138.661  30.366  1.00 27.81      A   
ATOM   1341  HB1 LYS    85      14.633 138.709  31.060  1.00  0.00      A   
ATOM   1342  HB2 LYS    85      15.644 139.660  29.904  1.00  0.00      A   
ATOM   1343  CG  LYS    85      16.756 138.292  31.161  1.00 33.94      A   
ATOM   1344  HG1 LYS    85      17.621 138.257  30.465  1.00  0.00      A   
ATOM   1345  HG2 LYS    85      16.613 137.285  31.607  1.00  0.00      A   
ATOM   1346  CD  LYS    85      17.064 139.282  32.276  1.00 37.10      A   
ATOM   1347  HD1 LYS    85      16.148 139.449  32.881  1.00  0.00      A   
ATOM   1348  HD2 LYS    85      17.381 140.249  31.830  1.00  0.00      A   
ATOM   1349  CE  LYS    85      18.179 138.758  33.186  1.00 41.78      A   
ATOM   1350  HE1 LYS    85      17.842 137.822  33.680  1.00  0.00      A   
ATOM   1351  HE2 LYS    85      18.425 139.527  33.949  1.00  0.00      A   
ATOM   1352  NZ  LYS    85      19.441 138.444  32.444  1.00 42.94      A   
ATOM   1353  HZ1 LYS    85      19.656 139.216  31.781  1.00  0.00      A   
ATOM   1354  HZ2 LYS    85      19.321 137.556  31.916  1.00  0.00      A   
ATOM   1355  HZ3 LYS    85      20.225 138.340  33.121  1.00  0.00      A   
ATOM   1356  C   LYS    85      14.807 136.328  29.905  1.00 24.94      A   
ATOM   1357  O   LYS    85      13.677 136.150  30.358  1.00 21.81      A   
ATOM   1358  N   ILE    86      15.750 135.392  29.913  1.00 23.10      A   
ATOM   1359  HN  ILE    86      16.642 135.529  29.489  1.00  0.00      A   
ATOM   1360  CA  ILE    86      15.526 134.100  30.550  1.00 22.58      A   
ATOM   1361  HA  ILE    86      14.657 134.199  31.182  1.00  0.00      A   
ATOM   1362  CB  ILE    86      15.306 132.950  29.542  1.00 24.48      A   
ATOM   1363  HB  ILE    86      16.184 132.872  28.865  1.00  0.00      A   
ATOM   1364  CG2 ILE    86      15.126 131.637  30.310  1.00 22.86      A   
ATOM   1365 HG21 ILE    86      14.435 131.786  31.166  1.00  0.00      A   
ATOM   1366 HG22 ILE    86      16.106 131.291  30.702  1.00  0.00      A   
ATOM   1367 HG23 ILE    86      14.697 130.862  29.640  1.00  0.00      A   
ATOM   1368  CG1 ILE    86      14.052 133.212  28.712  1.00 20.69      A   
ATOM   1369 HG11 ILE    86      14.210 134.137  28.120  1.00  0.00      A   
ATOM   1370 HG12 ILE    86      13.199 133.369  29.404  1.00  0.00      A   
ATOM   1371  CD1 ILE    86      13.693 132.077  27.750  1.00 24.11      A   
ATOM   1372  HD1 ILE    86      13.777 131.097  28.268  1.00  0.00      A   
ATOM   1373  HD2 ILE    86      14.388 132.081  26.884  1.00  0.00      A   
ATOM   1374  HD3 ILE    86      12.648 132.201  27.392  1.00  0.00      A   
ATOM   1375  C   ILE    86      16.785 133.789  31.333  1.00 23.45      A   
ATOM   1376  O   ILE    86      17.886 133.862  30.790  1.00 24.86      A   
ATOM   1377  N   LYS    87      16.630 133.455  32.608  1.00 23.39      A   
ATOM   1378  HN  LYS    87      15.736 133.412  33.049  1.00  0.00      A   
ATOM   1379  CA  LYS    87      17.785 133.132  33.433  1.00 25.95      A   
ATOM   1380  HA  LYS    87      18.618 132.931  32.777  1.00  0.00      A   
ATOM   1381  CB  LYS    87      18.119 134.294  34.376  1.00 27.60      A   
ATOM   1382  HB1 LYS    87      17.267 134.439  35.072  1.00  0.00      A   
ATOM   1383  HB2 LYS    87      18.250 135.214  33.769  1.00  0.00      A   
ATOM   1384  CG  LYS    87      19.387 134.071  35.199  1.00 35.80      A   
ATOM   1385  HG1 LYS    87      20.263 134.033  34.517  1.00  0.00      A   
ATOM   1386  HG2 LYS    87      19.308 133.102  35.737  1.00  0.00      A   
ATOM   1387  CD  LYS    87      19.584 135.195  36.211  1.00 43.54      A   
ATOM   1388  HD1 LYS    87      18.706 135.234  36.891  1.00  0.00      A   
ATOM   1389  HD2 LYS    87      19.663 136.163  35.673  1.00  0.00      A   
ATOM   1390  CE  LYS    87      20.848 134.976  37.035  1.00 49.02      A   
ATOM   1391  HE1 LYS    87      21.738 135.002  36.371  1.00  0.00      A   
ATOM   1392  HE2 LYS    87      20.789 133.998  37.559  1.00  0.00      A   
ATOM   1393  NZ  LYS    87      21.024 136.038  38.074  1.00 55.38      A   
ATOM   1394  HZ1 LYS    87      20.118 136.206  38.556  1.00  0.00      A   
ATOM   1395  HZ2 LYS    87      21.344 136.918  37.619  1.00  0.00      A   
ATOM   1396  HZ3 LYS    87      21.734 135.729  38.768  1.00  0.00      A   
ATOM   1397  C   LYS    87      17.499 131.885  34.243  1.00 25.67      A   
ATOM   1398  O   LYS    87      16.488 131.796  34.935  1.00 24.83      A   
ATOM   1399  N   VAL    88      18.385 130.906  34.128  1.00 26.61      A   
ATOM   1400  HN  VAL    88      19.190 130.979  33.545  1.00  0.00      A   
ATOM   1401  CA  VAL    88      18.225 129.661  34.856  1.00 25.95      A   
ATOM   1402  HA  VAL    88      17.234 129.652  35.284  1.00  0.00      A   
ATOM   1403  CB  VAL    88      18.415 128.446  33.928  1.00 27.53      A   
ATOM   1404  HB  VAL    88      19.363 128.559  33.360  1.00  0.00      A   
ATOM   1405  CG1 VAL    88      18.464 127.150  34.750  1.00 26.23      A   
ATOM   1406 HG11 VAL    88      17.656 127.150  35.512  1.00  0.00      A   
ATOM   1407 HG12 VAL    88      19.442 127.069  35.270  1.00  0.00      A   
ATOM   1408 HG13 VAL    88      18.321 126.273  34.082  1.00  0.00      A   
ATOM   1409  CG2 VAL    88      17.275 128.395  32.929  1.00 24.24      A   
ATOM   1410 HG21 VAL    88      17.087 129.407  32.511  1.00  0.00      A   
ATOM   1411 HG22 VAL    88      16.348 128.041  33.430  1.00  0.00      A   
ATOM   1412 HG23 VAL    88      17.534 127.709  32.094  1.00  0.00      A   
ATOM   1413  C   VAL    88      19.288 129.620  35.929  1.00 27.48      A   
ATOM   1414  O   VAL    88      20.426 130.025  35.689  1.00 28.56      A   
ATOM   1415  N   GLU    89      18.906 129.154  37.113  1.00 26.55      A   
ATOM   1416  HN  GLU    89      17.967 128.868  37.291  1.00  0.00      A   
ATOM   1417  CA  GLU    89      19.834 129.031  38.231  1.00 30.96      A   
ATOM   1418  HA  GLU    89      20.836 129.150  37.848  1.00  0.00      A   
ATOM   1419  CB  GLU    89      19.545 130.088  39.298  1.00 32.03      A   
ATOM   1420  HB1 GLU    89      20.114 129.833  40.217  1.00  0.00      A   
ATOM   1421  HB2 GLU    89      18.459 130.072  39.532  1.00  0.00      A   
ATOM   1422  CG  GLU    89      19.930 131.497  38.859  1.00 38.25      A   
ATOM   1423  HG1 GLU    89      19.360 131.757  37.942  1.00  0.00      A   
ATOM   1424  HG2 GLU    89      21.017 131.519  38.632  1.00  0.00      A   
ATOM   1425  CD  GLU    89      19.640 132.542  39.915  1.00 43.96      A   
ATOM   1426  OE1 GLU    89      18.449 132.840  40.152  1.00 49.99      A   
ATOM   1427  OE2 GLU    89      20.603 133.060  40.516  1.00 47.81      A   
ATOM   1428  C   GLU    89      19.657 127.636  38.793  1.00 29.53      A   
ATOM   1429  O   GLU    89      18.533 127.191  39.026  1.00 30.30      A   
ATOM   1430  N   TRP    90      20.768 126.940  38.998  1.00 28.31      A   
ATOM   1431  HN  TRP    90      21.674 127.313  38.812  1.00  0.00      A   
ATOM   1432  CA  TRP    90      20.722 125.576  39.512  1.00 28.11      A   
ATOM   1433  HA  TRP    90      19.770 125.143  39.244  1.00  0.00      A   
ATOM   1434  CB  TRP    90      21.868 124.765  38.913  1.00 27.74      A   
ATOM   1435  HB1 TRP    90      21.997 123.827  39.494  1.00  0.00      A   
ATOM   1436  HB2 TRP    90      22.805 125.359  38.967  1.00  0.00      A   
ATOM   1437  CG  TRP    90      21.602 124.414  37.481  1.00 27.35      A   
ATOM   1438  CD2 TRP    90      21.818 125.250  36.335  1.00 27.36      A   
ATOM   1439  CD1 TRP    90      21.046 123.259  37.012  1.00 26.24      A   
ATOM   1440  HD1 TRP    90      20.761 122.416  37.625  1.00  0.00      A   
ATOM   1441  NE1 TRP    90      20.900 123.323  35.648  1.00 27.11      A   
ATOM   1442  HE1 TRP    90      20.526 122.620  35.084  1.00  0.00      A   
ATOM   1443  CE2 TRP    90      21.366 124.534  35.205  1.00 27.00      A   
ATOM   1444  CE3 TRP    90      22.348 126.538  36.154  1.00 23.54      A   
ATOM   1445  HE3 TRP    90      22.705 127.126  36.987  1.00  0.00      A   
ATOM   1446  CZ2 TRP    90      21.426 125.059  33.904  1.00 25.57      A   
ATOM   1447  HZ2 TRP    90      21.078 124.508  33.043  1.00  0.00      A   
ATOM   1448  CZ3 TRP    90      22.411 127.060  34.863  1.00 26.92      A   
ATOM   1449  HZ3 TRP    90      22.817 128.048  34.710  1.00  0.00      A   
ATOM   1450  CH2 TRP    90      21.952 126.319  33.754  1.00 27.74      A   
ATOM   1451  HH2 TRP    90      22.015 126.750  32.767  1.00  0.00      A   
ATOM   1452  C   TRP    90      20.770 125.557  41.029  1.00 28.50      A   
ATOM   1453  O   TRP    90      21.729 126.013  41.641  1.00 29.13      A   
ATOM   1454  N   LEU    91      19.711 125.009  41.612  1.00 29.11      A   
ATOM   1455  HN  LEU    91      18.971 124.609  41.078  1.00  0.00      A   
ATOM   1456  CA  LEU    91      19.543 124.949  43.050  1.00 30.62      A   
ATOM   1457  HA  LEU    91      19.661 125.945  43.449  1.00  0.00      A   
ATOM   1458  CB  LEU    91      18.151 124.399  43.372  1.00 31.21      A   
ATOM   1459  HB1 LEU    91      18.043 124.343  44.476  1.00  0.00      A   
ATOM   1460  HB2 LEU    91      18.072 123.375  42.950  1.00  0.00      A   
ATOM   1461  CG  LEU    91      16.996 125.246  42.812  1.00 30.88      A   
ATOM   1462  HG  LEU    91      17.097 125.327  41.709  1.00  0.00      A   
ATOM   1463  CD1 LEU    91      15.658 124.598  43.153  1.00 31.54      A   
ATOM   1464 HD11 LEU    91      15.651 124.272  44.215  1.00  0.00      A   
ATOM   1465 HD12 LEU    91      15.492 123.709  42.508  1.00  0.00      A   
ATOM   1466 HD13 LEU    91      14.834 125.329  43.001  1.00  0.00      A   
ATOM   1467  CD2 LEU    91      17.086 126.659  43.391  1.00 33.15      A   
ATOM   1468 HD21 LEU    91      18.135 127.021  43.349  1.00  0.00      A   
ATOM   1469 HD22 LEU    91      16.754 126.655  44.452  1.00  0.00      A   
ATOM   1470 HD23 LEU    91      16.447 127.350  42.801  1.00  0.00      A   
ATOM   1471  C   LEU    91      20.595 124.163  43.817  1.00 30.64      A   
ATOM   1472  O   LEU    91      20.840 124.454  44.985  1.00 32.88      A   
ATOM   1473  N   ALA    92      21.206 123.177  43.164  1.00 32.65      A   
ATOM   1474  HN  ALA    92      20.999 122.964  42.213  1.00  0.00      A   
ATOM   1475  CA  ALA    92      22.221 122.343  43.805  1.00 33.94      A   
ATOM   1476  HA  ALA    92      21.803 121.948  44.719  1.00  0.00      A   
ATOM   1477  CB  ALA    92      22.634 121.211  42.879  1.00 34.41      A   
ATOM   1478  HB1 ALA    92      22.796 121.599  41.851  1.00  0.00      A   
ATOM   1479  HB2 ALA    92      21.834 120.440  42.845  1.00  0.00      A   
ATOM   1480  HB3 ALA    92      23.580 120.755  43.239  1.00  0.00      A   
ATOM   1481  C   ALA    92      23.441 123.144  44.210  1.00 35.86      A   
ATOM   1482  O   ALA    92      24.247 122.677  45.014  1.00 34.97      A   
ATOM   1483  N   LEU    93      23.584 124.344  43.655  1.00 38.37      A   
ATOM   1484  HN  LEU    93      22.930 124.712  42.999  1.00  0.00      A   
ATOM   1485  CA  LEU    93      24.721 125.194  43.985  1.00 40.70      A   
ATOM   1486  HA  LEU    93      25.589 124.562  44.095  1.00  0.00      A   
ATOM   1487  CB  LEU    93      24.960 126.237  42.889  1.00 38.44      A   
ATOM   1488  HB1 LEU    93      25.799 126.882  43.223  1.00  0.00      A   
ATOM   1489  HB2 LEU    93      24.039 126.851  42.809  1.00  0.00      A   
ATOM   1490  CG  LEU    93      25.302 125.735  41.476  1.00 35.57      A   
ATOM   1491  HG  LEU    93      24.416 125.228  41.036  1.00  0.00      A   
ATOM   1492  CD1 LEU    93      25.701 126.917  40.603  1.00 35.75      A   
ATOM   1493 HD11 LEU    93      26.400 127.581  41.155  1.00  0.00      A   
ATOM   1494 HD12 LEU    93      24.799 127.504  40.325  1.00  0.00      A   
ATOM   1495 HD13 LEU    93      26.209 126.553  39.683  1.00  0.00      A   
ATOM   1496  CD2 LEU    93      26.440 124.730  41.534  1.00 36.28      A   
ATOM   1497 HD21 LEU    93      26.268 124.006  42.359  1.00  0.00      A   
ATOM   1498 HD22 LEU    93      27.400 125.257  41.719  1.00  0.00      A   
ATOM   1499 HD23 LEU    93      26.499 124.170  40.577  1.00  0.00      A   
ATOM   1500  C   LEU    93      24.504 125.896  45.321  1.00 46.06      A   
ATOM   1501  O   LEU    93      25.461 126.342  45.952  1.00 47.27      A   
ATOM   1502  N   GLU    94      23.244 125.985  45.750  1.00 49.77      A   
ATOM   1503  HN  GLU    94      22.482 125.612  45.228  1.00  0.00      A   
ATOM   1504  CA  GLU    94      22.896 126.636  47.015  1.00 54.48      A   
ATOM   1505  HA  GLU    94      23.667 127.356  47.246  1.00  0.00      A   
ATOM   1506  CB  GLU    94      21.536 127.328  46.899  1.00 58.28      A   
ATOM   1507  HB1 GLU    94      21.338 127.866  47.851  1.00  0.00      A   
ATOM   1508  HB2 GLU    94      20.760 126.547  46.759  1.00  0.00      A   
ATOM   1509  CG  GLU    94      21.420 128.322  45.762  1.00 66.76      A   
ATOM   1510  HG1 GLU    94      21.718 127.826  44.815  1.00  0.00      A   
ATOM   1511  HG2 GLU    94      22.101 129.178  45.956  1.00  0.00      A   
ATOM   1512  CD  GLU    94      20.005 128.853  45.608  1.00 72.48      A   
ATOM   1513  OE1 GLU    94      19.075 128.030  45.452  1.00 75.76      A   
ATOM   1514  OE2 GLU    94      19.820 130.091  45.641  1.00 76.71      A   
ATOM   1515  C   GLU    94      22.845 125.643  48.179  1.00 53.57      A   
ATOM   1516  O   GLU    94      23.116 126.005  49.323  1.00 54.66      A   
ATOM   1517  N   SER    95      22.486 124.398  47.883  1.00 53.15      A   
ATOM   1518  HN  SER    95      22.263 124.120  46.953  1.00  0.00      A   
ATOM   1519  CA  SER    95      22.397 123.358  48.905  1.00 52.29      A   
ATOM   1520  HA  SER    95      23.211 123.498  49.599  1.00  0.00      A   
ATOM   1521  CB  SER    95      21.054 123.441  49.636  1.00 53.16      A   
ATOM   1522  HB1 SER    95      20.244 123.651  48.906  1.00  0.00      A   
ATOM   1523  HB2 SER    95      21.091 124.255  50.392  1.00  0.00      A   
ATOM   1524  OG  SER    95      20.763 122.219  50.297  1.00 51.83      A   
ATOM   1525  HG1 SER    95      19.915 122.346  50.729  1.00  0.00      A   
ATOM   1526  C   SER    95      22.540 121.975  48.292  1.00 52.04      A   
ATOM   1527  O   SER    95      21.991 121.704  47.225  1.00 52.61      A   
ATOM   1528  N   GLU    96      23.266 121.094  48.975  1.00 51.76      A   
ATOM   1529  HN  GLU    96      23.694 121.314  49.848  1.00  0.00      A   
ATOM   1530  CA  GLU    96      23.472 119.744  48.470  1.00 51.93      A   
ATOM   1531  HA  GLU    96      23.610 119.804  47.400  1.00  0.00      A   
ATOM   1532  CB  GLU    96      24.700 119.103  49.131  1.00 56.17      A   
ATOM   1533  HB1 GLU    96      25.561 119.221  48.441  1.00  0.00      A   
ATOM   1534  HB2 GLU    96      24.492 118.021  49.267  1.00  0.00      A   
ATOM   1535  CG  GLU    96      25.102 119.680  50.487  1.00 63.25      A   
ATOM   1536  HG1 GLU    96      24.978 120.783  50.457  1.00  0.00      A   
ATOM   1537  HG2 GLU    96      26.169 119.438  50.677  1.00  0.00      A   
ATOM   1538  CD  GLU    96      24.278 119.139  51.641  1.00 67.74      A   
ATOM   1539  OE1 GLU    96      23.068 119.449  51.707  1.00 71.51      A   
ATOM   1540  OE2 GLU    96      24.845 118.402  52.481  1.00 69.06      A   
ATOM   1541  C   GLU    96      22.256 118.842  48.622  1.00 49.77      A   
ATOM   1542  O   GLU    96      22.283 117.678  48.219  1.00 48.38      A   
ATOM   1543  N   MET    97      21.184 119.379  49.197  1.00 46.91      A   
ATOM   1544  HN  MET    97      21.165 120.318  49.529  1.00  0.00      A   
ATOM   1545  CA  MET    97      19.966 118.600  49.368  1.00 44.54      A   
ATOM   1546  HA  MET    97      20.247 117.577  49.567  1.00  0.00      A   
ATOM   1547  CB  MET    97      19.133 119.159  50.526  1.00 44.44      A   
ATOM   1548  HB1 MET    97      18.133 118.678  50.508  1.00  0.00      A   
ATOM   1549  HB2 MET    97      19.010 120.253  50.379  1.00  0.00      A   
ATOM   1550  CG  MET    97      19.764 118.918  51.885  1.00 45.08      A   
ATOM   1551  HG1 MET    97      19.092 119.322  52.671  1.00  0.00      A   
ATOM   1552  HG2 MET    97      20.729 119.466  51.938  1.00  0.00      A   
ATOM   1553  SD  MET    97      20.042 117.157  52.159  1.00 45.28      A   
ATOM   1554  CE  MET    97      21.749 116.965  51.665  1.00 49.92      A   
ATOM   1555  HE1 MET    97      22.383 117.776  52.082  1.00  0.00      A   
ATOM   1556  HE2 MET    97      21.834 116.998  50.558  1.00  0.00      A   
ATOM   1557  HE3 MET    97      22.147 115.995  52.031  1.00  0.00      A   
ATOM   1558  C   MET    97      19.169 118.627  48.070  1.00 43.41      A   
ATOM   1559  O   MET    97      18.201 117.877  47.895  1.00 41.80      A   
ATOM   1560  N   TYR    98      19.586 119.500  47.158  1.00 42.64      A   
ATOM   1561  HN  TYR    98      20.360 120.108  47.317  1.00  0.00      A   
ATOM   1562  CA  TYR    98      18.927 119.618  45.863  1.00 39.70      A   
ATOM   1563  HA  TYR    98      17.906 119.286  45.978  1.00  0.00      A   
ATOM   1564  CB  TYR    98      18.961 121.061  45.361  1.00 40.48      A   
ATOM   1565  HB1 TYR    98      18.719 121.074  44.277  1.00  0.00      A   
ATOM   1566  HB2 TYR    98      19.976 121.479  45.530  1.00  0.00      A   
ATOM   1567  CG  TYR    98      17.984 121.987  46.041  1.00 40.91      A   
ATOM   1568  CD1 TYR    98      18.427 123.115  46.730  1.00 41.61      A   
ATOM   1569  HD1 TYR    98      19.486 123.315  46.793  1.00  0.00      A   
ATOM   1570  CD2 TYR    98      16.609 121.750  45.979  1.00 43.48      A   
ATOM   1571  HD2 TYR    98      16.242 120.882  45.450  1.00  0.00      A   
ATOM   1572  CE1 TYR    98      17.527 123.989  47.340  1.00 42.24      A   
ATOM   1573  HE1 TYR    98      17.888 124.860  47.867  1.00  0.00      A   
ATOM   1574  CE2 TYR    98      15.702 122.616  46.589  1.00 43.13      A   
ATOM   1575  HE2 TYR    98      14.641 122.419  46.535  1.00  0.00      A   
ATOM   1576  CZ  TYR    98      16.168 123.732  47.265  1.00 43.94      A   
ATOM   1577  OH  TYR    98      15.276 124.595  47.869  1.00 45.79      A   
ATOM   1578  HH  TYR    98      15.778 125.300  48.283  1.00  0.00      A   
ATOM   1579  C   TYR    98      19.608 118.733  44.841  1.00 38.02      A   
ATOM   1580  O   TYR    98      20.831 118.606  44.832  1.00 38.13      A   
ATOM   1581  N   ASP    99      18.801 118.123  43.984  1.00 35.84      A   
ATOM   1582  HN  ASP    99      17.811 118.224  44.036  1.00  0.00      A   
ATOM   1583  CA  ASP    99      19.289 117.272  42.919  1.00 34.26      A   
ATOM   1584  HA  ASP    99      20.006 116.579  43.335  1.00  0.00      A   
ATOM   1585  CB  ASP    99      18.108 116.523  42.301  1.00 35.86      A   
ATOM   1586  HB1 ASP    99      17.402 117.263  41.869  1.00  0.00      A   
ATOM   1587  HB2 ASP    99      17.592 115.949  43.099  1.00  0.00      A   
ATOM   1588  CG  ASP    99      18.517 115.559  41.208  1.00 38.46      A   
ATOM   1589  OD1 ASP    99      18.201 114.354  41.344  1.00 40.68      A   
ATOM   1590  OD2 ASP    99      19.134 115.991  40.209  1.00 37.26      A   
ATOM   1591  C   ASP    99      19.946 118.195  41.882  1.00 35.44      A   
ATOM   1592  O   ASP    99      19.546 119.353  41.713  1.00 32.00      A   
ATOM   1593  N   THR   100      20.959 117.675  41.203  1.00 33.31      A   
ATOM   1594  HN  THR   100      21.269 116.739  41.354  1.00  0.00      A   
ATOM   1595  CA  THR   100      21.687 118.425  40.194  1.00 34.03      A   
ATOM   1596  HA  THR   100      22.091 119.315  40.652  1.00  0.00      A   
ATOM   1597  CB  THR   100      22.821 117.531  39.635  1.00 32.82      A   
ATOM   1598  HB  THR   100      22.633 116.469  39.898  1.00  0.00      A   
ATOM   1599  OG1 THR   100      24.071 117.943  40.208  1.00 38.30      A   
ATOM   1600  HG1 THR   100      24.737 117.363  39.833  1.00  0.00      A   
ATOM   1601  CG2 THR   100      22.878 117.590  38.136  1.00 37.63      A   
ATOM   1602 HG21 THR   100      22.791 118.643  37.791  1.00  0.00      A   
ATOM   1603 HG22 THR   100      22.039 117.005  37.703  1.00  0.00      A   
ATOM   1604 HG23 THR   100      23.845 117.178  37.778  1.00  0.00      A   
ATOM   1605  C   THR   100      20.779 118.945  39.064  1.00 33.57      A   
ATOM   1606  O   THR   100      21.137 119.883  38.337  1.00 31.86      A   
ATOM   1607  N   ARG   101      19.603 118.341  38.931  1.00 34.28      A   
ATOM   1608  HN  ARG   101      19.319 117.598  39.531  1.00  0.00      A   
ATOM   1609  CA  ARG   101      18.652 118.729  37.895  1.00 32.77      A   
ATOM   1610  HA  ARG   101      19.203 119.161  37.073  1.00  0.00      A   
ATOM   1611  CB  ARG   101      17.868 117.497  37.428  1.00 34.79      A   
ATOM   1612  HB1 ARG   101      17.035 117.839  36.778  1.00  0.00      A   
ATOM   1613  HB2 ARG   101      17.444 116.993  38.322  1.00  0.00      A   
ATOM   1614  CG  ARG   101      18.691 116.488  36.656  1.00 37.00      A   
ATOM   1615  HG1 ARG   101      19.662 116.335  37.174  1.00  0.00      A   
ATOM   1616  HG2 ARG   101      18.887 116.879  35.635  1.00  0.00      A   
ATOM   1617  CD  ARG   101      17.964 115.158  36.553  1.00 38.72      A   
ATOM   1618  HD1 ARG   101      18.532 114.470  35.891  1.00  0.00      A   
ATOM   1619  HD2 ARG   101      16.942 115.320  36.149  1.00  0.00      A   
ATOM   1620  NE  ARG   101      17.831 114.513  37.859  1.00 39.58      A   
ATOM   1621  HE  ARG   101      18.282 114.942  38.641  1.00  0.00      A   
ATOM   1622  CZ  ARG   101      17.149 113.392  38.072  1.00 40.94      A   
ATOM   1623  NH1 ARG   101      16.529 112.786  37.067  1.00 40.88      A   
ATOM   1624 HH11 ARG   101      16.576 113.173  36.145  1.00  0.00      A   
ATOM   1625 HH12 ARG   101      16.017 111.944  37.231  1.00  0.00      A   
ATOM   1626  NH2 ARG   101      17.092 112.870  39.289  1.00 41.31      A   
ATOM   1627 HH21 ARG   101      17.563 113.320  40.049  1.00  0.00      A   
ATOM   1628 HH22 ARG   101      16.579 112.027  39.448  1.00  0.00      A   
ATOM   1629  C   ARG   101      17.665 119.808  38.330  1.00 31.83      A   
ATOM   1630  O   ARG   101      16.884 120.294  37.515  1.00 31.04      A   
ATOM   1631  N   ASP   102      17.703 120.189  39.601  1.00 31.10      A   
ATOM   1632  HN  ASP   102      18.361 119.816  40.249  1.00  0.00      A   
ATOM   1633  CA  ASP   102      16.774 121.186  40.122  1.00 31.59      A   
ATOM   1634  HA  ASP   102      15.810 121.018  39.666  1.00  0.00      A   
ATOM   1635  CB  ASP   102      16.672 121.071  41.645  1.00 32.74      A   
ATOM   1636  HB1 ASP   102      15.934 121.814  42.015  1.00  0.00      A   
ATOM   1637  HB2 ASP   102      17.665 121.288  42.092  1.00  0.00      A   
ATOM   1638  CG  ASP   102      16.232 119.688  42.097  1.00 32.67      A   
ATOM   1639  OD1 ASP   102      15.669 118.926  41.277  1.00 33.13      A   
ATOM   1640  OD2 ASP   102      16.446 119.369  43.280  1.00 36.67      A   
ATOM   1641  C   ASP   102      17.158 122.601  39.734  1.00 30.49      A   
ATOM   1642  O   ASP   102      18.323 122.984  39.813  1.00 29.29      A   
ATOM   1643  N   PHE   103      16.172 123.399  39.339  1.00 28.08      A   
ATOM   1644  HN  PHE   103      15.216 123.120  39.315  1.00  0.00      A   
ATOM   1645  CA  PHE   103      16.485 124.755  38.916  1.00 26.76      A   
ATOM   1646  HA  PHE   103      17.252 125.149  39.566  1.00  0.00      A   
ATOM   1647  CB  PHE   103      16.972 124.721  37.462  1.00 24.87      A   
ATOM   1648  HB1 PHE   103      17.742 123.929  37.352  1.00  0.00      A   
ATOM   1649  HB2 PHE   103      17.400 125.710  37.196  1.00  0.00      A   
ATOM   1650  CG  PHE   103      15.877 124.423  36.464  1.00 24.92      A   
ATOM   1651  CD1 PHE   103      15.205 125.464  35.817  1.00 24.45      A   
ATOM   1652  HD1 PHE   103      15.501 126.485  36.006  1.00  0.00      A   
ATOM   1653  CD2 PHE   103      15.484 123.114  36.206  1.00 26.53      A   
ATOM   1654  HD2 PHE   103      15.996 122.299  36.695  1.00  0.00      A   
ATOM   1655  CE1 PHE   103      14.160 125.204  34.933  1.00 25.06      A   
ATOM   1656  HE1 PHE   103      13.652 126.022  34.443  1.00  0.00      A   
ATOM   1657  CE2 PHE   103      14.434 122.838  35.320  1.00 26.18      A   
ATOM   1658  HE2 PHE   103      14.138 121.817  35.131  1.00  0.00      A   
ATOM   1659  CZ  PHE   103      13.770 123.893  34.680  1.00 26.09      A   
ATOM   1660  HZ  PHE   103      12.960 123.690  33.995  1.00  0.00      A   
ATOM   1661  C   PHE   103      15.314 125.713  39.002  1.00 26.04      A   
ATOM   1662  O   PHE   103      14.160 125.297  39.070  1.00 26.15      A   
ATOM   1663  N   SER   104      15.636 127.002  39.022  1.00 26.19      A   
ATOM   1664  HN  SER   104      16.582 127.316  39.049  1.00  0.00      A   
ATOM   1665  CA  SER   104      14.609 128.036  39.004  1.00 28.19      A   
ATOM   1666  HA  SER   104      13.651 127.550  39.119  1.00  0.00      A   
ATOM   1667  CB  SER   104      14.815 129.063  40.125  1.00 28.05      A   
ATOM   1668  HB1 SER   104      14.874 128.539  41.103  1.00  0.00      A   
ATOM   1669  HB2 SER   104      13.963 129.775  40.138  1.00  0.00      A   
ATOM   1670  OG  SER   104      16.009 129.791  39.930  1.00 32.72      A   
ATOM   1671  HG1 SER   104      16.066 130.407  40.664  1.00  0.00      A   
ATOM   1672  C   SER   104      14.813 128.709  37.657  1.00 27.65      A   
ATOM   1673  O   SER   104      15.948 128.841  37.178  1.00 28.48      A   
ATOM   1674  N   ILE   105      13.726 129.119  37.024  1.00 26.52      A   
ATOM   1675  HN  ILE   105      12.805 128.985  37.381  1.00  0.00      A   
ATOM   1676  CA  ILE   105      13.848 129.797  35.750  1.00 25.25      A   
ATOM   1677  HA  ILE   105      14.890 130.042  35.606  1.00  0.00      A   
ATOM   1678  CB  ILE   105      13.348 128.923  34.593  1.00 24.59      A   
ATOM   1679  HB  ILE   105      13.982 128.013  34.516  1.00  0.00      A   
ATOM   1680  CG2 ILE   105      11.895 128.513  34.828  1.00 25.90      A   
ATOM   1681 HG21 ILE   105      11.300 129.389  35.166  1.00  0.00      A   
ATOM   1682 HG22 ILE   105      11.846 127.728  35.613  1.00  0.00      A   
ATOM   1683 HG23 ILE   105      11.453 128.127  33.885  1.00  0.00      A   
ATOM   1684  CG1 ILE   105      13.551 129.669  33.266  1.00 24.66      A   
ATOM   1685 HG11 ILE   105      14.585 130.072  33.242  1.00  0.00      A   
ATOM   1686 HG12 ILE   105      12.833 130.515  33.224  1.00  0.00      A   
ATOM   1687  CD1 ILE   105      13.346 128.809  32.050  1.00 21.53      A   
ATOM   1688  HD1 ILE   105      12.428 128.194  32.167  1.00  0.00      A   
ATOM   1689  HD2 ILE   105      14.214 128.129  31.918  1.00  0.00      A   
ATOM   1690  HD3 ILE   105      13.231 129.449  31.149  1.00  0.00      A   
ATOM   1691  C   ILE   105      13.039 131.088  35.864  1.00 25.58      A   
ATOM   1692  O   ILE   105      11.898 131.088  36.322  1.00 23.36      A   
ATOM   1693  N   THR   106      13.671 132.178  35.463  1.00 24.18      A   
ATOM   1694  HN  THR   106      14.595 132.141  35.091  1.00  0.00      A   
ATOM   1695  CA  THR   106      13.074 133.495  35.533  1.00 23.44      A   
ATOM   1696  HA  THR   106      12.102 133.403  35.996  1.00  0.00      A   
ATOM   1697  CB  THR   106      13.970 134.424  36.352  1.00 25.47      A   
ATOM   1698  HB  THR   106      14.985 134.467  35.902  1.00  0.00      A   
ATOM   1699  OG1 THR   106      14.068 133.918  37.686  1.00 26.26      A   
ATOM   1700  HG1 THR   106      14.637 134.530  38.160  1.00  0.00      A   
ATOM   1701  CG2 THR   106      13.403 135.847  36.367  1.00 24.72      A   
ATOM   1702 HG21 THR   106      12.309 135.820  36.559  1.00  0.00      A   
ATOM   1703 HG22 THR   106      13.579 136.334  35.385  1.00  0.00      A   
ATOM   1704 HG23 THR   106      13.890 136.439  37.172  1.00  0.00      A   
ATOM   1705  C   THR   106      12.891 134.080  34.150  1.00 24.07      A   
ATOM   1706  O   THR   106      13.848 134.194  33.374  1.00 24.25      A   
ATOM   1707  N   PHE   107      11.654 134.465  33.854  1.00 22.58      A   
ATOM   1708  HN  PHE   107      10.897 134.362  34.496  1.00  0.00      A   
ATOM   1709  CA  PHE   107      11.327 135.061  32.569  1.00 23.32      A   
ATOM   1710  HA  PHE   107      12.181 134.937  31.921  1.00  0.00      A   
ATOM   1711  CB  PHE   107      10.095 134.410  31.943  1.00 22.80      A   
ATOM   1712  HB1 PHE   107       9.860 134.925  30.988  1.00  0.00      A   
ATOM   1713  HB2 PHE   107       9.240 134.501  32.647  1.00  0.00      A   
ATOM   1714  CG  PHE   107      10.246 132.963  31.629  1.00 25.01      A   
ATOM   1715  CD1 PHE   107       9.994 131.996  32.596  1.00 26.65      A   
ATOM   1716  HD1 PHE   107       9.737 132.296  33.601  1.00  0.00      A   
ATOM   1717  CD2 PHE   107      10.582 132.564  30.346  1.00 28.09      A   
ATOM   1718  HD2 PHE   107      10.782 133.308  29.590  1.00  0.00      A   
ATOM   1719  CE1 PHE   107      10.072 130.642  32.276  1.00 22.58      A   
ATOM   1720  HE1 PHE   107       9.872 129.895  33.029  1.00  0.00      A   
ATOM   1721  CE2 PHE   107      10.664 131.213  30.021  1.00 25.90      A   
ATOM   1722  HE2 PHE   107      10.927 130.911  29.019  1.00  0.00      A   
ATOM   1723  CZ  PHE   107      10.408 130.261  30.990  1.00 25.68      A   
ATOM   1724  HZ  PHE   107      10.470 129.212  30.740  1.00  0.00      A   
ATOM   1725  C   PHE   107      10.935 136.518  32.743  1.00 23.02      A   
ATOM   1726  O   PHE   107      10.327 136.880  33.746  1.00 24.90      A   
ATOM   1727  N   HIS   108      11.289 137.348  31.773  1.00 24.27      A   
ATOM   1728  HN  HIS   108      11.878 137.083  31.014  1.00  0.00      A   
ATOM   1729  CA  HIS   108      10.802 138.724  31.794  1.00 23.79      A   
ATOM   1730  HA  HIS   108      10.151 138.818  32.650  1.00  0.00      A   
ATOM   1731  ND1 HIS   108      11.415 141.980  30.736  1.00 29.29      A   
ATOM   1732  HD1 HIS   108      11.863 141.743  29.875  1.00  0.00      A   
ATOM   1733  NE2 HIS   108      10.315 143.073  32.216  1.00 28.21      A   
ATOM   1734  HE2 HIS   108       9.788 143.796  32.663  1.00  0.00      A   
ATOM   1735  CE1 HIS   108      10.773 143.111  30.976  1.00 26.90      A   
ATOM   1736  HE1 HIS   108      10.646 143.919  30.285  1.00  0.00      A   
ATOM   1737  CD2 HIS   108      10.681 141.878  32.791  1.00 28.97      A   
ATOM   1738  HD2 HIS   108      10.423 141.622  33.811  1.00  0.00      A   
ATOM   1739  CG  HIS   108      11.371 141.179  31.858  1.00 26.33      A   
ATOM   1740  CB  HIS   108      11.908 139.775  31.877  1.00 25.32      A   
ATOM   1741  HB1 HIS   108      12.594 139.648  31.012  1.00  0.00      A   
ATOM   1742  HB2 HIS   108      12.477 139.627  32.819  1.00  0.00      A   
ATOM   1743  C   HIS   108      10.069 138.886  30.467  1.00 22.83      A   
ATOM   1744  O   HIS   108      10.608 138.546  29.412  1.00 22.56      A   
ATOM   1745  N   PHE   109       8.830 139.377  30.526  1.00 23.74      A   
ATOM   1746  HN  PHE   109       8.394 139.609  31.393  1.00  0.00      A   
ATOM   1747  CA  PHE   109       8.031 139.607  29.330  1.00 23.09      A   
ATOM   1748  HA  PHE   109       8.544 139.146  28.499  1.00  0.00      A   
ATOM   1749  CB  PHE   109       6.621 139.027  29.462  1.00 21.98      A   
ATOM   1750  HB1 PHE   109       6.065 139.210  28.518  1.00  0.00      A   
ATOM   1751  HB2 PHE   109       6.105 139.522  30.311  1.00  0.00      A   
ATOM   1752  CG  PHE   109       6.569 137.547  29.720  1.00 22.75      A   
ATOM   1753  CD1 PHE   109       6.695 137.049  31.016  1.00 23.73      A   
ATOM   1754  HD1 PHE   109       6.874 137.733  31.833  1.00  0.00      A   
ATOM   1755  CD2 PHE   109       6.342 136.655  28.676  1.00 22.90      A   
ATOM   1756  HD2 PHE   109       6.246 137.025  27.667  1.00  0.00      A   
ATOM   1757  CE1 PHE   109       6.592 135.683  31.273  1.00 25.66      A   
ATOM   1758  HE1 PHE   109       6.690 135.311  32.282  1.00  0.00      A   
ATOM   1759  CE2 PHE   109       6.239 135.284  28.925  1.00 24.32      A   
ATOM   1760  HE2 PHE   109       6.061 134.601  28.109  1.00  0.00      A   
ATOM   1761  CZ  PHE   109       6.363 134.800  30.217  1.00 22.88      A   
ATOM   1762  HZ  PHE   109       6.283 133.739  30.407  1.00  0.00      A   
ATOM   1763  C   PHE   109       7.879 141.121  29.185  1.00 24.92      A   
ATOM   1764  O   PHE   109       7.551 141.796  30.153  1.00 26.28      A   
ATOM   1765  N   HIS   110       8.097 141.633  27.978  1.00 25.20      A   
ATOM   1766  HN  HIS   110       8.351 141.060  27.204  1.00  0.00      A   
ATOM   1767  CA  HIS   110       7.981 143.060  27.698  1.00 28.84      A   
ATOM   1768  HA  HIS   110       8.473 143.604  28.490  1.00  0.00      A   
ATOM   1769  ND1 HIS   110       9.305 145.792  26.510  1.00 42.66      A   
ATOM   1770  HD1 HIS   110       9.968 145.657  27.246  1.00  0.00      A   
ATOM   1771  NE2 HIS   110       8.101 146.745  25.014  1.00 47.09      A   
ATOM   1772  HE2 HIS   110       7.700 147.448  24.427  1.00  0.00      A   
ATOM   1773  CE1 HIS   110       9.021 146.950  25.939  1.00 46.56      A   
ATOM   1774  HE1 HIS   110       9.462 147.894  26.185  1.00  0.00      A   
ATOM   1775  CD2 HIS   110       7.783 145.407  24.989  1.00 44.58      A   
ATOM   1776  HD2 HIS   110       7.047 144.997  24.308  1.00  0.00      A   
ATOM   1777  CG  HIS   110       8.543 144.799  25.931  1.00 41.90      A   
ATOM   1778  CB  HIS   110       8.635 143.363  26.345  1.00 33.58      A   
ATOM   1779  HB1 HIS   110       8.139 142.746  25.566  1.00  0.00      A   
ATOM   1780  HB2 HIS   110       9.710 143.088  26.401  1.00  0.00      A   
ATOM   1781  C   HIS   110       6.509 143.477  27.684  1.00 29.76      A   
ATOM   1782  O   HIS   110       6.178 144.630  27.979  1.00 30.62      A   
ATOM   1783  N   GLY   111       5.626 142.545  27.339  1.00 27.46      A   
ATOM   1784  HN  GLY   111       5.891 141.618  27.085  1.00  0.00      A   
ATOM   1785  CA  GLY   111       4.199 142.850  27.318  1.00 30.34      A   
ATOM   1786  HA1 GLY   111       4.015 143.558  28.112  1.00  0.00      A   
ATOM   1787  HA2 GLY   111       3.676 141.926  27.513  1.00  0.00      A   
ATOM   1788  C   GLY   111       3.659 143.438  26.021  1.00 31.10      A   
ATOM   1789  O   GLY   111       4.419 143.706  25.090  1.00 32.65      A   
ATOM   1790  N   ILE   112       2.337 143.630  25.965  1.00 29.71      A   
ATOM   1791  HN  ILE   112       1.744 143.394  26.730  1.00  0.00      A   
ATOM   1792  CA  ILE   112       1.656 144.195  24.793  1.00 28.43      A   
ATOM   1793  HA  ILE   112       2.400 144.670  24.171  1.00  0.00      A   
ATOM   1794  CB  ILE   112       0.927 143.091  24.007  1.00 28.99      A   
ATOM   1795  HB  ILE   112       0.129 142.651  24.643  1.00  0.00      A   
ATOM   1796  CG2 ILE   112       0.301 143.666  22.732  1.00 28.81      A   
ATOM   1797 HG21 ILE   112       1.026 144.331  22.217  1.00  0.00      A   
ATOM   1798 HG22 ILE   112      -0.603 144.259  22.989  1.00  0.00      A   
ATOM   1799 HG23 ILE   112       0.024 142.840  22.042  1.00  0.00      A   
ATOM   1800  CG1 ILE   112       1.921 141.970  23.671  1.00 29.52      A   
ATOM   1801 HG11 ILE   112       2.403 141.636  24.613  1.00  0.00      A   
ATOM   1802 HG12 ILE   112       2.698 142.383  22.994  1.00  0.00      A   
ATOM   1803  CD1 ILE   112       1.303 140.779  23.009  1.00 31.38      A   
ATOM   1804  HD1 ILE   112       0.605 141.106  22.209  1.00  0.00      A   
ATOM   1805  HD2 ILE   112       0.734 140.185  23.755  1.00  0.00      A   
ATOM   1806  HD3 ILE   112       2.096 140.149  22.552  1.00  0.00      A   
ATOM   1807  C   ILE   112       0.631 145.218  25.309  1.00 27.20      A   
ATOM   1808  O   ILE   112      -0.217 144.893  26.141  1.00 26.56      A   
ATOM   1809  N   GLU   113       0.714 146.450  24.824  1.00 28.64      A   
ATOM   1810  HN  GLU   113       1.387 146.712  24.136  1.00  0.00      A   
ATOM   1811  CA  GLU   113      -0.193 147.499  25.282  1.00 30.43      A   
ATOM   1812  HA  GLU   113       0.029 147.706  26.318  1.00  0.00      A   
ATOM   1813  CB  GLU   113      -0.018 148.768  24.434  1.00 33.62      A   
ATOM   1814  HB1 GLU   113      -0.421 148.570  23.418  1.00  0.00      A   
ATOM   1815  HB2 GLU   113       1.066 148.992  24.355  1.00  0.00      A   
ATOM   1816  CG  GLU   113      -0.729 149.998  25.008  1.00 38.27      A   
ATOM   1817  HG1 GLU   113      -1.811 149.769  25.115  1.00  0.00      A   
ATOM   1818  HG2 GLU   113      -0.603 150.847  24.303  1.00  0.00      A   
ATOM   1819  CD  GLU   113      -0.190 150.421  26.369  1.00 42.59      A   
ATOM   1820  OE1 GLU   113      -1.007 150.624  27.301  1.00 43.67      A   
ATOM   1821  OE2 GLU   113       1.047 150.558  26.509  1.00 44.96      A   
ATOM   1822  C   GLU   113      -1.661 147.093  25.290  1.00 28.68      A   
ATOM   1823  O   GLU   113      -2.190 146.609  24.286  1.00 31.02      A   
ATOM   1824  N   GLY   114      -2.301 147.297  26.440  1.00 27.91      A   
ATOM   1825  HN  GLY   114      -1.837 147.675  27.236  1.00  0.00      A   
ATOM   1826  CA  GLY   114      -3.708 146.986  26.618  1.00 28.18      A   
ATOM   1827  HA1 GLY   114      -4.227 147.403  25.769  1.00  0.00      A   
ATOM   1828  HA2 GLY   114      -4.021 147.479  27.526  1.00  0.00      A   
ATOM   1829  C   GLY   114      -4.096 145.522  26.727  1.00 28.57      A   
ATOM   1830  O   GLY   114      -5.249 145.209  27.024  1.00 27.98      A   
ATOM   1831  N   ASP   115      -3.139 144.620  26.532  1.00 27.57      A   
ATOM   1832  HN  ASP   115      -2.189 144.869  26.361  1.00  0.00      A   
ATOM   1833  CA  ASP   115      -3.449 143.192  26.563  1.00 27.19      A   
ATOM   1834  HA  ASP   115      -4.472 143.068  26.886  1.00  0.00      A   
ATOM   1835  CB  ASP   115      -3.248 142.622  25.151  1.00 23.73      A   
ATOM   1836  HB1 ASP   115      -2.165 142.658  24.902  1.00  0.00      A   
ATOM   1837  HB2 ASP   115      -3.810 143.251  24.428  1.00  0.00      A   
ATOM   1838  CG  ASP   115      -3.726 141.180  25.007  1.00 24.57      A   
ATOM   1839  OD1 ASP   115      -3.149 140.455  24.170  1.00 31.54      A   
ATOM   1840  OD2 ASP   115      -4.680 140.769  25.694  1.00 29.76      A   
ATOM   1841  C   ASP   115      -2.621 142.377  27.549  1.00 26.12      A   
ATOM   1842  O   ASP   115      -3.168 141.627  28.358  1.00 25.49      A   
ATOM   1843  N   PHE   116      -1.304 142.553  27.488  1.00 26.99      A   
ATOM   1844  HN  PHE   116      -0.886 143.225  26.883  1.00  0.00      A   
ATOM   1845  CA  PHE   116      -0.384 141.765  28.311  1.00 26.29      A   
ATOM   1846  HA  PHE   116      -0.956 141.217  29.046  1.00  0.00      A   
ATOM   1847  CB  PHE   116       0.369 140.814  27.381  1.00 26.66      A   
ATOM   1848  HB1 PHE   116       1.036 141.406  26.720  1.00  0.00      A   
ATOM   1849  HB2 PHE   116      -0.366 140.244  26.773  1.00  0.00      A   
ATOM   1850  CG  PHE   116       1.239 139.798  28.089  1.00 25.01      A   
ATOM   1851  CD1 PHE   116       0.755 139.078  29.178  1.00 22.54      A   
ATOM   1852  HD1 PHE   116      -0.238 139.279  29.551  1.00  0.00      A   
ATOM   1853  CD2 PHE   116       2.523 139.531  27.622  1.00 27.37      A   
ATOM   1854  HD2 PHE   116       2.910 140.086  26.781  1.00  0.00      A   
ATOM   1855  CE1 PHE   116       1.539 138.099  29.794  1.00 24.27      A   
ATOM   1856  HE1 PHE   116       1.151 137.547  30.638  1.00  0.00      A   
ATOM   1857  CE2 PHE   116       3.318 138.555  28.230  1.00 25.46      A   
ATOM   1858  HE2 PHE   116       4.312 138.356  27.858  1.00  0.00      A   
ATOM   1859  CZ  PHE   116       2.822 137.838  29.319  1.00 23.22      A   
ATOM   1860  HZ  PHE   116       3.432 137.083  29.792  1.00  0.00      A   
ATOM   1861  C   PHE   116       0.584 142.657  29.077  1.00 27.71      A   
ATOM   1862  O   PHE   116       1.353 143.408  28.490  1.00 28.41      A   
ATOM   1863  N   LYS   117       0.553 142.548  30.396  1.00 30.00      A   
ATOM   1864  HN  LYS   117      -0.053 141.908  30.862  1.00  0.00      A   
ATOM   1865  CA  LYS   117       1.407 143.362  31.253  1.00 32.40      A   
ATOM   1866  HA  LYS   117       1.405 144.374  30.876  1.00  0.00      A   
ATOM   1867  CB  LYS   117       0.866 143.315  32.682  1.00 38.82      A   
ATOM   1868  HB1 LYS   117       0.977 142.278  33.062  1.00  0.00      A   
ATOM   1869  HB2 LYS   117      -0.213 143.575  32.653  1.00  0.00      A   
ATOM   1870  CG  LYS   117       1.555 144.255  33.659  1.00 46.11      A   
ATOM   1871  HG1 LYS   117       1.526 145.290  33.256  1.00  0.00      A   
ATOM   1872  HG2 LYS   117       2.615 143.946  33.781  1.00  0.00      A   
ATOM   1873  CD  LYS   117       0.861 144.225  35.018  1.00 53.19      A   
ATOM   1874  HD1 LYS   117       0.905 143.193  35.427  1.00  0.00      A   
ATOM   1875  HD2 LYS   117      -0.203 144.515  34.891  1.00  0.00      A   
ATOM   1876  CE  LYS   117       1.524 145.178  36.002  1.00 58.65      A   
ATOM   1877  HE1 LYS   117       1.558 146.200  35.568  1.00  0.00      A   
ATOM   1878  HE2 LYS   117       2.552 144.825  36.231  1.00  0.00      A   
ATOM   1879  NZ  LYS   117       0.772 145.256  37.288  1.00 64.37      A   
ATOM   1880  HZ1 LYS   117       0.510 144.297  37.595  1.00  0.00      A   
ATOM   1881  HZ2 LYS   117      -0.089 145.823  37.153  1.00  0.00      A   
ATOM   1882  HZ3 LYS   117       1.369 145.701  38.012  1.00  0.00      A   
ATOM   1883  C   LYS   117       2.880 142.947  31.253  1.00 32.76      A   
ATOM   1884  O   LYS   117       3.210 141.756  31.155  1.00 30.92      A   
ATOM   1885  N   GLU   118       3.758 143.943  31.345  1.00 30.13      A   
ATOM   1886  HN  GLU   118       3.471 144.898  31.370  1.00  0.00      A   
ATOM   1887  CA  GLU   118       5.196 143.709  31.415  1.00 30.71      A   
ATOM   1888  HA  GLU   118       5.472 143.058  30.600  1.00  0.00      A   
ATOM   1889  CB  GLU   118       5.947 145.032  31.317  1.00 33.95      A   
ATOM   1890  HB1 GLU   118       5.479 145.753  32.021  1.00  0.00      A   
ATOM   1891  HB2 GLU   118       5.840 145.419  30.283  1.00  0.00      A   
ATOM   1892  CG  GLU   118       7.419 144.938  31.641  1.00 42.25      A   
ATOM   1893  HG1 GLU   118       7.912 144.263  30.908  1.00  0.00      A   
ATOM   1894  HG2 GLU   118       7.542 144.519  32.662  1.00  0.00      A   
ATOM   1895  CD  GLU   118       8.096 146.286  31.587  1.00 50.00      A   
ATOM   1896  OE1 GLU   118       8.202 146.855  30.479  1.00 54.21      A   
ATOM   1897  OE2 GLU   118       8.513 146.785  32.656  1.00 55.85      A   
ATOM   1898  C   GLU   118       5.393 143.093  32.795  1.00 27.56      A   
ATOM   1899  O   GLU   118       4.876 143.615  33.788  1.00 26.69      A   
ATOM   1900  N   GLN   119       6.123 141.983  32.873  1.00 26.58      A   
ATOM   1901  HN  GLN   119       6.571 141.566  32.087  1.00  0.00      A   
ATOM   1902  CA  GLN   119       6.289 141.332  34.158  1.00 25.10      A   
ATOM   1903  HA  GLN   119       6.532 142.086  34.891  1.00  0.00      A   
ATOM   1904  CB  GLN   119       4.991 140.606  34.542  1.00 26.55      A   
ATOM   1905  HB1 GLN   119       4.180 141.359  34.631  1.00  0.00      A   
ATOM   1906  HB2 GLN   119       5.139 140.119  35.529  1.00  0.00      A   
ATOM   1907  CG  GLN   119       4.549 139.527  33.523  1.00 25.14      A   
ATOM   1908  HG1 GLN   119       5.231 138.655  33.608  1.00  0.00      A   
ATOM   1909  HG2 GLN   119       4.624 139.951  32.499  1.00  0.00      A   
ATOM   1910  CD  GLN   119       3.116 139.039  33.737  1.00 25.27      A   
ATOM   1911  OE1 GLN   119       2.769 138.545  34.809  1.00 25.86      A   
ATOM   1912  NE2 GLN   119       2.281 139.173  32.708  1.00 26.60      A   
ATOM   1913 HE21 GLN   119       1.332 138.870  32.792  1.00  0.00      A   
ATOM   1914 HE22 GLN   119       2.604 139.576  31.852  1.00  0.00      A   
ATOM   1915  C   GLN   119       7.429 140.332  34.179  1.00 27.47      A   
ATOM   1916  O   GLN   119       7.873 139.870  33.133  1.00 25.38      A   
ATOM   1917  N   GLN   120       7.888 140.014  35.389  1.00 28.15      A   
ATOM   1918  HN  GLN   120       7.518 140.432  36.214  1.00  0.00      A   
ATOM   1919  CA  GLN   120       8.957 139.038  35.599  1.00 29.66      A   
ATOM   1920  HA  GLN   120       9.266 138.666  34.633  1.00  0.00      A   
ATOM   1921  CB  GLN   120      10.143 139.691  36.325  1.00 32.26      A   
ATOM   1922  HB1 GLN   120       9.767 140.175  37.251  1.00  0.00      A   
ATOM   1923  HB2 GLN   120      10.577 140.470  35.663  1.00  0.00      A   
ATOM   1924  CG  GLN   120      11.244 138.710  36.705  1.00 37.49      A   
ATOM   1925  HG1 GLN   120      11.578 138.173  35.792  1.00  0.00      A   
ATOM   1926  HG2 GLN   120      10.835 137.975  37.431  1.00  0.00      A   
ATOM   1927  CD  GLN   120      12.452 139.384  37.334  1.00 40.80      A   
ATOM   1928  OE1 GLN   120      13.276 139.980  36.644  1.00 43.72      A   
ATOM   1929  NE2 GLN   120      12.551 139.301  38.653  1.00 43.84      A   
ATOM   1930 HE21 GLN   120      13.325 139.725  39.124  1.00  0.00      A   
ATOM   1931 HE22 GLN   120      11.853 138.813  39.177  1.00  0.00      A   
ATOM   1932  C   GLN   120       8.374 137.908  36.447  1.00 28.28      A   
ATOM   1933  O   GLN   120       7.755 138.151  37.487  1.00 28.97      A   
ATOM   1934  N   VAL   121       8.554 136.671  35.998  1.00 26.00      A   
ATOM   1935  HN  VAL   121       9.055 136.477  35.158  1.00  0.00      A   
ATOM   1936  CA  VAL   121       8.025 135.520  36.712  1.00 25.92      A   
ATOM   1937  HA  VAL   121       7.729 135.848  37.697  1.00  0.00      A   
ATOM   1938  CB  VAL   121       6.815 134.903  35.967  1.00 27.00      A   
ATOM   1939  HB  VAL   121       7.143 134.518  34.979  1.00  0.00      A   
ATOM   1940  CG1 VAL   121       6.232 133.769  36.785  1.00 26.88      A   
ATOM   1941 HG11 VAL   121       6.144 134.072  37.850  1.00  0.00      A   
ATOM   1942 HG12 VAL   121       6.894 132.878  36.722  1.00  0.00      A   
ATOM   1943 HG13 VAL   121       5.220 133.511  36.406  1.00  0.00      A   
ATOM   1944  CG2 VAL   121       5.749 135.979  35.692  1.00 27.51      A   
ATOM   1945 HG21 VAL   121       6.230 136.903  35.306  1.00  0.00      A   
ATOM   1946 HG22 VAL   121       5.209 136.226  36.631  1.00  0.00      A   
ATOM   1947 HG23 VAL   121       5.028 135.611  34.932  1.00  0.00      A   
ATOM   1948  C   VAL   121       9.093 134.435  36.846  1.00 26.70      A   
ATOM   1949  O   VAL   121       9.830 134.162  35.894  1.00 26.51      A   
ATOM   1950  N   THR   122       9.153 133.824  38.026  1.00 26.08      A   
ATOM   1951  HN  THR   122       8.539 134.072  38.771  1.00  0.00      A   
ATOM   1952  CA  THR   122      10.108 132.754  38.328  1.00 26.73      A   
ATOM   1953  HA  THR   122      10.694 132.571  37.440  1.00  0.00      A   
ATOM   1954  CB  THR   122      11.028 133.142  39.502  1.00 28.84      A   
ATOM   1955  HB  THR   122      10.420 133.333  40.413  1.00  0.00      A   
ATOM   1956  OG1 THR   122      11.750 134.328  39.165  1.00 27.41      A   
ATOM   1957  HG1 THR   122      12.304 134.526  39.923  1.00  0.00      A   
ATOM   1958  CG2 THR   122      12.013 132.009  39.807  1.00 27.21      A   
ATOM   1959 HG21 THR   122      12.448 131.617  38.863  1.00  0.00      A   
ATOM   1960 HG22 THR   122      11.487 131.179  40.326  1.00  0.00      A   
ATOM   1961 HG23 THR   122      12.838 132.388  40.447  1.00  0.00      A   
ATOM   1962  C   THR   122       9.396 131.470  38.738  1.00 27.09      A   
ATOM   1963  O   THR   122       8.570 131.479  39.652  1.00 29.11      A   
ATOM   1964  N   LYS   123       9.724 130.363  38.077  1.00 25.20      A   
ATOM   1965  HN  LYS   123      10.386 130.358  37.332  1.00  0.00      A   
ATOM   1966  CA  LYS   123       9.119 129.083  38.421  1.00 25.36      A   
ATOM   1967  HA  LYS   123       8.422 129.250  39.228  1.00  0.00      A   
ATOM   1968  CB  LYS   123       8.396 128.478  37.212  1.00 27.00      A   
ATOM   1969  HB1 LYS   123       9.158 128.142  36.477  1.00  0.00      A   
ATOM   1970  HB2 LYS   123       7.769 129.267  36.744  1.00  0.00      A   
ATOM   1971  CG  LYS   123       7.502 127.292  37.561  1.00 23.42      A   
ATOM   1972  HG1 LYS   123       6.918 127.537  38.473  1.00  0.00      A   
ATOM   1973  HG2 LYS   123       8.141 126.408  37.771  1.00  0.00      A   
ATOM   1974  CD  LYS   123       6.538 126.951  36.431  1.00 24.29      A   
ATOM   1975  HD1 LYS   123       7.111 126.830  35.487  1.00  0.00      A   
ATOM   1976  HD2 LYS   123       5.813 127.785  36.306  1.00  0.00      A   
ATOM   1977  CE  LYS   123       5.772 125.662  36.720  1.00 24.67      A   
ATOM   1978  HE1 LYS   123       6.494 124.831  36.870  1.00  0.00      A   
ATOM   1979  HE2 LYS   123       5.100 125.434  35.865  1.00  0.00      A   
ATOM   1980  NZ  LYS   123       4.925 125.736  37.940  1.00 25.53      A   
ATOM   1981  HZ1 LYS   123       4.403 126.637  37.946  1.00  0.00      A   
ATOM   1982  HZ2 LYS   123       5.528 125.679  38.785  1.00  0.00      A   
ATOM   1983  HZ3 LYS   123       4.250 124.945  37.942  1.00  0.00      A   
ATOM   1984  C   LYS   123      10.242 128.162  38.897  1.00 27.13      A   
ATOM   1985  O   LYS   123      11.368 128.244  38.402  1.00 28.03      A   
ATOM   1986  N   VAL   124       9.933 127.307  39.867  1.00 26.91      A   
ATOM   1987  HN  VAL   124       9.014 127.252  40.251  1.00  0.00      A   
ATOM   1988  CA  VAL   124      10.923 126.391  40.436  1.00 28.56      A   
ATOM   1989  HA  VAL   124      11.874 126.593  39.965  1.00  0.00      A   
ATOM   1990  CB  VAL   124      11.031 126.580  41.949  1.00 26.92      A   
ATOM   1991  HB  VAL   124      10.042 126.392  42.419  1.00  0.00      A   
ATOM   1992  CG1 VAL   124      12.058 125.610  42.517  1.00 31.06      A   
ATOM   1993 HG11 VAL   124      12.970 125.605  41.882  1.00  0.00      A   
ATOM   1994 HG12 VAL   124      11.636 124.583  42.541  1.00  0.00      A   
ATOM   1995 HG13 VAL   124      12.344 125.921  43.544  1.00  0.00      A   
ATOM   1996  CG2 VAL   124      11.426 128.028  42.268  1.00 27.44      A   
ATOM   1997 HG21 VAL   124      10.825 128.732  41.654  1.00  0.00      A   
ATOM   1998 HG22 VAL   124      12.501 128.185  42.039  1.00  0.00      A   
ATOM   1999 HG23 VAL   124      11.237 128.244  43.342  1.00  0.00      A   
ATOM   2000  C   VAL   124      10.615 124.925  40.155  1.00 27.80      A   
ATOM   2001  O   VAL   124       9.492 124.462  40.355  1.00 28.71      A   
ATOM   2002  N   PHE   125      11.621 124.196  39.685  1.00 27.95      A   
ATOM   2003  HN  PHE   125      12.526 124.578  39.516  1.00  0.00      A   
ATOM   2004  CA  PHE   125      11.447 122.785  39.388  1.00 28.28      A   
ATOM   2005  HA  PHE   125      10.440 122.508  39.666  1.00  0.00      A   
ATOM   2006  CB  PHE   125      11.681 122.507  37.904  1.00 28.70      A   
ATOM   2007  HB1 PHE   125      11.620 121.413  37.722  1.00  0.00      A   
ATOM   2008  HB2 PHE   125      12.683 122.887  37.614  1.00  0.00      A   
ATOM   2009  CG  PHE   125      10.677 123.164  37.001  1.00 27.90      A   
ATOM   2010  CD1 PHE   125      10.874 124.467  36.552  1.00 30.06      A   
ATOM   2011  HD1 PHE   125      11.767 125.003  36.838  1.00  0.00      A   
ATOM   2012  CD2 PHE   125       9.521 122.486  36.624  1.00 27.35      A   
ATOM   2013  HD2 PHE   125       9.361 121.474  36.967  1.00  0.00      A   
ATOM   2014  CE1 PHE   125       9.928 125.088  35.738  1.00 29.77      A   
ATOM   2015  HE1 PHE   125      10.091 126.099  35.396  1.00  0.00      A   
ATOM   2016  CE2 PHE   125       8.565 123.097  35.808  1.00 28.00      A   
ATOM   2017  HE2 PHE   125       7.671 122.562  35.524  1.00  0.00      A   
ATOM   2018  CZ  PHE   125       8.773 124.404  35.364  1.00 28.81      A   
ATOM   2019  HZ  PHE   125       8.040 124.883  34.732  1.00  0.00      A   
ATOM   2020  C   PHE   125      12.414 121.966  40.234  1.00 31.10      A   
ATOM   2021  O   PHE   125      13.595 122.299  40.324  1.00 31.52      A   
ATOM   2022  N   GLN   126      11.893 120.902  40.846  1.00 32.87      A   
ATOM   2023  HN  GLN   126      10.933 120.657  40.735  1.00  0.00      A   
ATOM   2024  CA  GLN   126      12.673 120.015  41.721  1.00 35.13      A   
ATOM   2025  HA  GLN   126      13.719 120.166  41.505  1.00  0.00      A   
ATOM   2026  CB  GLN   126      12.384 120.322  43.184  1.00 36.94      A   
ATOM   2027  HB1 GLN   126      12.919 119.572  43.803  1.00  0.00      A   
ATOM   2028  HB2 GLN   126      11.291 120.213  43.347  1.00  0.00      A   
ATOM   2029  CG  GLN   126      12.790 121.695  43.662  1.00 41.81      A   
ATOM   2030  HG1 GLN   126      12.356 122.463  42.987  1.00  0.00      A   
ATOM   2031  HG2 GLN   126      13.898 121.777  43.642  1.00  0.00      A   
ATOM   2032  CD  GLN   126      12.305 121.949  45.070  1.00 44.74      A   
ATOM   2033  OE1 GLN   126      12.587 121.168  45.980  1.00 49.08      A   
ATOM   2034  NE2 GLN   126      11.565 123.034  45.260  1.00 43.72      A   
ATOM   2035 HE21 GLN   126      11.219 123.250  46.173  1.00  0.00      A   
ATOM   2036 HE22 GLN   126      11.354 123.637  44.490  1.00  0.00      A   
ATOM   2037  C   GLN   126      12.290 118.565  41.483  1.00 35.52      A   
ATOM   2038  O   GLN   126      11.122 118.256  41.240  1.00 33.22      A   
ATOM   2039  N   ILE   127      13.275 117.678  41.583  1.00 36.65      A   
ATOM   2040  HN  ILE   127      14.210 117.948  41.799  1.00  0.00      A   
ATOM   2041  CA  ILE   127      13.049 116.250  41.383  1.00 37.96      A   
ATOM   2042  HA  ILE   127      12.404 116.134  40.524  1.00  0.00      A   
ATOM   2043  CB  ILE   127      14.390 115.496  41.154  1.00 36.88      A   
ATOM   2044  HB  ILE   127      15.118 115.788  41.940  1.00  0.00      A   
ATOM   2045  CG2 ILE   127      14.162 113.990  41.207  1.00 34.72      A   
ATOM   2046 HG21 ILE   127      13.259 113.719  40.620  1.00  0.00      A   
ATOM   2047 HG22 ILE   127      14.011 113.668  42.260  1.00  0.00      A   
ATOM   2048 HG23 ILE   127      15.038 113.459  40.776  1.00  0.00      A   
ATOM   2049  CG1 ILE   127      15.014 115.902  39.818  1.00 35.86      A   
ATOM   2050 HG11 ILE   127      16.068 115.552  39.805  1.00  0.00      A   
ATOM   2051 HG12 ILE   127      15.001 117.009  39.749  1.00  0.00      A   
ATOM   2052  CD1 ILE   127      14.314 115.342  38.608  1.00 33.97      A   
ATOM   2053  HD1 ILE   127      13.213 115.456  38.717  1.00  0.00      A   
ATOM   2054  HD2 ILE   127      14.550 114.261  38.500  1.00  0.00      A   
ATOM   2055  HD3 ILE   127      14.638 115.889  37.697  1.00  0.00      A   
ATOM   2056  C   ILE   127      12.365 115.614  42.596  1.00 41.45      A   
ATOM   2057  O   ILE   127      12.552 116.052  43.738  1.00 40.01      A   
ATOM   2058  N   LYS   128      11.562 114.589  42.320  1.00 43.98      A   
ATOM   2059  HN  LYS   128      11.393 114.303  41.380  1.00  0.00      A   
ATOM   2060  CA  LYS   128      10.871 113.808  43.343  1.00 47.15      A   
ATOM   2061  HA  LYS   128      11.449 113.874  44.253  1.00  0.00      A   
ATOM   2062  CB  LYS   128       9.446 114.318  43.589  1.00 44.90      A   
ATOM   2063  HB1 LYS   128       8.868 113.511  44.087  1.00  0.00      A   
ATOM   2064  HB2 LYS   128       8.980 114.541  42.606  1.00  0.00      A   
ATOM   2065  CG  LYS   128       9.367 115.565  44.450  1.00 43.70      A   
ATOM   2066  HG1 LYS   128       9.765 116.429  43.876  1.00  0.00      A   
ATOM   2067  HG2 LYS   128       9.990 115.420  45.358  1.00  0.00      A   
ATOM   2068  CD  LYS   128       7.936 115.865  44.871  1.00 43.15      A   
ATOM   2069  HD1 LYS   128       7.598 115.093  45.595  1.00  0.00      A   
ATOM   2070  HD2 LYS   128       7.276 115.832  43.977  1.00  0.00      A   
ATOM   2071  CE  LYS   128       7.835 117.237  45.519  1.00 44.67      A   
ATOM   2072  HE1 LYS   128       6.811 117.389  45.923  1.00  0.00      A   
ATOM   2073  HE2 LYS   128       8.070 118.024  44.772  1.00  0.00      A   
ATOM   2074  NZ  LYS   128       8.799 117.377  46.649  1.00 45.04      A   
ATOM   2075  HZ1 LYS   128       9.727 117.006  46.362  1.00  0.00      A   
ATOM   2076  HZ2 LYS   128       8.450 116.842  47.470  1.00  0.00      A   
ATOM   2077  HZ3 LYS   128       8.891 118.382  46.904  1.00  0.00      A   
ATOM   2078  C   LYS   128      10.814 112.370  42.836  1.00 50.20      A   
ATOM   2079  O   LYS   128      10.774 112.133  41.625  1.00 50.29      A   
ATOM   2080  N   LYS   129      10.809 111.415  43.759  1.00 55.03      A   
ATOM   2081  HN  LYS   129      10.842 111.618  44.735  1.00  0.00      A   
ATOM   2082  CA  LYS   129      10.754 110.003  43.394  1.00 59.37      A   
ATOM   2083  HA  LYS   129      10.575 109.935  42.331  1.00  0.00      A   
ATOM   2084  CB  LYS   129      12.074 109.322  43.759  1.00 59.31      A   
ATOM   2085  HB1 LYS   129      12.016 108.253  43.465  1.00  0.00      A   
ATOM   2086  HB2 LYS   129      12.215 109.384  44.859  1.00  0.00      A   
ATOM   2087  CG  LYS   129      13.279 109.952  43.077  1.00 61.90      A   
ATOM   2088  HG1 LYS   129      13.291 111.040  43.301  1.00  0.00      A   
ATOM   2089  HG2 LYS   129      13.185 109.812  41.979  1.00  0.00      A   
ATOM   2090  CD  LYS   129      14.591 109.342  43.538  1.00 62.83      A   
ATOM   2091  HD1 LYS   129      14.627 108.274  43.232  1.00  0.00      A   
ATOM   2092  HD2 LYS   129      14.655 109.400  44.646  1.00  0.00      A   
ATOM   2093  CE  LYS   129      15.772 110.083  42.925  1.00 64.29      A   
ATOM   2094  HE1 LYS   129      15.695 111.165  43.164  1.00  0.00      A   
ATOM   2095  HE2 LYS   129      15.771 109.935  41.824  1.00  0.00      A   
ATOM   2096  NZ  LYS   129      17.088 109.602  43.442  1.00 66.74      A   
ATOM   2097  HZ1 LYS   129      17.097 108.562  43.455  1.00  0.00      A   
ATOM   2098  HZ2 LYS   129      17.235 109.963  44.406  1.00  0.00      A   
ATOM   2099  HZ3 LYS   129      17.850 109.948  42.824  1.00  0.00      A   
ATOM   2100  C   LYS   129       9.594 109.301  44.088  1.00 62.36      A   
ATOM   2101  O   LYS   129       9.068 109.795  45.085  1.00 61.59      A   
ATOM   2102  N   GLY   130       9.195 108.152  43.547  1.00 65.26      A   
ATOM   2103  HN  GLY   130       9.620 107.768  42.732  1.00  0.00      A   
ATOM   2104  CA  GLY   130       8.104 107.392  44.128  1.00 70.25      A   
ATOM   2105  HA1 GLY   130       7.427 107.113  43.333  1.00  0.00      A   
ATOM   2106  HA2 GLY   130       7.597 108.023  44.843  1.00  0.00      A   
ATOM   2107  C   GLY   130       8.602 106.140  44.827  1.00 73.69      A   
ATOM   2108  O   GLY   130       7.817 105.393  45.417  1.00 74.11      A   
ATOM   2109  N   LYS   131       9.914 105.917  44.754  1.00 76.24      A   
ATOM   2110  HN  LYS   131      10.517 106.540  44.263  1.00  0.00      A   
ATOM   2111  CA  LYS   131      10.576 104.765  45.372  1.00 78.84      A   
ATOM   2112  HA  LYS   131      11.642 104.924  45.321  1.00  0.00      A   
ATOM   2113  CB  LYS   131      10.131 104.606  46.831  1.00 79.03      A   
ATOM   2114  HB1 LYS   131      10.278 103.547  47.133  1.00  0.00      A   
ATOM   2115  HB2 LYS   131       9.050 104.853  46.900  1.00  0.00      A   
ATOM   2116  CG  LYS   131      10.896 105.497  47.797  1.00 79.57      A   
ATOM   2117  HG1 LYS   131      10.530 105.318  48.831  1.00  0.00      A   
ATOM   2118  HG2 LYS   131      10.721 106.562  47.533  1.00  0.00      A   
ATOM   2119  CD  LYS   131      12.393 105.201  47.732  1.00 79.10      A   
ATOM   2120  HD1 LYS   131      12.735 105.298  46.680  1.00  0.00      A   
ATOM   2121  HD2 LYS   131      12.570 104.158  48.073  1.00  0.00      A   
ATOM   2122  CE  LYS   131      13.201 106.151  48.605  1.00 78.57      A   
ATOM   2123  HE1 LYS   131      12.996 107.199  48.301  1.00  0.00      A   
ATOM   2124  HE2 LYS   131      14.284 105.927  48.497  1.00  0.00      A   
ATOM   2125  NZ  LYS   131      12.858 106.027  50.050  1.00 77.95      A   
ATOM   2126  HZ1 LYS   131      12.804 105.021  50.309  1.00  0.00      A   
ATOM   2127  HZ2 LYS   131      11.940 106.481  50.228  1.00  0.00      A   
ATOM   2128  HZ3 LYS   131      13.592 106.494  50.621  1.00  0.00      A   
ATOM   2129  C   LYS   131      10.402 103.441  44.636  1.00 80.32      A   
ATOM   2130  O   LYS   131       9.592 103.329  43.716  1.00 80.66      A   
ATOM   2131  N   ASP   132      11.180 102.445  45.062  1.00 81.39      A   
ATOM   2132  HN  ASP   132      11.818 102.571  45.818  1.00  0.00      A   
ATOM   2133  CA  ASP   132      11.168 101.107  44.469  1.00 82.40      A   
ATOM   2134  HA  ASP   132      11.746 100.454  45.107  1.00  0.00      A   
ATOM   2135  CB  ASP   132       9.734 100.583  44.332  1.00 82.87      A   
ATOM   2136  HB1 ASP   132       9.649 100.003  43.388  1.00  0.00      A   
ATOM   2137  HB2 ASP   132       9.037 101.446  44.293  1.00  0.00      A   
ATOM   2138  CG  ASP   132       9.327  99.685  45.489  1.00 82.95      A   
ATOM   2139  OD1 ASP   132       9.519 100.085  46.657  1.00 82.88      A   
ATOM   2140  OD2 ASP   132       8.809  98.577  45.227  1.00 82.97      A   
ATOM   2141  C   ASP   132      11.862 101.095  43.110  1.00 82.99      A   
ATOM   2142  O   ASP   132      13.074 100.884  43.029  1.00 82.82      A   
ATOM   2143  N   ASP   133      11.091 101.319  42.048  1.00 83.24      A   
ATOM   2144  HN  ASP   133      10.111 101.480  42.128  1.00  0.00      A   
ATOM   2145  CA  ASP   133      11.640 101.342  40.695  1.00 83.56      A   
ATOM   2146  HA  ASP   133      11.968 100.344  40.446  1.00  0.00      A   
ATOM   2147  CB  ASP   133      10.569 101.817  39.705  1.00 83.60      A   
ATOM   2148  HB1 ASP   133      10.258 102.849  39.977  1.00  0.00      A   
ATOM   2149  HB2 ASP   133       9.689 101.142  39.775  1.00  0.00      A   
ATOM   2150  CG  ASP   133      11.058 101.825  38.266  1.00 83.81      A   
ATOM   2151  OD1 ASP   133      11.442 100.749  37.760  1.00 83.66      A   
ATOM   2152  OD2 ASP   133      11.056 102.907  37.640  1.00 83.20      A   
ATOM   2153  C   ASP   133      12.848 102.281  40.657  1.00 83.80      A   
ATOM   2154  O   ASP   133      12.842 103.330  41.308  1.00 84.31      A   
ATOM   2155  N   GLN   134      13.879 101.897  39.906  1.00 83.55      A   
ATOM   2156  HN  GLN   134      13.866 101.044  39.392  1.00  0.00      A   
ATOM   2157  CA  GLN   134      15.098 102.697  39.784  1.00 82.80      A   
ATOM   2158  HA  GLN   134      15.714 102.506  40.650  1.00  0.00      A   
ATOM   2159  CB  GLN   134      15.846 102.325  38.502  1.00 83.46      A   
ATOM   2160  HB1 GLN   134      16.693 103.030  38.372  1.00  0.00      A   
ATOM   2161  HB2 GLN   134      15.150 102.436  37.644  1.00  0.00      A   
ATOM   2162  CG  GLN   134      16.394 100.907  38.497  1.00 83.45      A   
ATOM   2163  HG1 GLN   134      15.560 100.196  38.676  1.00  0.00      A   
ATOM   2164  HG2 GLN   134      17.142 100.805  39.311  1.00  0.00      A   
ATOM   2165  CD  GLN   134      17.061 100.547  37.184  1.00 83.97      A   
ATOM   2166  OE1 GLN   134      16.412 100.497  36.137  1.00 83.98      A   
ATOM   2167  NE2 GLN   134      18.365 100.295  37.233  1.00 83.68      A   
ATOM   2168 HE21 GLN   134      18.859 100.051  36.398  1.00  0.00      A   
ATOM   2169 HE22 GLN   134      18.852 100.348  38.104  1.00  0.00      A   
ATOM   2170  C   GLN   134      14.802 104.194  39.790  1.00 82.04      A   
ATOM   2171  O   GLN   134      15.594 104.989  40.299  1.00 82.64      A   
ATOM   2172  N   GLU   135      13.656 104.555  39.215  1.00 80.97      A   
ATOM   2173  HN  GLU   135      13.053 103.879  38.801  1.00  0.00      A   
ATOM   2174  CA  GLU   135      13.184 105.936  39.137  1.00 78.76      A   
ATOM   2175  HA  GLU   135      12.910 106.142  38.112  1.00  0.00      A   
ATOM   2176  CB  GLU   135      11.981 106.132  40.061  1.00 79.63      A   
ATOM   2177  HB1 GLU   135      11.659 107.193  39.991  1.00  0.00      A   
ATOM   2178  HB2 GLU   135      12.306 105.922  41.101  1.00  0.00      A   
ATOM   2179  CG  GLU   135      10.790 105.255  39.751  1.00 81.77      A   
ATOM   2180  HG1 GLU   135      11.113 104.192  39.742  1.00  0.00      A   
ATOM   2181  HG2 GLU   135      10.391 105.523  38.749  1.00  0.00      A   
ATOM   2182  CD  GLU   135       9.685 105.418  40.774  1.00 82.92      A   
ATOM   2183  OE1 GLU   135       9.180 106.551  40.928  1.00 84.21      A   
ATOM   2184  OE2 GLU   135       9.323 104.415  41.425  1.00 84.30      A   
ATOM   2185  C   GLU   135      14.218 106.997  39.478  1.00 76.28      A   
ATOM   2186  O   GLU   135      14.532 107.215  40.649  1.00 76.58      A   
ATOM   2187  N   ASP   136      14.741 107.663  38.456  1.00 73.74      A   
ATOM   2188  HN  ASP   136      14.499 107.469  37.509  1.00  0.00      A   
ATOM   2189  CA  ASP   136      15.709 108.727  38.678  1.00 70.99      A   
ATOM   2190  HA  ASP   136      16.494 108.339  39.310  1.00  0.00      A   
ATOM   2191  CB  ASP   136      16.286 109.209  37.347  1.00 72.94      A   
ATOM   2192  HB1 ASP   136      17.154 109.872  37.549  1.00  0.00      A   
ATOM   2193  HB2 ASP   136      15.507 109.783  36.802  1.00  0.00      A   
ATOM   2194  CG  ASP   136      16.745 108.067  36.468  1.00 74.71      A   
ATOM   2195  OD1 ASP   136      15.902 107.215  36.116  1.00 75.45      A   
ATOM   2196  OD2 ASP   136      17.946 108.023  36.129  1.00 76.27      A   
ATOM   2197  C   ASP   136      14.902 109.848  39.313  1.00 67.40      A   
ATOM   2198  O   ASP   136      15.452 110.817  39.835  1.00 68.21      A   
ATOM   2199  N   GLY   137      13.583 109.686  39.264  1.00 63.25      A   
ATOM   2200  HN  GLY   137      13.162 108.881  38.853  1.00  0.00      A   
ATOM   2201  CA  GLY   137      12.675 110.677  39.807  1.00 56.78      A   
ATOM   2202  HA1 GLY   137      13.213 111.300  40.505  1.00  0.00      A   
ATOM   2203  HA2 GLY   137      11.863 110.171  40.308  1.00  0.00      A   
ATOM   2204  C   GLY   137      12.139 111.516  38.665  1.00 52.21      A   
ATOM   2205  O   GLY   137      12.631 111.422  37.538  1.00 52.41      A   
ATOM   2206  N   ILE   138      11.121 112.326  38.935  1.00 48.71      A   
ATOM   2207  HN  ILE   138      10.702 112.382  39.838  1.00  0.00      A   
ATOM   2208  CA  ILE   138      10.560 113.185  37.900  1.00 43.70      A   
ATOM   2209  HA  ILE   138      11.225 113.152  37.050  1.00  0.00      A   
ATOM   2210  CB  ILE   138       9.140 112.736  37.478  1.00 43.29      A   
ATOM   2211  HB  ILE   138       8.733 113.447  36.728  1.00  0.00      A   
ATOM   2212  CG2 ILE   138       9.196 111.334  36.875  1.00 43.08      A   
ATOM   2213 HG21 ILE   138       9.833 110.674  37.501  1.00  0.00      A   
ATOM   2214 HG22 ILE   138       9.628 111.379  35.852  1.00  0.00      A   
ATOM   2215 HG23 ILE   138       8.173 110.902  36.830  1.00  0.00      A   
ATOM   2216  CG1 ILE   138       8.200 112.784  38.685  1.00 43.40      A   
ATOM   2217 HG11 ILE   138       8.217 113.813  39.103  1.00  0.00      A   
ATOM   2218 HG12 ILE   138       8.578 112.076  39.454  1.00  0.00      A   
ATOM   2219  CD1 ILE   138       6.765 112.421  38.364  1.00 44.79      A   
ATOM   2220  HD1 ILE   138       6.735 111.517  37.719  1.00  0.00      A   
ATOM   2221  HD2 ILE   138       6.275 113.259  37.823  1.00  0.00      A   
ATOM   2222  HD3 ILE   138       6.211 112.207  39.302  1.00  0.00      A   
ATOM   2223  C   ILE   138      10.488 114.615  38.420  1.00 40.15      A   
ATOM   2224  O   ILE   138      10.479 114.850  39.628  1.00 38.04      A   
ATOM   2225  N   LEU   139      10.446 115.570  37.501  1.00 38.30      A   
ATOM   2226  HN  LEU   139      10.464 115.378  36.523  1.00  0.00      A   
ATOM   2227  CA  LEU   139      10.369 116.969  37.892  1.00 33.38      A   
ATOM   2228  HA  LEU   139      11.080 117.133  38.688  1.00  0.00      A   
ATOM   2229  CB  LEU   139      10.684 117.880  36.703  1.00 35.12      A   
ATOM   2230  HB1 LEU   139      10.334 118.897  36.972  1.00  0.00      A   
ATOM   2231  HB2 LEU   139      10.093 117.507  35.843  1.00  0.00      A   
ATOM   2232  CG  LEU   139      12.128 118.017  36.226  1.00 35.76      A   
ATOM   2233  HG  LEU   139      12.489 117.042  35.836  1.00  0.00      A   
ATOM   2234  CD1 LEU   139      12.187 119.069  35.119  1.00 35.81      A   
ATOM   2235 HD11 LEU   139      11.591 119.961  35.408  1.00  0.00      A   
ATOM   2236 HD12 LEU   139      11.768 118.651  34.179  1.00  0.00      A   
ATOM   2237 HD13 LEU   139      13.240 119.384  34.953  1.00  0.00      A   
ATOM   2238  CD2 LEU   139      13.011 118.429  37.396  1.00 35.15      A   
ATOM   2239 HD21 LEU   139      12.763 117.822  38.294  1.00  0.00      A   
ATOM   2240 HD22 LEU   139      12.845 119.501  37.637  1.00  0.00      A   
ATOM   2241 HD23 LEU   139      14.079 118.265  37.141  1.00  0.00      A   
ATOM   2242  C   LEU   139       8.988 117.319  38.424  1.00 32.19      A   
ATOM   2243  O   LEU   139       7.971 116.799  37.950  1.00 30.21      A   
ATOM   2244  N   THR   140       8.967 118.203  39.415  1.00 28.59      A   
ATOM   2245  HN  THR   140       9.804 118.580  39.801  1.00  0.00      A   
ATOM   2246  CA  THR   140       7.722 118.684  40.005  1.00 31.17      A   
ATOM   2247  HA  THR   140       6.921 118.442  39.322  1.00  0.00      A   
ATOM   2248  CB  THR   140       7.453 118.046  41.381  1.00 31.74      A   
ATOM   2249  HB  THR   140       6.443 118.337  41.742  1.00  0.00      A   
ATOM   2250  OG1 THR   140       8.431 118.501  42.319  1.00 31.50      A   
ATOM   2251  HG1 THR   140       8.217 118.076  43.152  1.00  0.00      A   
ATOM   2252  CG2 THR   140       7.523 116.525  41.285  1.00 34.48      A   
ATOM   2253 HG21 THR   140       8.412 116.221  40.692  1.00  0.00      A   
ATOM   2254 HG22 THR   140       6.612 116.136  40.782  1.00  0.00      A   
ATOM   2255 HG23 THR   140       7.607 116.086  42.301  1.00  0.00      A   
ATOM   2256  C   THR   140       7.903 120.185  40.192  1.00 28.99      A   
ATOM   2257  O   THR   140       9.024 120.685  40.138  1.00 29.19      A   
ATOM   2258  N   SER   141       6.811 120.906  40.398  1.00 29.83      A   
ATOM   2259  HN  SER   141       5.897 120.509  40.422  1.00  0.00      A   
ATOM   2260  CA  SER   141       6.908 122.344  40.600  1.00 27.92      A   
ATOM   2261  HA  SER   141       7.796 122.543  41.183  1.00  0.00      A   
ATOM   2262  CB  SER   141       6.982 123.070  39.245  1.00 29.62      A   
ATOM   2263  HB1 SER   141       6.075 122.832  38.650  1.00  0.00      A   
ATOM   2264  HB2 SER   141       7.885 122.731  38.694  1.00  0.00      A   
ATOM   2265  OG  SER   141       7.058 124.483  39.409  1.00 28.62      A   
ATOM   2266  HG1 SER   141       7.100 124.851  38.522  1.00  0.00      A   
ATOM   2267  C   SER   141       5.717 122.849  41.402  1.00 29.60      A   
ATOM   2268  O   SER   141       4.777 122.099  41.693  1.00 28.00      A   
ATOM   2269  N   GLU   142       5.784 124.116  41.782  1.00 29.26      A   
ATOM   2270  HN  GLU   142       6.573 124.686  41.570  1.00  0.00      A   
ATOM   2271  CA  GLU   142       4.715 124.764  42.532  1.00 31.30      A   
ATOM   2272  HA  GLU   142       4.002 124.006  42.818  1.00  0.00      A   
ATOM   2273  CB  GLU   142       5.267 125.468  43.777  1.00 33.62      A   
ATOM   2274  HB1 GLU   142       4.460 126.101  44.203  1.00  0.00      A   
ATOM   2275  HB2 GLU   142       6.107 126.122  43.459  1.00  0.00      A   
ATOM   2276  CG  GLU   142       5.775 124.541  44.875  1.00 42.82      A   
ATOM   2277  HG1 GLU   142       6.347 125.139  45.616  1.00  0.00      A   
ATOM   2278  HG2 GLU   142       6.447 123.780  44.423  1.00  0.00      A   
ATOM   2279  CD  GLU   142       4.653 123.821  45.601  1.00 47.64      A   
ATOM   2280  OE1 GLU   142       3.507 124.326  45.591  1.00 50.80      A   
ATOM   2281  OE2 GLU   142       4.921 122.755  46.197  1.00 51.08      A   
ATOM   2282  C   GLU   142       4.143 125.820  41.606  1.00 29.17      A   
ATOM   2283  O   GLU   142       4.873 126.392  40.796  1.00 26.22      A   
ATOM   2284  N   PRO   143       2.835 126.093  41.710  1.00 30.03      A   
ATOM   2285  CA  PRO   143       2.238 127.113  40.843  1.00 30.52      A   
ATOM   2286  HA  PRO   143       2.463 126.906  39.809  1.00  0.00      A   
ATOM   2287  CD  PRO   143       1.818 125.467  42.571  1.00 31.04      A   
ATOM   2288  HD1 PRO   143       1.755 125.996  43.545  1.00  0.00      A   
ATOM   2289  HD2 PRO   143       2.053 124.395  42.735  1.00  0.00      A   
ATOM   2290  CB  PRO   143       0.748 127.055  41.197  1.00 31.16      A   
ATOM   2291  HB1 PRO   143       0.117 127.216  40.298  1.00  0.00      A   
ATOM   2292  HB2 PRO   143       0.488 127.820  41.959  1.00  0.00      A   
ATOM   2293  CG  PRO   143       0.564 125.651  41.748  1.00 34.72      A   
ATOM   2294  HG1 PRO   143      -0.348 125.577  42.376  1.00  0.00      A   
ATOM   2295  HG2 PRO   143       0.501 124.900  40.931  1.00  0.00      A   
ATOM   2296  C   PRO   143       2.841 128.469  41.208  1.00 30.67      A   
ATOM   2297  O   PRO   143       3.158 128.715  42.372  1.00 29.80      A   
ATOM   2298  N   VAL   144       3.003 129.340  40.218  1.00 29.87      A   
ATOM   2299  HN  VAL   144       2.761 129.126  39.275  1.00  0.00      A   
ATOM   2300  CA  VAL   144       3.548 130.666  40.460  1.00 29.04      A   
ATOM   2301  HA  VAL   144       3.512 130.848  41.524  1.00  0.00      A   
ATOM   2302  CB  VAL   144       5.007 130.789  39.950  1.00 30.90      A   
ATOM   2303  HB  VAL   144       5.624 129.985  40.403  1.00  0.00      A   
ATOM   2304  CG1 VAL   144       5.052 130.668  38.438  1.00 31.15      A   
ATOM   2305 HG11 VAL   144       4.247 131.283  37.981  1.00  0.00      A   
ATOM   2306 HG12 VAL   144       4.900 129.609  38.138  1.00  0.00      A   
ATOM   2307 HG13 VAL   144       6.032 131.028  38.059  1.00  0.00      A   
ATOM   2308  CG2 VAL   144       5.595 132.118  40.387  1.00 32.71      A   
ATOM   2309 HG21 VAL   144       5.352 132.311  41.453  1.00  0.00      A   
ATOM   2310 HG22 VAL   144       5.170 132.940  39.771  1.00  0.00      A   
ATOM   2311 HG23 VAL   144       6.699 132.098  40.273  1.00  0.00      A   
ATOM   2312  C   VAL   144       2.664 131.657  39.711  1.00 29.48      A   
ATOM   2313  O   VAL   144       2.258 131.395  38.581  1.00 27.92      A   
ATOM   2314  N   PRO   145       2.366 132.812  40.327  1.00 30.49      A   
ATOM   2315  CA  PRO   145       1.515 133.817  39.684  1.00 30.84      A   
ATOM   2316  HA  PRO   145       0.619 133.359  39.296  1.00  0.00      A   
ATOM   2317  CD  PRO   145       2.661 133.196  41.719  1.00 30.47      A   
ATOM   2318  HD1 PRO   145       3.604 133.780  41.770  1.00  0.00      A   
ATOM   2319  HD2 PRO   145       2.736 132.296  42.363  1.00  0.00      A   
ATOM   2320  CB  PRO   145       1.280 134.841  40.797  1.00 31.32      A   
ATOM   2321  HB1 PRO   145       0.256 135.268  40.738  1.00  0.00      A   
ATOM   2322  HB2 PRO   145       2.018 135.669  40.741  1.00  0.00      A   
ATOM   2323  CG  PRO   145       1.461 134.034  42.061  1.00 32.76      A   
ATOM   2324  HG1 PRO   145       1.656 134.687  42.937  1.00  0.00      A   
ATOM   2325  HG2 PRO   145       0.572 133.404  42.273  1.00  0.00      A   
ATOM   2326  C   PRO   145       2.056 134.482  38.427  1.00 29.43      A   
ATOM   2327  O   PRO   145       3.238 134.826  38.333  1.00 28.33      A   
ATOM   2328  N   ILE   146       1.162 134.670  37.462  1.00 27.01      A   
ATOM   2329  HN  ILE   146       0.219 134.359  37.549  1.00  0.00      A   
ATOM   2330  CA  ILE   146       1.495 135.339  36.216  1.00 26.06      A   
ATOM   2331  HA  ILE   146       2.264 136.067  36.431  1.00  0.00      A   
ATOM   2332  CB  ILE   146       1.994 134.342  35.136  1.00 25.53      A   
ATOM   2333  HB  ILE   146       2.885 133.801  35.521  1.00  0.00      A   
ATOM   2334  CG2 ILE   146       0.904 133.328  34.779  1.00 25.44      A   
ATOM   2335 HG21 ILE   146      -0.069 133.846  34.644  1.00  0.00      A   
ATOM   2336 HG22 ILE   146       0.799 132.582  35.595  1.00  0.00      A   
ATOM   2337 HG23 ILE   146       1.165 132.810  33.831  1.00  0.00      A   
ATOM   2338  CG1 ILE   146       2.451 135.124  33.900  1.00 24.14      A   
ATOM   2339 HG11 ILE   146       3.115 135.950  34.231  1.00  0.00      A   
ATOM   2340 HG12 ILE   146       1.556 135.557  33.406  1.00  0.00      A   
ATOM   2341  CD1 ILE   146       3.206 134.275  32.879  1.00 27.06      A   
ATOM   2342  HD1 ILE   146       2.678 133.310  32.721  1.00  0.00      A   
ATOM   2343  HD2 ILE   146       4.232 134.061  33.249  1.00  0.00      A   
ATOM   2344  HD3 ILE   146       3.262 134.812  31.908  1.00  0.00      A   
ATOM   2345  C   ILE   146       0.196 136.007  35.782  1.00 25.21      A   
ATOM   2346  O   ILE   146      -0.885 135.438  35.966  1.00 24.32      A   
ATOM   2347  N   GLU   147       0.280 137.230  35.272  1.00 27.54      A   
ATOM   2348  HN  GLU   147       1.139 137.722  35.156  1.00  0.00      A   
ATOM   2349  CA  GLU   147      -0.944 137.901  34.854  1.00 27.94      A   
ATOM   2350  HA  GLU   147      -1.753 137.512  35.453  1.00  0.00      A   
ATOM   2351  CB  GLU   147      -0.848 139.420  35.024  1.00 33.78      A   
ATOM   2352  HB1 GLU   147      -0.137 139.828  34.275  1.00  0.00      A   
ATOM   2353  HB2 GLU   147      -0.468 139.651  36.042  1.00  0.00      A   
ATOM   2354  CG  GLU   147      -2.221 140.086  34.833  1.00 41.39      A   
ATOM   2355  HG1 GLU   147      -2.946 139.609  35.526  1.00  0.00      A   
ATOM   2356  HG2 GLU   147      -2.554 139.921  33.786  1.00  0.00      A   
ATOM   2357  CD  GLU   147      -2.224 141.580  35.099  1.00 46.81      A   
ATOM   2358  OE1 GLU   147      -1.821 141.988  36.210  1.00 50.42      A   
ATOM   2359  OE2 GLU   147      -2.640 142.341  34.196  1.00 49.18      A   
ATOM   2360  C   GLU   147      -1.205 137.549  33.405  1.00 26.18      A   
ATOM   2361  O   GLU   147      -0.418 137.885  32.520  1.00 26.83      A   
ATOM   2362  N   TRP   148      -2.301 136.833  33.183  1.00 26.50      A   
ATOM   2363  HN  TRP   148      -2.907 136.563  33.928  1.00  0.00      A   
ATOM   2364  CA  TRP   148      -2.701 136.389  31.853  1.00 26.52      A   
ATOM   2365  HA  TRP   148      -1.858 135.896  31.392  1.00  0.00      A   
ATOM   2366  CB  TRP   148      -3.890 135.431  31.972  1.00 27.59      A   
ATOM   2367  HB1 TRP   148      -4.283 135.235  30.952  1.00  0.00      A   
ATOM   2368  HB2 TRP   148      -4.677 135.926  32.578  1.00  0.00      A   
ATOM   2369  CG  TRP   148      -3.590 134.114  32.604  1.00 26.74      A   
ATOM   2370  CD2 TRP   148      -3.962 132.828  32.100  1.00 28.28      A   
ATOM   2371  CD1 TRP   148      -2.910 133.889  33.769  1.00 28.35      A   
ATOM   2372  HD1 TRP   148      -2.497 134.660  34.402  1.00  0.00      A   
ATOM   2373  NE1 TRP   148      -2.829 132.538  34.018  1.00 26.89      A   
ATOM   2374  HE1 TRP   148      -2.389 132.127  34.785  1.00  0.00      A   
ATOM   2375  CE2 TRP   148      -3.470 131.865  33.010  1.00 29.22      A   
ATOM   2376  CE3 TRP   148      -4.667 132.396  30.968  1.00 26.91      A   
ATOM   2377  HE3 TRP   148      -5.063 133.094  30.246  1.00  0.00      A   
ATOM   2378  CZ2 TRP   148      -3.657 130.497  32.821  1.00 27.26      A   
ATOM   2379  HZ2 TRP   148      -3.279 129.762  33.516  1.00  0.00      A   
ATOM   2380  CZ3 TRP   148      -4.855 131.032  30.779  1.00 27.65      A   
ATOM   2381  HZ3 TRP   148      -5.396 130.684  29.912  1.00  0.00      A   
ATOM   2382  CH2 TRP   148      -4.351 130.098  31.701  1.00 28.13      A   
ATOM   2383  HH2 TRP   148      -4.512 129.044  31.527  1.00  0.00      A   
ATOM   2384  C   TRP   148      -3.118 137.571  30.979  1.00 26.66      A   
ATOM   2385  O   TRP   148      -3.480 138.630  31.491  1.00 27.61      A   
ATOM   2386  N   PRO   149      -3.064 137.407  29.645  1.00 26.22      A   
ATOM   2387  CA  PRO   149      -3.455 138.473  28.713  1.00 26.21      A   
ATOM   2388  HA  PRO   149      -2.903 139.374  28.922  1.00  0.00      A   
ATOM   2389  CD  PRO   149      -2.486 136.255  28.926  1.00 26.41      A   
ATOM   2390  HD1 PRO   149      -3.250 135.459  28.800  1.00  0.00      A   
ATOM   2391  HD2 PRO   149      -1.610 135.857  29.479  1.00  0.00      A   
ATOM   2392  CB  PRO   149      -3.183 137.863  27.335  1.00 25.29      A   
ATOM   2393  HB1 PRO   149      -2.846 138.638  26.614  1.00  0.00      A   
ATOM   2394  HB2 PRO   149      -4.090 137.367  26.931  1.00  0.00      A   
ATOM   2395  CG  PRO   149      -2.084 136.854  27.605  1.00 24.30      A   
ATOM   2396  HG1 PRO   149      -2.045 136.081  26.808  1.00  0.00      A   
ATOM   2397  HG2 PRO   149      -1.093 137.349  27.674  1.00  0.00      A   
ATOM   2398  C   PRO   149      -4.938 138.766  28.882  1.00 26.15      A   
ATOM   2399  O   PRO   149      -5.724 137.859  29.107  1.00 26.89      A   
ATOM   2400  N   GLN   150      -5.321 140.033  28.765  1.00 27.34      A   
ATOM   2401  HN  GLN   150      -4.679 140.775  28.591  1.00  0.00      A   
ATOM   2402  CA  GLN   150      -6.724 140.400  28.890  1.00 29.60      A   
ATOM   2403  HA  GLN   150      -7.051 140.148  29.888  1.00  0.00      A   
ATOM   2404  CB  GLN   150      -6.898 141.898  28.630  1.00 29.49      A   
ATOM   2405  HB1 GLN   150      -7.982 142.138  28.672  1.00  0.00      A   
ATOM   2406  HB2 GLN   150      -6.518 142.124  27.612  1.00  0.00      A   
ATOM   2407  CG  GLN   150      -6.171 142.793  29.623  1.00 31.31      A   
ATOM   2408  HG1 GLN   150      -6.383 143.855  29.376  1.00  0.00      A   
ATOM   2409  HG2 GLN   150      -5.078 142.611  29.542  1.00  0.00      A   
ATOM   2410  CD  GLN   150      -6.597 142.536  31.051  1.00 33.35      A   
ATOM   2411  OE1 GLN   150      -7.760 142.249  31.319  1.00 34.69      A   
ATOM   2412  NE2 GLN   150      -5.659 142.651  31.979  1.00 35.59      A   
ATOM   2413 HE21 GLN   150      -5.884 142.493  32.940  1.00  0.00      A   
ATOM   2414 HE22 GLN   150      -4.725 142.897  31.718  1.00  0.00      A   
ATOM   2415  C   GLN   150      -7.579 139.611  27.898  1.00 29.40      A   
ATOM   2416  O   GLN   150      -8.681 139.176  28.222  1.00 32.29      A   
ATOM   2417  N   SER   151      -7.071 139.419  26.691  1.00 30.95      A   
ATOM   2418  HN  SER   151      -6.167 139.744  26.426  1.00  0.00      A   
ATOM   2419  CA  SER   151      -7.837 138.706  25.681  1.00 32.31      A   
ATOM   2420  HA  SER   151      -8.839 139.109  25.672  1.00  0.00      A   
ATOM   2421  CB  SER   151      -7.179 138.871  24.304  1.00 33.08      A   
ATOM   2422  HB1 SER   151      -7.208 139.942  24.008  1.00  0.00      A   
ATOM   2423  HB2 SER   151      -7.734 138.266  23.556  1.00  0.00      A   
ATOM   2424  OG  SER   151      -5.834 138.448  24.310  1.00 34.37      A   
ATOM   2425  HG1 SER   151      -5.509 138.587  23.417  1.00  0.00      A   
ATOM   2426  C   SER   151      -8.046 137.227  26.018  1.00 33.48      A   
ATOM   2427  O   SER   151      -8.899 136.566  25.420  1.00 33.37      A   
ATOM   2428  N   TYR   152      -7.286 136.718  26.989  1.00 31.73      A   
ATOM   2429  HN  TYR   152      -6.607 137.266  27.472  1.00  0.00      A   
ATOM   2430  CA  TYR   152      -7.401 135.323  27.407  1.00 29.97      A   
ATOM   2431  HA  TYR   152      -7.766 134.748  26.569  1.00  0.00      A   
ATOM   2432  CB  TYR   152      -6.029 134.794  27.867  1.00 30.09      A   
ATOM   2433  HB1 TYR   152      -6.186 133.977  28.604  1.00  0.00      A   
ATOM   2434  HB2 TYR   152      -5.459 135.624  28.333  1.00  0.00      A   
ATOM   2435  CG  TYR   152      -5.164 134.231  26.761  1.00 30.85      A   
ATOM   2436  CD1 TYR   152      -5.260 134.710  25.451  1.00 30.75      A   
ATOM   2437  HD1 TYR   152      -5.983 135.478  25.219  1.00  0.00      A   
ATOM   2438  CD2 TYR   152      -4.220 133.242  27.028  1.00 29.14      A   
ATOM   2439  HD2 TYR   152      -4.128 132.853  28.031  1.00  0.00      A   
ATOM   2440  CE1 TYR   152      -4.438 134.216  24.440  1.00 30.23      A   
ATOM   2441  HE1 TYR   152      -4.527 134.596  23.433  1.00  0.00      A   
ATOM   2442  CE2 TYR   152      -3.395 132.746  26.027  1.00 30.15      A   
ATOM   2443  HE2 TYR   152      -2.668 131.980  26.252  1.00  0.00      A   
ATOM   2444  CZ  TYR   152      -3.510 133.239  24.734  1.00 29.98      A   
ATOM   2445  OH  TYR   152      -2.683 132.765  23.740  1.00 30.62      A   
ATOM   2446  HH  TYR   152      -2.109 132.098  24.124  1.00  0.00      A   
ATOM   2447  C   TYR   152      -8.411 135.162  28.542  1.00 29.87      A   
ATOM   2448  O   TYR   152      -8.533 134.081  29.126  1.00 27.89      A   
ATOM   2449  N   ASP   153      -9.143 136.234  28.852  1.00 29.23      A   
ATOM   2450  HN  ASP   153      -9.050 137.099  28.366  1.00  0.00      A   
ATOM   2451  CA  ASP   153     -10.128 136.204  29.925  1.00 30.16      A   
ATOM   2452  HA  ASP   153      -9.599 136.089  30.860  1.00  0.00      A   
ATOM   2453  CB  ASP   153     -10.961 137.495  29.940  1.00 30.49      A   
ATOM   2454  HB1 ASP   153     -11.963 137.272  30.365  1.00  0.00      A   
ATOM   2455  HB2 ASP   153     -11.080 137.857  28.897  1.00  0.00      A   
ATOM   2456  CG  ASP   153     -10.323 138.608  30.765  1.00 33.50      A   
ATOM   2457  OD1 ASP   153      -9.252 138.394  31.394  1.00 29.63      A   
ATOM   2458  OD2 ASP   153     -10.911 139.707  30.794  1.00 29.97      A   
ATOM   2459  C   ASP   153     -11.088 135.016  29.888  1.00 31.04      A   
ATOM   2460  O   ASP   153     -11.380 134.431  30.927  1.00 29.26      A   
ATOM   2461  N   SER   154     -11.583 134.658  28.707  1.00 31.64      A   
ATOM   2462  HN  SER   154     -11.337 135.113  27.855  1.00  0.00      A   
ATOM   2463  CA  SER   154     -12.533 133.552  28.614  1.00 32.35      A   
ATOM   2464  HA  SER   154     -13.235 133.643  29.429  1.00  0.00      A   
ATOM   2465  CB  SER   154     -13.268 133.590  27.270  1.00 32.75      A   
ATOM   2466  HB1 SER   154     -13.841 134.538  27.187  1.00  0.00      A   
ATOM   2467  HB2 SER   154     -13.967 132.728  27.205  1.00  0.00      A   
ATOM   2468  OG  SER   154     -12.364 133.517  26.190  1.00 37.78      A   
ATOM   2469  HG1 SER   154     -12.899 133.546  25.394  1.00  0.00      A   
ATOM   2470  C   SER   154     -11.952 132.159  28.844  1.00 32.07      A   
ATOM   2471  O   SER   154     -12.702 131.219  29.111  1.00 32.97      A   
ATOM   2472  N   ILE   155     -10.635 132.010  28.733  1.00 31.81      A   
ATOM   2473  HN  ILE   155     -10.023 132.758  28.490  1.00  0.00      A   
ATOM   2474  CA  ILE   155     -10.020 130.703  28.970  1.00 31.76      A   
ATOM   2475  HA  ILE   155     -10.814 130.000  29.170  1.00  0.00      A   
ATOM   2476  CB  ILE   155      -9.179 130.217  27.761  1.00 30.43      A   
ATOM   2477  HB  ILE   155      -8.727 129.231  27.997  1.00  0.00      A   
ATOM   2478  CG2 ILE   155     -10.065 130.088  26.521  1.00 32.03      A   
ATOM   2479 HG21 ILE   155     -10.721 130.979  26.427  1.00  0.00      A   
ATOM   2480 HG22 ILE   155     -10.704 129.184  26.606  1.00  0.00      A   
ATOM   2481 HG23 ILE   155      -9.432 130.015  25.611  1.00  0.00      A   
ATOM   2482  CG1 ILE   155      -8.030 131.191  27.494  1.00 30.11      A   
ATOM   2483 HG11 ILE   155      -7.403 131.255  28.408  1.00  0.00      A   
ATOM   2484 HG12 ILE   155      -8.461 132.192  27.281  1.00  0.00      A   
ATOM   2485  CD1 ILE   155      -7.141 130.794  26.328  1.00 28.11      A   
ATOM   2486  HD1 ILE   155      -7.762 130.477  25.464  1.00  0.00      A   
ATOM   2487  HD2 ILE   155      -6.486 129.946  26.624  1.00  0.00      A   
ATOM   2488  HD3 ILE   155      -6.516 131.658  26.017  1.00  0.00      A   
ATOM   2489  C   ILE   155      -9.118 130.750  30.206  1.00 31.90      A   
ATOM   2490  O   ILE   155      -8.349 129.823  30.454  1.00 30.13      A   
ATOM   2491  N   ASN   156      -9.217 131.836  30.967  1.00 30.96      A   
ATOM   2492  HN  ASN   156      -9.835 132.583  30.736  1.00  0.00      A   
ATOM   2493  CA  ASN   156      -8.434 132.014  32.189  1.00 32.82      A   
ATOM   2494  HA  ASN   156      -7.421 131.692  31.992  1.00  0.00      A   
ATOM   2495  CB  ASN   156      -8.459 133.490  32.608  1.00 32.28      A   
ATOM   2496  HB1 ASN   156      -9.497 133.764  32.895  1.00  0.00      A   
ATOM   2497  HB2 ASN   156      -8.141 134.114  31.747  1.00  0.00      A   
ATOM   2498  CG  ASN   156      -7.542 133.785  33.783  1.00 32.77      A   
ATOM   2499  OD1 ASN   156      -7.509 133.041  34.764  1.00 32.98      A   
ATOM   2500  ND2 ASN   156      -6.804 134.887  33.693  1.00 29.36      A   
ATOM   2501 HD21 ASN   156      -6.180 135.134  34.436  1.00  0.00      A   
ATOM   2502 HD22 ASN   156      -6.871 135.470  32.884  1.00  0.00      A   
ATOM   2503  C   ASN   156      -9.090 131.136  33.263  1.00 33.62      A   
ATOM   2504  O   ASN   156     -10.270 131.304  33.578  1.00 35.39      A   
ATOM   2505  N   PRO   157      -8.336 130.182  33.833  1.00 34.08      A   
ATOM   2506  CA  PRO   157      -8.837 129.268  34.867  1.00 35.06      A   
ATOM   2507  HA  PRO   157      -9.656 128.680  34.485  1.00  0.00      A   
ATOM   2508  CD  PRO   157      -6.903 129.957  33.589  1.00 34.28      A   
ATOM   2509  HD1 PRO   157      -6.292 130.656  34.197  1.00  0.00      A   
ATOM   2510  HD2 PRO   157      -6.669 130.085  32.512  1.00  0.00      A   
ATOM   2511  CB  PRO   157      -7.594 128.460  35.253  1.00 35.71      A   
ATOM   2512  HB1 PRO   157      -7.858 127.408  35.491  1.00  0.00      A   
ATOM   2513  HB2 PRO   157      -7.082 128.909  36.131  1.00  0.00      A   
ATOM   2514  CG  PRO   157      -6.731 128.534  34.032  1.00 37.63      A   
ATOM   2515  HG1 PRO   157      -5.670 128.313  34.274  1.00  0.00      A   
ATOM   2516  HG2 PRO   157      -7.077 127.825  33.250  1.00  0.00      A   
ATOM   2517  C   PRO   157      -9.455 129.949  36.088  1.00 35.36      A   
ATOM   2518  O   PRO   157     -10.378 129.419  36.699  1.00 36.18      A   
ATOM   2519  N   ASP   158      -8.938 131.116  36.446  1.00 36.56      A   
ATOM   2520  HN  ASP   158      -8.194 131.548  35.942  1.00  0.00      A   
ATOM   2521  CA  ASP   158      -9.436 131.834  37.609  1.00 38.01      A   
ATOM   2522  HA  ASP   158      -9.801 131.110  38.321  1.00  0.00      A   
ATOM   2523  CB  ASP   158      -8.318 132.673  38.227  1.00 39.82      A   
ATOM   2524  HB1 ASP   158      -8.700 133.159  39.150  1.00  0.00      A   
ATOM   2525  HB2 ASP   158      -8.013 133.458  37.501  1.00  0.00      A   
ATOM   2526  CG  ASP   158      -7.095 131.850  38.586  1.00 41.65      A   
ATOM   2527  OD1 ASP   158      -7.253 130.661  38.935  1.00 41.09      A   
ATOM   2528  OD2 ASP   158      -5.976 132.399  38.532  1.00 42.49      A   
ATOM   2529  C   ASP   158     -10.639 132.741  37.337  1.00 39.08      A   
ATOM   2530  O   ASP   158     -11.212 133.291  38.272  1.00 38.82      A   
ATOM   2531  N   LEU   159     -11.013 132.899  36.071  1.00 39.31      A   
ATOM   2532  HN  LEU   159     -10.546 132.445  35.316  1.00  0.00      A   
ATOM   2533  CA  LEU   159     -12.143 133.756  35.716  1.00 40.21      A   
ATOM   2534  HA  LEU   159     -12.470 134.269  36.609  1.00  0.00      A   
ATOM   2535  CB  LEU   159     -11.729 134.765  34.644  1.00 38.67      A   
ATOM   2536  HB1 LEU   159     -12.628 135.351  34.362  1.00  0.00      A   
ATOM   2537  HB2 LEU   159     -11.376 134.196  33.758  1.00  0.00      A   
ATOM   2538  CG  LEU   159     -10.626 135.754  35.037  1.00 38.26      A   
ATOM   2539  HG  LEU   159      -9.718 135.194  35.345  1.00  0.00      A   
ATOM   2540  CD1 LEU   159     -10.298 136.645  33.862  1.00 37.32      A   
ATOM   2541 HD11 LEU   159     -11.234 137.003  33.381  1.00  0.00      A   
ATOM   2542 HD12 LEU   159      -9.708 136.077  33.111  1.00  0.00      A   
ATOM   2543 HD13 LEU   159      -9.717 137.526  34.206  1.00  0.00      A   
ATOM   2544  CD2 LEU   159     -11.075 136.587  36.225  1.00 40.43      A   
ATOM   2545 HD21 LEU   159     -11.546 135.936  36.992  1.00  0.00      A   
ATOM   2546 HD22 LEU   159     -11.818 137.344  35.897  1.00  0.00      A   
ATOM   2547 HD23 LEU   159     -10.199 137.097  36.682  1.00  0.00      A   
ATOM   2548  C   LEU   159     -13.365 132.983  35.236  1.00 42.35      A   
ATOM   2549  O   LEU   159     -14.491 133.471  35.341  1.00 43.13      A   
ATOM   2550  N   ILE   160     -13.148 131.783  34.707  1.00 43.86      A   
ATOM   2551  HN  ILE   160     -12.234 131.396  34.621  1.00  0.00      A   
ATOM   2552  CA  ILE   160     -14.248 130.956  34.219  1.00 47.74      A   
ATOM   2553  HA  ILE   160     -14.808 131.541  33.505  1.00  0.00      A   
ATOM   2554  CB  ILE   160     -13.736 129.659  33.557  1.00 45.27      A   
ATOM   2555  HB  ILE   160     -13.249 129.018  34.324  1.00  0.00      A   
ATOM   2556  CG2 ILE   160     -14.900 128.901  32.924  1.00 43.82      A   
ATOM   2557 HG21 ILE   160     -15.551 129.603  32.359  1.00  0.00      A   
ATOM   2558 HG22 ILE   160     -15.509 128.414  33.716  1.00  0.00      A   
ATOM   2559 HG23 ILE   160     -14.514 128.133  32.222  1.00  0.00      A   
ATOM   2560  CG1 ILE   160     -12.702 129.993  32.482  1.00 42.39      A   
ATOM   2561 HG11 ILE   160     -11.895 130.600  32.945  1.00  0.00      A   
ATOM   2562 HG12 ILE   160     -13.196 130.596  31.692  1.00  0.00      A   
ATOM   2563  CD1 ILE   160     -12.079 128.779  31.839  1.00 40.60      A   
ATOM   2564  HD1 ILE   160     -12.864 128.032  31.593  1.00  0.00      A   
ATOM   2565  HD2 ILE   160     -11.352 128.313  32.538  1.00  0.00      A   
ATOM   2566  HD3 ILE   160     -11.561 129.072  30.902  1.00  0.00      A   
ATOM   2567  C   ILE   160     -15.133 130.576  35.396  1.00 53.34      A   
ATOM   2568  O   ILE   160     -14.667 129.970  36.361  1.00 54.44      A   
ATOM   2569  N   LYS   161     -16.411 130.929  35.318  1.00 58.15      A   
ATOM   2570  HN  LYS   161     -16.786 131.414  34.532  1.00  0.00      A   
ATOM   2571  CA  LYS   161     -17.342 130.619  36.397  1.00 64.67      A   
ATOM   2572  HA  LYS   161     -16.814 130.707  37.335  1.00  0.00      A   
ATOM   2573  CB  LYS   161     -18.527 131.585  36.357  1.00 65.84      A   
ATOM   2574  HB1 LYS   161     -19.225 131.326  37.180  1.00  0.00      A   
ATOM   2575  HB2 LYS   161     -19.053 131.462  35.387  1.00  0.00      A   
ATOM   2576  CG  LYS   161     -18.114 133.041  36.507  1.00 68.02      A   
ATOM   2577  HG1 LYS   161     -17.502 133.336  35.628  1.00  0.00      A   
ATOM   2578  HG2 LYS   161     -17.500 133.150  37.425  1.00  0.00      A   
ATOM   2579  CD  LYS   161     -19.315 133.966  36.604  1.00 70.81      A   
ATOM   2580  HD1 LYS   161     -19.913 133.695  37.500  1.00  0.00      A   
ATOM   2581  HD2 LYS   161     -19.947 133.840  35.699  1.00  0.00      A   
ATOM   2582  CE  LYS   161     -18.879 135.420  36.712  1.00 72.56      A   
ATOM   2583  HE1 LYS   161     -19.774 136.071  36.814  1.00  0.00      A   
ATOM   2584  HE2 LYS   161     -18.301 135.704  35.807  1.00  0.00      A   
ATOM   2585  NZ  LYS   161     -18.008 135.665  37.898  1.00 73.28      A   
ATOM   2586  HZ1 LYS   161     -17.292 134.913  37.964  1.00  0.00      A   
ATOM   2587  HZ2 LYS   161     -18.589 135.668  38.760  1.00  0.00      A   
ATOM   2588  HZ3 LYS   161     -17.534 136.585  37.797  1.00  0.00      A   
ATOM   2589  C   LYS   161     -17.836 129.173  36.359  1.00 67.72      A   
ATOM   2590  O   LYS   161     -17.815 128.477  37.377  1.00 68.25      A   
ATOM   2591  N   ASP   162     -18.270 128.716  35.187  1.00 71.54      A   
ATOM   2592  HN  ASP   162     -18.276 129.279  34.365  1.00  0.00      A   
ATOM   2593  CA  ASP   162     -18.765 127.350  35.041  1.00 75.87      A   
ATOM   2594  HA  ASP   162     -19.310 127.093  35.937  1.00  0.00      A   
ATOM   2595  CB  ASP   162     -19.676 127.239  33.814  1.00 77.78      A   
ATOM   2596  HB1 ASP   162     -19.911 126.169  33.635  1.00  0.00      A   
ATOM   2597  HB2 ASP   162     -19.142 127.649  32.930  1.00  0.00      A   
ATOM   2598  CG  ASP   162     -20.978 127.996  33.983  1.00 80.09      A   
ATOM   2599  OD1 ASP   162     -21.699 127.726  34.971  1.00 81.07      A   
ATOM   2600  OD2 ASP   162     -21.286 128.851  33.124  1.00 80.79      A   
ATOM   2601  C   ASP   162     -17.648 126.322  34.918  1.00 77.00      A   
ATOM   2602  O   ASP   162     -17.406 125.539  35.831  1.00 78.04      A   
ATOM   2603  N   LYS   163     -16.974 126.332  33.775  1.00 77.61      A   
ATOM   2604  HN  LYS   163     -17.182 126.986  33.052  1.00  0.00      A   
ATOM   2605  CA  LYS   163     -15.887 125.399  33.485  1.00 77.69      A   
ATOM   2606  HA  LYS   163     -15.733 125.389  32.416  1.00  0.00      A   
ATOM   2607  CB  LYS   163     -14.590 125.812  34.203  1.00 78.55      A   
ATOM   2608  HB1 LYS   163     -14.293 126.809  33.816  1.00  0.00      A   
ATOM   2609  HB2 LYS   163     -13.807 125.073  33.936  1.00  0.00      A   
ATOM   2610  CG  LYS   163     -14.641 125.902  35.717  1.00 78.56      A   
ATOM   2611  HG1 LYS   163     -14.870 124.902  36.143  1.00  0.00      A   
ATOM   2612  HG2 LYS   163     -15.438 126.612  36.022  1.00  0.00      A   
ATOM   2613  CD  LYS   163     -13.298 126.385  36.243  1.00 78.60      A   
ATOM   2614  HD1 LYS   163     -13.017 127.319  35.710  1.00  0.00      A   
ATOM   2615  HD2 LYS   163     -12.529 125.609  36.037  1.00  0.00      A   
ATOM   2616  CE  LYS   163     -13.333 126.660  37.733  1.00 79.59      A   
ATOM   2617  HE1 LYS   163     -13.525 125.717  38.289  1.00  0.00      A   
ATOM   2618  HE2 LYS   163     -14.124 127.406  37.962  1.00  0.00      A   
ATOM   2619  NZ  LYS   163     -12.030 127.213  38.200  1.00 80.14      A   
ATOM   2620  HZ1 LYS   163     -11.707 127.948  37.539  1.00  0.00      A   
ATOM   2621  HZ2 LYS   163     -11.325 126.451  38.242  1.00  0.00      A   
ATOM   2622  HZ3 LYS   163     -12.148 127.627  39.147  1.00  0.00      A   
ATOM   2623  C   LYS   163     -16.223 123.944  33.790  1.00 76.93      A   
ATOM   2624  O   LYS   163     -15.331 123.108  33.945  1.00 77.20      A   
ATOM   2625  N   ARG   164     -17.516 123.648  33.880  1.00 76.02      A   
ATOM   2626  HN  ARG   164     -18.227 124.341  33.791  1.00  0.00      A   
ATOM   2627  CA  ARG   164     -17.973 122.285  34.115  1.00 75.04      A   
ATOM   2628  HA  ARG   164     -17.124 121.628  34.001  1.00  0.00      A   
ATOM   2629  CB  ARG   164     -18.579 122.124  35.511  1.00 76.60      A   
ATOM   2630  HB1 ARG   164     -19.681 122.237  35.439  1.00  0.00      A   
ATOM   2631  HB2 ARG   164     -18.179 122.924  36.170  1.00  0.00      A   
ATOM   2632  CG  ARG   164     -18.262 120.765  36.136  1.00 79.39      A   
ATOM   2633  HG1 ARG   164     -17.162 120.679  36.264  1.00  0.00      A   
ATOM   2634  HG2 ARG   164     -18.608 119.966  35.448  1.00  0.00      A   
ATOM   2635  CD  ARG   164     -18.929 120.571  37.487  1.00 82.26      A   
ATOM   2636  HD1 ARG   164     -19.931 120.110  37.349  1.00  0.00      A   
ATOM   2637  HD2 ARG   164     -19.027 121.550  38.003  1.00  0.00      A   
ATOM   2638  NE  ARG   164     -18.146 119.687  38.350  1.00 84.97      A   
ATOM   2639  HE  ARG   164     -17.300 119.306  37.981  1.00  0.00      A   
ATOM   2640  CZ  ARG   164     -18.485 119.356  39.593  1.00 86.50      A   
ATOM   2641  NH1 ARG   164     -19.602 119.830  40.131  1.00 87.14      A   
ATOM   2642 HH11 ARG   164     -20.192 120.440  39.601  1.00  0.00      A   
ATOM   2643 HH12 ARG   164     -19.853 119.579  41.066  1.00  0.00      A   
ATOM   2644  NH2 ARG   164     -17.702 118.554  40.304  1.00 86.39      A   
ATOM   2645 HH21 ARG   164     -16.856 118.199  39.906  1.00  0.00      A   
ATOM   2646 HH22 ARG   164     -17.957 118.305  41.238  1.00  0.00      A   
ATOM   2647  C   ARG   164     -19.025 121.994  33.051  1.00 72.71      A   
ATOM   2648  O   ARG   164     -19.305 120.838  32.733  1.00 73.05      A   
ATOM   2649  N   SER   165     -19.601 123.061  32.505  1.00 70.23      A   
ATOM   2650  HN  SER   165     -19.378 123.989  32.791  1.00  0.00      A   
ATOM   2651  CA  SER   165     -20.597 122.939  31.449  1.00 66.80      A   
ATOM   2652  HA  SER   165     -21.280 122.148  31.722  1.00  0.00      A   
ATOM   2653  CB  SER   165     -21.351 124.257  31.273  1.00 67.15      A   
ATOM   2654  HB1 SER   165     -21.790 124.566  32.246  1.00  0.00      A   
ATOM   2655  HB2 SER   165     -22.163 124.123  30.527  1.00  0.00      A   
ATOM   2656  OG  SER   165     -20.486 125.284  30.821  1.00 66.70      A   
ATOM   2657  HG1 SER   165     -21.031 126.071  30.736  1.00  0.00      A   
ATOM   2658  C   SER   165     -19.829 122.611  30.173  1.00 65.25      A   
ATOM   2659  O   SER   165     -18.608 122.753  30.125  1.00 65.25      A   
ATOM   2660  N   PRO   166     -20.532 122.166  29.121  1.00 63.71      A   
ATOM   2661  CA  PRO   166     -19.869 121.829  27.858  1.00 62.49      A   
ATOM   2662  HA  PRO   166     -19.229 120.970  27.984  1.00  0.00      A   
ATOM   2663  CD  PRO   166     -21.976 121.885  29.044  1.00 63.36      A   
ATOM   2664  HD1 PRO   166     -22.548 122.829  28.924  1.00  0.00      A   
ATOM   2665  HD2 PRO   166     -22.314 121.351  29.956  1.00  0.00      A   
ATOM   2666  CB  PRO   166     -21.043 121.620  26.908  1.00 62.86      A   
ATOM   2667  HB1 PRO   166     -20.773 120.937  26.075  1.00  0.00      A   
ATOM   2668  HB2 PRO   166     -21.397 122.583  26.484  1.00  0.00      A   
ATOM   2669  CG  PRO   166     -22.070 121.007  27.808  1.00 62.80      A   
ATOM   2670  HG1 PRO   166     -23.083 121.050  27.356  1.00  0.00      A   
ATOM   2671  HG2 PRO   166     -21.824 119.949  28.042  1.00  0.00      A   
ATOM   2672  C   PRO   166     -18.897 122.900  27.363  1.00 61.79      A   
ATOM   2673  O   PRO   166     -17.733 122.607  27.085  1.00 61.86      A   
ATOM   2674  N   GLU   167     -19.376 124.135  27.255  1.00 61.14      A   
ATOM   2675  HN  GLU   167     -20.320 124.362  27.484  1.00  0.00      A   
ATOM   2676  CA  GLU   167     -18.543 125.240  26.790  1.00 61.22      A   
ATOM   2677  HA  GLU   167     -17.982 124.900  25.932  1.00  0.00      A   
ATOM   2678  CB  GLU   167     -19.409 126.445  26.416  1.00 63.03      A   
ATOM   2679  HB1 GLU   167     -18.805 127.368  26.544  1.00  0.00      A   
ATOM   2680  HB2 GLU   167     -20.278 126.484  27.107  1.00  0.00      A   
ATOM   2681  CG  GLU   167     -19.927 126.402  24.993  1.00 68.61      A   
ATOM   2682  HG1 GLU   167     -20.480 127.341  24.778  1.00  0.00      A   
ATOM   2683  HG2 GLU   167     -20.618 125.539  24.883  1.00  0.00      A   
ATOM   2684  CD  GLU   167     -18.803 126.256  23.979  1.00 71.81      A   
ATOM   2685  OE1 GLU   167     -17.841 127.055  24.037  1.00 74.92      A   
ATOM   2686  OE2 GLU   167     -18.880 125.345  23.127  1.00 74.69      A   
ATOM   2687  C   GLU   167     -17.491 125.671  27.803  1.00 58.87      A   
ATOM   2688  O   GLU   167     -16.357 125.975  27.433  1.00 58.53      A   
ATOM   2689  N   GLY   168     -17.871 125.701  29.077  1.00 57.42      A   
ATOM   2690  HN  GLY   168     -18.793 125.459  29.369  1.00  0.00      A   
ATOM   2691  CA  GLY   168     -16.941 126.096  30.119  1.00 55.84      A   
ATOM   2692  HA1 GLY   168     -17.483 126.139  31.053  1.00  0.00      A   
ATOM   2693  HA2 GLY   168     -16.552 127.071  29.869  1.00  0.00      A   
ATOM   2694  C   GLY   168     -15.790 125.119  30.254  1.00 55.50      A   
ATOM   2695  O   GLY   168     -14.644 125.518  30.459  1.00 54.16      A   
ATOM   2696  N   LYS   169     -16.099 123.832  30.140  1.00 54.56      A   
ATOM   2697  HN  LYS   169     -17.033 123.524  29.977  1.00  0.00      A   
ATOM   2698  CA  LYS   169     -15.089 122.784  30.246  1.00 54.37      A   
ATOM   2699  HA  LYS   169     -14.548 122.928  31.169  1.00  0.00      A   
ATOM   2700  CB  LYS   169     -15.758 121.407  30.228  1.00 56.79      A   
ATOM   2701  HB1 LYS   169     -15.444 120.877  29.304  1.00  0.00      A   
ATOM   2702  HB2 LYS   169     -16.858 121.552  30.205  1.00  0.00      A   
ATOM   2703  CG  LYS   169     -15.414 120.532  31.424  1.00 60.35      A   
ATOM   2704  HG1 LYS   169     -15.965 119.571  31.344  1.00  0.00      A   
ATOM   2705  HG2 LYS   169     -15.726 121.049  32.356  1.00  0.00      A   
ATOM   2706  CD  LYS   169     -13.922 120.249  31.487  1.00 64.99      A   
ATOM   2707  HD1 LYS   169     -13.372 121.210  31.580  1.00  0.00      A   
ATOM   2708  HD2 LYS   169     -13.607 119.746  30.548  1.00  0.00      A   
ATOM   2709  CE  LYS   169     -13.574 119.359  32.671  1.00 68.22      A   
ATOM   2710  HE1 LYS   169     -14.121 118.396  32.592  1.00  0.00      A   
ATOM   2711  HE2 LYS   169     -13.840 119.873  33.619  1.00  0.00      A   
ATOM   2712  NZ  LYS   169     -12.116 119.054  32.710  1.00 71.61      A   
ATOM   2713  HZ1 LYS   169     -11.575 119.925  32.538  1.00  0.00      A   
ATOM   2714  HZ2 LYS   169     -11.888 118.354  31.975  1.00  0.00      A   
ATOM   2715  HZ3 LYS   169     -11.867 118.670  33.644  1.00  0.00      A   
ATOM   2716  C   LYS   169     -14.109 122.893  29.085  1.00 52.36      A   
ATOM   2717  O   LYS   169     -12.907 122.684  29.249  1.00 51.58      A   
ATOM   2718  N   LYS   170     -14.634 123.226  27.911  1.00 50.14      A   
ATOM   2719  HN  LYS   170     -15.610 123.391  27.792  1.00  0.00      A   
ATOM   2720  CA  LYS   170     -13.806 123.370  26.724  1.00 49.22      A   
ATOM   2721  HA  LYS   170     -13.190 122.488  26.632  1.00  0.00      A   
ATOM   2722  CB  LYS   170     -14.694 123.536  25.488  1.00 50.64      A   
ATOM   2723  HB1 LYS   170     -15.215 124.515  25.557  1.00  0.00      A   
ATOM   2724  HB2 LYS   170     -15.453 122.725  25.487  1.00  0.00      A   
ATOM   2725  CG  LYS   170     -13.936 123.487  24.178  1.00 54.39      A   
ATOM   2726  HG1 LYS   170     -13.310 122.569  24.155  1.00  0.00      A   
ATOM   2727  HG2 LYS   170     -13.274 124.375  24.108  1.00  0.00      A   
ATOM   2728  CD  LYS   170     -14.882 123.474  22.983  1.00 58.53      A   
ATOM   2729  HD1 LYS   170     -15.484 124.409  22.981  1.00  0.00      A   
ATOM   2730  HD2 LYS   170     -15.569 122.605  23.067  1.00  0.00      A   
ATOM   2731  CE  LYS   170     -14.102 123.375  21.678  1.00 62.51      A   
ATOM   2732  HE1 LYS   170     -13.498 122.442  21.676  1.00  0.00      A   
ATOM   2733  HE2 LYS   170     -13.439 124.259  21.572  1.00  0.00      A   
ATOM   2734  NZ  LYS   170     -14.994 123.336  20.484  1.00 66.46      A   
ATOM   2735  HZ1 LYS   170     -15.734 124.060  20.580  1.00  0.00      A   
ATOM   2736  HZ2 LYS   170     -15.435 122.397  20.410  1.00  0.00      A   
ATOM   2737  HZ3 LYS   170     -14.435 123.523  19.627  1.00  0.00      A   
ATOM   2738  C   LYS   170     -12.880 124.580  26.881  1.00 46.71      A   
ATOM   2739  O   LYS   170     -11.680 124.490  26.625  1.00 44.95      A   
ATOM   2740  N   LYS   171     -13.445 125.710  27.300  1.00 43.49      A   
ATOM   2741  HN  LYS   171     -14.420 125.775  27.494  1.00  0.00      A   
ATOM   2742  CA  LYS   171     -12.663 126.931  27.502  1.00 43.07      A   
ATOM   2743  HA  LYS   171     -12.191 127.187  26.565  1.00  0.00      A   
ATOM   2744  CB  LYS   171     -13.571 128.074  27.972  1.00 43.58      A   
ATOM   2745  HB1 LYS   171     -12.938 128.969  28.147  1.00  0.00      A   
ATOM   2746  HB2 LYS   171     -14.041 127.772  28.931  1.00  0.00      A   
ATOM   2747  CG  LYS   171     -14.679 128.459  26.999  1.00 44.60      A   
ATOM   2748  HG1 LYS   171     -15.563 128.801  27.579  1.00  0.00      A   
ATOM   2749  HG2 LYS   171     -14.963 127.563  26.406  1.00  0.00      A   
ATOM   2750  CD  LYS   171     -14.257 129.568  26.046  1.00 48.67      A   
ATOM   2751  HD1 LYS   171     -13.905 130.437  26.641  1.00  0.00      A   
ATOM   2752  HD2 LYS   171     -15.136 129.877  25.443  1.00  0.00      A   
ATOM   2753  CE  LYS   171     -13.143 129.134  25.103  1.00 51.55      A   
ATOM   2754  HE1 LYS   171     -13.487 128.276  24.487  1.00  0.00      A   
ATOM   2755  HE2 LYS   171     -12.246 128.848  25.691  1.00  0.00      A   
ATOM   2756  NZ  LYS   171     -12.745 130.234  24.170  1.00 55.07      A   
ATOM   2757  HZ1 LYS   171     -12.652 131.124  24.701  1.00  0.00      A   
ATOM   2758  HZ2 LYS   171     -13.470 130.344  23.434  1.00  0.00      A   
ATOM   2759  HZ3 LYS   171     -11.834 129.999  23.726  1.00  0.00      A   
ATOM   2760  C   LYS   171     -11.587 126.671  28.557  1.00 41.99      A   
ATOM   2761  O   LYS   171     -10.436 127.089  28.407  1.00 39.59      A   
ATOM   2762  N   TYR   172     -11.977 125.985  29.628  1.00 40.02      A   
ATOM   2763  HN  TYR   172     -12.915 125.664  29.737  1.00  0.00      A   
ATOM   2764  CA  TYR   172     -11.057 125.656  30.711  1.00 40.19      A   
ATOM   2765  HA  TYR   172     -10.683 126.580  31.126  1.00  0.00      A   
ATOM   2766  CB  TYR   172     -11.775 124.840  31.786  1.00 41.48      A   
ATOM   2767  HB1 TYR   172     -12.281 123.972  31.313  1.00  0.00      A   
ATOM   2768  HB2 TYR   172     -12.520 125.484  32.301  1.00  0.00      A   
ATOM   2769  CG  TYR   172     -10.843 124.296  32.844  1.00 44.60      A   
ATOM   2770  CD1 TYR   172     -10.248 125.137  33.781  1.00 44.81      A   
ATOM   2771  HD1 TYR   172     -10.472 126.193  33.765  1.00  0.00      A   
ATOM   2772  CD2 TYR   172     -10.535 122.936  32.890  1.00 46.33      A   
ATOM   2773  HD2 TYR   172     -10.984 122.266  32.173  1.00  0.00      A   
ATOM   2774  CE1 TYR   172      -9.366 124.636  34.744  1.00 46.96      A   
ATOM   2775  HE1 TYR   172      -8.913 125.301  35.465  1.00  0.00      A   
ATOM   2776  CE2 TYR   172      -9.658 122.428  33.843  1.00 46.94      A   
ATOM   2777  HE2 TYR   172      -9.432 121.372  33.862  1.00  0.00      A   
ATOM   2778  CZ  TYR   172      -9.078 123.282  34.765  1.00 47.27      A   
ATOM   2779  OH  TYR   172      -8.208 122.775  35.708  1.00 49.72      A   
ATOM   2780  HH  TYR   172      -8.135 121.829  35.566  1.00  0.00      A   
ATOM   2781  C   TYR   172      -9.859 124.862  30.198  1.00 39.87      A   
ATOM   2782  O   TYR   172      -8.712 125.202  30.476  1.00 36.04      A   
ATOM   2783  N   ARG   173     -10.123 123.796  29.451  1.00 40.32      A   
ATOM   2784  HN  ARG   173     -11.052 123.516  29.222  1.00  0.00      A   
ATOM   2785  CA  ARG   173      -9.041 122.975  28.923  1.00 41.79      A   
ATOM   2786  HA  ARG   173      -8.410 122.677  29.748  1.00  0.00      A   
ATOM   2787  CB  ARG   173      -9.616 121.742  28.215  1.00 46.21      A   
ATOM   2788  HB1 ARG   173      -8.778 121.146  27.795  1.00  0.00      A   
ATOM   2789  HB2 ARG   173     -10.270 122.080  27.382  1.00  0.00      A   
ATOM   2790  CG  ARG   173     -10.426 120.860  29.147  1.00 51.99      A   
ATOM   2791  HG1 ARG   173     -11.305 121.435  29.509  1.00  0.00      A   
ATOM   2792  HG2 ARG   173      -9.792 120.587  30.018  1.00  0.00      A   
ATOM   2793  CD  ARG   173     -10.916 119.588  28.482  1.00 59.48      A   
ATOM   2794  HD1 ARG   173     -10.055 119.017  28.075  1.00  0.00      A   
ATOM   2795  HD2 ARG   173     -11.630 119.837  27.668  1.00  0.00      A   
ATOM   2796  NE  ARG   173     -11.608 118.736  29.444  1.00 67.08      A   
ATOM   2797  HE  ARG   173     -11.698 119.070  30.382  1.00  0.00      A   
ATOM   2798  CZ  ARG   173     -12.128 117.546  29.161  1.00 71.73      A   
ATOM   2799  NH1 ARG   173     -12.038 117.053  27.931  1.00 75.09      A   
ATOM   2800 HH11 ARG   173     -11.579 117.579  27.214  1.00  0.00      A   
ATOM   2801 HH12 ARG   173     -12.431 116.158  27.722  1.00  0.00      A   
ATOM   2802  NH2 ARG   173     -12.736 116.848  30.109  1.00 73.93      A   
ATOM   2803 HH21 ARG   173     -12.803 117.217  31.036  1.00  0.00      A   
ATOM   2804 HH22 ARG   173     -13.127 115.952  29.897  1.00  0.00      A   
ATOM   2805  C   ARG   173      -8.131 123.763  27.980  1.00 40.31      A   
ATOM   2806  O   ARG   173      -6.911 123.551  27.956  1.00 37.92      A   
ATOM   2807  N   GLN   174      -8.712 124.681  27.213  1.00 38.27      A   
ATOM   2808  HN  GLN   174      -9.693 124.860  27.235  1.00  0.00      A   
ATOM   2809  CA  GLN   174      -7.918 125.484  26.288  1.00 38.75      A   
ATOM   2810  HA  GLN   174      -7.366 124.810  25.649  1.00  0.00      A   
ATOM   2811  CB  GLN   174      -8.821 126.392  25.449  1.00 42.13      A   
ATOM   2812  HB1 GLN   174      -8.184 127.157  24.957  1.00  0.00      A   
ATOM   2813  HB2 GLN   174      -9.532 126.901  26.132  1.00  0.00      A   
ATOM   2814  CG  GLN   174      -9.622 125.678  24.375  1.00 49.10      A   
ATOM   2815  HG1 GLN   174     -10.251 124.895  24.851  1.00  0.00      A   
ATOM   2816  HG2 GLN   174      -8.923 125.197  23.658  1.00  0.00      A   
ATOM   2817  CD  GLN   174     -10.527 126.628  23.609  1.00 52.42      A   
ATOM   2818  OE1 GLN   174     -10.099 127.705  23.183  1.00 55.21      A   
ATOM   2819  NE2 GLN   174     -11.782 126.231  23.426  1.00 55.20      A   
ATOM   2820 HE21 GLN   174     -12.423 126.815  22.928  1.00  0.00      A   
ATOM   2821 HE22 GLN   174     -12.085 125.349  23.785  1.00  0.00      A   
ATOM   2822  C   GLN   174      -6.903 126.339  27.044  1.00 35.48      A   
ATOM   2823  O   GLN   174      -5.739 126.443  26.645  1.00 33.33      A   
ATOM   2824  N   GLY   175      -7.355 126.949  28.133  1.00 34.28      A   
ATOM   2825  HN  GLY   175      -8.296 126.855  28.452  1.00  0.00      A   
ATOM   2826  CA  GLY   175      -6.480 127.800  28.924  1.00 31.76      A   
ATOM   2827  HA1 GLY   175      -7.079 128.267  29.692  1.00  0.00      A   
ATOM   2828  HA2 GLY   175      -6.067 128.551  28.267  1.00  0.00      A   
ATOM   2829  C   GLY   175      -5.344 127.039  29.581  1.00 31.48      A   
ATOM   2830  O   GLY   175      -4.207 127.516  29.627  1.00 30.40      A   
ATOM   2831  N   MET   176      -5.647 125.853  30.095  1.00 30.54      A   
ATOM   2832  HN  MET   176      -6.568 125.474  30.060  1.00  0.00      A   
ATOM   2833  CA  MET   176      -4.629 125.033  30.745  1.00 29.93      A   
ATOM   2834  HA  MET   176      -4.113 125.646  31.469  1.00  0.00      A   
ATOM   2835  CB  MET   176      -5.288 123.830  31.434  1.00 29.36      A   
ATOM   2836  HB1 MET   176      -4.488 123.146  31.791  1.00  0.00      A   
ATOM   2837  HB2 MET   176      -5.914 123.295  30.689  1.00  0.00      A   
ATOM   2838  CG  MET   176      -6.168 124.208  32.625  1.00 31.52      A   
ATOM   2839  HG1 MET   176      -6.559 123.278  33.089  1.00  0.00      A   
ATOM   2840  HG2 MET   176      -7.030 124.803  32.256  1.00  0.00      A   
ATOM   2841  SD  MET   176      -5.245 125.171  33.867  1.00 29.75      A   
ATOM   2842  CE  MET   176      -3.918 124.012  34.204  1.00 34.85      A   
ATOM   2843  HE1 MET   176      -3.507 123.585  33.265  1.00  0.00      A   
ATOM   2844  HE2 MET   176      -4.292 123.173  34.828  1.00  0.00      A   
ATOM   2845  HE3 MET   176      -3.090 124.522  34.741  1.00  0.00      A   
ATOM   2846  C   MET   176      -3.560 124.560  29.762  1.00 30.53      A   
ATOM   2847  O   MET   176      -2.474 124.141  30.170  1.00 30.29      A   
ATOM   2848  N   LYS   177      -3.858 124.622  28.466  1.00 30.26      A   
ATOM   2849  HN  LYS   177      -4.739 124.951  28.132  1.00  0.00      A   
ATOM   2850  CA  LYS   177      -2.894 124.202  27.459  1.00 30.36      A   
ATOM   2851  HA  LYS   177      -2.185 123.536  27.928  1.00  0.00      A   
ATOM   2852  CB  LYS   177      -3.613 123.492  26.300  1.00 34.33      A   
ATOM   2853  HB1 LYS   177      -2.886 123.331  25.477  1.00  0.00      A   
ATOM   2854  HB2 LYS   177      -4.431 124.149  25.934  1.00  0.00      A   
ATOM   2855  CG  LYS   177      -4.213 122.136  26.698  1.00 36.98      A   
ATOM   2856  HG1 LYS   177      -4.904 122.284  27.555  1.00  0.00      A   
ATOM   2857  HG2 LYS   177      -3.392 121.456  27.011  1.00  0.00      A   
ATOM   2858  CD  LYS   177      -4.984 121.490  25.539  1.00 42.77      A   
ATOM   2859  HD1 LYS   177      -4.284 121.305  24.696  1.00  0.00      A   
ATOM   2860  HD2 LYS   177      -5.780 122.186  25.200  1.00  0.00      A   
ATOM   2861  CE  LYS   177      -5.620 120.171  25.958  1.00 46.15      A   
ATOM   2862  HE1 LYS   177      -6.284 120.339  26.832  1.00  0.00      A   
ATOM   2863  HE2 LYS   177      -4.825 119.439  26.218  1.00  0.00      A   
ATOM   2864  NZ  LYS   177      -6.454 119.565  24.866  1.00 50.90      A   
ATOM   2865  HZ1 LYS   177      -5.936 119.617  23.966  1.00  0.00      A   
ATOM   2866  HZ2 LYS   177      -7.348 120.089  24.783  1.00  0.00      A   
ATOM   2867  HZ3 LYS   177      -6.654 118.571  25.095  1.00  0.00      A   
ATOM   2868  C   LYS   177      -2.040 125.366  26.934  1.00 30.48      A   
ATOM   2869  O   LYS   177      -1.172 125.173  26.082  1.00 29.32      A   
ATOM   2870  N   THR   178      -2.287 126.574  27.443  1.00 29.46      A   
ATOM   2871  HN  THR   178      -3.004 126.734  28.116  1.00  0.00      A   
ATOM   2872  CA  THR   178      -1.505 127.744  27.032  1.00 28.48      A   
ATOM   2873  HA  THR   178      -1.261 127.623  25.987  1.00  0.00      A   
ATOM   2874  CB  THR   178      -2.274 129.072  27.244  1.00 27.85      A   
ATOM   2875  HB  THR   178      -1.670 129.925  26.868  1.00  0.00      A   
ATOM   2876  OG1 THR   178      -2.524 129.256  28.641  1.00 27.21      A   
ATOM   2877  HG1 THR   178      -2.999 130.086  28.718  1.00  0.00      A   
ATOM   2878  CG2 THR   178      -3.601 129.066  26.478  1.00 27.55      A   
ATOM   2879 HG21 THR   178      -4.123 128.097  26.625  1.00  0.00      A   
ATOM   2880 HG22 THR   178      -3.411 129.204  25.392  1.00  0.00      A   
ATOM   2881 HG23 THR   178      -4.256 129.882  26.850  1.00  0.00      A   
ATOM   2882  C   THR   178      -0.240 127.822  27.889  1.00 29.44      A   
ATOM   2883  O   THR   178      -0.138 127.161  28.931  1.00 29.76      A   
ATOM   2884  N   ILE   179       0.713 128.643  27.457  1.00 28.64      A   
ATOM   2885  HN  ILE   179       0.620 129.169  26.616  1.00  0.00      A   
ATOM   2886  CA  ILE   179       1.959 128.823  28.192  1.00 27.73      A   
ATOM   2887  HA  ILE   179       2.430 127.857  28.292  1.00  0.00      A   
ATOM   2888  CB  ILE   179       2.904 129.806  27.450  1.00 27.76      A   
ATOM   2889  HB  ILE   179       3.088 129.433  26.420  1.00  0.00      A   
ATOM   2890  CG2 ILE   179       2.278 131.203  27.380  1.00 28.83      A   
ATOM   2891 HG21 ILE   179       1.850 131.481  28.366  1.00  0.00      A   
ATOM   2892 HG22 ILE   179       1.464 131.215  26.624  1.00  0.00      A   
ATOM   2893 HG23 ILE   179       3.053 131.951  27.106  1.00  0.00      A   
ATOM   2894  CG1 ILE   179       4.263 129.851  28.145  1.00 28.01      A   
ATOM   2895 HG11 ILE   179       4.117 130.192  29.192  1.00  0.00      A   
ATOM   2896 HG12 ILE   179       4.909 130.584  27.616  1.00  0.00      A   
ATOM   2897  CD1 ILE   179       4.973 128.499  28.166  1.00 29.33      A   
ATOM   2898  HD1 ILE   179       4.905 128.017  27.167  1.00  0.00      A   
ATOM   2899  HD2 ILE   179       4.493 127.832  28.914  1.00  0.00      A   
ATOM   2900  HD3 ILE   179       6.045 128.638  28.422  1.00  0.00      A   
ATOM   2901  C   ILE   179       1.663 129.335  29.601  1.00 27.98      A   
ATOM   2902  O   ILE   179       2.376 129.027  30.557  1.00 26.93      A   
ATOM   2903  N   PHE   180       0.592 130.105  29.740  1.00 25.37      A   
ATOM   2904  HN  PHE   180      -0.001 130.349  28.976  1.00  0.00      A   
ATOM   2905  CA  PHE   180       0.233 130.634  31.043  1.00 25.95      A   
ATOM   2906  HA  PHE   180       1.124 131.025  31.509  1.00  0.00      A   
ATOM   2907  CB  PHE   180      -0.817 131.741  30.871  1.00 26.44      A   
ATOM   2908  HB1 PHE   180      -1.019 132.218  31.853  1.00  0.00      A   
ATOM   2909  HB2 PHE   180      -1.753 131.305  30.459  1.00  0.00      A   
ATOM   2910  CG  PHE   180      -0.367 132.818  29.927  1.00 26.01      A   
ATOM   2911  CD1 PHE   180      -0.747 132.798  28.587  1.00 26.94      A   
ATOM   2912  HD1 PHE   180      -1.457 132.061  28.244  1.00  0.00      A   
ATOM   2913  CD2 PHE   180       0.542 133.784  30.348  1.00 26.00      A   
ATOM   2914  HD2 PHE   180       0.839 133.818  31.386  1.00  0.00      A   
ATOM   2915  CE1 PHE   180      -0.221 133.717  27.687  1.00 28.80      A   
ATOM   2916  HE1 PHE   180      -0.520 133.691  26.650  1.00  0.00      A   
ATOM   2917  CE2 PHE   180       1.070 134.701  29.457  1.00 24.14      A   
ATOM   2918  HE2 PHE   180       1.778 135.440  29.803  1.00  0.00      A   
ATOM   2919  CZ  PHE   180       0.696 134.673  28.128  1.00 26.67      A   
ATOM   2920  HZ  PHE   180       1.110 135.388  27.432  1.00  0.00      A   
ATOM   2921  C   PHE   180      -0.240 129.505  31.952  1.00 27.06      A   
ATOM   2922  O   PHE   180       0.014 129.533  33.153  1.00 27.77      A   
ATOM   2923  N   GLY   181      -0.889 128.490  31.375  1.00 28.23      A   
ATOM   2924  HN  GLY   181      -1.093 128.464  30.399  1.00  0.00      A   
ATOM   2925  CA  GLY   181      -1.335 127.353  32.172  1.00 26.96      A   
ATOM   2926  HA1 GLY   181      -1.942 126.713  31.549  1.00  0.00      A   
ATOM   2927  HA2 GLY   181      -1.915 127.723  33.004  1.00  0.00      A   
ATOM   2928  C   GLY   181      -0.130 126.574  32.691  1.00 26.17      A   
ATOM   2929  O   GLY   181      -0.153 125.996  33.790  1.00 26.26      A   
ATOM   2930  N   TRP   182       0.939 126.581  31.903  1.00 25.17      A   
ATOM   2931  HN  TRP   182       0.951 127.057  31.027  1.00  0.00      A   
ATOM   2932  CA  TRP   182       2.171 125.886  32.275  1.00 26.13      A   
ATOM   2933  HA  TRP   182       1.940 124.840  32.405  1.00  0.00      A   
ATOM   2934  CB  TRP   182       3.233 126.064  31.195  1.00 25.91      A   
ATOM   2935  HB1 TRP   182       3.399 127.151  31.036  1.00  0.00      A   
ATOM   2936  HB2 TRP   182       2.861 125.609  30.253  1.00  0.00      A   
ATOM   2937  CG  TRP   182       4.557 125.431  31.529  1.00 28.27      A   
ATOM   2938  CD2 TRP   182       5.815 126.103  31.693  1.00 26.77      A   
ATOM   2939  CD1 TRP   182       4.819 124.095  31.666  1.00 28.18      A   
ATOM   2940  HD1 TRP   182       4.079 123.311  31.604  1.00  0.00      A   
ATOM   2941  NE1 TRP   182       6.162 123.894  31.896  1.00 27.73      A   
ATOM   2942  HE1 TRP   182       6.593 123.028  32.022  1.00  0.00      A   
ATOM   2943  CE2 TRP   182       6.795 125.109  31.918  1.00 26.99      A   
ATOM   2944  CE3 TRP   182       6.210 127.449  31.668  1.00 27.92      A   
ATOM   2945  HE3 TRP   182       5.499 128.245  31.502  1.00  0.00      A   
ATOM   2946  CZ2 TRP   182       8.149 125.419  32.113  1.00 26.72      A   
ATOM   2947  HZ2 TRP   182       8.896 124.657  32.282  1.00  0.00      A   
ATOM   2948  CZ3 TRP   182       7.560 127.758  31.864  1.00 27.56      A   
ATOM   2949  HZ3 TRP   182       7.877 128.791  31.848  1.00  0.00      A   
ATOM   2950  CH2 TRP   182       8.509 126.747  32.083  1.00 27.63      A   
ATOM   2951  HH2 TRP   182       9.545 127.018  32.231  1.00  0.00      A   
ATOM   2952  C   TRP   182       2.716 126.446  33.582  1.00 27.45      A   
ATOM   2953  O   TRP   182       3.353 125.727  34.351  1.00 27.66      A   
ATOM   2954  N   PHE   183       2.475 127.731  33.843  1.00 27.18      A   
ATOM   2955  HN  PHE   183       1.952 128.327  33.237  1.00  0.00      A   
ATOM   2956  CA  PHE   183       2.997 128.313  35.072  1.00 28.10      A   
ATOM   2957  HA  PHE   183       4.022 127.990  35.184  1.00  0.00      A   
ATOM   2958  CB  PHE   183       2.925 129.847  35.032  1.00 28.30      A   
ATOM   2959  HB1 PHE   183       3.013 130.249  36.064  1.00  0.00      A   
ATOM   2960  HB2 PHE   183       1.960 130.160  34.580  1.00  0.00      A   
ATOM   2961  CG  PHE   183       4.028 130.462  34.211  1.00 28.41      A   
ATOM   2962  CD1 PHE   183       3.844 130.738  32.862  1.00 28.38      A   
ATOM   2963  HD1 PHE   183       2.875 130.581  32.412  1.00  0.00      A   
ATOM   2964  CD2 PHE   183       5.288 130.679  34.773  1.00 28.53      A   
ATOM   2965  HD2 PHE   183       5.444 130.475  35.822  1.00  0.00      A   
ATOM   2966  CE1 PHE   183       4.896 131.216  32.081  1.00 28.58      A   
ATOM   2967  HE1 PHE   183       4.739 131.425  31.033  1.00  0.00      A   
ATOM   2968  CE2 PHE   183       6.349 131.155  34.001  1.00 27.91      A   
ATOM   2969  HE2 PHE   183       7.318 131.314  34.452  1.00  0.00      A   
ATOM   2970  CZ  PHE   183       6.155 131.423  32.656  1.00 27.83      A   
ATOM   2971  HZ  PHE   183       6.972 131.791  32.054  1.00  0.00      A   
ATOM   2972  C   PHE   183       2.388 127.761  36.354  1.00 28.19      A   
ATOM   2973  O   PHE   183       2.979 127.894  37.425  1.00 29.09      A   
ATOM   2974  N   ARG   184       1.219 127.134  36.260  1.00 28.69      A   
ATOM   2975  HN  ARG   184       0.711 127.043  35.407  1.00  0.00      A   
ATOM   2976  CA  ARG   184       0.634 126.544  37.455  1.00 29.53      A   
ATOM   2977  HA  ARG   184       1.194 126.898  38.307  1.00  0.00      A   
ATOM   2978  CB  ARG   184      -0.855 126.925  37.603  1.00 30.46      A   
ATOM   2979  HB1 ARG   184      -0.917 128.031  37.660  1.00  0.00      A   
ATOM   2980  HB2 ARG   184      -1.220 126.493  38.557  1.00  0.00      A   
ATOM   2981  CG  ARG   184      -1.788 126.465  36.499  1.00 30.80      A   
ATOM   2982  HG1 ARG   184      -1.809 125.355  36.469  1.00  0.00      A   
ATOM   2983  HG2 ARG   184      -1.421 126.843  35.521  1.00  0.00      A   
ATOM   2984  CD  ARG   184      -3.204 126.998  36.756  1.00 30.45      A   
ATOM   2985  HD1 ARG   184      -3.543 126.692  37.769  1.00  0.00      A   
ATOM   2986  HD2 ARG   184      -3.900 126.606  35.985  1.00  0.00      A   
ATOM   2987  NE  ARG   184      -3.246 128.459  36.694  1.00 34.77      A   
ATOM   2988  HE  ARG   184      -2.528 128.921  36.176  1.00  0.00      A   
ATOM   2989  CZ  ARG   184      -4.170 129.216  37.276  1.00 33.80      A   
ATOM   2990  NH1 ARG   184      -5.147 128.659  37.976  1.00 34.07      A   
ATOM   2991 HH11 ARG   184      -5.191 127.665  38.069  1.00  0.00      A   
ATOM   2992 HH12 ARG   184      -5.839 129.234  38.412  1.00  0.00      A   
ATOM   2993  NH2 ARG   184      -4.116 130.534  37.158  1.00 36.81      A   
ATOM   2994 HH21 ARG   184      -3.380 130.960  36.631  1.00  0.00      A   
ATOM   2995 HH22 ARG   184      -4.811 131.104  37.596  1.00  0.00      A   
ATOM   2996  C   ARG   184       0.829 125.018  37.452  1.00 29.02      A   
ATOM   2997  O   ARG   184       0.310 124.317  38.316  1.00 28.86      A   
ATOM   2998  N   TRP   185       1.606 124.514  36.494  1.00 28.08      A   
ATOM   2999  HN  TRP   185       2.035 125.084  35.799  1.00  0.00      A   
ATOM   3000  CA  TRP   185       1.871 123.072  36.413  1.00 28.40      A   
ATOM   3001  HA  TRP   185       0.924 122.554  36.380  1.00  0.00      A   
ATOM   3002  CB  TRP   185       2.693 122.771  35.158  1.00 29.16      A   
ATOM   3003  HB1 TRP   185       3.627 123.370  35.203  1.00  0.00      A   
ATOM   3004  HB2 TRP   185       2.101 123.083  34.272  1.00  0.00      A   
ATOM   3005  CG  TRP   185       3.083 121.327  34.966  1.00 28.51      A   
ATOM   3006  CD2 TRP   185       4.259 120.681  35.479  1.00 28.27      A   
ATOM   3007  CD1 TRP   185       2.424 120.387  34.219  1.00 27.18      A   
ATOM   3008  HD1 TRP   185       1.493 120.550  33.698  1.00  0.00      A   
ATOM   3009  NE1 TRP   185       3.127 119.199  34.231  1.00 29.82      A   
ATOM   3010  HE1 TRP   185       2.863 118.380  33.770  1.00  0.00      A   
ATOM   3011  CE2 TRP   185       4.255 119.354  34.994  1.00 28.08      A   
ATOM   3012  CE3 TRP   185       5.314 121.099  36.302  1.00 27.64      A   
ATOM   3013  HE3 TRP   185       5.361 122.103  36.697  1.00  0.00      A   
ATOM   3014  CZ2 TRP   185       5.270 118.436  35.304  1.00 27.55      A   
ATOM   3015  HZ2 TRP   185       5.265 117.423  34.930  1.00  0.00      A   
ATOM   3016  CZ3 TRP   185       6.327 120.187  36.615  1.00 29.14      A   
ATOM   3017  HZ3 TRP   185       7.145 120.496  37.248  1.00  0.00      A   
ATOM   3018  CH2 TRP   185       6.294 118.870  36.115  1.00 26.75      A   
ATOM   3019  HH2 TRP   185       7.089 118.186  36.373  1.00  0.00      A   
ATOM   3020  C   TRP   185       2.638 122.634  37.668  1.00 28.69      A   
ATOM   3021  O   TRP   185       3.398 123.420  38.237  1.00 26.91      A   
ATOM   3022  N   THR   186       2.421 121.396  38.113  1.00 28.70      A   
ATOM   3023  HN  THR   186       1.790 120.770  37.661  1.00  0.00      A   
ATOM   3024  CA  THR   186       3.105 120.882  39.302  1.00 29.43      A   
ATOM   3025  HA  THR   186       3.933 121.542  39.516  1.00  0.00      A   
ATOM   3026  CB  THR   186       2.167 120.805  40.519  1.00 28.99      A   
ATOM   3027  HB  THR   186       2.754 120.604  41.442  1.00  0.00      A   
ATOM   3028  OG1 THR   186       1.228 119.739  40.318  1.00 31.82      A   
ATOM   3029  HG1 THR   186       0.667 119.729  41.097  1.00  0.00      A   
ATOM   3030  CG2 THR   186       1.418 122.124  40.709  1.00 29.60      A   
ATOM   3031 HG21 THR   186       1.031 122.489  39.733  1.00  0.00      A   
ATOM   3032 HG22 THR   186       2.103 122.892  41.128  1.00  0.00      A   
ATOM   3033 HG23 THR   186       0.558 121.975  41.397  1.00  0.00      A   
ATOM   3034  C   THR   186       3.655 119.475  39.087  1.00 28.90      A   
ATOM   3035  O   THR   186       4.614 119.073  39.741  1.00 30.03      A   
ATOM   3036  N   GLY   187       3.038 118.728  38.175  1.00 29.55      A   
ATOM   3037  HN  GLY   187       2.260 119.060  37.647  1.00  0.00      A   
ATOM   3038  CA  GLY   187       3.477 117.369  37.901  1.00 32.61      A   
ATOM   3039  HA1 GLY   187       4.555 117.351  37.960  1.00  0.00      A   
ATOM   3040  HA2 GLY   187       3.154 117.111  36.904  1.00  0.00      A   
ATOM   3041  C   GLY   187       2.909 116.357  38.885  1.00 34.72      A   
ATOM   3042  O   GLY   187       3.232 115.168  38.823  1.00 34.52      A   
ATOM   3043  N   LEU   188       2.052 116.826  39.790  1.00 36.66      A   
ATOM   3044  HN  LEU   188       1.783 117.785  39.818  1.00  0.00      A   
ATOM   3045  CA  LEU   188       1.452 115.959  40.801  1.00 38.65      A   
ATOM   3046  HA  LEU   188       1.968 115.010  40.784  1.00  0.00      A   
ATOM   3047  CB  LEU   188       1.576 116.617  42.179  1.00 38.04      A   
ATOM   3048  HB1 LEU   188       1.194 115.900  42.936  1.00  0.00      A   
ATOM   3049  HB2 LEU   188       0.936 117.523  42.184  1.00  0.00      A   
ATOM   3050  CG  LEU   188       2.991 117.035  42.597  1.00 39.20      A   
ATOM   3051  HG  LEU   188       3.423 117.711  41.828  1.00  0.00      A   
ATOM   3052  CD1 LEU   188       2.931 117.756  43.937  1.00 38.22      A   
ATOM   3053 HD11 LEU   188       2.270 117.203  44.638  1.00  0.00      A   
ATOM   3054 HD12 LEU   188       2.522 118.779  43.797  1.00  0.00      A   
ATOM   3055 HD13 LEU   188       3.948 117.816  44.379  1.00  0.00      A   
ATOM   3056  CD2 LEU   188       3.901 115.808  42.683  1.00 39.82      A   
ATOM   3057 HD21 LEU   188       3.749 115.156  41.797  1.00  0.00      A   
ATOM   3058 HD22 LEU   188       3.663 115.224  43.598  1.00  0.00      A   
ATOM   3059 HD23 LEU   188       4.965 116.127  42.710  1.00  0.00      A   
ATOM   3060  C   LEU   188      -0.015 115.599  40.529  1.00 41.17      A   
ATOM   3061  O   LEU   188      -0.649 114.920  41.340  1.00 42.00      A   
ATOM   3062  N   LYS   189      -0.551 116.054  39.400  1.00 42.60      A   
ATOM   3063  HN  LYS   189      -0.034 116.614  38.756  1.00  0.00      A   
ATOM   3064  CA  LYS   189      -1.935 115.760  39.031  1.00 43.85      A   
ATOM   3065  HA  LYS   189      -2.271 114.929  39.632  1.00  0.00      A   
ATOM   3066  CB  LYS   189      -2.833 116.980  39.263  1.00 44.11      A   
ATOM   3067  HB1 LYS   189      -3.869 116.707  38.972  1.00  0.00      A   
ATOM   3068  HB2 LYS   189      -2.478 117.801  38.605  1.00  0.00      A   
ATOM   3069  CG  LYS   189      -2.866 117.501  40.689  1.00 45.55      A   
ATOM   3070  HG1 LYS   189      -2.873 116.641  41.392  1.00  0.00      A   
ATOM   3071  HG2 LYS   189      -3.793 118.095  40.840  1.00  0.00      A   
ATOM   3072  CD  LYS   189      -1.653 118.381  40.982  1.00 49.04      A   
ATOM   3073  HD1 LYS   189      -1.686 119.276  40.325  1.00  0.00      A   
ATOM   3074  HD2 LYS   189      -0.728 117.807  40.762  1.00  0.00      A   
ATOM   3075  CE  LYS   189      -1.624 118.833  42.437  1.00 48.18      A   
ATOM   3076  HE1 LYS   189      -1.581 117.945  43.104  1.00  0.00      A   
ATOM   3077  HE2 LYS   189      -2.531 119.434  42.660  1.00  0.00      A   
ATOM   3078  NZ  LYS   189      -0.436 119.678  42.732  1.00 44.41      A   
ATOM   3079  HZ1 LYS   189      -0.312 120.379  41.974  1.00  0.00      A   
ATOM   3080  HZ2 LYS   189       0.410 119.077  42.791  1.00  0.00      A   
ATOM   3081  HZ3 LYS   189      -0.576 120.169  43.638  1.00  0.00      A   
ATOM   3082  C   LYS   189      -2.012 115.354  37.557  1.00 45.13      A   
ATOM   3083  O   LYS   189      -2.625 116.048  36.741  1.00 44.94      A   
ATOM   3084  N   PRO   190      -1.400 114.213  37.201  1.00 46.31      A   
ATOM   3085  CA  PRO   190      -1.389 113.709  35.823  1.00 48.15      A   
ATOM   3086  HA  PRO   190      -0.769 114.331  35.198  1.00  0.00      A   
ATOM   3087  CD  PRO   190      -0.720 113.268  38.106  1.00 46.90      A   
ATOM   3088  HD1 PRO   190      -1.466 112.683  38.683  1.00  0.00      A   
ATOM   3089  HD2 PRO   190      -0.047 113.813  38.799  1.00  0.00      A   
ATOM   3090  CB  PRO   190      -0.896 112.275  35.990  1.00 47.65      A   
ATOM   3091  HB1 PRO   190      -0.380 111.915  35.074  1.00  0.00      A   
ATOM   3092  HB2 PRO   190      -1.732 111.584  36.226  1.00  0.00      A   
ATOM   3093  CG  PRO   190       0.053 112.396  37.139  1.00 48.78      A   
ATOM   3094  HG1 PRO   190       0.281 111.403  37.583  1.00  0.00      A   
ATOM   3095  HG2 PRO   190       1.005 112.879  36.830  1.00  0.00      A   
ATOM   3096  C   PRO   190      -2.740 113.781  35.114  1.00 48.76      A   
ATOM   3097  O   PRO   190      -3.762 113.370  35.665  1.00 48.33      A   
ATOM   3098  N   GLY   191      -2.733 114.312  33.894  1.00 48.95      A   
ATOM   3099  HN  GLY   191      -1.900 114.649  33.462  1.00  0.00      A   
ATOM   3100  CA  GLY   191      -3.956 114.426  33.120  1.00 49.01      A   
ATOM   3101  HA1 GLY   191      -4.539 113.537  33.310  1.00  0.00      A   
ATOM   3102  HA2 GLY   191      -3.673 114.471  32.079  1.00  0.00      A   
ATOM   3103  C   GLY   191      -4.813 115.639  33.438  1.00 49.32      A   
ATOM   3104  O   GLY   191      -5.784 115.913  32.730  1.00 49.99      A   
ATOM   3105  N   LYS   192      -4.459 116.375  34.489  1.00 48.54      A   
ATOM   3106  HN  LYS   192      -3.662 116.157  35.047  1.00  0.00      A   
ATOM   3107  CA  LYS   192      -5.225 117.554  34.886  1.00 49.59      A   
ATOM   3108  HA  LYS   192      -6.100 117.618  34.255  1.00  0.00      A   
ATOM   3109  CB  LYS   192      -5.631 117.433  36.358  1.00 53.60      A   
ATOM   3110  HB1 LYS   192      -4.707 117.376  36.972  1.00  0.00      A   
ATOM   3111  HB2 LYS   192      -6.208 116.493  36.487  1.00  0.00      A   
ATOM   3112  CG  LYS   192      -6.478 118.590  36.870  1.00 60.80      A   
ATOM   3113  HG1 LYS   192      -7.429 118.623  36.298  1.00  0.00      A   
ATOM   3114  HG2 LYS   192      -5.927 119.541  36.707  1.00  0.00      A   
ATOM   3115  CD  LYS   192      -6.796 118.450  38.354  1.00 67.23      A   
ATOM   3116  HD1 LYS   192      -5.847 118.430  38.931  1.00  0.00      A   
ATOM   3117  HD2 LYS   192      -7.339 117.495  38.523  1.00  0.00      A   
ATOM   3118  CE  LYS   192      -7.657 119.611  38.841  1.00 72.05      A   
ATOM   3119  HE1 LYS   192      -8.616 119.628  38.279  1.00  0.00      A   
ATOM   3120  HE2 LYS   192      -7.112 120.568  38.694  1.00  0.00      A   
ATOM   3121  NZ  LYS   192      -7.984 119.495  40.289  1.00 76.72      A   
ATOM   3122  HZ1 LYS   192      -7.128 119.234  40.819  1.00  0.00      A   
ATOM   3123  HZ2 LYS   192      -8.711 118.762  40.423  1.00  0.00      A   
ATOM   3124  HZ3 LYS   192      -8.344 120.407  40.638  1.00  0.00      A   
ATOM   3125  C   LYS   192      -4.489 118.883  34.677  1.00 46.25      A   
ATOM   3126  O   LYS   192      -5.042 119.950  34.943  1.00 44.03      A   
ATOM   3127  N   GLU   193      -3.255 118.822  34.185  1.00 42.45      A   
ATOM   3128  HN  GLU   193      -2.816 117.963  33.934  1.00  0.00      A   
ATOM   3129  CA  GLU   193      -2.474 120.041  33.988  1.00 39.35      A   
ATOM   3130  HA  GLU   193      -3.123 120.890  34.143  1.00  0.00      A   
ATOM   3131  CB  GLU   193      -1.310 120.063  34.983  1.00 37.80      A   
ATOM   3132  HB1 GLU   193      -0.891 121.091  35.011  1.00  0.00      A   
ATOM   3133  HB2 GLU   193      -0.526 119.365  34.621  1.00  0.00      A   
ATOM   3134  CG  GLU   193      -1.698 119.662  36.400  1.00 37.00      A   
ATOM   3135  HG1 GLU   193      -2.057 118.611  36.393  1.00  0.00      A   
ATOM   3136  HG2 GLU   193      -2.518 120.325  36.752  1.00  0.00      A   
ATOM   3137  CD  GLU   193      -0.534 119.770  37.376  1.00 35.26      A   
ATOM   3138  OE1 GLU   193       0.589 119.367  37.007  1.00 34.15      A   
ATOM   3139  OE2 GLU   193      -0.743 120.245  38.514  1.00 34.18      A   
ATOM   3140  C   GLU   193      -1.926 120.218  32.581  1.00 37.63      A   
ATOM   3141  O   GLU   193      -2.185 119.408  31.687  1.00 37.66      A   
ATOM   3142  N   PHE   194      -1.172 121.300  32.394  1.00 35.50      A   
ATOM   3143  HN  PHE   194      -1.006 121.956  33.125  1.00  0.00      A   
ATOM   3144  CA  PHE   194      -0.537 121.605  31.111  1.00 32.96      A   
ATOM   3145  HA  PHE   194      -1.304 121.918  30.419  1.00  0.00      A   
ATOM   3146  CB  PHE   194       0.503 122.716  31.304  1.00 30.41      A   
ATOM   3147  HB1 PHE   194       1.282 122.367  32.015  1.00  0.00      A   
ATOM   3148  HB2 PHE   194      -0.002 123.621  31.704  1.00  0.00      A   
ATOM   3149  CG  PHE   194       1.207 123.125  30.044  1.00 30.48      A   
ATOM   3150  CD1 PHE   194       0.634 124.051  29.176  1.00 30.33      A   
ATOM   3151  HD1 PHE   194      -0.338 124.465  29.402  1.00  0.00      A   
ATOM   3152  CD2 PHE   194       2.458 122.602  29.732  1.00 31.46      A   
ATOM   3153  HD2 PHE   194       2.914 121.881  30.394  1.00  0.00      A   
ATOM   3154  CE1 PHE   194       1.300 124.451  28.018  1.00 28.66      A   
ATOM   3155  HE1 PHE   194       0.845 125.170  27.354  1.00  0.00      A   
ATOM   3156  CE2 PHE   194       3.133 122.995  28.575  1.00 30.39      A   
ATOM   3157  HE2 PHE   194       4.103 122.580  28.347  1.00  0.00      A   
ATOM   3158  CZ  PHE   194       2.552 123.923  27.717  1.00 31.14      A   
ATOM   3159  HZ  PHE   194       3.070 124.233  26.822  1.00  0.00      A   
ATOM   3160  C   PHE   194       0.159 120.322  30.653  1.00 32.70      A   
ATOM   3161  O   PHE   194       1.010 119.784  31.360  1.00 30.36      A   
ATOM   3162  N   PRO   195      -0.185 119.824  29.457  1.00 32.23      A   
ATOM   3163  CA  PRO   195       0.425 118.594  28.938  1.00 33.53      A   
ATOM   3164  HA  PRO   195       0.271 117.778  29.625  1.00  0.00      A   
ATOM   3165  CD  PRO   195      -1.200 120.338  28.521  1.00 33.53      A   
ATOM   3166  HD1 PRO   195      -0.759 121.106  27.853  1.00  0.00      A   
ATOM   3167  HD2 PRO   195      -2.060 120.766  29.077  1.00  0.00      A   
ATOM   3168  CB  PRO   195      -0.254 118.421  27.574  1.00 32.86      A   
ATOM   3169  HB1 PRO   195      -0.375 117.346  27.319  1.00  0.00      A   
ATOM   3170  HB2 PRO   195       0.329 118.917  26.770  1.00  0.00      A   
ATOM   3171  CG  PRO   195      -1.581 119.084  27.769  1.00 34.71      A   
ATOM   3172  HG1 PRO   195      -2.062 119.324  26.798  1.00  0.00      A   
ATOM   3173  HG2 PRO   195      -2.270 118.447  28.364  1.00  0.00      A   
ATOM   3174  C   PRO   195       1.945 118.652  28.811  1.00 34.48      A   
ATOM   3175  O   PRO   195       2.492 119.583  28.227  1.00 33.48      A   
ATOM   3176  N   HIS   196       2.616 117.650  29.370  1.00 36.72      A   
ATOM   3177  HN  HIS   196       2.152 116.918  29.862  1.00  0.00      A   
ATOM   3178  CA  HIS   196       4.072 117.545  29.304  1.00 37.82      A   
ATOM   3179  HA  HIS   196       4.380 116.712  29.920  1.00  0.00      A   
ATOM   3180  ND1 HIS   196       3.931 114.899  27.484  1.00 49.63      A   
ATOM   3181  HD1 HIS   196       4.560 114.548  28.178  1.00  0.00      A   
ATOM   3182  NE2 HIS   196       2.453 114.963  25.933  1.00 51.26      A   
ATOM   3183  HE2 HIS   196       1.776 114.673  25.256  1.00  0.00      A   
ATOM   3184  CE1 HIS   196       3.134 114.160  26.731  1.00 51.60      A   
ATOM   3185  HE1 HIS   196       3.055 113.093  26.761  1.00  0.00      A   
ATOM   3186  CD2 HIS   196       2.824 116.262  26.184  1.00 49.13      A   
ATOM   3187  HD2 HIS   196       2.398 117.102  25.650  1.00  0.00      A   
ATOM   3188  CG  HIS   196       3.759 116.228  27.164  1.00 47.48      A   
ATOM   3189  CB  HIS   196       4.503 117.330  27.854  1.00 41.38      A   
ATOM   3190  HB1 HIS   196       5.585 117.083  27.837  1.00  0.00      A   
ATOM   3191  HB2 HIS   196       4.333 118.271  27.289  1.00  0.00      A   
ATOM   3192  C   HIS   196       4.806 118.754  29.878  1.00 35.58      A   
ATOM   3193  O   HIS   196       5.823 119.181  29.335  1.00 34.42      A   
ATOM   3194  N   GLY   197       4.288 119.297  30.973  1.00 33.80      A   
ATOM   3195  HN  GLY   197       3.459 118.954  31.407  1.00  0.00      A   
ATOM   3196  CA  GLY   197       4.929 120.442  31.595  1.00 33.16      A   
ATOM   3197  HA1 GLY   197       4.351 120.724  32.464  1.00  0.00      A   
ATOM   3198  HA2 GLY   197       4.945 121.251  30.880  1.00  0.00      A   
ATOM   3199  C   GLY   197       6.348 120.111  32.018  1.00 34.20      A   
ATOM   3200  O   GLY   197       7.222 120.980  32.048  1.00 32.29      A   
ATOM   3201  N   ASP   198       6.580 118.841  32.340  1.00 31.99      A   
ATOM   3202  HN  ASP   198       5.867 118.145  32.302  1.00  0.00      A   
ATOM   3203  CA  ASP   198       7.895 118.391  32.771  1.00 32.65      A   
ATOM   3204  HA  ASP   198       8.276 119.101  33.491  1.00  0.00      A   
ATOM   3205  CB  ASP   198       7.792 116.988  33.398  1.00 34.42      A   
ATOM   3206  HB1 ASP   198       7.169 117.049  34.315  1.00  0.00      A   
ATOM   3207  HB2 ASP   198       8.811 116.640  33.673  1.00  0.00      A   
ATOM   3208  CG  ASP   198       7.172 115.968  32.463  1.00 37.67      A   
ATOM   3209  OD1 ASP   198       6.193 116.300  31.766  1.00 38.55      A   
ATOM   3210  OD2 ASP   198       7.658 114.817  32.432  1.00 41.62      A   
ATOM   3211  C   ASP   198       8.907 118.395  31.629  1.00 30.58      A   
ATOM   3212  O   ASP   198      10.042 118.832  31.811  1.00 30.14      A   
ATOM   3213  N   SER   199       8.503 117.915  30.454  1.00 30.21      A   
ATOM   3214  HN  SER   199       7.584 117.558  30.305  1.00  0.00      A   
ATOM   3215  CA  SER   199       9.411 117.889  29.310  1.00 30.17      A   
ATOM   3216  HA  SER   199      10.331 117.420  29.626  1.00  0.00      A   
ATOM   3217  CB  SER   199       8.796 117.116  28.142  1.00 32.45      A   
ATOM   3218  HB1 SER   199       9.446 117.214  27.247  1.00  0.00      A   
ATOM   3219  HB2 SER   199       7.788 117.526  27.914  1.00  0.00      A   
ATOM   3220  OG  SER   199       8.665 115.744  28.460  1.00 37.81      A   
ATOM   3221  HG1 SER   199       8.276 115.329  27.687  1.00  0.00      A   
ATOM   3222  C   SER   199       9.719 119.316  28.870  1.00 29.01      A   
ATOM   3223  O   SER   199      10.824 119.611  28.415  1.00 27.03      A   
ATOM   3224  N   LEU   200       8.737 120.203  28.991  1.00 27.59      A   
ATOM   3225  HN  LEU   200       7.832 119.971  29.340  1.00  0.00      A   
ATOM   3226  CA  LEU   200       8.967 121.588  28.603  1.00 26.96      A   
ATOM   3227  HA  LEU   200       9.380 121.590  27.605  1.00  0.00      A   
ATOM   3228  CB  LEU   200       7.661 122.392  28.638  1.00 26.14      A   
ATOM   3229  HB1 LEU   200       7.218 122.297  29.652  1.00  0.00      A   
ATOM   3230  HB2 LEU   200       6.960 121.954  27.897  1.00  0.00      A   
ATOM   3231  CG  LEU   200       7.834 123.881  28.321  1.00 25.86      A   
ATOM   3232  HG  LEU   200       8.427 124.364  29.127  1.00  0.00      A   
ATOM   3233  CD1 LEU   200       8.553 124.060  26.982  1.00 23.57      A   
ATOM   3234 HD11 LEU   200       8.122 123.372  26.223  1.00  0.00      A   
ATOM   3235 HD12 LEU   200       9.632 123.827  27.099  1.00  0.00      A   
ATOM   3236 HD13 LEU   200       8.432 125.104  26.624  1.00  0.00      A   
ATOM   3237  CD2 LEU   200       6.467 124.553  28.303  1.00 25.20      A   
ATOM   3238 HD21 LEU   200       5.867 124.222  29.177  1.00  0.00      A   
ATOM   3239 HD22 LEU   200       5.923 124.278  27.374  1.00  0.00      A   
ATOM   3240 HD23 LEU   200       6.587 125.656  28.352  1.00  0.00      A   
ATOM   3241  C   LEU   200       9.999 122.205  29.545  1.00 24.55      A   
ATOM   3242  O   LEU   200      10.924 122.880  29.102  1.00 26.00      A   
ATOM   3243  N   ALA   201       9.853 121.966  30.841  1.00 25.25      A   
ATOM   3244  HN  ALA   201       9.101 121.423  31.207  1.00  0.00      A   
ATOM   3245  CA  ALA   201      10.809 122.500  31.811  1.00 25.40      A   
ATOM   3246  HA  ALA   201      10.816 123.576  31.718  1.00  0.00      A   
ATOM   3247  CB  ALA   201      10.419 122.095  33.212  1.00 25.65      A   
ATOM   3248  HB1 ALA   201      10.141 121.020  33.235  1.00  0.00      A   
ATOM   3249  HB2 ALA   201       9.546 122.694  33.550  1.00  0.00      A   
ATOM   3250  HB3 ALA   201      11.273 122.256  33.904  1.00  0.00      A   
ATOM   3251  C   ALA   201      12.230 122.017  31.505  1.00 26.65      A   
ATOM   3252  O   ALA   201      13.191 122.785  31.597  1.00 26.07      A   
ATOM   3253  N   SER   202      12.371 120.741  31.156  1.00 27.14      A   
ATOM   3254  HN  SER   202      11.602 120.108  31.103  1.00  0.00      A   
ATOM   3255  CA  SER   202      13.691 120.203  30.830  1.00 27.50      A   
ATOM   3256  HA  SER   202      14.369 120.482  31.623  1.00  0.00      A   
ATOM   3257  CB  SER   202      13.645 118.671  30.685  1.00 28.00      A   
ATOM   3258  HB1 SER   202      14.629 118.296  30.332  1.00  0.00      A   
ATOM   3259  HB2 SER   202      12.857 118.386  29.957  1.00  0.00      A   
ATOM   3260  OG  SER   202      13.350 118.077  31.936  1.00 31.97      A   
ATOM   3261  HG1 SER   202      13.335 117.129  31.782  1.00  0.00      A   
ATOM   3262  C   SER   202      14.218 120.830  29.553  1.00 27.30      A   
ATOM   3263  O   SER   202      15.417 121.017  29.411  1.00 28.77      A   
ATOM   3264  N   LEU   203      13.331 121.163  28.618  1.00 27.71      A   
ATOM   3265  HN  LEU   203      12.352 121.004  28.710  1.00  0.00      A   
ATOM   3266  CA  LEU   203      13.793 121.793  27.391  1.00 26.35      A   
ATOM   3267  HA  LEU   203      14.464 121.103  26.900  1.00  0.00      A   
ATOM   3268  CB  LEU   203      12.639 122.145  26.463  1.00 27.42      A   
ATOM   3269  HB1 LEU   203      13.000 122.938  25.777  1.00  0.00      A   
ATOM   3270  HB2 LEU   203      11.825 122.556  27.095  1.00  0.00      A   
ATOM   3271  CG  LEU   203      12.029 121.047  25.601  1.00 30.37      A   
ATOM   3272  HG  LEU   203      11.437 120.352  26.235  1.00  0.00      A   
ATOM   3273  CD1 LEU   203      11.125 121.696  24.561  1.00 30.05      A   
ATOM   3274 HD11 LEU   203      11.635 122.574  24.108  1.00  0.00      A   
ATOM   3275 HD12 LEU   203      10.184 122.041  25.040  1.00  0.00      A   
ATOM   3276 HD13 LEU   203      10.889 120.968  23.757  1.00  0.00      A   
ATOM   3277  CD2 LEU   203      13.134 120.257  24.925  1.00 30.14      A   
ATOM   3278 HD21 LEU   203      13.938 120.024  25.656  1.00  0.00      A   
ATOM   3279 HD22 LEU   203      13.571 120.852  24.095  1.00  0.00      A   
ATOM   3280 HD23 LEU   203      12.727 119.303  24.528  1.00  0.00      A   
ATOM   3281  C   LEU   203      14.525 123.075  27.751  1.00 25.40      A   
ATOM   3282  O   LEU   203      15.539 123.407  27.150  1.00 24.77      A   
ATOM   3283  N   PHE   204      14.001 123.791  28.737  1.00 24.67      A   
ATOM   3284  HN  PHE   204      13.177 123.514  29.226  1.00  0.00      A   
ATOM   3285  CA  PHE   204      14.619 125.038  29.158  1.00 25.50      A   
ATOM   3286  HA  PHE   204      14.844 125.614  28.272  1.00  0.00      A   
ATOM   3287  CB  PHE   204      13.679 125.825  30.081  1.00 25.69      A   
ATOM   3288  HB1 PHE   204      14.273 126.553  30.674  1.00  0.00      A   
ATOM   3289  HB2 PHE   204      13.156 125.117  30.759  1.00  0.00      A   
ATOM   3290  CG  PHE   204      12.613 126.610  29.346  1.00 26.57      A   
ATOM   3291  CD1 PHE   204      11.268 126.304  29.501  1.00 26.29      A   
ATOM   3292  HD1 PHE   204      10.976 125.503  30.165  1.00  0.00      A   
ATOM   3293  CD2 PHE   204      12.968 127.646  28.487  1.00 26.74      A   
ATOM   3294  HD2 PHE   204      14.011 127.897  28.360  1.00  0.00      A   
ATOM   3295  CE1 PHE   204      10.274 127.026  28.802  1.00 28.10      A   
ATOM   3296  HE1 PHE   204       9.231 126.780  28.934  1.00  0.00      A   
ATOM   3297  CE2 PHE   204      11.996 128.366  27.787  1.00 26.67      A   
ATOM   3298  HE2 PHE   204      12.290 129.165  27.123  1.00  0.00      A   
ATOM   3299  CZ  PHE   204      10.645 128.051  27.946  1.00 26.87      A   
ATOM   3300  HZ  PHE   204       9.892 128.604  27.405  1.00  0.00      A   
ATOM   3301  C   PHE   204      15.965 124.870  29.850  1.00 25.83      A   
ATOM   3302  O   PHE   204      16.941 125.503  29.464  1.00 25.74      A   
ATOM   3303  N   SER   205      16.019 124.025  30.873  1.00 24.99      A   
ATOM   3304  HN  SER   205      15.236 123.485  31.171  1.00  0.00      A   
ATOM   3305  CA  SER   205      17.262 123.852  31.618  1.00 27.55      A   
ATOM   3306  HA  SER   205      17.697 124.827  31.778  1.00  0.00      A   
ATOM   3307  CB  SER   205      16.980 123.164  32.957  1.00 27.80      A   
ATOM   3308  HB1 SER   205      16.267 123.774  33.550  1.00  0.00      A   
ATOM   3309  HB2 SER   205      17.928 123.045  33.524  1.00  0.00      A   
ATOM   3310  OG  SER   205      16.415 121.883  32.739  1.00 25.47      A   
ATOM   3311  HG1 SER   205      16.264 121.509  33.610  1.00  0.00      A   
ATOM   3312  C   SER   205      18.350 123.074  30.897  1.00 27.54      A   
ATOM   3313  O   SER   205      19.532 123.302  31.134  1.00 28.04      A   
ATOM   3314  N   GLU   206      17.962 122.158  30.019  1.00 28.93      A   
ATOM   3315  HN  GLU   206      17.004 121.992  29.794  1.00  0.00      A   
ATOM   3316  CA  GLU   206      18.951 121.342  29.334  1.00 28.44      A   
ATOM   3317  HA  GLU   206      19.889 121.432  29.862  1.00  0.00      A   
ATOM   3318  CB  GLU   206      18.486 119.878  29.309  1.00 32.33      A   
ATOM   3319  HB1 GLU   206      19.326 119.249  28.945  1.00  0.00      A   
ATOM   3320  HB2 GLU   206      17.636 119.791  28.600  1.00  0.00      A   
ATOM   3321  CG  GLU   206      18.040 119.348  30.662  1.00 33.59      A   
ATOM   3322  HG1 GLU   206      17.237 120.005  31.056  1.00  0.00      A   
ATOM   3323  HG2 GLU   206      18.905 119.370  31.357  1.00  0.00      A   
ATOM   3324  CD  GLU   206      17.508 117.921  30.604  1.00 38.68      A   
ATOM   3325  OE1 GLU   206      16.843 117.556  29.611  1.00 38.41      A   
ATOM   3326  OE2 GLU   206      17.742 117.165  31.566  1.00 40.96      A   
ATOM   3327  C   GLU   206      19.281 121.780  27.918  1.00 28.80      A   
ATOM   3328  O   GLU   206      20.367 121.488  27.418  1.00 27.38      A   
ATOM   3329  N   GLU   207      18.358 122.475  27.261  1.00 26.70      A   
ATOM   3330  HN  GLU   207      17.486 122.744  27.661  1.00  0.00      A   
ATOM   3331  CA  GLU   207      18.615 122.877  25.884  1.00 26.38      A   
ATOM   3332  HA  GLU   207      19.644 122.649  25.650  1.00  0.00      A   
ATOM   3333  CB  GLU   207      17.670 122.121  24.945  1.00 27.21      A   
ATOM   3334  HB1 GLU   207      17.806 122.507  23.912  1.00  0.00      A   
ATOM   3335  HB2 GLU   207      16.622 122.309  25.264  1.00  0.00      A   
ATOM   3336  CG  GLU   207      17.922 120.616  24.946  1.00 31.27      A   
ATOM   3337  HG1 GLU   207      17.918 120.252  25.995  1.00  0.00      A   
ATOM   3338  HG2 GLU   207      18.918 120.420  24.495  1.00  0.00      A   
ATOM   3339  CD  GLU   207      16.884 119.834  24.166  1.00 33.02      A   
ATOM   3340  OE1 GLU   207      16.385 120.346  23.144  1.00 31.29      A   
ATOM   3341  OE2 GLU   207      16.581 118.687  24.573  1.00 35.77      A   
ATOM   3342  C   GLU   207      18.537 124.358  25.556  1.00 26.32      A   
ATOM   3343  O   GLU   207      19.509 124.944  25.078  1.00 25.17      A   
ATOM   3344  N   ILE   208      17.377 124.955  25.795  1.00 25.68      A   
ATOM   3345  HN  ILE   208      16.600 124.488  26.210  1.00  0.00      A   
ATOM   3346  CA  ILE   208      17.197 126.358  25.447  1.00 23.47      A   
ATOM   3347  HA  ILE   208      17.475 126.484  24.412  1.00  0.00      A   
ATOM   3348  CB  ILE   208      15.740 126.787  25.663  1.00 25.73      A   
ATOM   3349  HB  ILE   208      15.430 126.530  26.697  1.00  0.00      A   
ATOM   3350  CG2 ILE   208      15.585 128.310  25.445  1.00 23.62      A   
ATOM   3351 HG21 ILE   208      16.127 128.622  24.526  1.00  0.00      A   
ATOM   3352 HG22 ILE   208      16.009 128.862  26.311  1.00  0.00      A   
ATOM   3353 HG23 ILE   208      14.511 128.568  25.327  1.00  0.00      A   
ATOM   3354  CG1 ILE   208      14.848 126.030  24.672  1.00 23.74      A   
ATOM   3355 HG11 ILE   208      15.219 124.987  24.591  1.00  0.00      A   
ATOM   3356 HG12 ILE   208      14.930 126.520  23.680  1.00  0.00      A   
ATOM   3357  CD1 ILE   208      13.387 125.989  25.069  1.00 27.40      A   
ATOM   3358  HD1 ILE   208      13.055 126.996  25.404  1.00  0.00      A   
ATOM   3359  HD2 ILE   208      13.241 125.271  25.904  1.00  0.00      A   
ATOM   3360  HD3 ILE   208      12.768 125.682  24.200  1.00  0.00      A   
ATOM   3361  C   ILE   208      18.122 127.310  26.173  1.00 22.50      A   
ATOM   3362  O   ILE   208      18.776 128.120  25.541  1.00 23.26      A   
ATOM   3363  N   TYR   209      18.200 127.232  27.491  1.00 20.95      A   
ATOM   3364  HN  TYR   209      17.701 126.572  28.046  1.00  0.00      A   
ATOM   3365  CA  TYR   209      19.073 128.178  28.162  1.00 23.13      A   
ATOM   3366  HA  TYR   209      18.930 129.146  27.707  1.00  0.00      A   
ATOM   3367  CB  TYR   209      18.755 128.240  29.647  1.00 22.64      A   
ATOM   3368  HB1 TYR   209      18.884 127.233  30.098  1.00  0.00      A   
ATOM   3369  HB2 TYR   209      17.711 128.590  29.788  1.00  0.00      A   
ATOM   3370  CG  TYR   209      19.658 129.190  30.394  1.00 23.53      A   
ATOM   3371  CD1 TYR   209      19.429 130.563  30.383  1.00 22.95      A   
ATOM   3372  HD1 TYR   209      18.576 130.956  29.850  1.00  0.00      A   
ATOM   3373  CD2 TYR   209      20.766 128.711  31.086  1.00 22.73      A   
ATOM   3374  HD2 TYR   209      20.958 127.648  31.109  1.00  0.00      A   
ATOM   3375  CE1 TYR   209      20.291 131.443  31.054  1.00 20.37      A   
ATOM   3376  HE1 TYR   209      20.102 132.506  31.046  1.00  0.00      A   
ATOM   3377  CE2 TYR   209      21.627 129.571  31.746  1.00 21.76      A   
ATOM   3378  HE2 TYR   209      22.484 129.179  32.273  1.00  0.00      A   
ATOM   3379  CZ  TYR   209      21.388 130.931  31.728  1.00 24.35      A   
ATOM   3380  OH  TYR   209      22.265 131.762  32.376  1.00 23.74      A   
ATOM   3381  HH  TYR   209      22.949 131.219  32.776  1.00  0.00      A   
ATOM   3382  C   TYR   209      20.563 127.913  27.933  1.00 24.30      A   
ATOM   3383  O   TYR   209      21.328 128.838  27.673  1.00 24.15      A   
ATOM   3384  N   PRO   210      20.999 126.648  28.020  1.00 24.19      A   
ATOM   3385  CA  PRO   210      22.431 126.401  27.798  1.00 24.24      A   
ATOM   3386  HA  PRO   210      23.025 127.090  28.377  1.00  0.00      A   
ATOM   3387  CD  PRO   210      20.318 125.444  28.536  1.00 24.48      A   
ATOM   3388  HD1 PRO   210      19.844 124.880  27.705  1.00  0.00      A   
ATOM   3389  HD2 PRO   210      19.554 125.724  29.291  1.00  0.00      A   
ATOM   3390  CB  PRO   210      22.604 124.925  28.185  1.00 26.14      A   
ATOM   3391  HB1 PRO   210      23.591 124.751  28.664  1.00  0.00      A   
ATOM   3392  HB2 PRO   210      22.515 124.267  27.295  1.00  0.00      A   
ATOM   3393  CG  PRO   210      21.477 124.672  29.160  1.00 26.42      A   
ATOM   3394  HG1 PRO   210      21.246 123.589  29.237  1.00  0.00      A   
ATOM   3395  HG2 PRO   210      21.723 125.060  30.171  1.00  0.00      A   
ATOM   3396  C   PRO   210      22.934 126.655  26.367  1.00 25.57      A   
ATOM   3397  O   PRO   210      24.035 127.165  26.169  1.00 25.19      A   
ATOM   3398  N   PHE   211      22.134 126.301  25.365  1.00 23.40      A   
ATOM   3399  HN  PHE   211      21.218 125.930  25.505  1.00  0.00      A   
ATOM   3400  CA  PHE   211      22.586 126.452  23.989  1.00 23.94      A   
ATOM   3401  HA  PHE   211      23.609 126.796  23.996  1.00  0.00      A   
ATOM   3402  CB  PHE   211      22.472 125.093  23.297  1.00 27.51      A   
ATOM   3403  HB1 PHE   211      22.975 125.141  22.307  1.00  0.00      A   
ATOM   3404  HB2 PHE   211      21.400 124.833  23.170  1.00  0.00      A   
ATOM   3405  CG  PHE   211      23.118 123.971  24.077  1.00 28.70      A   
ATOM   3406  CD1 PHE   211      24.471 124.020  24.394  1.00 30.96      A   
ATOM   3407  HD1 PHE   211      25.065 124.860  24.066  1.00  0.00      A   
ATOM   3408  CD2 PHE   211      22.369 122.879  24.505  1.00 31.52      A   
ATOM   3409  HD2 PHE   211      21.317 122.828  24.264  1.00  0.00      A   
ATOM   3410  CE1 PHE   211      25.075 122.993  25.134  1.00 32.51      A   
ATOM   3411  HE1 PHE   211      26.127 123.044  25.375  1.00  0.00      A   
ATOM   3412  CE2 PHE   211      22.960 121.844  25.244  1.00 32.18      A   
ATOM   3413  HE2 PHE   211      22.365 121.003  25.570  1.00  0.00      A   
ATOM   3414  CZ  PHE   211      24.311 121.902  25.558  1.00 31.82      A   
ATOM   3415  HZ  PHE   211      24.769 121.107  26.129  1.00  0.00      A   
ATOM   3416  C   PHE   211      21.889 127.535  23.163  1.00 24.24      A   
ATOM   3417  O   PHE   211      21.951 127.529  21.925  1.00 23.96      A   
ATOM   3418  N   CYS   212      21.250 128.483  23.837  1.00 22.95      A   
ATOM   3419  HN  CYS   212      21.208 128.510  24.832  1.00  0.00      A   
ATOM   3420  CA  CYS   212      20.564 129.553  23.110  1.00 23.96      A   
ATOM   3421  HA  CYS   212      19.750 129.114  22.552  1.00  0.00      A   
ATOM   3422  CB  CYS   212      20.034 130.603  24.095  1.00 23.62      A   
ATOM   3423  HB1 CYS   212      19.200 130.149  24.670  1.00  0.00      A   
ATOM   3424  HB2 CYS   212      19.632 131.456  23.509  1.00  0.00      A   
ATOM   3425  SG  CYS   212      21.288 131.217  25.254  1.00 27.44      A   
ATOM   3426  HG1 CYS   212      20.468 132.046  25.882  1.00  0.00      A   
ATOM   3427  C   CYS   212      21.449 130.227  22.054  1.00 23.36      A   
ATOM   3428  O   CYS   212      20.983 130.531  20.961  1.00 26.18      A   
ATOM   3429  N   VAL   213      22.724 130.461  22.363  1.00 23.09      A   
ATOM   3430  HN  VAL   213      23.130 130.198  23.235  1.00  0.00      A   
ATOM   3431  CA  VAL   213      23.591 131.129  21.402  1.00 26.90      A   
ATOM   3432  HA  VAL   213      23.080 132.014  21.052  1.00  0.00      A   
ATOM   3433  CB  VAL   213      24.944 131.514  22.052  1.00 24.94      A   
ATOM   3434  HB  VAL   213      25.440 130.598  22.440  1.00  0.00      A   
ATOM   3435  CG1 VAL   213      25.862 132.196  21.020  1.00 29.27      A   
ATOM   3436 HG11 VAL   213      25.289 132.948  20.438  1.00  0.00      A   
ATOM   3437 HG12 VAL   213      26.269 131.438  20.317  1.00  0.00      A   
ATOM   3438 HG13 VAL   213      26.698 132.711  21.540  1.00  0.00      A   
ATOM   3439  CG2 VAL   213      24.683 132.471  23.213  1.00 24.72      A   
ATOM   3440 HG21 VAL   213      23.835 132.102  23.829  1.00  0.00      A   
ATOM   3441 HG22 VAL   213      24.425 133.479  22.821  1.00  0.00      A   
ATOM   3442 HG23 VAL   213      25.585 132.540  23.857  1.00  0.00      A   
ATOM   3443  C   VAL   213      23.784 130.302  20.134  1.00 27.90      A   
ATOM   3444  O   VAL   213      23.826 130.846  19.023  1.00 28.71      A   
ATOM   3445  N   LYS   214      23.863 128.986  20.280  1.00 26.92      A   
ATOM   3446  HN  LYS   214      23.827 128.532  21.167  1.00  0.00      A   
ATOM   3447  CA  LYS   214      24.010 128.141  19.106  1.00 28.78      A   
ATOM   3448  HA  LYS   214      24.813 128.538  18.504  1.00  0.00      A   
ATOM   3449  CB  LYS   214      24.317 126.698  19.523  1.00 30.08      A   
ATOM   3450  HB1 LYS   214      24.343 126.061  18.615  1.00  0.00      A   
ATOM   3451  HB2 LYS   214      23.506 126.338  20.191  1.00  0.00      A   
ATOM   3452  CG  LYS   214      25.650 126.568  20.253  1.00 34.53      A   
ATOM   3453  HG1 LYS   214      25.613 127.175  21.183  1.00  0.00      A   
ATOM   3454  HG2 LYS   214      26.459 126.960  19.601  1.00  0.00      A   
ATOM   3455  CD  LYS   214      25.964 125.124  20.617  1.00 38.88      A   
ATOM   3456  HD1 LYS   214      26.033 124.519  19.688  1.00  0.00      A   
ATOM   3457  HD2 LYS   214      25.145 124.719  21.249  1.00  0.00      A   
ATOM   3458  CE  LYS   214      27.281 125.024  21.380  1.00 39.52      A   
ATOM   3459  HE1 LYS   214      27.552 123.956  21.521  1.00  0.00      A   
ATOM   3460  HE2 LYS   214      27.183 125.527  22.365  1.00  0.00      A   
ATOM   3461  NZ  LYS   214      28.400 125.683  20.642  1.00 45.08      A   
ATOM   3462  HZ1 LYS   214      28.083 126.605  20.282  1.00  0.00      A   
ATOM   3463  HZ2 LYS   214      28.692 125.081  19.846  1.00  0.00      A   
ATOM   3464  HZ3 LYS   214      29.206 125.820  21.286  1.00  0.00      A   
ATOM   3465  C   LYS   214      22.726 128.208  18.275  1.00 28.46      A   
ATOM   3466  O   LYS   214      22.781 128.203  17.045  1.00 27.84      A   
ATOM   3467  N   TYR   215      21.576 128.287  18.941  1.00 27.22      A   
ATOM   3468  HN  TYR   215      21.530 128.284  19.937  1.00  0.00      A   
ATOM   3469  CA  TYR   215      20.295 128.384  18.226  1.00 28.94      A   
ATOM   3470  HA  TYR   215      20.262 127.594  17.491  1.00  0.00      A   
ATOM   3471  CB  TYR   215      19.120 128.254  19.201  1.00 28.97      A   
ATOM   3472  HB1 TYR   215      18.193 128.608  18.703  1.00  0.00      A   
ATOM   3473  HB2 TYR   215      19.327 128.867  20.105  1.00  0.00      A   
ATOM   3474  CG  TYR   215      18.862 126.836  19.673  1.00 31.71      A   
ATOM   3475  CD1 TYR   215      18.414 125.855  18.784  1.00 34.07      A   
ATOM   3476  HD1 TYR   215      18.242 126.116  17.750  1.00  0.00      A   
ATOM   3477  CD2 TYR   215      19.074 126.471  21.002  1.00 31.59      A   
ATOM   3478  HD2 TYR   215      19.418 127.214  21.708  1.00  0.00      A   
ATOM   3479  CE1 TYR   215      18.184 124.543  19.208  1.00 35.61      A   
ATOM   3480  HE1 TYR   215      17.837 123.797  18.509  1.00  0.00      A   
ATOM   3481  CE2 TYR   215      18.850 125.161  21.439  1.00 31.41      A   
ATOM   3482  HE2 TYR   215      19.022 124.896  22.471  1.00  0.00      A   
ATOM   3483  CZ  TYR   215      18.406 124.205  20.537  1.00 35.16      A   
ATOM   3484  OH  TYR   215      18.178 122.914  20.964  1.00 36.31      A   
ATOM   3485  HH  TYR   215      17.875 122.402  20.211  1.00  0.00      A   
ATOM   3486  C   TYR   215      20.205 129.722  17.491  1.00 29.24      A   
ATOM   3487  O   TYR   215      19.791 129.792  16.330  1.00 30.75      A   
ATOM   3488  N   TYR   216      20.592 130.788  18.176  1.00 29.10      A   
ATOM   3489  HN  TYR   216      20.913 130.728  19.117  1.00  0.00      A   
ATOM   3490  CA  TYR   216      20.569 132.124  17.583  1.00 30.23      A   
ATOM   3491  HA  TYR   216      19.558 132.337  17.268  1.00  0.00      A   
ATOM   3492  CB  TYR   216      21.038 133.152  18.608  1.00 30.41      A   
ATOM   3493  HB1 TYR   216      22.084 132.923  18.905  1.00  0.00      A   
ATOM   3494  HB2 TYR   216      20.372 133.117  19.496  1.00  0.00      A   
ATOM   3495  CG  TYR   216      21.019 134.567  18.090  1.00 29.94      A   
ATOM   3496  CD1 TYR   216      19.818 135.252  17.922  1.00 31.62      A   
ATOM   3497  HD1 TYR   216      18.888 134.771  18.188  1.00  0.00      A   
ATOM   3498  CD2 TYR   216      22.203 135.211  17.742  1.00 32.61      A   
ATOM   3499  HD2 TYR   216      23.143 134.694  17.869  1.00  0.00      A   
ATOM   3500  CE1 TYR   216      19.800 136.552  17.413  1.00 35.81      A   
ATOM   3501  HE1 TYR   216      18.863 137.075  17.286  1.00  0.00      A   
ATOM   3502  CE2 TYR   216      22.198 136.503  17.235  1.00 34.22      A   
ATOM   3503  HE2 TYR   216      23.126 136.987  16.971  1.00  0.00      A   
ATOM   3504  CZ  TYR   216      20.998 137.167  17.073  1.00 34.38      A   
ATOM   3505  OH  TYR   216      21.007 138.443  16.567  1.00 38.05      A   
ATOM   3506  HH  TYR   216      21.919 138.688  16.396  1.00  0.00      A   
ATOM   3507  C   TYR   216      21.460 132.209  16.336  1.00 31.01      A   
ATOM   3508  O   TYR   216      21.060 132.770  15.307  1.00 33.28      A   
ATOM   3509  N   ALA   217      22.665 131.654  16.430  1.00 31.75      A   
ATOM   3510  HN  ALA   217      22.978 131.208  17.265  1.00  0.00      A   
ATOM   3511  CA  ALA   217      23.607 131.664  15.316  1.00 33.47      A   
ATOM   3512  HA  ALA   217      23.755 132.689  15.009  1.00  0.00      A   
ATOM   3513  CB  ALA   217      24.940 131.034  15.741  1.00 33.24      A   
ATOM   3514  HB1 ALA   217      24.756 130.099  16.311  1.00  0.00      A   
ATOM   3515  HB2 ALA   217      25.501 131.740  16.391  1.00  0.00      A   
ATOM   3516  HB3 ALA   217      25.546 130.790  14.843  1.00  0.00      A   
ATOM   3517  C   ALA   217      23.022 130.903  14.128  1.00 36.99      A   
ATOM   3518  O   ALA   217      23.093 131.364  12.990  1.00 36.03      A   
ATOM   3519  N   GLU   218      22.446 129.737  14.399  1.00 38.24      A   
ATOM   3520  HN  GLU   218      22.403 129.370  15.325  1.00  0.00      A   
ATOM   3521  CA  GLU   218      21.840 128.920  13.358  1.00 41.74      A   
ATOM   3522  HA  GLU   218      22.598 128.687  12.625  1.00  0.00      A   
ATOM   3523  CB  GLU   218      21.274 127.636  13.972  1.00 44.11      A   
ATOM   3524  HB1 GLU   218      20.519 127.919  14.736  1.00  0.00      A   
ATOM   3525  HB2 GLU   218      22.105 127.093  14.470  1.00  0.00      A   
ATOM   3526  CG  GLU   218      20.615 126.689  12.979  1.00 51.61      A   
ATOM   3527  HG1 GLU   218      21.368 126.378  12.223  1.00  0.00      A   
ATOM   3528  HG2 GLU   218      19.785 127.223  12.468  1.00  0.00      A   
ATOM   3529  CD  GLU   218      20.051 125.440  13.645  1.00 56.39      A   
ATOM   3530  OE1 GLU   218      19.193 125.573  14.546  1.00 57.70      A   
ATOM   3531  OE2 GLU   218      20.466 124.324  13.263  1.00 59.98      A   
ATOM   3532  C   GLU   218      20.726 129.707  12.658  1.00 42.56      A   
ATOM   3533  O   GLU   218      20.569 129.625  11.440  1.00 43.42      A   
ATOM   3534  N   ALA   219      19.963 130.471  13.433  1.00 42.57      A   
ATOM   3535  HN  ALA   219      20.101 130.530  14.418  1.00  0.00      A   
ATOM   3536  CA  ALA   219      18.873 131.276  12.889  1.00 44.21      A   
ATOM   3537  HA  ALA   219      18.281 130.647  12.240  1.00  0.00      A   
ATOM   3538  CB  ALA   219      18.015 131.830  14.022  1.00 42.21      A   
ATOM   3539  HB1 ALA   219      18.663 132.234  14.829  1.00  0.00      A   
ATOM   3540  HB2 ALA   219      17.382 131.023  14.447  1.00  0.00      A   
ATOM   3541  HB3 ALA   219      17.369 132.650  13.642  1.00  0.00      A   
ATOM   3542  C   ALA   219      19.416 132.421  12.034  1.00 46.12      A   
ATOM   3543  O   ALA   219      18.863 132.733  10.979  1.00 44.41      A   
ATOM   3544  N   GLN   220      20.493 133.051  12.493  1.00 49.22      A   
ATOM   3545  HN  GLN   220      20.934 132.801  13.351  1.00  0.00      A   
ATOM   3546  CA  GLN   220      21.093 134.156  11.751  1.00 53.87      A   
ATOM   3547  HA  GLN   220      20.300 134.819  11.439  1.00  0.00      A   
ATOM   3548  CB  GLN   220      22.103 134.909  12.623  1.00 54.02      A   
ATOM   3549  HB1 GLN   220      22.641 135.636  11.980  1.00  0.00      A   
ATOM   3550  HB2 GLN   220      22.832 134.172  13.022  1.00  0.00      A   
ATOM   3551  CG  GLN   220      21.503 135.667  13.799  1.00 55.55      A   
ATOM   3552  HG1 GLN   220      22.327 136.128  14.385  1.00  0.00      A   
ATOM   3553  HG2 GLN   220      20.953 134.950  14.445  1.00  0.00      A   
ATOM   3554  CD  GLN   220      20.540 136.768  13.377  1.00 58.05      A   
ATOM   3555  OE1 GLN   220      19.356 136.520  13.139  1.00 59.93      A   
ATOM   3556  NE2 GLN   220      21.049 137.991  13.276  1.00 59.25      A   
ATOM   3557 HE21 GLN   220      22.017 138.148  13.473  1.00  0.00      A   
ATOM   3558 HE22 GLN   220      20.465 138.755  13.003  1.00  0.00      A   
ATOM   3559  C   GLN   220      21.788 133.636  10.494  1.00 56.12      A   
ATOM   3560  O   GLN   220      21.913 134.350   9.499  1.00 55.93      A   
ATOM   3561  N   ARG   221      22.234 132.387  10.548  1.00 58.99      A   
ATOM   3562  HN  ARG   221      22.126 131.821  11.362  1.00  0.00      A   
ATOM   3563  CA  ARG   221      22.911 131.761   9.420  1.00 63.81      A   
ATOM   3564  HA  ARG   221      23.652 132.453   9.046  1.00  0.00      A   
ATOM   3565  CB  ARG   221      23.575 130.455   9.863  1.00 66.37      A   
ATOM   3566  HB1 ARG   221      22.806 129.815  10.345  1.00  0.00      A   
ATOM   3567  HB2 ARG   221      24.362 130.695  10.608  1.00  0.00      A   
ATOM   3568  CG  ARG   221      24.210 129.673   8.726  1.00 70.92      A   
ATOM   3569  HG1 ARG   221      25.201 130.117   8.490  1.00  0.00      A   
ATOM   3570  HG2 ARG   221      23.560 129.745   7.828  1.00  0.00      A   
ATOM   3571  CD  ARG   221      24.396 128.207   9.088  1.00 76.17      A   
ATOM   3572  HD1 ARG   221      23.421 127.768   9.389  1.00  0.00      A   
ATOM   3573  HD2 ARG   221      25.129 128.115   9.918  1.00  0.00      A   
ATOM   3574  NE  ARG   221      24.904 127.433   7.957  1.00 81.78      A   
ATOM   3575  HE  ARG   221      25.157 127.930   7.128  1.00  0.00      A   
ATOM   3576  CZ  ARG   221      25.052 126.112   7.957  1.00 84.87      A   
ATOM   3577  NH1 ARG   221      24.728 125.404   9.033  1.00 86.60      A   
ATOM   3578 HH11 ARG   221      24.372 125.864   9.845  1.00  0.00      A   
ATOM   3579 HH12 ARG   221      24.839 124.411   9.030  1.00  0.00      A   
ATOM   3580  NH2 ARG   221      25.526 125.496   6.881  1.00 86.65      A   
ATOM   3581 HH21 ARG   221      25.772 126.026   6.070  1.00  0.00      A   
ATOM   3582 HH22 ARG   221      25.637 124.502   6.882  1.00  0.00      A   
ATOM   3583  C   ARG   221      21.928 131.471   8.286  1.00 64.79      A   
ATOM   3584  O   ARG   221      22.305 131.482   7.115  1.00 65.57      A   
ATOM   3585  N   ASP   222      20.672 131.207   8.632  1.00 65.42      A   
ATOM   3586  HN  ASP   222      20.370 131.199   9.581  1.00  0.00      A   
ATOM   3587  CA  ASP   222      19.658 130.909   7.625  1.00 66.19      A   
ATOM   3588  HA  ASP   222      20.110 130.281   6.872  1.00  0.00      A   
ATOM   3589  CB  ASP   222      18.458 130.200   8.256  1.00 65.74      A   
ATOM   3590  HB1 ASP   222      17.704 129.995   7.466  1.00  0.00      A   
ATOM   3591  HB2 ASP   222      18.010 130.864   9.025  1.00  0.00      A   
ATOM   3592  CG  ASP   222      18.833 128.890   8.913  1.00 65.45      A   
ATOM   3593  OD1 ASP   222      19.762 128.218   8.414  1.00 65.48      A   
ATOM   3594  OD2 ASP   222      18.187 128.527   9.920  1.00 65.25      A   
ATOM   3595  C   ASP   222      19.174 132.158   6.901  1.00 67.37      A   
ATOM   3596  O   ASP   222      18.457 132.066   5.903  1.00 66.67      A   
ATOM   3597  N   LEU   223      19.563 133.322   7.410  1.00 68.11      A   
ATOM   3598  HN  LEU   223      20.137 133.384   8.222  1.00  0.00      A   
ATOM   3599  CA  LEU   223      19.166 134.585   6.802  1.00 69.36      A   
ATOM   3600  HA  LEU   223      18.207 134.443   6.326  1.00  0.00      A   
ATOM   3601  CB  LEU   223      19.076 135.680   7.872  1.00 68.57      A   
ATOM   3602  HB1 LEU   223      18.765 136.619   7.369  1.00  0.00      A   
ATOM   3603  HB2 LEU   223      20.091 135.819   8.299  1.00  0.00      A   
ATOM   3604  CG  LEU   223      18.111 135.434   9.038  1.00 67.68      A   
ATOM   3605  HG  LEU   223      18.394 134.497   9.565  1.00  0.00      A   
ATOM   3606  CD1 LEU   223      18.179 136.606  10.006  1.00 66.50      A   
ATOM   3607 HD11 LEU   223      18.162 137.566   9.445  1.00  0.00      A   
ATOM   3608 HD12 LEU   223      19.120 136.557  10.595  1.00  0.00      A   
ATOM   3609 HD13 LEU   223      17.307 136.582  10.693  1.00  0.00      A   
ATOM   3610  CD2 LEU   223      16.692 135.250   8.517  1.00 67.54      A   
ATOM   3611 HD21 LEU   223      16.693 134.570   7.638  1.00  0.00      A   
ATOM   3612 HD22 LEU   223      16.273 136.231   8.207  1.00  0.00      A   
ATOM   3613 HD23 LEU   223      16.054 134.803   9.309  1.00  0.00      A   
ATOM   3614  C   LEU   223      20.163 134.993   5.720  1.00 71.02      A   
ATOM   3615  O   LEU   223      19.943 135.961   4.991  1.00 70.84      A   
ATOM   3616  N   GLU   224      21.257 134.245   5.615  1.00 73.27      A   
ATOM   3617  HN  GLU   224      21.423 133.459   6.204  1.00  0.00      A   
ATOM   3618  CA  GLU   224      22.282 134.536   4.621  1.00 76.52      A   
ATOM   3619  HA  GLU   224      22.017 135.456   4.122  1.00  0.00      A   
ATOM   3620  CB  GLU   224      23.649 134.670   5.301  1.00 76.60      A   
ATOM   3621  HB1 GLU   224      23.622 135.556   5.970  1.00  0.00      A   
ATOM   3622  HB2 GLU   224      24.416 134.835   4.516  1.00  0.00      A   
ATOM   3623  CG  GLU   224      24.057 133.461   6.122  1.00 77.82      A   
ATOM   3624  HG1 GLU   224      24.209 132.597   5.441  1.00  0.00      A   
ATOM   3625  HG2 GLU   224      23.244 133.221   6.840  1.00  0.00      A   
ATOM   3626  CD  GLU   224      25.336 133.688   6.903  1.00 78.56      A   
ATOM   3627  OE1 GLU   224      25.397 134.672   7.673  1.00 79.54      A   
ATOM   3628  OE2 GLU   224      26.278 132.881   6.755  1.00 78.39      A   
ATOM   3629  C   GLU   224      22.341 133.464   3.536  1.00 78.12      A   
ATOM   3630  O   GLU   224      21.345 132.789   3.267  1.00 78.24      A   
ATOM   3631  N   ASP   225      23.514 133.325   2.920  1.00 79.40      A   
ATOM   3632  HN  ASP   225      24.297 133.889   3.168  1.00  0.00      A   
ATOM   3633  CA  ASP   225      23.758 132.357   1.849  1.00 81.01      A   
ATOM   3634  HA  ASP   225      24.817 132.148   1.822  1.00  0.00      A   
ATOM   3635  CB  ASP   225      22.967 131.064   2.090  1.00 82.10      A   
ATOM   3636  HB1 ASP   225      21.889 131.313   2.190  1.00  0.00      A   
ATOM   3637  HB2 ASP   225      23.322 130.594   3.032  1.00  0.00      A   
ATOM   3638  CG  ASP   225      23.128 130.060   0.962  1.00 83.19      A   
ATOM   3639  OD1 ASP   225      22.666 130.344  -0.166  1.00 83.37      A   
ATOM   3640  OD2 ASP   225      23.718 128.986   1.206  1.00 84.15      A   
ATOM   3641  C   ASP   225      23.403 132.929   0.478  1.00 81.52      A   
ATOM   3642  O   ASP   225      24.300 132.946  -0.394  1.00 81.18      A   
ATOM   3643  N   GLU    10      24.854 146.252  13.485  1.00 65.59      B   
ATOM   3644  HT1 GLU    10      24.163 145.502  13.281  1.00  0.00      B   
ATOM   3645  HT2 GLU    10      25.767 146.010  13.052  1.00  0.00      B   
ATOM   3646  HT3 GLU    10      24.513 147.153  13.092  1.00  0.00      B   
ATOM   3647  CA  GLU    10      25.023 146.386  14.962  1.00 64.73      B   
ATOM   3648  HA  GLU    10      25.943 146.920  15.143  1.00  0.00      B   
ATOM   3649  CB  GLU    10      23.833 147.143  15.571  1.00 67.76      B   
ATOM   3650  HB1 GLU    10      23.794 148.155  15.116  1.00  0.00      B   
ATOM   3651  HB2 GLU    10      24.007 147.245  16.662  1.00  0.00      B   
ATOM   3652  CG  GLU    10      22.477 146.473  15.363  1.00 70.96      B   
ATOM   3653  HG1 GLU    10      22.519 145.440  15.769  1.00  0.00      B   
ATOM   3654  HG2 GLU    10      22.261 146.429  14.274  1.00  0.00      B   
ATOM   3655  CD  GLU    10      21.338 147.217  16.052  1.00 72.93      B   
ATOM   3656  OE1 GLU    10      21.392 147.387  17.289  1.00 73.55      B   
ATOM   3657  OE2 GLU    10      20.386 147.629  15.355  1.00 73.65      B   
ATOM   3658  C   GLU    10      25.161 145.018  15.629  1.00 62.08      B   
ATOM   3659  O   GLU    10      25.210 143.986  14.955  1.00 64.04      B   
ATOM   3660  N   HIS    11      25.233 145.021  16.956  1.00 59.69      B   
ATOM   3661  HN  HIS    11      25.198 145.867  17.483  1.00  0.00      B   
ATOM   3662  CA  HIS    11      25.366 143.793  17.735  1.00 54.63      B   
ATOM   3663  HA  HIS    11      25.307 144.052  18.781  1.00  0.00      B   
ATOM   3664  ND1 HIS    11      22.549 144.020  18.771  1.00 56.93      B   
ATOM   3665  HD1 HIS    11      23.190 144.283  19.491  1.00  0.00      B   
ATOM   3666  NE2 HIS    11      20.733 143.797  17.654  1.00 56.85      B   
ATOM   3667  HE2 HIS    11      19.771 143.859  17.387  1.00  0.00      B   
ATOM   3668  CE1 HIS    11      21.258 144.300  18.758  1.00 56.27      B   
ATOM   3669  HE1 HIS    11      20.728 144.842  19.512  1.00  0.00      B   
ATOM   3670  CD2 HIS    11      21.723 143.174  16.934  1.00 57.24      B   
ATOM   3671  HD2 HIS    11      21.532 142.687  15.985  1.00  0.00      B   
ATOM   3672  CG  HIS    11      22.873 143.308  17.636  1.00 56.96      B   
ATOM   3673  CB  HIS    11      24.257 142.800  17.368  1.00 55.59      B   
ATOM   3674  HB1 HIS    11      24.405 141.871  17.957  1.00  0.00      B   
ATOM   3675  HB2 HIS    11      24.336 142.564  16.286  1.00  0.00      B   
ATOM   3676  C   HIS    11      26.726 143.107  17.571  1.00 50.13      B   
ATOM   3677  O   HIS    11      26.985 142.088  18.204  1.00 46.84      B   
ATOM   3678  N   ALA    12      27.590 143.668  16.730  1.00 45.44      B   
ATOM   3679  HN  ALA    12      27.378 144.502  16.226  1.00  0.00      B   
ATOM   3680  CA  ALA    12      28.907 143.088  16.496  1.00 42.48      B   
ATOM   3681  HA  ALA    12      28.771 142.097  16.089  1.00  0.00      B   
ATOM   3682  CB  ALA    12      29.702 143.959  15.525  1.00 43.49      B   
ATOM   3683  HB1 ALA    12      29.602 145.030  15.803  1.00  0.00      B   
ATOM   3684  HB2 ALA    12      29.315 143.823  14.492  1.00  0.00      B   
ATOM   3685  HB3 ALA    12      30.777 143.681  15.561  1.00  0.00      B   
ATOM   3686  C   ALA    12      29.684 142.905  17.797  1.00 40.56      B   
ATOM   3687  O   ALA    12      30.263 141.844  18.037  1.00 39.25      B   
ATOM   3688  N   LYS    13      29.691 143.932  18.641  1.00 37.58      B   
ATOM   3689  HN  LYS    13      29.218 144.787  18.444  1.00  0.00      B   
ATOM   3690  CA  LYS    13      30.399 143.859  19.911  1.00 38.28      B   
ATOM   3691  HA  LYS    13      31.439 143.653  19.707  1.00  0.00      B   
ATOM   3692  CB  LYS    13      30.255 145.177  20.668  1.00 41.13      B   
ATOM   3693  HB1 LYS    13      29.189 145.303  20.951  1.00  0.00      B   
ATOM   3694  HB2 LYS    13      30.548 146.005  19.989  1.00  0.00      B   
ATOM   3695  CG  LYS    13      31.097 145.269  21.925  1.00 45.75      B   
ATOM   3696  HG1 LYS    13      32.170 145.171  21.655  1.00  0.00      B   
ATOM   3697  HG2 LYS    13      30.822 144.439  22.611  1.00  0.00      B   
ATOM   3698  CD  LYS    13      30.876 146.602  22.633  1.00 52.19      B   
ATOM   3699  HD1 LYS    13      29.795 146.716  22.863  1.00  0.00      B   
ATOM   3700  HD2 LYS    13      31.190 147.428  21.959  1.00  0.00      B   
ATOM   3701  CE  LYS    13      31.673 146.684  23.929  1.00 57.28      B   
ATOM   3702  HE1 LYS    13      32.761 146.682  23.701  1.00  0.00      B   
ATOM   3703  HE2 LYS    13      31.418 145.823  24.582  1.00  0.00      B   
ATOM   3704  NZ  LYS    13      31.367 147.938  24.685  1.00 62.38      B   
ATOM   3705  HZ1 LYS    13      30.339 148.093  24.699  1.00  0.00      B   
ATOM   3706  HZ2 LYS    13      31.832 148.744  24.220  1.00  0.00      B   
ATOM   3707  HZ3 LYS    13      31.719 147.849  25.659  1.00  0.00      B   
ATOM   3708  C   LYS    13      29.855 142.709  20.763  1.00 37.89      B   
ATOM   3709  O   LYS    13      30.622 141.942  21.357  1.00 36.27      B   
ATOM   3710  N   ALA    14      28.532 142.588  20.824  1.00 36.73      B   
ATOM   3711  HN  ALA    14      27.915 143.212  20.350  1.00  0.00      B   
ATOM   3712  CA  ALA    14      27.910 141.519  21.600  1.00 37.13      B   
ATOM   3713  HA  ALA    14      28.313 141.553  22.601  1.00  0.00      B   
ATOM   3714  CB  ALA    14      26.391 141.697  21.631  1.00 37.43      B   
ATOM   3715  HB1 ALA    14      26.014 141.942  20.614  1.00  0.00      B   
ATOM   3716  HB2 ALA    14      26.122 142.528  22.317  1.00  0.00      B   
ATOM   3717  HB3 ALA    14      25.907 140.757  21.972  1.00  0.00      B   
ATOM   3718  C   ALA    14      28.267 140.164  20.998  1.00 37.05      B   
ATOM   3719  O   ALA    14      28.599 139.228  21.722  1.00 36.26      B   
ATOM   3720  N   PHE    15      28.195 140.062  19.674  1.00 37.22      B   
ATOM   3721  HN  PHE    15      27.919 140.827  19.095  1.00  0.00      B   
ATOM   3722  CA  PHE    15      28.517 138.817  18.986  1.00 38.54      B   
ATOM   3723  HA  PHE    15      27.841 138.054  19.342  1.00  0.00      B   
ATOM   3724  CB  PHE    15      28.382 138.978  17.470  1.00 40.89      B   
ATOM   3725  HB1 PHE    15      28.840 138.099  16.968  1.00  0.00      B   
ATOM   3726  HB2 PHE    15      28.898 139.910  17.156  1.00  0.00      B   
ATOM   3727  CG  PHE    15      26.960 139.075  16.986  1.00 43.89      B   
ATOM   3728  CD1 PHE    15      26.690 139.236  15.629  1.00 46.10      B   
ATOM   3729  HD1 PHE    15      27.508 139.296  14.927  1.00  0.00      B   
ATOM   3730  CD2 PHE    15      25.892 139.000  17.872  1.00 45.34      B   
ATOM   3731  HD2 PHE    15      26.083 138.876  18.927  1.00  0.00      B   
ATOM   3732  CE1 PHE    15      25.375 139.320  15.164  1.00 47.30      B   
ATOM   3733  HE1 PHE    15      25.181 139.445  14.109  1.00  0.00      B   
ATOM   3734  CE2 PHE    15      24.575 139.083  17.416  1.00 44.90      B   
ATOM   3735  HE2 PHE    15      23.757 139.023  18.118  1.00  0.00      B   
ATOM   3736  CZ  PHE    15      24.319 139.243  16.061  1.00 45.44      B   
ATOM   3737  HZ  PHE    15      23.302 139.308  15.707  1.00  0.00      B   
ATOM   3738  C   PHE    15      29.931 138.344  19.309  1.00 38.41      B   
ATOM   3739  O   PHE    15      30.148 137.164  19.578  1.00 36.84      B   
ATOM   3740  N   LEU    16      30.895 139.260  19.269  1.00 37.45      B   
ATOM   3741  HN  LEU    16      30.718 140.212  19.034  1.00  0.00      B   
ATOM   3742  CA  LEU    16      32.280 138.910  19.570  1.00 37.25      B   
ATOM   3743  HA  LEU    16      32.577 138.107  18.912  1.00  0.00      B   
ATOM   3744  CB  LEU    16      33.182 140.131  19.368  1.00 41.00      B   
ATOM   3745  HB1 LEU    16      32.806 140.927  20.042  1.00  0.00      B   
ATOM   3746  HB2 LEU    16      33.055 140.455  18.315  1.00  0.00      B   
ATOM   3747  CG  LEU    16      34.689 140.011  19.619  1.00 42.52      B   
ATOM   3748  HG  LEU    16      35.073 139.075  19.160  1.00  0.00      B   
ATOM   3749  CD1 LEU    16      35.393 141.212  19.003  1.00 43.73      B   
ATOM   3750 HD11 LEU    16      34.843 142.145  19.251  1.00  0.00      B   
ATOM   3751 HD12 LEU    16      35.428 141.104  17.898  1.00  0.00      B   
ATOM   3752 HD13 LEU    16      36.425 141.291  19.404  1.00  0.00      B   
ATOM   3753  CD2 LEU    16      34.978 139.933  21.116  1.00 46.89      B   
ATOM   3754 HD21 LEU    16      34.274 139.226  21.604  1.00  0.00      B   
ATOM   3755 HD22 LEU    16      34.851 140.934  21.579  1.00  0.00      B   
ATOM   3756 HD23 LEU    16      36.016 139.573  21.283  1.00  0.00      B   
ATOM   3757  C   LEU    16      32.375 138.404  21.008  1.00 35.65      B   
ATOM   3758  O   LEU    16      33.099 137.444  21.297  1.00 35.84      B   
ATOM   3759  N   GLY    17      31.641 139.053  21.907  1.00 31.93      B   
ATOM   3760  HN  GLY    17      31.068 139.834  21.674  1.00  0.00      B   
ATOM   3761  CA  GLY    17      31.648 138.638  23.299  1.00 30.22      B   
ATOM   3762  HA1 GLY    17      31.047 139.335  23.864  1.00  0.00      B   
ATOM   3763  HA2 GLY    17      32.669 138.654  23.653  1.00  0.00      B   
ATOM   3764  C   GLY    17      31.079 137.236  23.451  1.00 30.42      B   
ATOM   3765  O   GLY    17      31.622 136.414  24.200  1.00 29.02      B   
ATOM   3766  N   LEU    18      29.994 136.962  22.727  1.00 27.16      B   
ATOM   3767  HN  LEU    18      29.581 137.635  22.118  1.00  0.00      B   
ATOM   3768  CA  LEU    18      29.338 135.662  22.779  1.00 29.14      B   
ATOM   3769  HA  LEU    18      29.155 135.420  23.815  1.00  0.00      B   
ATOM   3770  CB  LEU    18      28.013 135.690  21.994  1.00 28.87      B   
ATOM   3771  HB1 LEU    18      27.655 134.645  21.886  1.00  0.00      B   
ATOM   3772  HB2 LEU    18      28.220 136.106  20.986  1.00  0.00      B   
ATOM   3773  CG  LEU    18      26.881 136.518  22.628  1.00 25.57      B   
ATOM   3774  HG  LEU    18      27.233 137.557  22.803  1.00  0.00      B   
ATOM   3775  CD1 LEU    18      25.685 136.536  21.707  1.00 28.25      B   
ATOM   3776 HD11 LEU    18      25.488 135.515  21.316  1.00  0.00      B   
ATOM   3777 HD12 LEU    18      25.880 137.214  20.848  1.00  0.00      B   
ATOM   3778 HD13 LEU    18      24.787 136.883  22.260  1.00  0.00      B   
ATOM   3779  CD2 LEU    18      26.477 135.922  23.983  1.00 25.52      B   
ATOM   3780 HD21 LEU    18      27.383 135.670  24.574  1.00  0.00      B   
ATOM   3781 HD22 LEU    18      25.886 134.995  23.827  1.00  0.00      B   
ATOM   3782 HD23 LEU    18      25.874 136.659  24.555  1.00  0.00      B   
ATOM   3783  C   LEU    18      30.258 134.579  22.237  1.00 30.03      B   
ATOM   3784  O   LEU    18      30.273 133.461  22.758  1.00 29.49      B   
ATOM   3785  N   ALA    19      31.030 134.906  21.200  1.00 30.01      B   
ATOM   3786  HN  ALA    19      31.004 135.810  20.779  1.00  0.00      B   
ATOM   3787  CA  ALA    19      31.967 133.944  20.619  1.00 32.02      B   
ATOM   3788  HA  ALA    19      31.414 133.054  20.358  1.00  0.00      B   
ATOM   3789  CB  ALA    19      32.649 134.537  19.372  1.00 33.64      B   
ATOM   3790  HB1 ALA    19      32.976 135.579  19.574  1.00  0.00      B   
ATOM   3791  HB2 ALA    19      31.935 134.549  18.520  1.00  0.00      B   
ATOM   3792  HB3 ALA    19      33.540 133.931  19.104  1.00  0.00      B   
ATOM   3793  C   ALA    19      33.019 133.563  21.661  1.00 32.33      B   
ATOM   3794  O   ALA    19      33.391 132.389  21.778  1.00 31.32      B   
ATOM   3795  N   LYS    20      33.503 134.553  22.410  1.00 32.07      B   
ATOM   3796  HN  LYS    20      33.211 135.499  22.295  1.00  0.00      B   
ATOM   3797  CA  LYS    20      34.497 134.304  23.452  1.00 32.61      B   
ATOM   3798  HA  LYS    20      35.306 133.739  23.013  1.00  0.00      B   
ATOM   3799  CB  LYS    20      35.023 135.620  24.027  1.00 35.74      B   
ATOM   3800  HB1 LYS    20      35.614 135.395  24.939  1.00  0.00      B   
ATOM   3801  HB2 LYS    20      34.154 136.253  24.309  1.00  0.00      B   
ATOM   3802  CG  LYS    20      35.898 136.403  23.066  1.00 42.01      B   
ATOM   3803  HG1 LYS    20      35.256 136.891  22.303  1.00  0.00      B   
ATOM   3804  HG2 LYS    20      36.595 135.704  22.555  1.00  0.00      B   
ATOM   3805  CD  LYS    20      36.704 137.467  23.793  1.00 48.07      B   
ATOM   3806  HD1 LYS    20      37.237 137.001  24.649  1.00  0.00      B   
ATOM   3807  HD2 LYS    20      36.014 138.247  24.181  1.00  0.00      B   
ATOM   3808  CE  LYS    20      37.719 138.114  22.862  1.00 53.02      B   
ATOM   3809  HE1 LYS    20      37.191 138.705  22.083  1.00  0.00      B   
ATOM   3810  HE2 LYS    20      38.345 137.328  22.387  1.00  0.00      B   
ATOM   3811  NZ  LYS    20      38.631 139.040  23.594  1.00 57.72      B   
ATOM   3812  HZ1 LYS    20      38.954 138.587  24.473  1.00  0.00      B   
ATOM   3813  HZ2 LYS    20      38.123 139.918  23.824  1.00  0.00      B   
ATOM   3814  HZ3 LYS    20      39.453 139.262  22.996  1.00  0.00      B   
ATOM   3815  C   LYS    20      33.910 133.457  24.576  1.00 32.35      B   
ATOM   3816  O   LYS    20      34.593 132.607  25.156  1.00 28.67      B   
ATOM   3817  N   CYS    21      32.641 133.684  24.889  1.00 30.40      B   
ATOM   3818  HN  CYS    21      32.085 134.376  24.434  1.00  0.00      B   
ATOM   3819  CA  CYS    21      32.001 132.911  25.934  1.00 29.62      B   
ATOM   3820  HA  CYS    21      32.633 132.944  26.809  1.00  0.00      B   
ATOM   3821  CB  CYS    21      30.613 133.479  26.259  1.00 30.85      B   
ATOM   3822  HB1 CYS    21      30.032 132.700  26.796  1.00  0.00      B   
ATOM   3823  HB2 CYS    21      30.095 133.705  25.303  1.00  0.00      B   
ATOM   3824  SG  CYS    21      30.682 134.970  27.264  1.00 28.94      B   
ATOM   3825  HG1 CYS    21      29.369 135.133  27.320  1.00  0.00      B   
ATOM   3826  C   CYS    21      31.889 131.458  25.507  1.00 30.32      B   
ATOM   3827  O   CYS    21      32.127 130.559  26.308  1.00 29.76      B   
ATOM   3828  N   GLU    22      31.535 131.217  24.247  1.00 29.28      B   
ATOM   3829  HN  GLU    22      31.338 131.938  23.587  1.00  0.00      B   
ATOM   3830  CA  GLU    22      31.422 129.838  23.785  1.00 30.55      B   
ATOM   3831  HA  GLU    22      30.777 129.309  24.472  1.00  0.00      B   
ATOM   3832  CB  GLU    22      30.848 129.775  22.367  1.00 30.79      B   
ATOM   3833  HB1 GLU    22      30.987 128.746  21.971  1.00  0.00      B   
ATOM   3834  HB2 GLU    22      31.407 130.486  21.724  1.00  0.00      B   
ATOM   3835  CG  GLU    22      29.364 130.125  22.313  1.00 35.49      B   
ATOM   3836  HG1 GLU    22      28.994 129.967  21.278  1.00  0.00      B   
ATOM   3837  HG2 GLU    22      29.237 131.194  22.587  1.00  0.00      B   
ATOM   3838  CD  GLU    22      28.519 129.278  23.264  1.00 38.48      B   
ATOM   3839  OE1 GLU    22      27.474 129.773  23.724  1.00 38.89      B   
ATOM   3840  OE2 GLU    22      28.888 128.114  23.553  1.00 41.18      B   
ATOM   3841  C   GLU    22      32.782 129.144  23.852  1.00 30.96      B   
ATOM   3842  O   GLU    22      32.852 127.942  24.119  1.00 28.20      B   
ATOM   3843  N   GLU    23      33.856 129.899  23.629  1.00 29.99      B   
ATOM   3844  HN  GLU    23      33.797 130.869  23.401  1.00  0.00      B   
ATOM   3845  CA  GLU    23      35.196 129.321  23.710  1.00 31.96      B   
ATOM   3846  HA  GLU    23      35.217 128.449  23.075  1.00  0.00      B   
ATOM   3847  CB  GLU    23      36.275 130.318  23.270  1.00 35.04      B   
ATOM   3848  HB1 GLU    23      37.269 129.858  23.455  1.00  0.00      B   
ATOM   3849  HB2 GLU    23      36.180 131.231  23.894  1.00  0.00      B   
ATOM   3850  CG  GLU    23      36.206 130.728  21.813  1.00 42.37      B   
ATOM   3851  HG1 GLU    23      35.272 131.303  21.642  1.00  0.00      B   
ATOM   3852  HG2 GLU    23      36.192 129.815  21.180  1.00  0.00      B   
ATOM   3853  CD  GLU    23      37.390 131.589  21.395  1.00 47.31      B   
ATOM   3854  OE1 GLU    23      38.000 132.243  22.275  1.00 48.68      B   
ATOM   3855  OE2 GLU    23      37.699 131.624  20.182  1.00 51.61      B   
ATOM   3856  C   GLU    23      35.462 128.920  25.156  1.00 31.42      B   
ATOM   3857  O   GLU    23      36.068 127.883  25.412  1.00 30.77      B   
ATOM   3858  N   GLU    24      35.031 129.752  26.100  1.00 29.40      B   
ATOM   3859  HN  GLU    24      34.565 130.608  25.891  1.00  0.00      B   
ATOM   3860  CA  GLU    24      35.225 129.441  27.512  1.00 28.89      B   
ATOM   3861  HA  GLU    24      36.276 129.252  27.670  1.00  0.00      B   
ATOM   3862  CB  GLU    24      34.755 130.600  28.405  1.00 30.23      B   
ATOM   3863  HB1 GLU    24      34.589 130.207  29.431  1.00  0.00      B   
ATOM   3864  HB2 GLU    24      33.793 130.983  28.006  1.00  0.00      B   
ATOM   3865  CG  GLU    24      35.740 131.764  28.489  1.00 34.44      B   
ATOM   3866  HG1 GLU    24      35.797 132.260  27.497  1.00  0.00      B   
ATOM   3867  HG2 GLU    24      36.743 131.369  28.757  1.00  0.00      B   
ATOM   3868  CD  GLU    24      35.337 132.805  29.526  1.00 38.21      B   
ATOM   3869  OE1 GLU    24      35.255 132.466  30.726  1.00 38.29      B   
ATOM   3870  OE2 GLU    24      35.097 133.967  29.140  1.00 42.48      B   
ATOM   3871  C   GLU    24      34.452 128.176  27.866  1.00 28.44      B   
ATOM   3872  O   GLU    24      34.910 127.364  28.682  1.00 28.20      B   
ATOM   3873  N   VAL    25      33.281 128.008  27.254  1.00 26.29      B   
ATOM   3874  HN  VAL    25      32.918 128.670  26.603  1.00  0.00      B   
ATOM   3875  CA  VAL    25      32.458 126.831  27.508  1.00 26.84      B   
ATOM   3876  HA  VAL    25      32.350 126.727  28.577  1.00  0.00      B   
ATOM   3877  CB  VAL    25      31.067 126.963  26.841  1.00 24.17      B   
ATOM   3878  HB  VAL    25      31.194 127.261  25.779  1.00  0.00      B   
ATOM   3879  CG1 VAL    25      30.317 125.647  26.908  1.00 29.12      B   
ATOM   3880 HG11 VAL    25      30.407 125.206  27.924  1.00  0.00      B   
ATOM   3881 HG12 VAL    25      30.742 124.932  26.172  1.00  0.00      B   
ATOM   3882 HG13 VAL    25      29.240 125.814  26.689  1.00  0.00      B   
ATOM   3883  CG2 VAL    25      30.256 128.049  27.550  1.00 27.02      B   
ATOM   3884 HG21 VAL    25      30.888 128.946  27.722  1.00  0.00      B   
ATOM   3885 HG22 VAL    25      29.898 127.674  28.532  1.00  0.00      B   
ATOM   3886 HG23 VAL    25      29.387 128.343  26.923  1.00  0.00      B   
ATOM   3887  C   VAL    25      33.165 125.571  26.999  1.00 25.36      B   
ATOM   3888  O   VAL    25      33.209 124.557  27.695  1.00 25.39      B   
ATOM   3889  N   ASP    26      33.728 125.633  25.798  1.00 28.24      B   
ATOM   3890  HN  ASP    26      33.696 126.448  25.225  1.00  0.00      B   
ATOM   3891  CA  ASP    26      34.435 124.469  25.256  1.00 30.67      B   
ATOM   3892  HA  ASP    26      33.731 123.653  25.190  1.00  0.00      B   
ATOM   3893  CB  ASP    26      35.023 124.773  23.874  1.00 32.49      B   
ATOM   3894  HB1 ASP    26      35.642 123.910  23.548  1.00  0.00      B   
ATOM   3895  HB2 ASP    26      35.665 125.676  23.946  1.00  0.00      B   
ATOM   3896  CG  ASP    26      33.958 125.024  22.825  1.00 33.66      B   
ATOM   3897  OD1 ASP    26      32.809 124.587  23.017  1.00 35.23      B   
ATOM   3898  OD2 ASP    26      34.281 125.653  21.795  1.00 38.77      B   
ATOM   3899  C   ASP    26      35.566 124.074  26.201  1.00 29.43      B   
ATOM   3900  O   ASP    26      35.777 122.893  26.472  1.00 30.21      B   
ATOM   3901  N   ALA    27      36.289 125.071  26.706  1.00 29.42      B   
ATOM   3902  HN  ALA    27      36.106 126.026  26.485  1.00  0.00      B   
ATOM   3903  CA  ALA    27      37.401 124.820  27.620  1.00 29.33      B   
ATOM   3904  HA  ALA    27      38.078 124.126  27.144  1.00  0.00      B   
ATOM   3905  CB  ALA    27      38.116 126.119  27.945  1.00 30.34      B   
ATOM   3906  HB1 ALA    27      37.376 126.917  28.168  1.00  0.00      B   
ATOM   3907  HB2 ALA    27      38.731 126.440  27.077  1.00  0.00      B   
ATOM   3908  HB3 ALA    27      38.767 125.980  28.834  1.00  0.00      B   
ATOM   3909  C   ALA    27      36.917 124.154  28.899  1.00 29.73      B   
ATOM   3910  O   ALA    27      37.567 123.246  29.425  1.00 29.17      B   
ATOM   3911  N   ILE    28      35.779 124.606  29.413  1.00 27.10      B   
ATOM   3912  HN  ILE    28      35.262 125.354  29.004  1.00  0.00      B   
ATOM   3913  CA  ILE    28      35.229 124.015  30.623  1.00 27.47      B   
ATOM   3914  HA  ILE    28      36.006 124.005  31.372  1.00  0.00      B   
ATOM   3915  CB  ILE    28      34.006 124.827  31.128  1.00 25.16      B   
ATOM   3916  HB  ILE    28      33.352 125.082  30.267  1.00  0.00      B   
ATOM   3917  CG2 ILE    28      33.217 124.025  32.138  1.00 27.33      B   
ATOM   3918 HG21 ILE    28      33.905 123.544  32.865  1.00  0.00      B   
ATOM   3919 HG22 ILE    28      32.637 123.231  31.620  1.00  0.00      B   
ATOM   3920 HG23 ILE    28      32.524 124.693  32.693  1.00  0.00      B   
ATOM   3921  CG1 ILE    28      34.487 126.148  31.738  1.00 25.63      B   
ATOM   3922 HG11 ILE    28      35.163 126.648  31.012  1.00  0.00      B   
ATOM   3923 HG12 ILE    28      35.056 125.923  32.664  1.00  0.00      B   
ATOM   3924  CD1 ILE    28      33.344 127.117  32.088  1.00 22.66      B   
ATOM   3925  HD1 ILE    28      32.524 126.571  32.602  1.00  0.00      B   
ATOM   3926  HD2 ILE    28      32.938 127.574  31.160  1.00  0.00      B   
ATOM   3927  HD3 ILE    28      33.718 127.914  32.765  1.00  0.00      B   
ATOM   3928  C   ILE    28      34.819 122.561  30.359  1.00 28.48      B   
ATOM   3929  O   ILE    28      35.076 121.674  31.184  1.00 28.46      B   
ATOM   3930  N   GLU    29      34.185 122.310  29.219  1.00 28.40      B   
ATOM   3931  HN  GLU    29      33.976 123.020  28.550  1.00  0.00      B   
ATOM   3932  CA  GLU    29      33.758 120.950  28.892  1.00 31.00      B   
ATOM   3933  HA  GLU    29      33.089 120.615  29.671  1.00  0.00      B   
ATOM   3934  CB  GLU    29      33.053 120.904  27.534  1.00 33.48      B   
ATOM   3935  HB1 GLU    29      32.985 119.843  27.213  1.00  0.00      B   
ATOM   3936  HB2 GLU    29      33.673 121.463  26.802  1.00  0.00      B   
ATOM   3937  CG  GLU    29      31.648 121.499  27.527  1.00 43.41      B   
ATOM   3938  HG1 GLU    29      31.211 121.371  26.514  1.00  0.00      B   
ATOM   3939  HG2 GLU    29      31.717 122.582  27.761  1.00  0.00      B   
ATOM   3940  CD  GLU    29      30.713 120.846  28.539  1.00 50.18      B   
ATOM   3941  OE1 GLU    29      30.868 119.638  28.822  1.00 54.25      B   
ATOM   3942  OE2 GLU    29      29.804 121.535  29.045  1.00 53.73      B   
ATOM   3943  C   GLU    29      34.952 120.001  28.880  1.00 30.81      B   
ATOM   3944  O   GLU    29      34.849 118.860  29.332  1.00 29.47      B   
ATOM   3945  N   ARG    30      36.073 120.486  28.358  1.00 30.91      B   
ATOM   3946  HN  ARG    30      36.122 121.408  27.983  1.00  0.00      B   
ATOM   3947  CA  ARG    30      37.308 119.707  28.295  1.00 33.77      B   
ATOM   3948  HA  ARG    30      37.105 118.789  27.763  1.00  0.00      B   
ATOM   3949  CB  ARG    30      38.385 120.522  27.575  1.00 38.08      B   
ATOM   3950  HB1 ARG    30      38.271 121.584  27.875  1.00  0.00      B   
ATOM   3951  HB2 ARG    30      38.209 120.434  26.482  1.00  0.00      B   
ATOM   3952  CG  ARG    30      39.822 120.102  27.857  1.00 43.25      B   
ATOM   3953  HG1 ARG    30      39.890 119.747  28.906  1.00  0.00      B   
ATOM   3954  HG2 ARG    30      40.482 120.987  27.734  1.00  0.00      B   
ATOM   3955  CD  ARG    30      40.307 118.996  26.934  1.00 48.29      B   
ATOM   3956  HD1 ARG    30      40.296 119.350  25.881  1.00  0.00      B   
ATOM   3957  HD2 ARG    30      39.660 118.100  27.044  1.00  0.00      B   
ATOM   3958  NE  ARG    30      41.680 118.605  27.264  1.00 53.25      B   
ATOM   3959  HE  ARG    30      42.113 119.042  28.052  1.00  0.00      B   
ATOM   3960  CZ  ARG    30      42.387 117.708  26.585  1.00 54.71      B   
ATOM   3961  NH1 ARG    30      41.855 117.107  25.531  1.00 56.87      B   
ATOM   3962 HH11 ARG    30      40.922 117.327  25.247  1.00  0.00      B   
ATOM   3963 HH12 ARG    30      42.387 116.432  25.020  1.00  0.00      B   
ATOM   3964  NH2 ARG    30      43.620 117.408  26.964  1.00 56.60      B   
ATOM   3965 HH21 ARG    30      44.021 117.857  27.763  1.00  0.00      B   
ATOM   3966 HH22 ARG    30      44.150 116.732  26.452  1.00  0.00      B   
ATOM   3967  C   ARG    30      37.765 119.368  29.716  1.00 34.41      B   
ATOM   3968  O   ARG    30      38.004 118.206  30.040  1.00 33.72      B   
ATOM   3969  N   GLU    31      37.882 120.387  30.561  1.00 33.26      B   
ATOM   3970  HN  GLU    31      37.688 121.327  30.293  1.00  0.00      B   
ATOM   3971  CA  GLU    31      38.307 120.181  31.943  1.00 35.65      B   
ATOM   3972  HA  GLU    31      39.274 119.700  31.929  1.00  0.00      B   
ATOM   3973  CB  GLU    31      38.389 121.517  32.681  1.00 38.78      B   
ATOM   3974  HB1 GLU    31      38.544 121.309  33.760  1.00  0.00      B   
ATOM   3975  HB2 GLU    31      37.421 122.046  32.551  1.00  0.00      B   
ATOM   3976  CG  GLU    31      39.501 122.434  32.208  1.00 45.11      B   
ATOM   3977  HG1 GLU    31      39.339 122.680  31.137  1.00  0.00      B   
ATOM   3978  HG2 GLU    31      40.475 121.912  32.318  1.00  0.00      B   
ATOM   3979  CD  GLU    31      39.550 123.727  33.003  1.00 51.05      B   
ATOM   3980  OE1 GLU    31      38.590 124.520  32.905  1.00 54.21      B   
ATOM   3981  OE2 GLU    31      40.542 123.951  33.731  1.00 55.28      B   
ATOM   3982  C   GLU    31      37.360 119.250  32.692  1.00 33.70      B   
ATOM   3983  O   GLU    31      37.804 118.380  33.443  1.00 33.15      B   
ATOM   3984  N   VAL    32      36.057 119.436  32.489  1.00 31.79      B   
ATOM   3985  HN  VAL    32      35.712 120.148  31.882  1.00  0.00      B   
ATOM   3986  CA  VAL    32      35.050 118.608  33.144  1.00 32.87      B   
ATOM   3987  HA  VAL    32      35.220 118.662  34.209  1.00  0.00      B   
ATOM   3988  CB  VAL    32      33.615 119.084  32.810  1.00 32.53      B   
ATOM   3989  HB  VAL    32      33.508 119.194  31.710  1.00  0.00      B   
ATOM   3990  CG1 VAL    32      32.600 118.081  33.318  1.00 33.62      B   
ATOM   3991 HG11 VAL    32      32.859 117.764  34.351  1.00  0.00      B   
ATOM   3992 HG12 VAL    32      32.594 117.183  32.662  1.00  0.00      B   
ATOM   3993 HG13 VAL    32      31.588 118.540  33.331  1.00  0.00      B   
ATOM   3994  CG2 VAL    32      33.355 120.436  33.435  1.00 33.28      B   
ATOM   3995 HG21 VAL    32      34.223 121.109  33.265  1.00  0.00      B   
ATOM   3996 HG22 VAL    32      33.203 120.323  34.530  1.00  0.00      B   
ATOM   3997 HG23 VAL    32      32.454 120.897  32.978  1.00  0.00      B   
ATOM   3998  C   VAL    32      35.169 117.137  32.731  1.00 32.89      B   
ATOM   3999  O   VAL    32      35.064 116.239  33.568  1.00 32.46      B   
ATOM   4000  N   GLU    33      35.380 116.891  31.443  1.00 32.22      B   
ATOM   4001  HN  GLU    33      35.462 117.614  30.761  1.00  0.00      B   
ATOM   4002  CA  GLU    33      35.503 115.519  30.965  1.00 32.64      B   
ATOM   4003  HA  GLU    33      34.678 114.949  31.364  1.00  0.00      B   
ATOM   4004  CB  GLU    33      35.486 115.482  29.436  1.00 34.51      B   
ATOM   4005  HB1 GLU    33      36.322 116.110  29.063  1.00  0.00      B   
ATOM   4006  HB2 GLU    33      34.525 115.918  29.089  1.00  0.00      B   
ATOM   4007  CG  GLU    33      35.627 114.085  28.830  1.00 37.13      B   
ATOM   4008  HG1 GLU    33      36.649 113.706  29.042  1.00  0.00      B   
ATOM   4009  HG2 GLU    33      35.485 114.158  27.731  1.00  0.00      B   
ATOM   4010  CD  GLU    33      34.625 113.076  29.373  1.00 39.08      B   
ATOM   4011  OE1 GLU    33      33.584 113.482  29.935  1.00 40.80      B   
ATOM   4012  OE2 GLU    33      34.871 111.859  29.220  1.00 40.03      B   
ATOM   4013  C   GLU    33      36.771 114.859  31.501  1.00 31.05      B   
ATOM   4014  O   GLU    33      36.752 113.690  31.881  1.00 28.76      B   
ATOM   4015  N   LEU    34      37.868 115.609  31.539  1.00 33.18      B   
ATOM   4016  HN  LEU    34      37.876 116.556  31.225  1.00  0.00      B   
ATOM   4017  CA  LEU    34      39.135 115.083  32.046  1.00 34.81      B   
ATOM   4018  HA  LEU    34      39.364 114.177  31.506  1.00  0.00      B   
ATOM   4019  CB  LEU    34      40.251 116.113  31.856  1.00 36.36      B   
ATOM   4020  HB1 LEU    34      40.890 116.099  32.764  1.00  0.00      B   
ATOM   4021  HB2 LEU    34      39.783 117.115  31.760  1.00  0.00      B   
ATOM   4022  CG  LEU    34      41.146 115.889  30.643  1.00 39.34      B   
ATOM   4023  HG  LEU    34      40.519 115.784  29.731  1.00  0.00      B   
ATOM   4024  CD1 LEU    34      42.081 117.069  30.483  1.00 40.64      B   
ATOM   4025 HD11 LEU    34      42.516 117.347  31.466  1.00  0.00      B   
ATOM   4026 HD12 LEU    34      41.523 117.942  30.082  1.00  0.00      B   
ATOM   4027 HD13 LEU    34      42.909 116.803  29.790  1.00  0.00      B   
ATOM   4028  CD2 LEU    34      41.928 114.585  30.827  1.00 36.74      B   
ATOM   4029 HD21 LEU    34      41.252 113.783  31.194  1.00  0.00      B   
ATOM   4030 HD22 LEU    34      42.740 114.733  31.571  1.00  0.00      B   
ATOM   4031 HD23 LEU    34      42.364 114.264  29.857  1.00  0.00      B   
ATOM   4032  C   LEU    34      39.014 114.731  33.522  1.00 33.91      B   
ATOM   4033  O   LEU    34      39.609 113.764  34.002  1.00 32.89      B   
ATOM   4034  N   TYR    35      38.242 115.544  34.237  1.00 33.83      B   
ATOM   4035  HN  TYR    35      37.795 116.334  33.825  1.00  0.00      B   
ATOM   4036  CA  TYR    35      37.989 115.352  35.655  1.00 32.25      B   
ATOM   4037  HA  TYR    35      38.938 115.266  36.165  1.00  0.00      B   
ATOM   4038  CB  TYR    35      37.197 116.552  36.179  1.00 33.87      B   
ATOM   4039  HB1 TYR    35      36.249 116.629  35.606  1.00  0.00      B   
ATOM   4040  HB2 TYR    35      37.807 117.469  36.036  1.00  0.00      B   
ATOM   4041  CG  TYR    35      36.816 116.512  37.641  1.00 36.38      B   
ATOM   4042  CD1 TYR    35      37.787 116.408  38.637  1.00 39.34      B   
ATOM   4043  HD1 TYR    35      38.824 116.286  38.360  1.00  0.00      B   
ATOM   4044  CD2 TYR    35      35.482 116.658  38.032  1.00 36.21      B   
ATOM   4045  HD2 TYR    35      34.714 116.730  37.277  1.00  0.00      B   
ATOM   4046  CE1 TYR    35      37.438 116.458  39.989  1.00 39.10      B   
ATOM   4047  HE1 TYR    35      38.199 116.378  40.751  1.00  0.00      B   
ATOM   4048  CE2 TYR    35      35.125 116.711  39.375  1.00 37.59      B   
ATOM   4049  HE2 TYR    35      34.090 116.828  39.658  1.00  0.00      B   
ATOM   4050  CZ  TYR    35      36.108 116.612  40.346  1.00 39.92      B   
ATOM   4051  OH  TYR    35      35.758 116.691  41.676  1.00 43.58      B   
ATOM   4052  HH  TYR    35      36.560 116.621  42.199  1.00  0.00      B   
ATOM   4053  C   TYR    35      37.191 114.067  35.833  1.00 31.58      B   
ATOM   4054  O   TYR    35      37.482 113.256  36.712  1.00 32.93      B   
ATOM   4055  N   ARG    36      36.190 113.874  34.984  1.00 30.65      B   
ATOM   4056  HN  ARG    36      35.963 114.526  34.265  1.00  0.00      B   
ATOM   4057  CA  ARG    36      35.362 112.681  35.064  1.00 30.63      B   
ATOM   4058  HA  ARG    36      35.014 112.583  36.082  1.00  0.00      B   
ATOM   4059  CB  ARG    36      34.174 112.787  34.102  1.00 30.87      B   
ATOM   4060  HB1 ARG    36      34.565 112.773  33.063  1.00  0.00      B   
ATOM   4061  HB2 ARG    36      33.665 113.757  34.283  1.00  0.00      B   
ATOM   4062  CG  ARG    36      33.143 111.671  34.242  1.00 31.94      B   
ATOM   4063  HG1 ARG    36      32.677 111.727  35.249  1.00  0.00      B   
ATOM   4064  HG2 ARG    36      33.650 110.688  34.135  1.00  0.00      B   
ATOM   4065  CD  ARG    36      32.059 111.794  33.180  1.00 36.28      B   
ATOM   4066  HD1 ARG    36      31.692 112.841  33.133  1.00  0.00      B   
ATOM   4067  HD2 ARG    36      31.219 111.105  33.414  1.00  0.00      B   
ATOM   4068  NE  ARG    36      32.576 111.439  31.862  1.00 39.41      B   
ATOM   4069  HE  ARG    36      32.776 112.181  31.222  1.00  0.00      B   
ATOM   4070  CZ  ARG    36      32.799 110.193  31.459  1.00 40.77      B   
ATOM   4071  NH1 ARG    36      32.538 109.177  32.275  1.00 41.44      B   
ATOM   4072 HH11 ARG    36      32.174 109.351  33.190  1.00  0.00      B   
ATOM   4073 HH12 ARG    36      32.705 108.238  31.973  1.00  0.00      B   
ATOM   4074  NH2 ARG    36      33.303 109.962  30.250  1.00 39.17      B   
ATOM   4075 HH21 ARG    36      33.514 110.727  29.643  1.00  0.00      B   
ATOM   4076 HH22 ARG    36      33.470 109.023  29.950  1.00  0.00      B   
ATOM   4077  C   ARG    36      36.190 111.441  34.725  1.00 29.31      B   
ATOM   4078  O   ARG    36      36.100 110.429  35.410  1.00 29.61      B   
ATOM   4079  N   LEU    37      37.003 111.521  33.680  1.00 28.32      B   
ATOM   4080  HN  LEU    37      37.100 112.347  33.130  1.00  0.00      B   
ATOM   4081  CA  LEU    37      37.811 110.360  33.285  1.00 29.71      B   
ATOM   4082  HA  LEU    37      37.149 109.518  33.154  1.00  0.00      B   
ATOM   4083  CB  LEU    37      38.564 110.654  31.988  1.00 28.12      B   
ATOM   4084  HB1 LEU    37      39.233 109.795  31.776  1.00  0.00      B   
ATOM   4085  HB2 LEU    37      39.182 111.562  32.146  1.00  0.00      B   
ATOM   4086  CG  LEU    37      37.684 110.885  30.757  1.00 29.00      B   
ATOM   4087  HG  LEU    37      36.899 111.634  30.992  1.00  0.00      B   
ATOM   4088  CD1 LEU    37      38.549 111.391  29.621  1.00 30.60      B   
ATOM   4089 HD11 LEU    37      39.482 110.791  29.554  1.00  0.00      B   
ATOM   4090 HD12 LEU    37      38.823 112.452  29.797  1.00  0.00      B   
ATOM   4091 HD13 LEU    37      38.001 111.301  28.659  1.00  0.00      B   
ATOM   4092  CD2 LEU    37      36.959 109.604  30.372  1.00 32.61      B   
ATOM   4093 HD21 LEU    37      36.535 109.118  31.278  1.00  0.00      B   
ATOM   4094 HD22 LEU    37      37.670 108.899  29.891  1.00  0.00      B   
ATOM   4095 HD23 LEU    37      36.129 109.835  29.672  1.00  0.00      B   
ATOM   4096  C   LEU    37      38.801 109.938  34.376  1.00 30.37      B   
ATOM   4097  O   LEU    37      39.067 108.742  34.562  1.00 28.67      B   
ATOM   4098  N   ASN    38      39.353 110.920  35.080  1.00 30.82      B   
ATOM   4099  HN  ASN    38      39.142 111.879  34.906  1.00  0.00      B   
ATOM   4100  CA  ASN    38      40.299 110.663  36.149  1.00 33.12      B   
ATOM   4101  HA  ASN    38      41.053 109.987  35.773  1.00  0.00      B   
ATOM   4102  CB  ASN    38      40.946 111.968  36.626  1.00 36.21      B   
ATOM   4103  HB1 ASN    38      41.177 111.881  37.709  1.00  0.00      B   
ATOM   4104  HB2 ASN    38      40.230 112.803  36.471  1.00  0.00      B   
ATOM   4105  CG  ASN    38      42.231 112.289  35.882  1.00 40.42      B   
ATOM   4106  OD1 ASN    38      43.203 111.536  35.949  1.00 41.59      B   
ATOM   4107  ND2 ASN    38      42.243 113.413  35.170  1.00 40.93      B   
ATOM   4108 HD21 ASN    38      43.063 113.673  34.660  1.00  0.00      B   
ATOM   4109 HD22 ASN    38      41.432 113.997  35.143  1.00  0.00      B   
ATOM   4110  C   ASN    38      39.600 109.983  37.314  1.00 32.16      B   
ATOM   4111  O   ASN    38      40.115 109.027  37.875  1.00 32.19      B   
ATOM   4112  N   LYS    39      38.423 110.481  37.674  1.00 32.22      B   
ATOM   4113  HN  LYS    39      38.008 111.260  37.211  1.00  0.00      B   
ATOM   4114  CA  LYS    39      37.667 109.908  38.777  1.00 32.88      B   
ATOM   4115  HA  LYS    39      38.329 109.808  39.624  1.00  0.00      B   
ATOM   4116  CB  LYS    39      36.480 110.814  39.127  1.00 35.99      B   
ATOM   4117  HB1 LYS    39      35.696 110.193  39.610  1.00  0.00      B   
ATOM   4118  HB2 LYS    39      36.074 111.238  38.185  1.00  0.00      B   
ATOM   4119  CG  LYS    39      36.823 111.967  40.062  1.00 39.33      B   
ATOM   4120  HG1 LYS    39      37.579 112.621  39.578  1.00  0.00      B   
ATOM   4121  HG2 LYS    39      37.248 111.562  41.005  1.00  0.00      B   
ATOM   4122  CD  LYS    39      35.577 112.789  40.383  1.00 44.21      B   
ATOM   4123  HD1 LYS    39      34.727 112.098  40.571  1.00  0.00      B   
ATOM   4124  HD2 LYS    39      35.332 113.431  39.511  1.00  0.00      B   
ATOM   4125  CE  LYS    39      35.779 113.672  41.610  1.00 46.98      B   
ATOM   4126  HE1 LYS    39      34.896 114.333  41.745  1.00  0.00      B   
ATOM   4127  HE2 LYS    39      36.698 114.284  41.483  1.00  0.00      B   
ATOM   4128  NZ  LYS    39      35.937 112.873  42.852  1.00 48.63      B   
ATOM   4129  HZ1 LYS    39      36.590 112.084  42.676  1.00  0.00      B   
ATOM   4130  HZ2 LYS    39      35.012 112.499  43.143  1.00  0.00      B   
ATOM   4131  HZ3 LYS    39      36.320 113.478  43.607  1.00  0.00      B   
ATOM   4132  C   LYS    39      37.154 108.496  38.478  1.00 32.58      B   
ATOM   4133  O   LYS    39      37.088 107.649  39.373  1.00 32.66      B   
ATOM   4134  N   MET    40      36.791 108.249  37.223  1.00 29.04      B   
ATOM   4135  HN  MET    40      36.865 108.935  36.504  1.00  0.00      B   
ATOM   4136  CA  MET    40      36.261 106.955  36.823  1.00 29.51      B   
ATOM   4137  HA  MET    40      35.619 106.594  37.613  1.00  0.00      B   
ATOM   4138  CB  MET    40      35.475 107.092  35.510  1.00 27.36      B   
ATOM   4139  HB1 MET    40      35.261 106.074  35.123  1.00  0.00      B   
ATOM   4140  HB2 MET    40      36.109 107.631  34.776  1.00  0.00      B   
ATOM   4141  CG  MET    40      34.146 107.846  35.649  1.00 27.76      B   
ATOM   4142  HG1 MET    40      33.750 108.037  34.629  1.00  0.00      B   
ATOM   4143  HG2 MET    40      34.353 108.823  36.132  1.00  0.00      B   
ATOM   4144  SD  MET    40      32.900 106.969  36.608  1.00 24.72      B   
ATOM   4145  CE  MET    40      32.448 105.722  35.460  1.00 30.03      B   
ATOM   4146  HE1 MET    40      33.343 105.266  34.986  1.00  0.00      B   
ATOM   4147  HE2 MET    40      31.817 106.153  34.654  1.00  0.00      B   
ATOM   4148  HE3 MET    40      31.881 104.916  35.972  1.00  0.00      B   
ATOM   4149  C   MET    40      37.284 105.829  36.678  1.00 29.59      B   
ATOM   4150  O   MET    40      36.938 104.660  36.854  1.00 31.04      B   
ATOM   4151  N   LYS    41      38.528 106.168  36.362  1.00 31.58      B   
ATOM   4152  HN  LYS    41      38.813 107.116  36.245  1.00  0.00      B   
ATOM   4153  CA  LYS    41      39.556 105.147  36.169  1.00 31.89      B   
ATOM   4154  HA  LYS    41      39.310 104.592  35.275  1.00  0.00      B   
ATOM   4155  CB  LYS    41      40.944 105.786  36.030  1.00 34.51      B   
ATOM   4156  HB1 LYS    41      41.185 106.329  36.969  1.00  0.00      B   
ATOM   4157  HB2 LYS    41      40.923 106.513  35.191  1.00  0.00      B   
ATOM   4158  CG  LYS    41      42.037 104.751  35.763  1.00 35.06      B   
ATOM   4159  HG1 LYS    41      41.738 104.142  34.883  1.00  0.00      B   
ATOM   4160  HG2 LYS    41      42.119 104.087  36.650  1.00  0.00      B   
ATOM   4161  CD  LYS    41      43.404 105.362  35.488  1.00 37.36      B   
ATOM   4162  HD1 LYS    41      43.724 105.970  36.361  1.00  0.00      B   
ATOM   4163  HD2 LYS    41      43.347 106.019  34.594  1.00  0.00      B   
ATOM   4164  CE  LYS    41      44.418 104.247  35.240  1.00 38.81      B   
ATOM   4165  HE1 LYS    41      44.103 103.651  34.358  1.00  0.00      B   
ATOM   4166  HE2 LYS    41      44.477 103.596  36.139  1.00  0.00      B   
ATOM   4167  NZ  LYS    41      45.792 104.752  34.967  1.00 43.98      B   
ATOM   4168  HZ1 LYS    41      46.028 105.501  35.650  1.00  0.00      B   
ATOM   4169  HZ2 LYS    41      45.834 105.137  34.002  1.00  0.00      B   
ATOM   4170  HZ3 LYS    41      46.473 103.972  35.060  1.00  0.00      B   
ATOM   4171  C   LYS    41      39.582 104.074  37.263  1.00 31.65      B   
ATOM   4172  O   LYS    41      39.528 102.883  36.960  1.00 29.31      B   
ATOM   4173  N   PRO    42      39.665 104.477  38.542  1.00 32.20      B   
ATOM   4174  CA  PRO    42      39.694 103.525  39.663  1.00 33.91      B   
ATOM   4175  HA  PRO    42      40.493 102.813  39.532  1.00  0.00      B   
ATOM   4176  CD  PRO    42      39.855 105.851  39.035  1.00 33.30      B   
ATOM   4177  HD1 PRO    42      38.875 106.355  39.166  1.00  0.00      B   
ATOM   4178  HD2 PRO    42      40.490 106.430  38.332  1.00  0.00      B   
ATOM   4179  CB  PRO    42      39.839 104.429  40.884  1.00 34.61      B   
ATOM   4180  HB1 PRO    42      40.435 103.936  41.679  1.00  0.00      B   
ATOM   4181  HB2 PRO    42      38.845 104.706  41.297  1.00  0.00      B   
ATOM   4182  CG  PRO    42      40.543 105.616  40.347  1.00 34.28      B   
ATOM   4183  HG1 PRO    42      40.430 106.491  41.023  1.00  0.00      B   
ATOM   4184  HG2 PRO    42      41.625 105.411  40.203  1.00  0.00      B   
ATOM   4185  C   PRO    42      38.435 102.678  39.759  1.00 33.88      B   
ATOM   4186  O   PRO    42      38.495 101.484  40.067  1.00 34.93      B   
ATOM   4187  N   VAL    43      37.290 103.307  39.505  1.00 31.88      B   
ATOM   4188  HN  VAL    43      37.257 104.272  39.255  1.00  0.00      B   
ATOM   4189  CA  VAL    43      36.008 102.619  39.577  1.00 32.03      B   
ATOM   4190  HA  VAL    43      35.975 102.071  40.506  1.00  0.00      B   
ATOM   4191  CB  VAL    43      34.841 103.625  39.508  1.00 32.14      B   
ATOM   4192  HB  VAL    43      34.873 104.160  38.535  1.00  0.00      B   
ATOM   4193  CG1 VAL    43      33.508 102.905  39.645  1.00 33.15      B   
ATOM   4194 HG11 VAL    43      33.556 102.163  40.471  1.00  0.00      B   
ATOM   4195 HG12 VAL    43      33.269 102.369  38.702  1.00  0.00      B   
ATOM   4196 HG13 VAL    43      32.704 103.637  39.872  1.00  0.00      B   
ATOM   4197  CG2 VAL    43      35.006 104.665  40.602  1.00 33.70      B   
ATOM   4198 HG21 VAL    43      36.060 105.017  40.639  1.00  0.00      B   
ATOM   4199 HG22 VAL    43      34.746 104.222  41.587  1.00  0.00      B   
ATOM   4200 HG23 VAL    43      34.348 105.536  40.399  1.00  0.00      B   
ATOM   4201  C   VAL    43      35.874 101.601  38.456  1.00 33.24      B   
ATOM   4202  O   VAL    43      35.326 100.509  38.661  1.00 31.70      B   
ATOM   4203  N   TYR    44      36.359 101.954  37.267  1.00 31.31      B   
ATOM   4204  HN  TYR    44      36.772 102.845  37.092  1.00  0.00      B   
ATOM   4205  CA  TYR    44      36.299 101.023  36.150  1.00 31.69      B   
ATOM   4206  HA  TYR    44      35.276 100.693  36.047  1.00  0.00      B   
ATOM   4207  CB  TYR    44      36.773 101.679  34.851  1.00 29.99      B   
ATOM   4208  HB1 TYR    44      37.093 100.886  34.141  1.00  0.00      B   
ATOM   4209  HB2 TYR    44      37.624 102.357  35.076  1.00  0.00      B   
ATOM   4210  CG  TYR    44      35.725 102.505  34.144  1.00 28.23      B   
ATOM   4211  CD1 TYR    44      34.415 102.038  34.000  1.00 30.06      B   
ATOM   4212  HD1 TYR    44      34.134 101.094  34.443  1.00  0.00      B   
ATOM   4213  CD2 TYR    44      36.060 103.731  33.564  1.00 28.62      B   
ATOM   4214  HD2 TYR    44      37.064 104.114  33.675  1.00  0.00      B   
ATOM   4215  CE1 TYR    44      33.463 102.778  33.288  1.00 28.39      B   
ATOM   4216  HE1 TYR    44      32.452 102.415  33.187  1.00  0.00      B   
ATOM   4217  CE2 TYR    44      35.128 104.467  32.850  1.00 27.47      B   
ATOM   4218  HE2 TYR    44      35.408 105.409  32.401  1.00  0.00      B   
ATOM   4219  CZ  TYR    44      33.837 103.988  32.714  1.00 29.83      B   
ATOM   4220  OH  TYR    44      32.928 104.713  31.980  1.00 29.29      B   
ATOM   4221  HH  TYR    44      33.366 105.508  31.668  1.00  0.00      B   
ATOM   4222  C   TYR    44      37.175  99.809  36.437  1.00 31.59      B   
ATOM   4223  O   TYR    44      36.787  98.682  36.143  1.00 30.64      B   
ATOM   4224  N   GLU    45      38.357 100.042  37.002  1.00 33.19      B   
ATOM   4225  HN  GLU    45      38.671 100.960  37.231  1.00  0.00      B   
ATOM   4226  CA  GLU    45      39.268  98.940  37.321  1.00 36.03      B   
ATOM   4227  HA  GLU    45      39.488  98.413  36.403  1.00  0.00      B   
ATOM   4228  CB  GLU    45      40.561  99.463  37.953  1.00 39.61      B   
ATOM   4229  HB1 GLU    45      41.237  98.601  38.132  1.00  0.00      B   
ATOM   4230  HB2 GLU    45      40.309  99.933  38.927  1.00  0.00      B   
ATOM   4231  CG  GLU    45      41.295 100.481  37.104  1.00 47.12      B   
ATOM   4232  HG1 GLU    45      40.655 101.380  36.985  1.00  0.00      B   
ATOM   4233  HG2 GLU    45      41.497 100.040  36.105  1.00  0.00      B   
ATOM   4234  CD  GLU    45      42.613 100.906  37.718  1.00 50.60      B   
ATOM   4235  OE1 GLU    45      42.632 101.205  38.934  1.00 54.14      B   
ATOM   4236  OE2 GLU    45      43.624 100.948  36.982  1.00 52.47      B   
ATOM   4237  C   GLU    45      38.592  97.981  38.285  1.00 36.18      B   
ATOM   4238  O   GLU    45      38.586  96.768  38.068  1.00 34.53      B   
ATOM   4239  N   LYS    46      38.016  98.537  39.347  1.00 36.34      B   
ATOM   4240  HN  LYS    46      38.036  99.522  39.498  1.00  0.00      B   
ATOM   4241  CA  LYS    46      37.316  97.755  40.360  1.00 37.53      B   
ATOM   4242  HA  LYS    46      38.004  97.026  40.763  1.00  0.00      B   
ATOM   4243  CB  LYS    46      36.811  98.686  41.465  1.00 40.34      B   
ATOM   4244  HB1 LYS    46      36.037  99.351  41.029  1.00  0.00      B   
ATOM   4245  HB2 LYS    46      37.665  99.306  41.811  1.00  0.00      B   
ATOM   4246  CG  LYS    46      36.208  97.989  42.678  1.00 44.55      B   
ATOM   4247  HG1 LYS    46      36.980  97.349  43.156  1.00  0.00      B   
ATOM   4248  HG2 LYS    46      35.363  97.347  42.351  1.00  0.00      B   
ATOM   4249  CD  LYS    46      35.701  99.016  43.695  1.00 49.41      B   
ATOM   4250  HD1 LYS    46      35.400  98.491  44.626  1.00  0.00      B   
ATOM   4251  HD2 LYS    46      34.816  99.538  43.274  1.00  0.00      B   
ATOM   4252  CE  LYS    46      36.782 100.047  44.027  1.00 53.39      B   
ATOM   4253  HE1 LYS    46      37.155 100.507  43.088  1.00  0.00      B   
ATOM   4254  HE2 LYS    46      37.616  99.548  44.566  1.00  0.00      B   
ATOM   4255  NZ  LYS    46      36.285 101.153  44.900  1.00 57.72      B   
ATOM   4256  HZ1 LYS    46      35.715 100.755  45.674  1.00  0.00      B   
ATOM   4257  HZ2 LYS    46      35.699 101.803  44.337  1.00  0.00      B   
ATOM   4258  HZ3 LYS    46      37.094 101.671  45.297  1.00  0.00      B   
ATOM   4259  C   LYS    46      36.140  97.018  39.728  1.00 36.11      B   
ATOM   4260  O   LYS    46      35.929  95.829  39.962  1.00 34.87      B   
ATOM   4261  N   ARG    47      35.376  97.745  38.923  1.00 34.17      B   
ATOM   4262  HN  ARG    47      35.570  98.707  38.747  1.00  0.00      B   
ATOM   4263  CA  ARG    47      34.209  97.205  38.238  1.00 32.79      B   
ATOM   4264  HA  ARG    47      33.527  96.820  38.982  1.00  0.00      B   
ATOM   4265  CB  ARG    47      33.537  98.310  37.413  1.00 31.21      B   
ATOM   4266  HB1 ARG    47      34.214  98.581  36.576  1.00  0.00      B   
ATOM   4267  HB2 ARG    47      33.398  99.198  38.066  1.00  0.00      B   
ATOM   4268  CG  ARG    47      32.191  97.929  36.834  1.00 31.56      B   
ATOM   4269  HG1 ARG    47      31.418  98.001  37.628  1.00  0.00      B   
ATOM   4270  HG2 ARG    47      32.234  96.881  36.469  1.00  0.00      B   
ATOM   4271  CD  ARG    47      31.806  98.851  35.671  1.00 31.78      B   
ATOM   4272  HD1 ARG    47      31.981  99.911  35.956  1.00  0.00      B   
ATOM   4273  HD2 ARG    47      30.739  98.698  35.404  1.00  0.00      B   
ATOM   4274  NE  ARG    47      32.613  98.565  34.485  1.00 29.57      B   
ATOM   4275  HE  ARG    47      33.365  97.915  34.584  1.00  0.00      B   
ATOM   4276  CZ  ARG    47      32.418  99.106  33.284  1.00 31.86      B   
ATOM   4277  NH1 ARG    47      31.440  99.985  33.096  1.00 31.88      B   
ATOM   4278 HH11 ARG    47      30.846 100.243  33.857  1.00  0.00      B   
ATOM   4279 HH12 ARG    47      31.298 100.388  32.191  1.00  0.00      B   
ATOM   4280  NH2 ARG    47      33.177  98.733  32.261  1.00 27.70      B   
ATOM   4281 HH21 ARG    47      33.893  98.047  32.393  1.00  0.00      B   
ATOM   4282 HH22 ARG    47      33.033  99.138  31.358  1.00  0.00      B   
ATOM   4283  C   ARG    47      34.553  96.050  37.303  1.00 32.72      B   
ATOM   4284  O   ARG    47      33.895  95.003  37.312  1.00 33.20      B   
ATOM   4285  N   ASP    48      35.572  96.250  36.474  1.00 32.85      B   
ATOM   4286  HN  ASP    48      36.103  97.094  36.470  1.00  0.00      B   
ATOM   4287  CA  ASP    48      35.966  95.227  35.518  1.00 33.11      B   
ATOM   4288  HA  ASP    48      35.093  94.938  34.953  1.00  0.00      B   
ATOM   4289  CB  ASP    48      37.050  95.774  34.585  1.00 33.60      B   
ATOM   4290  HB1 ASP    48      37.421  94.950  33.939  1.00  0.00      B   
ATOM   4291  HB2 ASP    48      37.890  96.165  35.196  1.00  0.00      B   
ATOM   4292  CG  ASP    48      36.535  96.904  33.685  1.00 31.56      B   
ATOM   4293  OD1 ASP    48      35.311  97.163  33.681  1.00 29.53      B   
ATOM   4294  OD2 ASP    48      37.357  97.524  32.982  1.00 31.63      B   
ATOM   4295  C   ASP    48      36.425  93.929  36.189  1.00 33.99      B   
ATOM   4296  O   ASP    48      36.226  92.841  35.638  1.00 35.48      B   
ATOM   4297  N   ALA    49      37.028  94.042  37.371  1.00 34.74      B   
ATOM   4298  HN  ALA    49      37.194  94.925  37.804  1.00  0.00      B   
ATOM   4299  CA  ALA    49      37.485  92.858  38.107  1.00 35.96      B   
ATOM   4300  HA  ALA    49      38.144  92.296  37.462  1.00  0.00      B   
ATOM   4301  CB  ALA    49      38.215  93.277  39.378  1.00 36.39      B   
ATOM   4302  HB1 ALA    49      37.646  94.075  39.900  1.00  0.00      B   
ATOM   4303  HB2 ALA    49      39.223  93.669  39.125  1.00  0.00      B   
ATOM   4304  HB3 ALA    49      38.313  92.407  40.062  1.00  0.00      B   
ATOM   4305  C   ALA    49      36.284  91.970  38.450  1.00 36.45      B   
ATOM   4306  O   ALA    49      36.375  90.742  38.404  1.00 38.47      B   
ATOM   4307  N   TYR    50      35.158  92.594  38.788  1.00 36.13      B   
ATOM   4308  HN  TYR    50      35.100  93.589  38.839  1.00  0.00      B   
ATOM   4309  CA  TYR    50      33.934  91.861  39.107  1.00 36.68      B   
ATOM   4310  HA  TYR    50      34.191  91.061  39.785  1.00  0.00      B   
ATOM   4311  CB  TYR    50      32.899  92.787  39.748  1.00 37.46      B   
ATOM   4312  HB1 TYR    50      31.919  92.266  39.781  1.00  0.00      B   
ATOM   4313  HB2 TYR    50      32.819  93.714  39.142  1.00  0.00      B   
ATOM   4314  CG  TYR    50      33.221  93.209  41.160  1.00 38.48      B   
ATOM   4315  CD1 TYR    50      33.298  94.556  41.500  1.00 40.12      B   
ATOM   4316  HD1 TYR    50      33.159  95.305  40.734  1.00  0.00      B   
ATOM   4317  CD2 TYR    50      33.415  92.261  42.168  1.00 39.55      B   
ATOM   4318  HD2 TYR    50      33.363  91.209  41.926  1.00  0.00      B   
ATOM   4319  CE1 TYR    50      33.552  94.957  42.809  1.00 40.62      B   
ATOM   4320  HE1 TYR    50      33.605  96.007  43.056  1.00  0.00      B   
ATOM   4321  CE2 TYR    50      33.673  92.651  43.479  1.00 38.76      B   
ATOM   4322  HE2 TYR    50      33.823  91.908  44.247  1.00  0.00      B   
ATOM   4323  CZ  TYR    50      33.737  93.999  43.791  1.00 41.33      B   
ATOM   4324  OH  TYR    50      33.958  94.399  45.089  1.00 43.31      B   
ATOM   4325  HH  TYR    50      34.063  93.611  45.629  1.00  0.00      B   
ATOM   4326  C   TYR    50      33.342  91.273  37.829  1.00 37.74      B   
ATOM   4327  O   TYR    50      32.831  90.148  37.823  1.00 37.51      B   
ATOM   4328  N   ILE    51      33.404  92.048  36.747  1.00 36.88      B   
ATOM   4329  HN  ILE    51      33.801  92.962  36.771  1.00  0.00      B   
ATOM   4330  CA  ILE    51      32.891  91.603  35.454  1.00 37.12      B   
ATOM   4331  HA  ILE    51      31.840  91.380  35.572  1.00  0.00      B   
ATOM   4332  CB  ILE    51      33.089  92.697  34.371  1.00 35.47      B   
ATOM   4333  HB  ILE    51      34.122  93.099  34.438  1.00  0.00      B   
ATOM   4334  CG2 ILE    51      32.861  92.116  32.983  1.00 34.72      B   
ATOM   4335 HG21 ILE    51      31.947  91.484  32.979  1.00  0.00      B   
ATOM   4336 HG22 ILE    51      33.728  91.487  32.690  1.00  0.00      B   
ATOM   4337 HG23 ILE    51      32.728  92.937  32.247  1.00  0.00      B   
ATOM   4338  CG1 ILE    51      32.132  93.865  34.625  1.00 33.78      B   
ATOM   4339 HG11 ILE    51      32.284  94.227  35.663  1.00  0.00      B   
ATOM   4340 HG12 ILE    51      31.090  93.497  34.522  1.00  0.00      B   
ATOM   4341  CD1 ILE    51      32.332  95.047  33.660  1.00 30.70      B   
ATOM   4342  HD1 ILE    51      32.439  94.676  32.619  1.00  0.00      B   
ATOM   4343  HD2 ILE    51      33.252  95.607  33.932  1.00  0.00      B   
ATOM   4344  HD3 ILE    51      31.454  95.725  33.706  1.00  0.00      B   
ATOM   4345  C   ILE    51      33.621  90.333  35.015  1.00 39.31      B   
ATOM   4346  O   ILE    51      33.010  89.412  34.473  1.00 39.02      B   
ATOM   4347  N   ASP    52      34.927  90.292  35.254  1.00 41.25      B   
ATOM   4348  HN  ASP    52      35.408  91.043  35.699  1.00  0.00      B   
ATOM   4349  CA  ASP    52      35.742  89.141  34.881  1.00 47.00      B   
ATOM   4350  HA  ASP    52      35.608  88.966  33.824  1.00  0.00      B   
ATOM   4351  CB  ASP    52      37.219  89.397  35.194  1.00 47.30      B   
ATOM   4352  HB1 ASP    52      37.792  88.462  35.016  1.00  0.00      B   
ATOM   4353  HB2 ASP    52      37.316  89.688  36.261  1.00  0.00      B   
ATOM   4354  CG  ASP    52      37.817  90.498  34.340  1.00 50.52      B   
ATOM   4355  OD1 ASP    52      37.445  90.601  33.149  1.00 51.10      B   
ATOM   4356  OD2 ASP    52      38.671  91.253  34.852  1.00 50.84      B   
ATOM   4357  C   ASP    52      35.299  87.857  35.577  1.00 49.34      B   
ATOM   4358  O   ASP    52      35.716  86.762  35.195  1.00 49.66      B   
ATOM   4359  N   GLU    53      34.458  87.996  36.597  1.00 50.58      B   
ATOM   4360  HN  GLU    53      34.130  88.889  36.894  1.00  0.00      B   
ATOM   4361  CA  GLU    53      33.963  86.847  37.345  1.00 52.67      B   
ATOM   4362  HA  GLU    53      34.673  86.041  37.233  1.00  0.00      B   
ATOM   4363  CB  GLU    53      33.794  87.210  38.824  1.00 55.21      B   
ATOM   4364  HB1 GLU    53      33.216  86.400  39.317  1.00  0.00      B   
ATOM   4365  HB2 GLU    53      33.215  88.156  38.887  1.00  0.00      B   
ATOM   4366  CG  GLU    53      35.093  87.397  39.585  1.00 61.84      B   
ATOM   4367  HG1 GLU    53      35.740  88.108  39.028  1.00  0.00      B   
ATOM   4368  HG2 GLU    53      35.611  86.417  39.664  1.00  0.00      B   
ATOM   4369  CD  GLU    53      34.869  87.942  40.987  1.00 66.28      B   
ATOM   4370  OE1 GLU    53      34.014  87.389  41.715  1.00 69.39      B   
ATOM   4371  OE2 GLU    53      35.552  88.921  41.363  1.00 69.02      B   
ATOM   4372  C   GLU    53      32.631  86.344  36.800  1.00 51.87      B   
ATOM   4373  O   GLU    53      32.119  85.320  37.257  1.00 53.14      B   
ATOM   4374  N   ILE    54      32.069  87.060  35.830  1.00 50.63      B   
ATOM   4375  HN  ILE    54      32.490  87.885  35.462  1.00  0.00      B   
ATOM   4376  CA  ILE    54      30.791  86.669  35.247  1.00 49.42      B   
ATOM   4377  HA  ILE    54      30.351  85.916  35.884  1.00  0.00      B   
ATOM   4378  CB  ILE    54      29.845  87.875  35.121  1.00 46.86      B   
ATOM   4379  HB  ILE    54      30.326  88.661  34.500  1.00  0.00      B   
ATOM   4380  CG2 ILE    54      28.539  87.447  34.473  1.00 47.37      B   
ATOM   4381 HG21 ILE    54      28.183  86.497  34.925  1.00  0.00      B   
ATOM   4382 HG22 ILE    54      28.692  87.287  33.384  1.00  0.00      B   
ATOM   4383 HG23 ILE    54      27.765  88.228  34.631  1.00  0.00      B   
ATOM   4384  CG1 ILE    54      29.575  88.465  36.505  1.00 48.22      B   
ATOM   4385 HG11 ILE    54      30.543  88.772  36.953  1.00  0.00      B   
ATOM   4386 HG12 ILE    54      29.118  87.678  37.140  1.00  0.00      B   
ATOM   4387  CD1 ILE    54      28.649  89.668  36.491  1.00 46.13      B   
ATOM   4388  HD1 ILE    54      27.778  89.472  35.830  1.00  0.00      B   
ATOM   4389  HD2 ILE    54      29.191  90.558  36.107  1.00  0.00      B   
ATOM   4390  HD3 ILE    54      28.277  89.872  37.518  1.00  0.00      B   
ATOM   4391  C   ILE    54      30.950  86.017  33.876  1.00 51.72      B   
ATOM   4392  O   ILE    54      31.322  86.668  32.901  1.00 49.27      B   
ATOM   4393  N   ALA    55      30.650  84.721  33.831  1.00 51.92      B   
ATOM   4394  HN  ALA    55      30.337  84.240  34.645  1.00  0.00      B   
ATOM   4395  CA  ALA    55      30.743  83.896  32.629  1.00 53.45      B   
ATOM   4396  HA  ALA    55      31.736  83.473  32.583  1.00  0.00      B   
ATOM   4397  CB  ALA    55      29.687  82.789  32.690  1.00 53.91      B   
ATOM   4398  HB1 ALA    55      28.712  83.208  33.017  1.00  0.00      B   
ATOM   4399  HB2 ALA    55      30.000  82.008  33.416  1.00  0.00      B   
ATOM   4400  HB3 ALA    55      29.557  82.335  31.685  1.00  0.00      B   
ATOM   4401  C   ALA    55      30.654  84.603  31.278  1.00 53.77      B   
ATOM   4402  O   ALA    55      31.646  85.130  30.765  1.00 55.15      B   
ATOM   4403  N   GLU    56      29.456  84.592  30.706  1.00 54.31      B   
ATOM   4404  HN  GLU    56      28.668  84.174  31.150  1.00  0.00      B   
ATOM   4405  CA  GLU    56      29.204  85.184  29.399  1.00 53.79      B   
ATOM   4406  HA  GLU    56      30.123  85.158  28.831  1.00  0.00      B   
ATOM   4407  CB  GLU    56      28.108  84.390  28.687  1.00 57.80      B   
ATOM   4408  HB1 GLU    56      27.992  84.801  27.661  1.00  0.00      B   
ATOM   4409  HB2 GLU    56      27.158  84.535  29.243  1.00  0.00      B   
ATOM   4410  CG  GLU    56      28.369  82.898  28.574  1.00 65.48      B   
ATOM   4411  HG1 GLU    56      28.534  82.480  29.589  1.00  0.00      B   
ATOM   4412  HG2 GLU    56      29.279  82.734  27.959  1.00  0.00      B   
ATOM   4413  CD  GLU    56      27.208  82.163  27.929  1.00 69.44      B   
ATOM   4414  OE1 GLU    56      26.094  82.200  28.496  1.00 72.29      B   
ATOM   4415  OE2 GLU    56      27.406  81.555  26.855  1.00 72.89      B   
ATOM   4416  C   GLU    56      28.786  86.648  29.458  1.00 49.61      B   
ATOM   4417  O   GLU    56      27.911  87.071  28.711  1.00 49.97      B   
ATOM   4418  N   PHE    57      29.410  87.424  30.331  1.00 45.50      B   
ATOM   4419  HN  PHE    57      30.135  87.092  30.928  1.00  0.00      B   
ATOM   4420  CA  PHE    57      29.049  88.830  30.454  1.00 42.53      B   
ATOM   4421  HA  PHE    57      28.031  88.885  30.810  1.00  0.00      B   
ATOM   4422  CB  PHE    57      29.988  89.539  31.423  1.00 41.31      B   
ATOM   4423  HB1 PHE    57      31.016  89.544  31.001  1.00  0.00      B   
ATOM   4424  HB2 PHE    57      29.978  89.007  32.399  1.00  0.00      B   
ATOM   4425  CG  PHE    57      29.607  90.967  31.688  1.00 41.66      B   
ATOM   4426  CD1 PHE    57      28.618  91.277  32.618  1.00 40.50      B   
ATOM   4427  HD1 PHE    57      28.118  90.481  33.150  1.00  0.00      B   
ATOM   4428  CD2 PHE    57      30.239  92.005  31.007  1.00 41.05      B   
ATOM   4429  HD2 PHE    57      31.005  91.779  30.280  1.00  0.00      B   
ATOM   4430  CE1 PHE    57      28.265  92.606  32.873  1.00 41.37      B   
ATOM   4431  HE1 PHE    57      27.498  92.834  33.599  1.00  0.00      B   
ATOM   4432  CE2 PHE    57      29.892  93.335  31.254  1.00 41.02      B   
ATOM   4433  HE2 PHE    57      30.390  94.131  30.720  1.00  0.00      B   
ATOM   4434  CZ  PHE    57      28.906  93.634  32.189  1.00 41.51      B   
ATOM   4435  HZ  PHE    57      28.639  94.662  32.383  1.00  0.00      B   
ATOM   4436  C   PHE    57      29.056  89.580  29.118  1.00 40.95      B   
ATOM   4437  O   PHE    57      28.018  90.062  28.669  1.00 39.68      B   
ATOM   4438  N   TRP    58      30.224  89.680  28.488  1.00 39.06      B   
ATOM   4439  HN  TRP    58      31.065  89.276  28.842  1.00  0.00      B   
ATOM   4440  CA  TRP    58      30.325  90.403  27.220  1.00 37.87      B   
ATOM   4441  HA  TRP    58      29.869  91.373  27.349  1.00  0.00      B   
ATOM   4442  CB  TRP    58      31.791  90.554  26.811  1.00 35.94      B   
ATOM   4443  HB1 TRP    58      31.839  90.985  25.787  1.00  0.00      B   
ATOM   4444  HB2 TRP    58      32.272  89.553  26.808  1.00  0.00      B   
ATOM   4445  CG  TRP    58      32.555  91.448  27.743  1.00 35.70      B   
ATOM   4446  CD2 TRP    58      32.345  92.854  27.953  1.00 35.32      B   
ATOM   4447  CD1 TRP    58      33.562  91.084  28.586  1.00 36.35      B   
ATOM   4448  HD1 TRP    58      33.964  90.085  28.672  1.00  0.00      B   
ATOM   4449  NE1 TRP    58      33.993  92.172  29.311  1.00 37.56      B   
ATOM   4450  HE1 TRP    58      34.703  92.162  29.979  1.00  0.00      B   
ATOM   4451  CE2 TRP    58      33.262  93.271  28.940  1.00 36.30      B   
ATOM   4452  CE3 TRP    58      31.469  93.800  27.401  1.00 35.44      B   
ATOM   4453  HE3 TRP    58      30.749  93.529  26.642  1.00  0.00      B   
ATOM   4454  CZ2 TRP    58      33.331  94.595  29.392  1.00 36.08      B   
ATOM   4455  HZ2 TRP    58      34.033  94.909  30.150  1.00  0.00      B   
ATOM   4456  CZ3 TRP    58      31.537  95.119  27.848  1.00 34.17      B   
ATOM   4457  HZ3 TRP    58      30.867  95.857  27.431  1.00  0.00      B   
ATOM   4458  CH2 TRP    58      32.463  95.504  28.834  1.00 33.94      B   
ATOM   4459  HH2 TRP    58      32.492  96.533  29.159  1.00  0.00      B   
ATOM   4460  C   TRP    58      29.507  89.775  26.096  1.00 39.34      B   
ATOM   4461  O   TRP    58      29.012  90.478  25.215  1.00 38.34      B   
ATOM   4462  N   LYS    59      29.350  88.457  26.128  1.00 40.20      B   
ATOM   4463  HN  LYS    59      29.758  87.881  26.832  1.00  0.00      B   
ATOM   4464  CA  LYS    59      28.553  87.786  25.109  1.00 41.67      B   
ATOM   4465  HA  LYS    59      28.981  88.014  24.144  1.00  0.00      B   
ATOM   4466  CB  LYS    59      28.548  86.277  25.347  1.00 43.01      B   
ATOM   4467  HB1 LYS    59      28.278  86.089  26.407  1.00  0.00      B   
ATOM   4468  HB2 LYS    59      29.571  85.888  25.161  1.00  0.00      B   
ATOM   4469  CG  LYS    59      27.577  85.519  24.462  1.00 46.44      B   
ATOM   4470  HG1 LYS    59      27.873  85.650  23.399  1.00  0.00      B   
ATOM   4471  HG2 LYS    59      26.555  85.931  24.605  1.00  0.00      B   
ATOM   4472  CD  LYS    59      27.570  84.036  24.801  1.00 49.89      B   
ATOM   4473  HD1 LYS    59      27.363  83.911  25.885  1.00  0.00      B   
ATOM   4474  HD2 LYS    59      28.569  83.605  24.574  1.00  0.00      B   
ATOM   4475  CE  LYS    59      26.513  83.294  24.001  1.00 52.69      B   
ATOM   4476  HE1 LYS    59      26.721  83.399  22.915  1.00  0.00      B   
ATOM   4477  HE2 LYS    59      25.508  83.702  24.239  1.00  0.00      B   
ATOM   4478  NZ  LYS    59      26.501  81.841  24.322  1.00 55.43      B   
ATOM   4479  HZ1 LYS    59      26.553  81.712  25.352  1.00  0.00      B   
ATOM   4480  HZ2 LYS    59      27.318  81.379  23.873  1.00  0.00      B   
ATOM   4481  HZ3 LYS    59      25.622  81.414  23.963  1.00  0.00      B   
ATOM   4482  C   LYS    59      27.131  88.321  25.217  1.00 41.77      B   
ATOM   4483  O   LYS    59      26.507  88.679  24.223  1.00 41.54      B   
ATOM   4484  N   ILE    60      26.638  88.390  26.447  1.00 41.32      B   
ATOM   4485  HN  ILE    60      27.172  88.119  27.244  1.00  0.00      B   
ATOM   4486  CA  ILE    60      25.287  88.864  26.720  1.00 40.14      B   
ATOM   4487  HA  ILE    60      24.608  88.352  26.053  1.00  0.00      B   
ATOM   4488  CB  ILE    60      24.916  88.579  28.196  1.00 40.86      B   
ATOM   4489  HB  ILE    60      25.639  89.094  28.864  1.00  0.00      B   
ATOM   4490  CG2 ILE    60      23.513  89.073  28.495  1.00 39.20      B   
ATOM   4491 HG21 ILE    60      22.821  88.776  27.678  1.00  0.00      B   
ATOM   4492 HG22 ILE    60      23.513  90.181  28.574  1.00  0.00      B   
ATOM   4493 HG23 ILE    60      23.151  88.630  29.447  1.00  0.00      B   
ATOM   4494  CG1 ILE    60      25.021  87.072  28.459  1.00 42.42      B   
ATOM   4495 HG11 ILE    60      26.063  86.752  28.246  1.00  0.00      B   
ATOM   4496 HG12 ILE    60      24.334  86.547  27.763  1.00  0.00      B   
ATOM   4497  CD1 ILE    60      24.675  86.659  29.871  1.00 46.54      B   
ATOM   4498  HD1 ILE    60      23.750  87.176  30.204  1.00  0.00      B   
ATOM   4499  HD2 ILE    60      25.503  86.935  30.559  1.00  0.00      B   
ATOM   4500  HD3 ILE    60      24.504  85.562  29.913  1.00  0.00      B   
ATOM   4501  C   ILE    60      25.102  90.352  26.423  1.00 39.48      B   
ATOM   4502  O   ILE    60      24.081  90.761  25.860  1.00 39.28      B   
ATOM   4503  N   VAL    61      26.086  91.158  26.809  1.00 38.02      B   
ATOM   4504  HN  VAL    61      26.903  90.817  27.268  1.00  0.00      B   
ATOM   4505  CA  VAL    61      26.028  92.597  26.582  1.00 36.77      B   
ATOM   4506  HA  VAL    61      25.102  92.965  26.998  1.00  0.00      B   
ATOM   4507  CB  VAL    61      27.233  93.302  27.247  1.00 37.57      B   
ATOM   4508  HB  VAL    61      28.172  92.793  26.940  1.00  0.00      B   
ATOM   4509  CG1 VAL    61      27.294  94.768  26.832  1.00 36.68      B   
ATOM   4510 HG11 VAL    61      26.283  95.224  26.889  1.00  0.00      B   
ATOM   4511 HG12 VAL    61      27.661  94.851  25.786  1.00  0.00      B   
ATOM   4512 HG13 VAL    61      27.974  95.326  27.511  1.00  0.00      B   
ATOM   4513  CG2 VAL    61      27.112  93.196  28.766  1.00 38.30      B   
ATOM   4514 HG21 VAL    61      26.828  92.161  29.055  1.00  0.00      B   
ATOM   4515 HG22 VAL    61      26.328  93.893  29.133  1.00  0.00      B   
ATOM   4516 HG23 VAL    61      28.085  93.443  29.241  1.00  0.00      B   
ATOM   4517  C   VAL    61      26.001  92.945  25.090  1.00 38.36      B   
ATOM   4518  O   VAL    61      25.130  93.686  24.634  1.00 37.50      B   
ATOM   4519  N   LEU    62      26.947  92.394  24.335  1.00 37.76      B   
ATOM   4520  HN  LEU    62      27.634  91.777  24.712  1.00  0.00      B   
ATOM   4521  CA  LEU    62      27.037  92.658  22.902  1.00 39.12      B   
ATOM   4522  HA  LEU    62      27.065  93.728  22.758  1.00  0.00      B   
ATOM   4523  CB  LEU    62      28.298  92.007  22.329  1.00 38.36      B   
ATOM   4524  HB1 LEU    62      28.297  92.138  21.226  1.00  0.00      B   
ATOM   4525  HB2 LEU    62      28.278  90.922  22.562  1.00  0.00      B   
ATOM   4526  CG  LEU    62      29.588  92.608  22.895  1.00 36.01      B   
ATOM   4527  HG  LEU    62      29.523  92.637  24.003  1.00  0.00      B   
ATOM   4528  CD1 LEU    62      30.790  91.785  22.485  1.00 36.80      B   
ATOM   4529 HD11 LEU    62      30.727  91.528  21.406  1.00  0.00      B   
ATOM   4530 HD12 LEU    62      30.822  90.844  23.073  1.00  0.00      B   
ATOM   4531 HD13 LEU    62      31.721  92.366  22.656  1.00  0.00      B   
ATOM   4532  CD2 LEU    62      29.719  94.041  22.413  1.00 36.43      B   
ATOM   4533 HD21 LEU    62      28.747  94.569  22.516  1.00  0.00      B   
ATOM   4534 HD22 LEU    62      30.018  94.054  21.342  1.00  0.00      B   
ATOM   4535 HD23 LEU    62      30.480  94.575  23.020  1.00  0.00      B   
ATOM   4536  C   LEU    62      25.810  92.189  22.133  1.00 41.51      B   
ATOM   4537  O   LEU    62      25.504  92.725  21.069  1.00 42.31      B   
ATOM   4538  N   SER    63      25.106  91.194  22.665  1.00 43.29      B   
ATOM   4539  HN  SER    63      25.365  90.752  23.521  1.00  0.00      B   
ATOM   4540  CA  SER    63      23.902  90.693  22.011  1.00 44.96      B   
ATOM   4541  HA  SER    63      24.007  90.854  20.949  1.00  0.00      B   
ATOM   4542  CB  SER    63      23.706  89.203  22.306  1.00 46.08      B   
ATOM   4543  HB1 SER    63      22.696  88.888  21.967  1.00  0.00      B   
ATOM   4544  HB2 SER    63      23.801  89.027  23.399  1.00  0.00      B   
ATOM   4545  OG  SER    63      24.674  88.410  21.636  1.00 47.55      B   
ATOM   4546  HG1 SER    63      24.481  87.500  21.872  1.00  0.00      B   
ATOM   4547  C   SER    63      22.685  91.481  22.489  1.00 46.50      B   
ATOM   4548  O   SER    63      21.606  91.395  21.900  1.00 47.13      B   
ATOM   4549  N   GLN    64      22.869  92.259  23.551  1.00 47.53      B   
ATOM   4550  HN  GLN    64      23.750  92.327  24.011  1.00  0.00      B   
ATOM   4551  CA  GLN    64      21.790  93.065  24.109  1.00 48.13      B   
ATOM   4552  HA  GLN    64      20.853  92.577  23.883  1.00  0.00      B   
ATOM   4553  CB  GLN    64      21.967  93.206  25.623  1.00 48.49      B   
ATOM   4554  HB1 GLN    64      22.843  93.861  25.812  1.00  0.00      B   
ATOM   4555  HB2 GLN    64      22.172  92.200  26.045  1.00  0.00      B   
ATOM   4556  CG  GLN    64      20.760  93.795  26.351  1.00 49.72      B   
ATOM   4557  HG1 GLN    64      20.564  94.814  25.957  1.00  0.00      B   
ATOM   4558  HG2 GLN    64      20.991  93.861  27.436  1.00  0.00      B   
ATOM   4559  CD  GLN    64      19.502  92.958  26.175  1.00 50.53      B   
ATOM   4560  OE1 GLN    64      19.570  91.738  26.018  1.00 52.84      B   
ATOM   4561  NE2 GLN    64      18.348  93.608  26.224  1.00 50.13      B   
ATOM   4562 HE21 GLN    64      17.488  93.109  26.115  1.00  0.00      B   
ATOM   4563 HE22 GLN    64      18.336  94.598  26.369  1.00  0.00      B   
ATOM   4564  C   GLN    64      21.753  94.449  23.472  1.00 48.84      B   
ATOM   4565  O   GLN    64      20.688  95.055  23.348  1.00 48.12      B   
ATOM   4566  N   HIS    65      22.919  94.950  23.072  1.00 47.90      B   
ATOM   4567  HN  HIS    65      23.778  94.455  23.179  1.00  0.00      B   
ATOM   4568  CA  HIS    65      23.002  96.263  22.447  1.00 47.22      B   
ATOM   4569  HA  HIS    65      22.539  96.977  23.111  1.00  0.00      B   
ATOM   4570  ND1 HIS    65      24.812  99.103  22.659  1.00 42.41      B   
ATOM   4571  HD1 HIS    65      24.891  98.995  23.649  1.00  0.00      B   
ATOM   4572  NE2 HIS    65      24.730 100.006  20.718  1.00 41.03      B   
ATOM   4573  HE2 HIS    65      24.734 100.694  19.992  1.00  0.00      B   
ATOM   4574  CE1 HIS    65      24.873 100.251  22.008  1.00 41.63      B   
ATOM   4575  HE1 HIS    65      25.014 101.215  22.450  1.00  0.00      B   
ATOM   4576  CD2 HIS    65      24.572  98.653  20.535  1.00 41.27      B   
ATOM   4577  HD2 HIS    65      24.438  98.211  19.555  1.00  0.00      B   
ATOM   4578  CG  HIS    65      24.622  98.076  21.758  1.00 43.32      B   
ATOM   4579  CB  HIS    65      24.455  96.652  22.182  1.00 44.83      B   
ATOM   4580  HB1 HIS    65      24.859  95.999  21.379  1.00  0.00      B   
ATOM   4581  HB2 HIS    65      25.043  96.493  23.111  1.00  0.00      B   
ATOM   4582  C   HIS    65      22.240  96.247  21.127  1.00 48.53      B   
ATOM   4583  O   HIS    65      22.399  95.338  20.312  1.00 49.26      B   
ATOM   4584  N   VAL    66      21.421  97.265  20.913  1.00 49.33      B   
ATOM   4585  HN  VAL    66      21.318  98.014  21.563  1.00  0.00      B   
ATOM   4586  CA  VAL    66      20.622  97.343  19.702  1.00 51.19      B   
ATOM   4587  HA  VAL    66      20.154  96.381  19.547  1.00  0.00      B   
ATOM   4588  CB  VAL    66      19.543  98.454  19.834  1.00 52.49      B   
ATOM   4589  HB  VAL    66      18.870  98.216  20.686  1.00  0.00      B   
ATOM   4590  CG1 VAL    66      20.203  99.810  20.072  1.00 54.32      B   
ATOM   4591 HG11 VAL    66      21.061  99.944  19.380  1.00  0.00      B   
ATOM   4592 HG12 VAL    66      20.578  99.870  21.116  1.00  0.00      B   
ATOM   4593 HG13 VAL    66      19.471 100.624  19.891  1.00  0.00      B   
ATOM   4594  CG2 VAL    66      18.665  98.478  18.590  1.00 53.91      B   
ATOM   4595 HG21 VAL    66      18.376  97.444  18.307  1.00  0.00      B   
ATOM   4596 HG22 VAL    66      19.221  98.935  17.744  1.00  0.00      B   
ATOM   4597 HG23 VAL    66      17.742  99.062  18.791  1.00  0.00      B   
ATOM   4598  C   VAL    66      21.413  97.548  18.407  1.00 49.38      B   
ATOM   4599  O   VAL    66      21.555  96.622  17.604  1.00 50.99      B   
ATOM   4600  N   SER    67      21.948  98.747  18.209  1.00 47.88      B   
ATOM   4601  HN  SER    67      21.881  99.480  18.880  1.00  0.00      B   
ATOM   4602  CA  SER    67      22.671  99.053  16.982  1.00 45.82      B   
ATOM   4603  HA  SER    67      22.083  98.702  16.147  1.00  0.00      B   
ATOM   4604  CB  SER    67      22.902 100.567  16.879  1.00 44.97      B   
ATOM   4605  HB1 SER    67      21.926 101.094  16.934  1.00  0.00      B   
ATOM   4606  HB2 SER    67      23.393 100.800  15.910  1.00  0.00      B   
ATOM   4607  OG  SER    67      23.724 101.042  17.921  1.00 46.77      B   
ATOM   4608  HG1 SER    67      23.814 101.987  17.779  1.00  0.00      B   
ATOM   4609  C   SER    67      23.985  98.309  16.727  1.00 44.43      B   
ATOM   4610  O   SER    67      24.436  98.242  15.585  1.00 44.23      B   
ATOM   4611  N   PHE    68      24.598  97.740  17.760  1.00 42.47      B   
ATOM   4612  HN  PHE    68      24.242  97.774  18.691  1.00  0.00      B   
ATOM   4613  CA  PHE    68      25.857  97.022  17.556  1.00 41.08      B   
ATOM   4614  HA  PHE    68      26.599  97.738  17.234  1.00  0.00      B   
ATOM   4615  CB  PHE    68      26.312  96.331  18.843  1.00 38.82      B   
ATOM   4616  HB1 PHE    68      25.488  95.696  19.231  1.00  0.00      B   
ATOM   4617  HB2 PHE    68      26.588  97.100  19.596  1.00  0.00      B   
ATOM   4618  CG  PHE    68      27.509  95.443  18.653  1.00 35.47      B   
ATOM   4619  CD1 PHE    68      28.767  95.987  18.424  1.00 35.09      B   
ATOM   4620  HD1 PHE    68      28.893  97.059  18.424  1.00  0.00      B   
ATOM   4621  CD2 PHE    68      27.368  94.060  18.655  1.00 35.80      B   
ATOM   4622  HD2 PHE    68      26.397  93.624  18.837  1.00  0.00      B   
ATOM   4623  CE1 PHE    68      29.867  95.164  18.195  1.00 34.19      B   
ATOM   4624  HE1 PHE    68      30.840  95.598  18.018  1.00  0.00      B   
ATOM   4625  CE2 PHE    68      28.462  93.227  18.426  1.00 33.33      B   
ATOM   4626  HE2 PHE    68      28.335  92.154  18.429  1.00  0.00      B   
ATOM   4627  CZ  PHE    68      29.710  93.777  18.195  1.00 33.83      B   
ATOM   4628  HZ  PHE    68      30.561  93.135  18.016  1.00  0.00      B   
ATOM   4629  C   PHE    68      25.749  95.975  16.444  1.00 41.69      B   
ATOM   4630  O   PHE    68      26.553  95.961  15.511  1.00 39.41      B   
ATOM   4631  N   ALA    69      24.749  95.105  16.549  1.00 42.54      B   
ATOM   4632  HN  ALA    69      24.098  95.136  17.303  1.00  0.00      B   
ATOM   4633  CA  ALA    69      24.541  94.048  15.565  1.00 44.70      B   
ATOM   4634  HA  ALA    69      25.408  93.403  15.572  1.00  0.00      B   
ATOM   4635  CB  ALA    69      23.287  93.260  15.914  1.00 45.65      B   
ATOM   4636  HB1 ALA    69      22.463  93.955  16.181  1.00  0.00      B   
ATOM   4637  HB2 ALA    69      23.486  92.597  16.783  1.00  0.00      B   
ATOM   4638  HB3 ALA    69      22.968  92.649  15.042  1.00  0.00      B   
ATOM   4639  C   ALA    69      24.454  94.549  14.122  1.00 46.00      B   
ATOM   4640  O   ALA    69      24.809  93.825  13.190  1.00 46.72      B   
ATOM   4641  N   ASN    70      23.986  95.781  13.935  1.00 47.18      B   
ATOM   4642  HN  ASN    70      23.707  96.369  14.691  1.00  0.00      B   
ATOM   4643  CA  ASN    70      23.858  96.338  12.595  1.00 48.15      B   
ATOM   4644  HA  ASN    70      23.383  95.596  11.970  1.00  0.00      B   
ATOM   4645  CB  ASN    70      23.027  97.624  12.616  1.00 50.56      B   
ATOM   4646  HB1 ASN    70      23.036  98.076  11.601  1.00  0.00      B   
ATOM   4647  HB2 ASN    70      23.481  98.336  13.337  1.00  0.00      B   
ATOM   4648  CG  ASN    70      21.586  97.382  13.021  1.00 52.51      B   
ATOM   4649  OD1 ASN    70      20.980  96.383  12.633  1.00 54.81      B   
ATOM   4650  ND2 ASN    70      21.024  98.305  13.793  1.00 53.40      B   
ATOM   4651 HD21 ASN    70      21.550  99.108  14.076  1.00  0.00      B   
ATOM   4652 HD22 ASN    70      20.075  98.198  14.092  1.00  0.00      B   
ATOM   4653  C   ASN    70      25.197  96.627  11.931  1.00 47.96      B   
ATOM   4654  O   ASN    70      25.285  96.665  10.706  1.00 47.14      B   
ATOM   4655  N   TYR    71      26.240  96.831  12.730  1.00 46.42      B   
ATOM   4656  HN  TYR    71      26.170  96.796  13.724  1.00  0.00      B   
ATOM   4657  CA  TYR    71      27.560  97.122  12.179  1.00 45.10      B   
ATOM   4658  HA  TYR    71      27.429  97.740  11.303  1.00  0.00      B   
ATOM   4659  CB  TYR    71      28.426  97.843  13.215  1.00 44.57      B   
ATOM   4660  HB1 TYR    71      29.477  97.874  12.854  1.00  0.00      B   
ATOM   4661  HB2 TYR    71      28.370  97.297  14.180  1.00  0.00      B   
ATOM   4662  CG  TYR    71      28.007  99.265  13.484  1.00 43.86      B   
ATOM   4663  CD1 TYR    71      26.979  99.556  14.379  1.00 42.36      B   
ATOM   4664  HD1 TYR    71      26.484  98.750  14.901  1.00  0.00      B   
ATOM   4665  CD2 TYR    71      28.629 100.324  12.825  1.00 44.08      B   
ATOM   4666  HD2 TYR    71      29.429 100.119  12.128  1.00  0.00      B   
ATOM   4667  CE1 TYR    71      26.579 100.874  14.611  1.00 44.28      B   
ATOM   4668  HE1 TYR    71      25.782 101.086  15.308  1.00  0.00      B   
ATOM   4669  CE2 TYR    71      28.239 101.640  13.047  1.00 46.33      B   
ATOM   4670  HE2 TYR    71      28.732 102.448  12.526  1.00  0.00      B   
ATOM   4671  CZ  TYR    71      27.213 101.908  13.940  1.00 45.22      B   
ATOM   4672  OH  TYR    71      26.826 103.212  14.142  1.00 46.88      B   
ATOM   4673  HH  TYR    71      27.378 103.774  13.594  1.00  0.00      B   
ATOM   4674  C   TYR    71      28.329  95.909  11.661  1.00 45.74      B   
ATOM   4675  O   TYR    71      29.247  96.063  10.856  1.00 46.07      B   
ATOM   4676  N   ILE    72      27.960  94.711  12.109  1.00 45.73      B   
ATOM   4677  HN  ILE    72      27.197  94.585  12.738  1.00  0.00      B   
ATOM   4678  CA  ILE    72      28.669  93.504  11.691  1.00 47.51      B   
ATOM   4679  HA  ILE    72      29.418  93.790  10.968  1.00  0.00      B   
ATOM   4680  CB  ILE    72      29.327  92.818  12.900  1.00 47.91      B   
ATOM   4681  HB  ILE    72      29.857  91.902  12.563  1.00  0.00      B   
ATOM   4682  CG2 ILE    72      30.317  93.768  13.555  1.00 47.76      B   
ATOM   4683 HG21 ILE    72      29.867  94.779  13.655  1.00  0.00      B   
ATOM   4684 HG22 ILE    72      31.234  93.849  12.932  1.00  0.00      B   
ATOM   4685 HG23 ILE    72      30.584  93.397  14.568  1.00  0.00      B   
ATOM   4686  CG1 ILE    72      28.248  92.393  13.896  1.00 49.13      B   
ATOM   4687 HG11 ILE    72      27.517  91.746  13.366  1.00  0.00      B   
ATOM   4688 HG12 ILE    72      27.727  93.304  14.259  1.00  0.00      B   
ATOM   4689  CD1 ILE    72      28.774  91.636  15.092  1.00 50.21      B   
ATOM   4690  HD1 ILE    72      29.679  92.140  15.494  1.00  0.00      B   
ATOM   4691  HD2 ILE    72      29.047  90.600  14.795  1.00  0.00      B   
ATOM   4692  HD3 ILE    72      28.002  91.605  15.890  1.00  0.00      B   
ATOM   4693  C   ILE    72      27.805  92.471  10.979  1.00 48.80      B   
ATOM   4694  O   ILE    72      26.587  92.612  10.887  1.00 49.73      B   
ATOM   4695  N   ARG    73      28.450  91.423  10.480  1.00 49.38      B   
ATOM   4696  HN  ARG    73      29.438  91.312  10.563  1.00  0.00      B   
ATOM   4697  CA  ARG    73      27.736  90.369   9.777  1.00 51.53      B   
ATOM   4698  HA  ARG    73      26.866  90.806   9.311  1.00  0.00      B   
ATOM   4699  CB  ARG    73      28.638  89.724   8.721  1.00 52.84      B   
ATOM   4700  HB1 ARG    73      28.149  88.797   8.352  1.00  0.00      B   
ATOM   4701  HB2 ARG    73      29.606  89.456   9.194  1.00  0.00      B   
ATOM   4702  CG  ARG    73      28.911  90.640   7.530  1.00 56.78      B   
ATOM   4703  HG1 ARG    73      29.684  91.384   7.818  1.00  0.00      B   
ATOM   4704  HG2 ARG    73      27.974  91.177   7.267  1.00  0.00      B   
ATOM   4705  CD  ARG    73      29.399  89.867   6.309  1.00 60.35      B   
ATOM   4706  HD1 ARG    73      28.699  89.034   6.089  1.00  0.00      B   
ATOM   4707  HD2 ARG    73      30.418  89.469   6.500  1.00  0.00      B   
ATOM   4708  NE  ARG    73      29.468  90.717   5.121  1.00 64.72      B   
ATOM   4709  HE  ARG    73      30.348  90.796   4.656  1.00  0.00      B   
ATOM   4710  CZ  ARG    73      28.436  91.393   4.618  1.00 67.44      B   
ATOM   4711  NH1 ARG    73      27.242  91.324   5.194  1.00 68.68      B   
ATOM   4712 HH11 ARG    73      27.113  90.763   6.011  1.00  0.00      B   
ATOM   4713 HH12 ARG    73      26.472  91.834   4.811  1.00  0.00      B   
ATOM   4714  NH2 ARG    73      28.596  92.142   3.536  1.00 69.37      B   
ATOM   4715 HH21 ARG    73      29.493  92.201   3.097  1.00  0.00      B   
ATOM   4716 HH22 ARG    73      27.821  92.648   3.159  1.00  0.00      B   
ATOM   4717  C   ARG    73      27.193  89.308  10.725  1.00 51.68      B   
ATOM   4718  O   ARG    73      27.730  89.092  11.815  1.00 50.34      B   
ATOM   4719  N   ALA    74      26.120  88.654  10.295  1.00 49.82      B   
ATOM   4720  HN  ALA    74      25.712  88.841   9.405  1.00  0.00      B   
ATOM   4721  CA  ALA    74      25.466  87.621  11.087  1.00 49.73      B   
ATOM   4722  HA  ALA    74      25.096  88.074  11.995  1.00  0.00      B   
ATOM   4723  CB  ALA    74      24.324  87.011  10.291  1.00 50.19      B   
ATOM   4724  HB1 ALA    74      24.653  86.803   9.250  1.00  0.00      B   
ATOM   4725  HB2 ALA    74      23.467  87.717  10.257  1.00  0.00      B   
ATOM   4726  HB3 ALA    74      24.005  86.056  10.760  1.00  0.00      B   
ATOM   4727  C   ALA    74      26.426  86.529  11.532  1.00 49.53      B   
ATOM   4728  O   ALA    74      26.430  86.134  12.698  1.00 51.02      B   
ATOM   4729  N   SER    75      27.238  86.049  10.598  1.00 48.30      B   
ATOM   4730  HN  SER    75      27.230  86.396   9.664  1.00  0.00      B   
ATOM   4731  CA  SER    75      28.193  84.986  10.874  1.00 46.39      B   
ATOM   4732  HA  SER    75      27.663  84.162  11.326  1.00  0.00      B   
ATOM   4733  CB  SER    75      28.859  84.546   9.572  1.00 46.43      B   
ATOM   4734  HB1 SER    75      28.087  84.187   8.860  1.00  0.00      B   
ATOM   4735  HB2 SER    75      29.581  83.728   9.779  1.00  0.00      B   
ATOM   4736  OG  SER    75      29.555  85.632   8.983  1.00 47.46      B   
ATOM   4737  HG1 SER    75      29.946  85.288   8.176  1.00  0.00      B   
ATOM   4738  C   SER    75      29.274  85.383  11.873  1.00 45.72      B   
ATOM   4739  O   SER    75      30.062  84.537  12.301  1.00 43.85      B   
ATOM   4740  N   ASP    76      29.322  86.663  12.236  1.00 43.96      B   
ATOM   4741  HN  ASP    76      28.681  87.343  11.888  1.00  0.00      B   
ATOM   4742  CA  ASP    76      30.332  87.140  13.176  1.00 43.58      B   
ATOM   4743  HA  ASP    76      31.251  86.609  12.974  1.00  0.00      B   
ATOM   4744  CB  ASP    76      30.554  88.648  13.038  1.00 43.42      B   
ATOM   4745  HB1 ASP    76      31.137  89.007  13.912  1.00  0.00      B   
ATOM   4746  HB2 ASP    76      29.566  89.156  13.025  1.00  0.00      B   
ATOM   4747  CG  ASP    76      31.301  89.026  11.778  1.00 44.82      B   
ATOM   4748  OD1 ASP    76      32.142  88.233  11.306  1.00 43.24      B   
ATOM   4749  OD2 ASP    76      31.060  90.141  11.270  1.00 44.99      B   
ATOM   4750  C   ASP    76      30.000  86.863  14.635  1.00 42.44      B   
ATOM   4751  O   ASP    76      30.899  86.754  15.467  1.00 40.98      B   
ATOM   4752  N   PHE    77      28.716  86.763  14.955  1.00 41.63      B   
ATOM   4753  HN  PHE    77      27.980  86.832  14.286  1.00  0.00      B   
ATOM   4754  CA  PHE    77      28.339  86.543  16.338  1.00 42.65      B   
ATOM   4755  HA  PHE    77      28.808  87.306  16.939  1.00  0.00      B   
ATOM   4756  CB  PHE    77      26.822  86.602  16.495  1.00 43.21      B   
ATOM   4757  HB1 PHE    77      26.522  86.039  17.405  1.00  0.00      B   
ATOM   4758  HB2 PHE    77      26.339  86.162  15.597  1.00  0.00      B   
ATOM   4759  CG  PHE    77      26.303  88.002  16.642  1.00 44.63      B   
ATOM   4760  CD1 PHE    77      25.853  88.713  15.538  1.00 46.11      B   
ATOM   4761  HD1 PHE    77      25.823  88.234  14.570  1.00  0.00      B   
ATOM   4762  CD2 PHE    77      26.329  88.635  17.885  1.00 45.06      B   
ATOM   4763  HD2 PHE    77      26.673  88.090  18.753  1.00  0.00      B   
ATOM   4764  CE1 PHE    77      25.440  90.035  15.664  1.00 46.46      B   
ATOM   4765  HE1 PHE    77      25.093  90.577  14.797  1.00  0.00      B   
ATOM   4766  CE2 PHE    77      25.920  89.958  18.025  1.00 45.37      B   
ATOM   4767  HE2 PHE    77      25.949  90.436  18.993  1.00  0.00      B   
ATOM   4768  CZ  PHE    77      25.475  90.659  16.913  1.00 46.97      B   
ATOM   4769  HZ  PHE    77      25.156  91.686  17.012  1.00  0.00      B   
ATOM   4770  C   PHE    77      28.907  85.280  16.954  1.00 42.41      B   
ATOM   4771  O   PHE    77      28.995  85.163  18.175  1.00 42.15      B   
ATOM   4772  N   LYS    78      29.316  84.344  16.108  1.00 43.10      B   
ATOM   4773  HN  LYS    78      29.233  84.445  15.120  1.00  0.00      B   
ATOM   4774  CA  LYS    78      29.912  83.107  16.585  1.00 44.12      B   
ATOM   4775  HA  LYS    78      29.218  82.634  17.263  1.00  0.00      B   
ATOM   4776  CB  LYS    78      30.207  82.195  15.392  1.00 47.05      B   
ATOM   4777  HB1 LYS    78      30.812  82.768  14.658  1.00  0.00      B   
ATOM   4778  HB2 LYS    78      29.240  81.916  14.921  1.00  0.00      B   
ATOM   4779  CG  LYS    78      30.953  80.923  15.730  1.00 51.48      B   
ATOM   4780  HG1 LYS    78      30.323  80.297  16.397  1.00  0.00      B   
ATOM   4781  HG2 LYS    78      31.893  81.182  16.262  1.00  0.00      B   
ATOM   4782  CD  LYS    78      31.291  80.131  14.467  1.00 54.97      B   
ATOM   4783  HD1 LYS    78      31.921  80.758  13.801  1.00  0.00      B   
ATOM   4784  HD2 LYS    78      30.351  79.874  13.934  1.00  0.00      B   
ATOM   4785  CE  LYS    78      32.044  78.846  14.808  1.00 58.90      B   
ATOM   4786  HE1 LYS    78      31.395  78.191  15.429  1.00  0.00      B   
ATOM   4787  HE2 LYS    78      32.973  79.098  15.362  1.00  0.00      B   
ATOM   4788  NZ  LYS    78      32.440  78.066  13.597  1.00 61.80      B   
ATOM   4789  HZ1 LYS    78      32.840  78.710  12.885  1.00  0.00      B   
ATOM   4790  HZ2 LYS    78      31.604  77.589  13.203  1.00  0.00      B   
ATOM   4791  HZ3 LYS    78      33.152  77.356  13.860  1.00  0.00      B   
ATOM   4792  C   LYS    78      31.213  83.456  17.311  1.00 42.84      B   
ATOM   4793  O   LYS    78      31.537  82.890  18.362  1.00 41.56      B   
ATOM   4794  N   TYR    79      31.955  84.398  16.738  1.00 41.33      B   
ATOM   4795  HN  TYR    79      31.676  84.852  15.896  1.00  0.00      B   
ATOM   4796  CA  TYR    79      33.225  84.827  17.305  1.00 40.68      B   
ATOM   4797  HA  TYR    79      33.646  84.003  17.862  1.00  0.00      B   
ATOM   4798  CB  TYR    79      34.164  85.250  16.176  1.00 42.24      B   
ATOM   4799  HB1 TYR    79      35.195  85.374  16.569  1.00  0.00      B   
ATOM   4800  HB2 TYR    79      33.809  86.202  15.727  1.00  0.00      B   
ATOM   4801  CG  TYR    79      34.207  84.212  15.084  1.00 44.27      B   
ATOM   4802  CD1 TYR    79      33.330  84.276  14.000  1.00 44.77      B   
ATOM   4803  HD1 TYR    79      32.670  85.125  13.900  1.00  0.00      B   
ATOM   4804  CD2 TYR    79      35.055  83.108  15.182  1.00 44.27      B   
ATOM   4805  HD2 TYR    79      35.748  83.043  16.008  1.00  0.00      B   
ATOM   4806  CE1 TYR    79      33.289  83.263  13.042  1.00 47.12      B   
ATOM   4807  HE1 TYR    79      32.603  83.328  12.210  1.00  0.00      B   
ATOM   4808  CE2 TYR    79      35.023  82.087  14.232  1.00 45.69      B   
ATOM   4809  HE2 TYR    79      35.682  81.237  14.326  1.00  0.00      B   
ATOM   4810  CZ  TYR    79      34.136  82.170  13.164  1.00 47.28      B   
ATOM   4811  OH  TYR    79      34.091  81.161  12.225  1.00 47.02      B   
ATOM   4812  HH  TYR    79      34.740  80.498  12.471  1.00  0.00      B   
ATOM   4813  C   TYR    79      33.053  85.946  18.324  1.00 40.06      B   
ATOM   4814  O   TYR    79      33.796  86.022  19.297  1.00 39.03      B   
ATOM   4815  N   ILE    80      32.073  86.816  18.101  1.00 40.00      B   
ATOM   4816  HN  ILE    80      31.487  86.767  17.296  1.00  0.00      B   
ATOM   4817  CA  ILE    80      31.805  87.901  19.038  1.00 39.71      B   
ATOM   4818  HA  ILE    80      32.699  88.503  19.115  1.00  0.00      B   
ATOM   4819  CB  ILE    80      30.611  88.774  18.557  1.00 40.96      B   
ATOM   4820  HB  ILE    80      29.753  88.116  18.299  1.00  0.00      B   
ATOM   4821  CG2 ILE    80      30.193  89.743  19.649  1.00 40.71      B   
ATOM   4822 HG21 ILE    80      31.089  90.221  20.099  1.00  0.00      B   
ATOM   4823 HG22 ILE    80      29.642  89.200  20.447  1.00  0.00      B   
ATOM   4824 HG23 ILE    80      29.545  90.537  19.222  1.00  0.00      B   
ATOM   4825  CG1 ILE    80      30.996  89.531  17.282  1.00 40.87      B   
ATOM   4826 HG11 ILE    80      30.127  90.141  16.957  1.00  0.00      B   
ATOM   4827 HG12 ILE    80      31.232  88.790  16.489  1.00  0.00      B   
ATOM   4828  CD1 ILE    80      32.184  90.442  17.457  1.00 42.92      B   
ATOM   4829  HD1 ILE    80      32.988  89.918  18.018  1.00  0.00      B   
ATOM   4830  HD2 ILE    80      31.886  91.347  18.028  1.00  0.00      B   
ATOM   4831  HD3 ILE    80      32.582  90.740  16.464  1.00  0.00      B   
ATOM   4832  C   ILE    80      31.447  87.290  20.395  1.00 39.74      B   
ATOM   4833  O   ILE    80      31.743  87.860  21.449  1.00 38.19      B   
ATOM   4834  N   ASP    81      30.801  86.127  20.355  1.00 39.22      B   
ATOM   4835  HN  ASP    81      30.572  85.679  19.495  1.00  0.00      B   
ATOM   4836  CA  ASP    81      30.385  85.430  21.571  1.00 40.10      B   
ATOM   4837  HA  ASP    81      29.858  86.134  22.196  1.00  0.00      B   
ATOM   4838  CB  ASP    81      29.479  84.240  21.231  1.00 40.99      B   
ATOM   4839  HB1 ASP    81      29.408  83.578  22.120  1.00  0.00      B   
ATOM   4840  HB2 ASP    81      29.931  83.674  20.389  1.00  0.00      B   
ATOM   4841  CG  ASP    81      28.076  84.658  20.829  1.00 42.54      B   
ATOM   4842  OD1 ASP    81      27.704  85.834  21.034  1.00 43.64      B   
ATOM   4843  OD2 ASP    81      27.333  83.794  20.317  1.00 42.39      B   
ATOM   4844  C   ASP    81      31.562  84.924  22.398  1.00 39.44      B   
ATOM   4845  O   ASP    81      31.395  84.565  23.563  1.00 40.71      B   
ATOM   4846  N   THR    82      32.748  84.899  21.800  1.00 38.32      B   
ATOM   4847  HN  THR    82      32.877  85.202  20.858  1.00  0.00      B   
ATOM   4848  CA  THR    82      33.938  84.421  22.495  1.00 38.84      B   
ATOM   4849  HA  THR    82      33.621  83.739  23.271  1.00  0.00      B   
ATOM   4850  CB  THR    82      34.893  83.711  21.519  1.00 39.59      B   
ATOM   4851  HB  THR    82      34.312  83.080  20.813  1.00  0.00      B   
ATOM   4852  OG1 THR    82      35.792  82.879  22.258  1.00 47.93      B   
ATOM   4853  HG1 THR    82      36.361  82.462  21.607  1.00  0.00      B   
ATOM   4854  CG2 THR    82      35.707  84.714  20.736  1.00 37.28      B   
ATOM   4855 HG21 THR    82      36.096  85.503  21.415  1.00  0.00      B   
ATOM   4856 HG22 THR    82      35.072  85.195  19.961  1.00  0.00      B   
ATOM   4857 HG23 THR    82      36.568  84.206  20.251  1.00  0.00      B   
ATOM   4858  C   THR    82      34.705  85.532  23.220  1.00 37.94      B   
ATOM   4859  O   THR    82      35.716  85.281  23.877  1.00 36.05      B   
ATOM   4860  N   ILE    83      34.227  86.763  23.092  1.00 36.90      B   
ATOM   4861  HN  ILE    83      33.421  86.969  22.542  1.00  0.00      B   
ATOM   4862  CA  ILE    83      34.863  87.891  23.757  1.00 35.67      B   
ATOM   4863  HA  ILE    83      35.914  87.874  23.510  1.00  0.00      B   
ATOM   4864  CB  ILE    83      34.225  89.232  23.302  1.00 35.80      B   
ATOM   4865  HB  ILE    83      33.119  89.159  23.371  1.00  0.00      B   
ATOM   4866  CG2 ILE    83      34.718  90.370  24.191  1.00 31.01      B   
ATOM   4867 HG21 ILE    83      35.816  90.291  24.340  1.00  0.00      B   
ATOM   4868 HG22 ILE    83      34.220  90.318  25.183  1.00  0.00      B   
ATOM   4869 HG23 ILE    83      34.495  91.347  23.712  1.00  0.00      B   
ATOM   4870  CG1 ILE    83      34.562  89.490  21.827  1.00 35.45      B   
ATOM   4871 HG11 ILE    83      34.149  88.654  21.224  1.00  0.00      B   
ATOM   4872 HG12 ILE    83      35.667  89.502  21.718  1.00  0.00      B   
ATOM   4873  CD1 ILE    83      34.008  90.807  21.268  1.00 37.79      B   
ATOM   4874  HD1 ILE    83      34.190  91.634  21.988  1.00  0.00      B   
ATOM   4875  HD2 ILE    83      32.914  90.716  21.102  1.00  0.00      B   
ATOM   4876  HD3 ILE    83      34.513  91.053  20.309  1.00  0.00      B   
ATOM   4877  C   ILE    83      34.673  87.722  25.267  1.00 36.92      B   
ATOM   4878  O   ILE    83      33.541  87.691  25.742  1.00 35.42      B   
ATOM   4879  N   ASP    84      35.781  87.614  26.001  1.00 39.12      B   
ATOM   4880  HN  ASP    84      36.686  87.656  25.586  1.00  0.00      B   
ATOM   4881  CA  ASP    84      35.764  87.426  27.460  1.00 40.87      B   
ATOM   4882  HA  ASP    84      34.758  87.159  27.747  1.00  0.00      B   
ATOM   4883  CB  ASP    84      36.746  86.329  27.899  1.00 46.06      B   
ATOM   4884  HB1 ASP    84      36.732  86.260  29.007  1.00  0.00      B   
ATOM   4885  HB2 ASP    84      37.767  86.608  27.564  1.00  0.00      B   
ATOM   4886  CG  ASP    84      36.418  84.977  27.337  1.00 50.42      B   
ATOM   4887  OD1 ASP    84      35.225  84.692  27.103  1.00 56.11      B   
ATOM   4888  OD2 ASP    84      37.365  84.188  27.149  1.00 53.71      B   
ATOM   4889  C   ASP    84      36.168  88.665  28.228  1.00 39.06      B   
ATOM   4890  O   ASP    84      36.067  88.696  29.456  1.00 38.92      B   
ATOM   4891  N   LYS    85      36.679  89.665  27.526  1.00 37.05      B   
ATOM   4892  HN  LYS    85      36.788  89.633  26.536  1.00  0.00      B   
ATOM   4893  CA  LYS    85      37.107  90.876  28.199  1.00 35.85      B   
ATOM   4894  HA  LYS    85      36.338  91.163  28.900  1.00  0.00      B   
ATOM   4895  CB  LYS    85      38.430  90.630  28.926  1.00 36.86      B   
ATOM   4896  HB1 LYS    85      39.208  90.406  28.165  1.00  0.00      B   
ATOM   4897  HB2 LYS    85      38.304  89.745  29.584  1.00  0.00      B   
ATOM   4898  CG  LYS    85      38.916  91.794  29.779  1.00 37.29      B   
ATOM   4899  HG1 LYS    85      38.130  92.061  30.515  1.00  0.00      B   
ATOM   4900  HG2 LYS    85      39.108  92.671  29.124  1.00  0.00      B   
ATOM   4901  CD  LYS    85      40.201  91.431  30.523  1.00 41.00      B   
ATOM   4902  HD1 LYS    85      40.975  91.127  29.787  1.00  0.00      B   
ATOM   4903  HD2 LYS    85      39.999  90.577  31.205  1.00  0.00      B   
ATOM   4904  CE  LYS    85      40.718  92.611  31.338  1.00 43.63      B   
ATOM   4905  HE1 LYS    85      40.921  93.469  30.663  1.00  0.00      B   
ATOM   4906  HE2 LYS    85      41.647  92.317  31.871  1.00  0.00      B   
ATOM   4907  NZ  LYS    85      39.733  93.070  32.367  1.00 45.46      B   
ATOM   4908  HZ1 LYS    85      39.338  92.245  32.861  1.00  0.00      B   
ATOM   4909  HZ2 LYS    85      38.966  93.595  31.902  1.00  0.00      B   
ATOM   4910  HZ3 LYS    85      40.211  93.689  33.053  1.00  0.00      B   
ATOM   4911  C   LYS    85      37.269  92.046  27.243  1.00 35.57      B   
ATOM   4912  O   LYS    85      37.773  91.906  26.126  1.00 33.44      B   
ATOM   4913  N   ILE    86      36.827  93.204  27.707  1.00 32.76      B   
ATOM   4914  HN  ILE    86      36.393  93.282  28.601  1.00  0.00      B   
ATOM   4915  CA  ILE    86      36.940  94.434  26.950  1.00 32.23      B   
ATOM   4916  HA  ILE    86      37.655  94.266  26.158  1.00  0.00      B   
ATOM   4917  CB  ILE    86      35.588  94.880  26.352  1.00 32.06      B   
ATOM   4918  HB  ILE    86      34.809  94.867  27.144  1.00  0.00      B   
ATOM   4919  CG2 ILE    86      35.719  96.296  25.782  1.00 33.82      B   
ATOM   4920 HG21 ILE    86      36.656  96.385  25.191  1.00  0.00      B   
ATOM   4921 HG22 ILE    86      35.749  97.036  26.610  1.00  0.00      B   
ATOM   4922 HG23 ILE    86      34.857  96.516  25.115  1.00  0.00      B   
ATOM   4923  CG1 ILE    86      35.143  93.883  25.279  1.00 30.46      B   
ATOM   4924 HG11 ILE    86      35.004  92.891  25.759  1.00  0.00      B   
ATOM   4925 HG12 ILE    86      35.947  93.805  24.518  1.00  0.00      B   
ATOM   4926  CD1 ILE    86      33.848  94.259  24.572  1.00 30.95      B   
ATOM   4927  HD1 ILE    86      33.860  95.336  24.300  1.00  0.00      B   
ATOM   4928  HD2 ILE    86      32.982  94.072  25.243  1.00  0.00      B   
ATOM   4929  HD3 ILE    86      33.736  93.660  23.643  1.00  0.00      B   
ATOM   4930  C   ILE    86      37.392  95.494  27.937  1.00 31.45      B   
ATOM   4931  O   ILE    86      36.777  95.665  28.995  1.00 31.37      B   
ATOM   4932  N   LYS    87      38.478  96.179  27.609  1.00 32.43      B   
ATOM   4933  HN  LYS    87      38.995  95.998  26.776  1.00  0.00      B   
ATOM   4934  CA  LYS    87      38.975  97.245  28.464  1.00 33.27      B   
ATOM   4935  HA  LYS    87      38.193  97.497  29.164  1.00  0.00      B   
ATOM   4936  CB  LYS    87      40.236  96.823  29.214  1.00 37.12      B   
ATOM   4937  HB1 LYS    87      41.016  96.543  28.474  1.00  0.00      B   
ATOM   4938  HB2 LYS    87      40.000  95.937  29.841  1.00  0.00      B   
ATOM   4939  CG  LYS    87      40.785  97.927  30.113  1.00 43.23      B   
ATOM   4940  HG1 LYS    87      40.003  98.221  30.843  1.00  0.00      B   
ATOM   4941  HG2 LYS    87      41.043  98.808  29.487  1.00  0.00      B   
ATOM   4942  CD  LYS    87      42.025  97.480  30.870  1.00 50.91      B   
ATOM   4943  HD1 LYS    87      42.805  97.169  30.142  1.00  0.00      B   
ATOM   4944  HD2 LYS    87      41.767  96.612  31.514  1.00  0.00      B   
ATOM   4945  CE  LYS    87      42.573  98.603  31.741  1.00 55.43      B   
ATOM   4946  HE1 LYS    87      41.818  98.888  32.505  1.00  0.00      B   
ATOM   4947  HE2 LYS    87      42.826  99.480  31.108  1.00  0.00      B   
ATOM   4948  NZ  LYS    87      43.813  98.187  32.460  1.00 60.80      B   
ATOM   4949  HZ1 LYS    87      44.446  97.689  31.802  1.00  0.00      B   
ATOM   4950  HZ2 LYS    87      43.562  97.554  33.245  1.00  0.00      B   
ATOM   4951  HZ3 LYS    87      44.295  99.029  32.834  1.00  0.00      B   
ATOM   4952  C   LYS    87      39.288  98.462  27.610  1.00 32.57      B   
ATOM   4953  O   LYS    87      40.001  98.367  26.618  1.00 32.53      B   
ATOM   4954  N   VAL    88      38.729  99.601  27.993  1.00 30.93      B   
ATOM   4955  HN  VAL    88      38.122  99.653  28.783  1.00  0.00      B   
ATOM   4956  CA  VAL    88      38.964 100.846  27.287  1.00 29.70      B   
ATOM   4957  HA  VAL    88      39.497 100.615  26.377  1.00  0.00      B   
ATOM   4958  CB  VAL    88      37.627 101.572  26.957  1.00 29.92      B   
ATOM   4959  HB  VAL    88      37.027 101.685  27.885  1.00  0.00      B   
ATOM   4960  CG1 VAL    88      37.910 102.954  26.363  1.00 30.84      B   
ATOM   4961 HG11 VAL    88      38.715 102.884  25.600  1.00  0.00      B   
ATOM   4962 HG12 VAL    88      38.241 103.649  27.164  1.00  0.00      B   
ATOM   4963 HG13 VAL    88      36.994 103.352  25.877  1.00  0.00      B   
ATOM   4964  CG2 VAL    88      36.810 100.744  25.978  1.00 28.73      B   
ATOM   4965 HG21 VAL    88      36.808  99.677  26.289  1.00  0.00      B   
ATOM   4966 HG22 VAL    88      37.252 100.815  24.961  1.00  0.00      B   
ATOM   4967 HG23 VAL    88      35.761 101.109  25.957  1.00  0.00      B   
ATOM   4968  C   VAL    88      39.805 101.732  28.195  1.00 30.10      B   
ATOM   4969  O   VAL    88      39.574 101.785  29.403  1.00 31.46      B   
ATOM   4970  N   GLU    89      40.803 102.391  27.615  1.00 29.81      B   
ATOM   4971  HN  GLU    89      41.005 102.294  26.644  1.00  0.00      B   
ATOM   4972  CA  GLU    89      41.666 103.299  28.354  1.00 31.81      B   
ATOM   4973  HA  GLU    89      41.243 103.433  29.339  1.00  0.00      B   
ATOM   4974  CB  GLU    89      43.087 102.740  28.461  1.00 33.28      B   
ATOM   4975  HB1 GLU    89      43.711 103.464  29.024  1.00  0.00      B   
ATOM   4976  HB2 GLU    89      43.501 102.629  27.437  1.00  0.00      B   
ATOM   4977  CG  GLU    89      43.157 101.392  29.160  1.00 40.43      B   
ATOM   4978  HG1 GLU    89      42.643 100.632  28.532  1.00  0.00      B   
ATOM   4979  HG2 GLU    89      42.638 101.466  30.139  1.00  0.00      B   
ATOM   4980  CD  GLU    89      44.581 100.933  29.403  1.00 45.48      B   
ATOM   4981  OE1 GLU    89      45.279 101.568  30.221  1.00 48.44      B   
ATOM   4982  OE2 GLU    89      45.004  99.944  28.771  1.00 49.91      B   
ATOM   4983  C   GLU    89      41.685 104.613  27.590  1.00 31.27      B   
ATOM   4984  O   GLU    89      41.930 104.630  26.383  1.00 31.30      B   
ATOM   4985  N   TRP    90      41.419 105.710  28.287  1.00 30.00      B   
ATOM   4986  HN  TRP    90      41.228 105.690  29.266  1.00  0.00      B   
ATOM   4987  CA  TRP    90      41.392 107.016  27.646  1.00 30.00      B   
ATOM   4988  HA  TRP    90      41.099 106.882  26.615  1.00  0.00      B   
ATOM   4989  CB  TRP    90      40.398 107.929  28.371  1.00 30.22      B   
ATOM   4990  HB1 TRP    90      40.601 108.986  28.093  1.00  0.00      B   
ATOM   4991  HB2 TRP    90      40.525 107.810  29.468  1.00  0.00      B   
ATOM   4992  CG  TRP    90      38.984 107.597  28.009  1.00 28.93      B   
ATOM   4993  CD2 TRP    90      38.163 106.584  28.599  1.00 31.19      B   
ATOM   4994  CD1 TRP    90      38.243 108.154  27.007  1.00 29.13      B   
ATOM   4995  HD1 TRP    90      38.577 108.954  26.363  1.00  0.00      B   
ATOM   4996  NE1 TRP    90      37.008 107.547  26.933  1.00 30.76      B   
ATOM   4997  HE1 TRP    90      36.301 107.770  26.298  1.00  0.00      B   
ATOM   4998  CE2 TRP    90      36.935 106.579  27.899  1.00 29.91      B   
ATOM   4999  CE3 TRP    90      38.348 105.676  29.655  1.00 28.85      B   
ATOM   5000  HE3 TRP    90      39.268 105.641  30.218  1.00  0.00      B   
ATOM   5001  CZ2 TRP    90      35.896 105.705  28.218  1.00 30.03      B   
ATOM   5002  HZ2 TRP    90      34.959 105.703  27.682  1.00  0.00      B   
ATOM   5003  CZ3 TRP    90      37.316 104.809  29.971  1.00 29.22      B   
ATOM   5004  HZ3 TRP    90      37.443 104.106  30.781  1.00  0.00      B   
ATOM   5005  CH2 TRP    90      36.103 104.828  29.255  1.00 32.32      B   
ATOM   5006  HH2 TRP    90      35.319 104.137  29.526  1.00  0.00      B   
ATOM   5007  C   TRP    90      42.784 107.610  27.628  1.00 30.24      B   
ATOM   5008  O   TRP    90      43.402 107.806  28.672  1.00 29.19      B   
ATOM   5009  N   LEU    91      43.258 107.896  26.418  1.00 30.73      B   
ATOM   5010  HN  LEU    91      42.707 107.766  25.598  1.00  0.00      B   
ATOM   5011  CA  LEU    91      44.598 108.416  26.194  1.00 32.22      B   
ATOM   5012  HA  LEU    91      45.301 107.771  26.699  1.00  0.00      B   
ATOM   5013  CB  LEU    91      44.884 108.454  24.698  1.00 31.91      B   
ATOM   5014  HB1 LEU    91      45.939 108.766  24.554  1.00  0.00      B   
ATOM   5015  HB2 LEU    91      44.217 109.213  24.237  1.00  0.00      B   
ATOM   5016  CG  LEU    91      44.674 107.125  23.967  1.00 33.59      B   
ATOM   5017  HG  LEU    91      43.602 106.837  24.013  1.00  0.00      B   
ATOM   5018  CD1 LEU    91      45.103 107.276  22.510  1.00 33.85      B   
ATOM   5019 HD11 LEU    91      46.075 107.811  22.451  1.00  0.00      B   
ATOM   5020 HD12 LEU    91      44.342 107.860  21.951  1.00  0.00      B   
ATOM   5021 HD13 LEU    91      45.221 106.274  22.045  1.00  0.00      B   
ATOM   5022  CD2 LEU    91      45.481 106.031  24.648  1.00 34.80      B   
ATOM   5023 HD21 LEU    91      45.358 106.095  25.750  1.00  0.00      B   
ATOM   5024 HD22 LEU    91      46.559 106.148  24.404  1.00  0.00      B   
ATOM   5025 HD23 LEU    91      45.127 105.034  24.308  1.00  0.00      B   
ATOM   5026  C   LEU    91      44.869 109.781  26.801  1.00 33.81      B   
ATOM   5027  O   LEU    91      46.009 110.094  27.138  1.00 33.78      B   
ATOM   5028  N   ALA    92      43.825 110.585  26.948  1.00 34.32      B   
ATOM   5029  HN  ALA    92      42.901 110.319  26.683  1.00  0.00      B   
ATOM   5030  CA  ALA    92      43.979 111.916  27.514  1.00 37.00      B   
ATOM   5031  HA  ALA    92      44.730 112.441  26.942  1.00  0.00      B   
ATOM   5032  CB  ALA    92      42.648 112.664  27.462  1.00 37.66      B   
ATOM   5033  HB1 ALA    92      41.825 112.000  27.802  1.00  0.00      B   
ATOM   5034  HB2 ALA    92      42.437 112.988  26.421  1.00  0.00      B   
ATOM   5035  HB3 ALA    92      42.687 113.551  28.130  1.00  0.00      B   
ATOM   5036  C   ALA    92      44.509 111.866  28.946  1.00 38.85      B   
ATOM   5037  O   ALA    92      44.995 112.873  29.464  1.00 38.47      B   
ATOM   5038  N   LEU    93      44.415 110.699  29.582  1.00 39.97      B   
ATOM   5039  HN  LEU    93      44.015 109.890  29.156  1.00  0.00      B   
ATOM   5040  CA  LEU    93      44.897 110.536  30.953  1.00 43.76      B   
ATOM   5041  HA  LEU    93      44.705 111.456  31.485  1.00  0.00      B   
ATOM   5042  CB  LEU    93      44.193 109.365  31.650  1.00 42.75      B   
ATOM   5043  HB1 LEU    93      44.720 109.186  32.609  1.00  0.00      B   
ATOM   5044  HB2 LEU    93      44.312 108.474  31.000  1.00  0.00      B   
ATOM   5045  CG  LEU    93      42.701 109.501  31.968  1.00 41.12      B   
ATOM   5046  HG  LEU    93      42.124 109.590  31.023  1.00  0.00      B   
ATOM   5047  CD1 LEU    93      42.236 108.275  32.736  1.00 41.11      B   
ATOM   5048 HD11 LEU    93      42.968 108.024  33.533  1.00  0.00      B   
ATOM   5049 HD12 LEU    93      42.150 107.407  32.047  1.00  0.00      B   
ATOM   5050 HD13 LEU    93      41.252 108.477  33.210  1.00  0.00      B   
ATOM   5051  CD2 LEU    93      42.453 110.760  32.788  1.00 40.58      B   
ATOM   5052 HD21 LEU    93      43.015 111.615  32.355  1.00  0.00      B   
ATOM   5053 HD22 LEU    93      42.795 110.603  33.833  1.00  0.00      B   
ATOM   5054 HD23 LEU    93      41.370 111.007  32.782  1.00  0.00      B   
ATOM   5055  C   LEU    93      46.399 110.292  30.961  1.00 47.60      B   
ATOM   5056  O   LEU    93      47.037 110.318  32.015  1.00 49.07      B   
ATOM   5057  N   GLU    94      46.955 110.044  29.781  1.00 50.70      B   
ATOM   5058  HN  GLU    94      46.424 110.012  28.938  1.00  0.00      B   
ATOM   5059  CA  GLU    94      48.387 109.804  29.651  1.00 54.16      B   
ATOM   5060  HA  GLU    94      48.769 109.518  30.620  1.00  0.00      B   
ATOM   5061  CB  GLU    94      48.652 108.698  28.625  1.00 56.24      B   
ATOM   5062  HB1 GLU    94      49.745 108.511  28.583  1.00  0.00      B   
ATOM   5063  HB2 GLU    94      48.309 109.052  27.630  1.00  0.00      B   
ATOM   5064  CG  GLU    94      47.949 107.386  28.938  1.00 61.40      B   
ATOM   5065  HG1 GLU    94      46.857 107.573  29.019  1.00  0.00      B   
ATOM   5066  HG2 GLU    94      48.327 106.999  29.908  1.00  0.00      B   
ATOM   5067  CD  GLU    94      48.175 106.319  27.877  1.00 64.87      B   
ATOM   5068  OE1 GLU    94      47.515 105.257  27.950  1.00 66.46      B   
ATOM   5069  OE2 GLU    94      49.013 106.541  26.975  1.00 66.71      B   
ATOM   5070  C   GLU    94      49.083 111.089  29.217  1.00 53.85      B   
ATOM   5071  O   GLU    94      50.269 111.279  29.476  1.00 54.91      B   
ATOM   5072  N   SER    95      48.333 111.977  28.568  1.00 54.99      B   
ATOM   5073  HN  SER    95      47.367 111.821  28.380  1.00  0.00      B   
ATOM   5074  CA  SER    95      48.887 113.236  28.092  1.00 55.08      B   
ATOM   5075  HA  SER    95      49.259 113.786  28.944  1.00  0.00      B   
ATOM   5076  CB  SER    95      50.017 112.963  27.095  1.00 55.10      B   
ATOM   5077  HB1 SER    95      49.828 112.001  26.573  1.00  0.00      B   
ATOM   5078  HB2 SER    95      50.985 112.906  27.637  1.00  0.00      B   
ATOM   5079  OG  SER    95      50.102 113.999  26.122  1.00 52.37      B   
ATOM   5080  HG1 SER    95      50.825 113.756  25.540  1.00  0.00      B   
ATOM   5081  C   SER    95      47.864 114.119  27.407  1.00 56.34      B   
ATOM   5082  O   SER    95      46.860 113.633  26.885  1.00 56.44      B   
ATOM   5083  N   GLU    96      48.119 115.423  27.401  1.00 56.90      B   
ATOM   5084  HN  GLU    96      48.903 115.825  27.868  1.00  0.00      B   
ATOM   5085  CA  GLU    96      47.237 116.335  26.692  1.00 59.15      B   
ATOM   5086  HA  GLU    96      46.237 116.193  27.076  1.00  0.00      B   
ATOM   5087  CB  GLU    96      47.667 117.791  26.876  1.00 63.54      B   
ATOM   5088  HB1 GLU    96      47.012 118.426  26.243  1.00  0.00      B   
ATOM   5089  HB2 GLU    96      48.714 117.888  26.522  1.00  0.00      B   
ATOM   5090  CG  GLU    96      47.601 118.320  28.294  1.00 70.27      B   
ATOM   5091  HG1 GLU    96      48.209 117.666  28.955  1.00  0.00      B   
ATOM   5092  HG2 GLU    96      46.546 118.308  28.639  1.00  0.00      B   
ATOM   5093  CD  GLU    96      48.130 119.740  28.392  1.00 75.18      B   
ATOM   5094  OE1 GLU    96      47.607 120.625  27.678  1.00 77.86      B   
ATOM   5095  OE2 GLU    96      49.072 119.971  29.182  1.00 78.83      B   
ATOM   5096  C   GLU    96      47.513 115.917  25.254  1.00 57.56      B   
ATOM   5097  O   GLU    96      47.777 114.745  24.987  1.00 59.09      B   
ATOM   5098  N   MET    97      47.481 116.858  24.324  1.00 54.52      B   
ATOM   5099  HN  MET    97      47.281 117.814  24.525  1.00  0.00      B   
ATOM   5100  CA  MET    97      47.745 116.514  22.936  1.00 50.13      B   
ATOM   5101  HA  MET    97      47.666 117.416  22.345  1.00  0.00      B   
ATOM   5102  CB  MET    97      49.147 115.904  22.796  1.00 49.69      B   
ATOM   5103  HB1 MET    97      49.392 115.839  21.715  1.00  0.00      B   
ATOM   5104  HB2 MET    97      49.125 114.879  23.223  1.00  0.00      B   
ATOM   5105  CG  MET    97      50.254 116.688  23.492  1.00 49.47      B   
ATOM   5106  HG1 MET    97      51.233 116.319  23.123  1.00  0.00      B   
ATOM   5107  HG2 MET    97      50.195 116.491  24.583  1.00  0.00      B   
ATOM   5108  SD  MET    97      50.130 118.465  23.195  1.00 44.45      B   
ATOM   5109  CE  MET    97      50.053 119.072  24.862  1.00 50.58      B   
ATOM   5110  HE1 MET    97      50.811 118.577  25.507  1.00  0.00      B   
ATOM   5111  HE2 MET    97      49.050 118.874  25.297  1.00  0.00      B   
ATOM   5112  HE3 MET    97      50.247 120.165  24.881  1.00  0.00      B   
ATOM   5113  C   MET    97      46.700 115.519  22.449  1.00 46.55      B   
ATOM   5114  O   MET    97      46.472 115.390  21.246  1.00 48.28      B   
ATOM   5115  N   TYR    98      46.082 114.806  23.388  1.00 44.21      B   
ATOM   5116  HN  TYR    98      46.306 114.903  24.354  1.00  0.00      B   
ATOM   5117  CA  TYR    98      45.039 113.837  23.071  1.00 40.99      B   
ATOM   5118  HA  TYR    98      45.111 113.604  22.019  1.00  0.00      B   
ATOM   5119  CB  TYR    98      45.197 112.564  23.906  1.00 40.61      B   
ATOM   5120  HB1 TYR    98      44.242 111.997  23.884  1.00  0.00      B   
ATOM   5121  HB2 TYR    98      45.449 112.846  24.950  1.00  0.00      B   
ATOM   5122  CG  TYR    98      46.278 111.623  23.431  1.00 40.84      B   
ATOM   5123  CD1 TYR    98      47.263 111.170  24.304  1.00 39.24      B   
ATOM   5124  HD1 TYR    98      47.263 111.512  25.329  1.00  0.00      B   
ATOM   5125  CD2 TYR    98      46.302 111.166  22.113  1.00 41.18      B   
ATOM   5126  HD2 TYR    98      45.549 111.506  21.418  1.00  0.00      B   
ATOM   5127  CE1 TYR    98      48.249 110.282  23.881  1.00 41.05      B   
ATOM   5128  HE1 TYR    98      49.005 109.942  24.571  1.00  0.00      B   
ATOM   5129  CE2 TYR    98      47.285 110.278  21.680  1.00 40.80      B   
ATOM   5130  HE2 TYR    98      47.293 109.932  20.656  1.00  0.00      B   
ATOM   5131  CZ  TYR    98      48.253 109.841  22.572  1.00 40.70      B   
ATOM   5132  OH  TYR    98      49.219 108.953  22.153  1.00 43.08      B   
ATOM   5133  HH  TYR    98      49.065 108.762  21.226  1.00  0.00      B   
ATOM   5134  C   TYR    98      43.678 114.438  23.370  1.00 39.28      B   
ATOM   5135  O   TYR    98      43.502 115.134  24.372  1.00 41.09      B   
ATOM   5136  N   ASP    99      42.723 114.172  22.491  1.00 37.21      B   
ATOM   5137  HN  ASP    99      42.895 113.635  21.669  1.00  0.00      B   
ATOM   5138  CA  ASP    99      41.361 114.647  22.668  1.00 35.74      B   
ATOM   5139  HA  ASP    99      41.396 115.681  22.974  1.00  0.00      B   
ATOM   5140  CB  ASP    99      40.606 114.499  21.339  1.00 35.55      B   
ATOM   5141  HB1 ASP    99      40.500 113.418  21.106  1.00  0.00      B   
ATOM   5142  HB2 ASP    99      41.196 114.990  20.535  1.00  0.00      B   
ATOM   5143  CG  ASP    99      39.222 115.121  21.366  1.00 36.89      B   
ATOM   5144  OD1 ASP    99      38.334 114.588  22.066  1.00 34.68      B   
ATOM   5145  OD2 ASP    99      39.018 116.146  20.672  1.00 36.90      B   
ATOM   5146  C   ASP    99      40.791 113.715  23.751  1.00 35.56      B   
ATOM   5147  O   ASP    99      41.272 112.593  23.925  1.00 33.23      B   
ATOM   5148  N   THR   100      39.795 114.178  24.500  1.00 32.99      B   
ATOM   5149  HN  THR   100      39.409 115.090  24.382  1.00  0.00      B   
ATOM   5150  CA  THR   100      39.215 113.348  25.551  1.00 30.21      B   
ATOM   5151  HA  THR   100      40.024 112.925  26.128  1.00  0.00      B   
ATOM   5152  CB  THR   100      38.293 114.184  26.456  1.00 31.43      B   
ATOM   5153  HB  THR   100      37.681 113.513  27.094  1.00  0.00      B   
ATOM   5154  OG1 THR   100      37.420 114.985  25.649  1.00 31.01      B   
ATOM   5155  HG1 THR   100      36.873 115.481  26.263  1.00  0.00      B   
ATOM   5156  CG2 THR   100      39.128 115.090  27.344  1.00 29.49      B   
ATOM   5157 HG21 THR   100      39.928 115.578  26.747  1.00  0.00      B   
ATOM   5158 HG22 THR   100      39.602 114.493  28.152  1.00  0.00      B   
ATOM   5159 HG23 THR   100      38.486 115.880  27.789  1.00  0.00      B   
ATOM   5160  C   THR   100      38.443 112.180  24.959  1.00 30.49      B   
ATOM   5161  O   THR   100      37.991 111.285  25.673  1.00 31.50      B   
ATOM   5162  N   ARG   101      38.294 112.188  23.642  1.00 28.90      B   
ATOM   5163  HN  ARG   101      38.657 112.918  23.067  1.00  0.00      B   
ATOM   5164  CA  ARG   101      37.586 111.118  22.959  1.00 28.84      B   
ATOM   5165  HA  ARG   101      36.873 110.691  23.650  1.00  0.00      B   
ATOM   5166  CB  ARG   101      36.869 111.669  21.722  1.00 31.94      B   
ATOM   5167  HB1 ARG   101      36.524 110.812  21.106  1.00  0.00      B   
ATOM   5168  HB2 ARG   101      37.598 112.266  21.133  1.00  0.00      B   
ATOM   5169  CG  ARG   101      35.664 112.553  22.033  1.00 34.13      B   
ATOM   5170  HG1 ARG   101      35.953 113.312  22.790  1.00  0.00      B   
ATOM   5171  HG2 ARG   101      34.847 111.925  22.447  1.00  0.00      B   
ATOM   5172  CD  ARG   101      35.163 113.265  20.775  1.00 37.23      B   
ATOM   5173  HD1 ARG   101      34.172 113.726  20.974  1.00  0.00      B   
ATOM   5174  HD2 ARG   101      35.083 112.537  19.939  1.00  0.00      B   
ATOM   5175  NE  ARG   101      36.072 114.328  20.354  1.00 36.50      B   
ATOM   5176  HE  ARG   101      36.885 114.493  20.910  1.00  0.00      B   
ATOM   5177  CZ  ARG   101      35.890 115.090  19.278  1.00 38.16      B   
ATOM   5178  NH1 ARG   101      34.830 114.911  18.499  1.00 39.55      B   
ATOM   5179 HH11 ARG   101      34.163 114.200  18.719  1.00  0.00      B   
ATOM   5180 HH12 ARG   101      34.699 115.487  17.692  1.00  0.00      B   
ATOM   5181  NH2 ARG   101      36.763 116.045  18.989  1.00 38.83      B   
ATOM   5182 HH21 ARG   101      37.557 116.191  19.579  1.00  0.00      B   
ATOM   5183 HH22 ARG   101      36.628 116.619  18.181  1.00  0.00      B   
ATOM   5184  C   ARG   101      38.560 110.021  22.535  1.00 27.09      B   
ATOM   5185  O   ARG   101      38.141 108.950  22.125  1.00 29.71      B   
ATOM   5186  N   ASP   102      39.857 110.295  22.643  1.00 28.60      B   
ATOM   5187  HN  ASP   102      40.187 111.162  23.007  1.00  0.00      B   
ATOM   5188  CA  ASP   102      40.886 109.338  22.234  1.00 28.25      B   
ATOM   5189  HA  ASP   102      40.591 108.904  21.290  1.00  0.00      B   
ATOM   5190  CB  ASP   102      42.228 110.058  22.099  1.00 28.62      B   
ATOM   5191  HB1 ASP   102      43.008 109.320  21.813  1.00  0.00      B   
ATOM   5192  HB2 ASP   102      42.495 110.512  23.077  1.00  0.00      B
[truncated: 787,869 more chars]
