# Supplementary material for: Modelling multi-protein complexes using PELDOR distance measurements for rigid body minimisation experiments using XPLOR-NIH
Source: Methods. 2014 Dec;70(2-3):139–53. doi: 10.1016/j.ymeth.2014.10.028 (PMC4274318; doi:10.1016/j.ymeth.2014.10.028)
Supplement: Supplementary data 2 — This file contains supplementary data. [file mmc2.zip › RES/noencs.pdb]

REMARK FILENAME="/homes/cmhammond/xplor_work/Methods/RES/noencs.pdb"
REMARK  TOPH22.pep -MACRO for protein sequence
REMARK DATE:19-Feb-14  16:24:53       created by user: cmhammond
ATOM      1  N   ASP     4      32.455  70.454  48.126  1.00 80.93      A   
ATOM      2  HT1 ASP     4      31.644  70.574  48.764  1.00  0.00      A   
ATOM      3  HT2 ASP     4      33.292  70.178  48.678  1.00  0.00      A   
ATOM      4  HT3 ASP     4      32.241  69.712  47.429  1.00  0.00      A   
ATOM      5  CA  ASP     4      32.728  71.738  47.417  1.00 80.65      A   
ATOM      6  HA  ASP     4      33.727  71.688  47.012  1.00  0.00      A   
ATOM      7  CB  ASP     4      31.707  71.955  46.301  1.00 81.57      A   
ATOM      8  HB1 ASP     4      31.853  72.968  45.869  1.00  0.00      A   
ATOM      9  HB2 ASP     4      30.684  71.885  46.728  1.00  0.00      A   
ATOM     10  CG  ASP     4      31.834  70.937  45.191  1.00 82.30      A   
ATOM     11  OD1 ASP     4      31.646  69.732  45.463  1.00 82.48      A   
ATOM     12  OD2 ASP     4      32.126  71.344  44.045  1.00 83.10      A   
ATOM     13  C   ASP     4      32.684  72.917  48.378  1.00 80.15      A   
ATOM     14  O   ASP     4      32.563  74.068  47.958  1.00 80.10      A   
ATOM     15  N   GLN     5      32.780  72.618  49.669  1.00 79.63      A   
ATOM     16  HN  GLN     5      32.869  71.678  49.990  1.00  0.00      A   
ATOM     17  CA  GLN     5      32.761  73.647  50.698  1.00 79.31      A   
ATOM     18  HA  GLN     5      31.837  74.199  50.608  1.00  0.00      A   
ATOM     19  CB  GLN     5      32.867  72.999  52.080  1.00 79.69      A   
ATOM     20  HB1 GLN     5      33.789  72.381  52.107  1.00  0.00      A   
ATOM     21  HB2 GLN     5      31.986  72.339  52.226  1.00  0.00      A   
ATOM     22  CG  GLN     5      32.920  73.984  53.232  1.00 81.29      A   
ATOM     23  HG1 GLN     5      32.036  74.654  53.177  1.00  0.00      A   
ATOM     24  HG2 GLN     5      33.845  74.593  53.147  1.00  0.00      A   
ATOM     25  CD  GLN     5      32.918  73.293  54.581  1.00 82.39      A   
ATOM     26  OE1 GLN     5      33.784  72.465  54.868  1.00 83.27      A   
ATOM     27  NE2 GLN     5      31.942  73.632  55.417  1.00 82.92      A   
ATOM     28 HE21 GLN     5      31.259  74.309  55.141  1.00  0.00      A   
ATOM     29 HE22 GLN     5      31.890  73.209  56.322  1.00  0.00      A   
ATOM     30  C   GLN     5      33.917  74.621  50.487  1.00 78.67      A   
ATOM     31  O   GLN     5      33.893  75.748  50.984  1.00 78.74      A   
ATOM     32  N   GLU     6      34.926  74.177  49.745  1.00 77.66      A   
ATOM     33  HN  GLU     6      34.931  73.261  49.351  1.00  0.00      A   
ATOM     34  CA  GLU     6      36.094  75.003  49.459  1.00 77.00      A   
ATOM     35  HA  GLU     6      36.240  75.679  50.289  1.00  0.00      A   
ATOM     36  CB  GLU     6      37.327  74.120  49.265  1.00 77.89      A   
ATOM     37  HB1 GLU     6      38.200  74.775  49.066  1.00  0.00      A   
ATOM     38  HB2 GLU     6      37.157  73.467  48.383  1.00  0.00      A   
ATOM     39  CG  GLU     6      37.649  73.240  50.459  1.00 79.26      A   
ATOM     40  HG1 GLU     6      36.787  72.567  50.655  1.00  0.00      A   
ATOM     41  HG2 GLU     6      37.818  73.884  51.348  1.00  0.00      A   
ATOM     42  CD  GLU     6      38.884  72.390  50.237  1.00 80.18      A   
ATOM     43  OE1 GLU     6      39.981  72.965  50.071  1.00 80.65      A   
ATOM     44  OE2 GLU     6      38.756  71.147  50.225  1.00 81.39      A   
ATOM     45  C   GLU     6      35.867  75.844  48.207  1.00 75.98      A   
ATOM     46  O   GLU     6      36.270  77.005  48.145  1.00 76.20      A   
ATOM     47  N   ASN     7      35.217  75.249  47.213  1.00 74.82      A   
ATOM     48  HN  ASN     7      34.895  74.308  47.278  1.00  0.00      A   
ATOM     49  CA  ASN     7      34.934  75.937  45.961  1.00 73.75      A   
ATOM     50  HA  ASN     7      35.821  76.478  45.665  1.00  0.00      A   
ATOM     51  CB  ASN     7      34.540  74.922  44.885  1.00 74.42      A   
ATOM     52  HB1 ASN     7      34.250  75.468  43.962  1.00  0.00      A   
ATOM     53  HB2 ASN     7      33.673  74.329  45.246  1.00  0.00      A   
ATOM     54  CG  ASN     7      35.671  73.967  44.547  1.00 75.79      A   
ATOM     55  OD1 ASN     7      36.718  74.378  44.039  1.00 75.95      A   
ATOM     56  ND2 ASN     7      35.468  72.683  44.833  1.00 76.47      A   
ATOM     57 HD21 ASN     7      34.605  72.394  45.248  1.00  0.00      A   
ATOM     58 HD22 ASN     7      36.178  72.007  44.633  1.00  0.00      A   
ATOM     59  C   ASN     7      33.833  76.980  46.131  1.00 72.52      A   
ATOM     60  O   ASN     7      33.986  78.125  45.701  1.00 72.21      A   
ATOM     61  N   GLU     8      32.724  76.590  46.757  1.00 70.56      A   
ATOM     62  HN  GLU     8      32.598  75.662  47.098  1.00  0.00      A   
ATOM     63  CA  GLU     8      31.623  77.522  46.977  1.00 69.12      A   
ATOM     64  HA  GLU     8      31.317  77.910  46.017  1.00  0.00      A   
ATOM     65  CB  GLU     8      30.448  76.819  47.666  1.00 69.65      A   
ATOM     66  HB1 GLU     8      29.654  77.571  47.859  1.00  0.00      A   
ATOM     67  HB2 GLU     8      30.803  76.413  48.637  1.00  0.00      A   
ATOM     68  CG  GLU     8      29.845  75.678  46.858  1.00 70.22      A   
ATOM     69  HG1 GLU     8      30.592  74.861  46.773  1.00  0.00      A   
ATOM     70  HG2 GLU     8      29.593  76.049  45.841  1.00  0.00      A   
ATOM     71  CD  GLU     8      28.585  75.115  47.490  1.00 70.96      A   
ATOM     72  OE1 GLU     8      28.639  74.729  48.675  1.00 72.23      A   
ATOM     73  OE2 GLU     8      27.544  75.055  46.800  1.00 70.84      A   
ATOM     74  C   GLU     8      32.119  78.678  47.839  1.00 67.74      A   
ATOM     75  O   GLU     8      31.568  79.779  47.800  1.00 67.36      A   
ATOM     76  N   ASN     9      33.166  78.416  48.616  1.00 66.18      A   
ATOM     77  HN  ASN     9      33.591  77.515  48.647  1.00  0.00      A   
ATOM     78  CA  ASN     9      33.756  79.435  49.472  1.00 64.68      A   
ATOM     79  HA  ASN     9      32.955  80.005  49.917  1.00  0.00      A   
ATOM     80  CB  ASN     9      34.615  78.784  50.557  1.00 63.44      A   
ATOM     81  HB1 ASN     9      35.593  78.495  50.118  1.00  0.00      A   
ATOM     82  HB2 ASN     9      34.098  77.874  50.930  1.00  0.00      A   
ATOM     83  CG  ASN     9      34.870  79.710  51.734  1.00 62.96      A   
ATOM     84  OD1 ASN     9      33.939  80.103  52.442  1.00 60.75      A   
ATOM     85  ND2 ASN     9      36.133  80.063  51.948  1.00 62.24      A   
ATOM     86 HD21 ASN     9      36.360  80.671  52.708  1.00  0.00      A   
ATOM     87 HD22 ASN     9      36.856  79.721  51.348  1.00  0.00      A   
ATOM     88  C   ASN     9      34.621  80.319  48.577  1.00 64.79      A   
ATOM     89  O   ASN     9      34.681  81.537  48.756  1.00 64.37      A   
ATOM     90  N   GLU    10      35.292  79.691  47.614  1.00 64.40      A   
ATOM     91  HN  GLU    10      35.245  78.702  47.498  1.00  0.00      A   
ATOM     92  CA  GLU    10      36.140  80.407  46.665  1.00 63.86      A   
ATOM     93  HA  GLU    10      36.825  81.023  47.227  1.00  0.00      A   
ATOM     94  CB  GLU    10      36.912  79.423  45.782  1.00 66.05      A   
ATOM     95  HB1 GLU    10      37.333  79.980  44.919  1.00  0.00      A   
ATOM     96  HB2 GLU    10      36.202  78.656  45.406  1.00  0.00      A   
ATOM     97  CG  GLU    10      38.047  78.716  46.496  1.00 69.60      A   
ATOM     98  HG1 GLU    10      38.495  77.965  45.811  1.00  0.00      A   
ATOM     99  HG2 GLU    10      37.644  78.197  47.392  1.00  0.00      A   
ATOM    100  CD  GLU    10      39.133  79.674  46.940  1.00 71.90      A   
ATOM    101  OE1 GLU    10      39.715  80.354  46.067  1.00 73.70      A   
ATOM    102  OE2 GLU    10      39.406  79.749  48.160  1.00 73.09      A   
ATOM    103  C   GLU    10      35.273  81.304  45.790  1.00 61.76      A   
ATOM    104  O   GLU    10      35.648  82.436  45.483  1.00 62.19      A   
ATOM    105  N   HIS    11      34.114  80.791  45.388  1.00 60.08      A   
ATOM    106  HN  HIS    11      33.827  79.867  45.628  1.00  0.00      A   
ATOM    107  CA  HIS    11      33.192  81.561  44.566  1.00 58.84      A   
ATOM    108  HA  HIS    11      33.744  81.960  43.728  1.00  0.00      A   
ATOM    109  ND1 HIS    11      33.440  79.242  42.535  1.00 64.92      A   
ATOM    110  HD1 HIS    11      34.167  79.070  43.200  1.00  0.00      A   
ATOM    111  NE2 HIS    11      32.303  79.204  40.719  1.00 64.80      A   
ATOM    112  HE2 HIS    11      32.022  79.000  39.781  1.00  0.00      A   
ATOM    113  CE1 HIS    11      33.407  78.772  41.300  1.00 65.01      A   
ATOM    114  HE1 HIS    11      34.150  78.147  40.849  1.00  0.00      A   
ATOM    115  CD2 HIS    11      31.602  79.979  41.612  1.00 64.25      A   
ATOM    116  HD2 HIS    11      30.659  80.447  41.359  1.00  0.00      A   
ATOM    117  CG  HIS    11      32.315  80.007  42.763  1.00 63.66      A   
ATOM    118  CB  HIS    11      32.043  80.678  44.074  1.00 60.75      A   
ATOM    119  HB1 HIS    11      31.135  81.307  43.960  1.00  0.00      A   
ATOM    120  HB2 HIS    11      31.849  79.891  44.834  1.00  0.00      A   
ATOM    121  C   HIS    11      32.639  82.728  45.374  1.00 56.69      A   
ATOM    122  O   HIS    11      32.462  83.828  44.849  1.00 55.54      A   
ATOM    123  N   ALA    12      32.366  82.482  46.653  1.00 53.40      A   
ATOM    124  HN  ALA    12      32.505  81.586  47.067  1.00  0.00      A   
ATOM    125  CA  ALA    12      31.845  83.526  47.528  1.00 50.51      A   
ATOM    126  HA  ALA    12      30.976  83.958  47.054  1.00  0.00      A   
ATOM    127  CB  ALA    12      31.475  82.942  48.881  1.00 50.20      A   
ATOM    128  HB1 ALA    12      32.280  82.263  49.237  1.00  0.00      A   
ATOM    129  HB2 ALA    12      30.532  82.360  48.797  1.00  0.00      A   
ATOM    130  HB3 ALA    12      31.347  83.759  49.623  1.00  0.00      A   
ATOM    131  C   ALA    12      32.906  84.607  47.688  1.00 48.88      A   
ATOM    132  O   ALA    12      32.607  85.797  47.580  1.00 48.51      A   
ATOM    133  N   LYS    13      34.144  84.189  47.949  1.00 47.88      A   
ATOM    134  HN  LYS    13      34.369  83.223  48.050  1.00  0.00      A   
ATOM    135  CA  LYS    13      35.250  85.129  48.104  1.00 47.81      A   
ATOM    136  HA  LYS    13      35.028  85.768  48.947  1.00  0.00      A   
ATOM    137  CB  LYS    13      36.575  84.393  48.333  1.00 49.95      A   
ATOM    138  HB1 LYS    13      37.396  85.138  48.273  1.00  0.00      A   
ATOM    139  HB2 LYS    13      36.701  83.651  47.518  1.00  0.00      A   
ATOM    140  CG  LYS    13      36.703  83.660  49.658  1.00 54.91      A   
ATOM    141  HG1 LYS    13      35.928  82.867  49.717  1.00  0.00      A   
ATOM    142  HG2 LYS    13      36.548  84.376  50.493  1.00  0.00      A   
ATOM    143  CD  LYS    13      38.084  83.028  49.784  1.00 59.16      A   
ATOM    144  HD1 LYS    13      38.855  83.819  49.670  1.00  0.00      A   
ATOM    145  HD2 LYS    13      38.214  82.280  48.974  1.00  0.00      A   
ATOM    146  CE  LYS    13      38.275  82.340  51.130  1.00 62.25      A   
ATOM    147  HE1 LYS    13      37.536  81.518  51.243  1.00  0.00      A   
ATOM    148  HE2 LYS    13      38.155  83.077  51.953  1.00  0.00      A   
ATOM    149  NZ  LYS    13      39.638  81.748  51.239  1.00 65.72      A   
ATOM    150  HZ1 LYS    13      40.342  82.433  50.897  1.00  0.00      A   
ATOM    151  HZ2 LYS    13      39.688  80.883  50.662  1.00  0.00      A   
ATOM    152  HZ3 LYS    13      39.836  81.513  52.233  1.00  0.00      A   
ATOM    153  C   LYS    13      35.373  85.950  46.826  1.00 47.22      A   
ATOM    154  O   LYS    13      35.556  87.166  46.870  1.00 44.88      A   
ATOM    155  N   ALA    14      35.274  85.265  45.689  1.00 46.33      A   
ATOM    156  HN  ALA    14      35.123  84.280  45.679  1.00  0.00      A   
ATOM    157  CA  ALA    14      35.378  85.908  44.384  1.00 46.37      A   
ATOM    158  HA  ALA    14      36.319  86.435  44.342  1.00  0.00      A   
ATOM    159  CB  ALA    14      35.304  84.858  43.279  1.00 46.66      A   
ATOM    160  HB1 ALA    14      34.482  84.140  43.489  1.00  0.00      A   
ATOM    161  HB2 ALA    14      36.261  84.296  43.227  1.00  0.00      A   
ATOM    162  HB3 ALA    14      35.104  85.349  42.304  1.00  0.00      A   
ATOM    163  C   ALA    14      34.286  86.953  44.190  1.00 45.88      A   
ATOM    164  O   ALA    14      34.571  88.085  43.803  1.00 45.44      A   
ATOM    165  N   PHE    15      33.042  86.568  44.457  1.00 46.05      A   
ATOM    166  HN  PHE    15      32.828  85.645  44.766  1.00  0.00      A   
ATOM    167  CA  PHE    15      31.910  87.475  44.315  1.00 47.89      A   
ATOM    168  HA  PHE    15      31.896  87.836  43.297  1.00  0.00      A   
ATOM    169  CB  PHE    15      30.600  86.756  44.641  1.00 51.56      A   
ATOM    170  HB1 PHE    15      29.783  87.504  44.724  1.00  0.00      A   
ATOM    171  HB2 PHE    15      30.713  86.208  45.601  1.00  0.00      A   
ATOM    172  CG  PHE    15      30.177  85.748  43.602  1.00 56.78      A   
ATOM    173  CD1 PHE    15      28.962  85.082  43.721  1.00 59.62      A   
ATOM    174  HD1 PHE    15      28.324  85.290  44.567  1.00  0.00      A   
ATOM    175  CD2 PHE    15      30.986  85.466  42.504  1.00 59.23      A   
ATOM    176  HD2 PHE    15      31.933  85.975  42.395  1.00  0.00      A   
ATOM    177  CE1 PHE    15      28.556  84.150  42.764  1.00 62.04      A   
ATOM    178  HE1 PHE    15      27.609  83.643  42.870  1.00  0.00      A   
ATOM    179  CE2 PHE    15      30.593  84.538  41.545  1.00 61.35      A   
ATOM    180  HE2 PHE    15      31.232  84.329  40.700  1.00  0.00      A   
ATOM    181  CZ  PHE    15      29.375  83.878  41.675  1.00 62.72      A   
ATOM    182  HZ  PHE    15      29.067  83.157  40.933  1.00  0.00      A   
ATOM    183  C   PHE    15      32.061  88.700  45.209  1.00 48.00      A   
ATOM    184  O   PHE    15      31.743  89.818  44.800  1.00 47.82      A   
ATOM    185  N   LEU    16      32.541  88.493  46.430  1.00 46.18      A   
ATOM    186  HN  LEU    16      32.783  87.586  46.767  1.00  0.00      A   
ATOM    187  CA  LEU    16      32.738  89.606  47.348  1.00 45.14      A   
ATOM    188  HA  LEU    16      31.809  90.154  47.412  1.00  0.00      A   
ATOM    189  CB  LEU    16      33.155  89.102  48.733  1.00 46.26      A   
ATOM    190  HB1 LEU    16      33.434  89.986  49.344  1.00  0.00      A   
ATOM    191  HB2 LEU    16      34.048  88.456  48.603  1.00  0.00      A   
ATOM    192  CG  LEU    16      32.111  88.303  49.516  1.00 47.21      A   
ATOM    193  HG  LEU    16      31.800  87.416  48.924  1.00  0.00      A   
ATOM    194  CD1 LEU    16      32.707  87.847  50.847  1.00 46.32      A   
ATOM    195 HD11 LEU    16      33.255  88.686  51.327  1.00  0.00      A   
ATOM    196 HD12 LEU    16      33.417  87.011  50.676  1.00  0.00      A   
ATOM    197 HD13 LEU    16      31.896  87.517  51.530  1.00  0.00      A   
ATOM    198  CD2 LEU    16      30.868  89.160  49.740  1.00 47.10      A   
ATOM    199 HD21 LEU    16      30.591  89.684  48.800  1.00  0.00      A   
ATOM    200 HD22 LEU    16      31.070  89.921  50.524  1.00  0.00      A   
ATOM    201 HD23 LEU    16      30.017  88.518  50.052  1.00  0.00      A   
ATOM    202  C   LEU    16      33.831  90.501  46.778  1.00 43.70      A   
ATOM    203  O   LEU    16      33.729  91.728  46.815  1.00 42.42      A   
ATOM    204  N   GLY    17      34.870  89.872  46.241  1.00 41.42      A   
ATOM    205  HN  GLY    17      34.939  88.878  46.208  1.00  0.00      A   
ATOM    206  CA  GLY    17      35.971  90.620  45.671  1.00 41.63      A   
ATOM    207  HA1 GLY    17      36.728  89.916  45.356  1.00  0.00      A   
ATOM    208  HA2 GLY    17      36.365  91.272  46.436  1.00  0.00      A   
ATOM    209  C   GLY    17      35.539  91.455  44.478  1.00 40.86      A   
ATOM    210  O   GLY    17      35.937  92.614  44.340  1.00 39.30      A   
ATOM    211  N   LEU    18      34.712  90.862  43.624  1.00 40.10      A   
ATOM    212  HN  LEU    18      34.392  89.928  43.759  1.00  0.00      A   
ATOM    213  CA  LEU    18      34.217  91.540  42.432  1.00 40.31      A   
ATOM    214  HA  LEU    18      35.064  91.954  41.905  1.00  0.00      A   
ATOM    215  CB  LEU    18      33.461  90.557  41.537  1.00 39.79      A   
ATOM    216  HB1 LEU    18      33.014  91.133  40.701  1.00  0.00      A   
ATOM    217  HB2 LEU    18      32.647  90.105  42.141  1.00  0.00      A   
ATOM    218  CG  LEU    18      34.286  89.417  40.932  1.00 39.72      A   
ATOM    219  HG  LEU    18      34.684  88.771  41.743  1.00  0.00      A   
ATOM    220  CD1 LEU    18      33.401  88.597  40.013  1.00 38.70      A   
ATOM    221 HD11 LEU    18      32.794  89.268  39.368  1.00  0.00      A   
ATOM    222 HD12 LEU    18      32.713  87.966  40.615  1.00  0.00      A   
ATOM    223 HD13 LEU    18      34.028  87.951  39.362  1.00  0.00      A   
ATOM    224  CD2 LEU    18      35.477  89.982  40.161  1.00 39.91      A   
ATOM    225 HD21 LEU    18      35.972  90.781  40.754  1.00  0.00      A   
ATOM    226 HD22 LEU    18      35.132  90.418  39.198  1.00  0.00      A   
ATOM    227 HD23 LEU    18      36.216  89.177  39.963  1.00  0.00      A   
ATOM    228  C   LEU    18      33.312  92.708  42.791  1.00 40.80      A   
ATOM    229  O   LEU    18      33.371  93.759  42.157  1.00 41.06      A   
ATOM    230  N   ALA    19      32.471  92.525  43.806  1.00 40.13      A   
ATOM    231  HN  ALA    19      32.419  91.667  44.311  1.00  0.00      A   
ATOM    232  CA  ALA    19      31.571  93.588  44.234  1.00 40.67      A   
ATOM    233  HA  ALA    19      30.966  93.878  43.388  1.00  0.00      A   
ATOM    234  CB  ALA    19      30.685  93.105  45.378  1.00 39.00      A   
ATOM    235  HB1 ALA    19      31.295  92.553  46.126  1.00  0.00      A   
ATOM    236  HB2 ALA    19      29.901  92.422  44.987  1.00  0.00      A   
ATOM    237  HB3 ALA    19      30.209  93.974  45.881  1.00  0.00      A   
ATOM    238  C   ALA    19      32.397  94.788  44.677  1.00 40.88      A   
ATOM    239  O   ALA    19      32.051  95.932  44.377  1.00 42.16      A   
ATOM    240  N   LYS    20      33.493  94.538  45.384  1.00 40.59      A   
ATOM    241  HN  LYS    20      33.779  93.615  45.633  1.00  0.00      A   
ATOM    242  CA  LYS    20      34.344  95.634  45.834  1.00 40.11      A   
ATOM    243  HA  LYS    20      33.712  96.370  46.309  1.00  0.00      A   
ATOM    244  CB  LYS    20      35.411  95.141  46.815  1.00 42.22      A   
ATOM    245  HB1 LYS    20      36.169  95.942  46.937  1.00  0.00      A   
ATOM    246  HB2 LYS    20      35.900  94.245  46.378  1.00  0.00      A   
ATOM    247  CG  LYS    20      34.879  94.771  48.194  1.00 46.54      A   
ATOM    248  HG1 LYS    20      34.254  93.856  48.111  1.00  0.00      A   
ATOM    249  HG2 LYS    20      34.251  95.602  48.579  1.00  0.00      A   
ATOM    250  CD  LYS    20      36.025  94.511  49.173  1.00 49.53      A   
ATOM    251  HD1 LYS    20      36.664  95.417  49.233  1.00  0.00      A   
ATOM    252  HD2 LYS    20      36.636  93.663  48.800  1.00  0.00      A   
ATOM    253  CE  LYS    20      35.502  94.175  50.565  1.00 53.17      A   
ATOM    254  HE1 LYS    20      34.887  93.252  50.518  1.00  0.00      A   
ATOM    255  HE2 LYS    20      34.892  95.021  50.946  1.00  0.00      A   
ATOM    256  NZ  LYS    20      36.605  93.934  51.549  1.00 56.08      A   
ATOM    257  HZ1 LYS    20      37.332  94.671  51.444  1.00  0.00      A   
ATOM    258  HZ2 LYS    20      37.029  93.001  51.372  1.00  0.00      A   
ATOM    259  HZ3 LYS    20      36.220  93.962  52.515  1.00  0.00      A   
ATOM    260  C   LYS    20      35.023  96.323  44.654  1.00 40.30      A   
ATOM    261  O   LYS    20      35.187  97.547  44.656  1.00 39.21      A   
ATOM    262  N   CYS    21      35.420  95.540  43.651  1.00 38.67      A   
ATOM    263  HN  CYS    21      35.290  94.551  43.662  1.00  0.00      A   
ATOM    264  CA  CYS    21      36.073  96.096  42.470  1.00 40.56      A   
ATOM    265  HA  CYS    21      36.905  96.699  42.801  1.00  0.00      A   
ATOM    266  CB  CYS    21      36.562  94.974  41.548  1.00 40.94      A   
ATOM    267  HB1 CYS    21      36.744  95.405  40.540  1.00  0.00      A   
ATOM    268  HB2 CYS    21      35.756  94.215  41.463  1.00  0.00      A   
ATOM    269  SG  CYS    21      38.078  94.172  42.137  1.00 39.63      A   
ATOM    270  HG1 CYS    21      38.158  93.320  41.126  1.00  0.00      A   
ATOM    271  C   CYS    21      35.135  97.029  41.709  1.00 42.37      A   
ATOM    272  O   CYS    21      35.554  98.084  41.234  1.00 38.94      A   
ATOM    273  N   GLU    22      33.869  96.641  41.600  1.00 43.89      A   
ATOM    274  HN  GLU    22      33.539  95.779  41.977  1.00  0.00      A   
ATOM    275  CA  GLU    22      32.887  97.468  40.911  1.00 48.67      A   
ATOM    276  HA  GLU    22      33.252  97.660  39.914  1.00  0.00      A   
ATOM    277  CB  GLU    22      31.532  96.761  40.854  1.00 52.91      A   
ATOM    278  HB1 GLU    22      30.777  97.477  40.467  1.00  0.00      A   
ATOM    279  HB2 GLU    22      31.247  96.460  41.885  1.00  0.00      A   
ATOM    280  CG  GLU    22      31.522  95.525  39.970  1.00 62.32      A   
ATOM    281  HG1 GLU    22      32.234  94.779  40.383  1.00  0.00      A   
ATOM    282  HG2 GLU    22      31.847  95.809  38.946  1.00  0.00      A   
ATOM    283  CD  GLU    22      30.151  94.884  39.880  1.00 67.87      A   
ATOM    284  OE1 GLU    22      29.609  94.480  40.934  1.00 73.33      A   
ATOM    285  OE2 GLU    22      29.613  94.783  38.756  1.00 72.04      A   
ATOM    286  C   GLU    22      32.744  98.798  41.638  1.00 47.60      A   
ATOM    287  O   GLU    22      32.618  99.848  41.007  1.00 46.08      A   
ATOM    288  N   GLU    23      32.759  98.751  42.968  1.00 46.13      A   
ATOM    289  HN  GLU    23      32.846  97.896  43.474  1.00  0.00      A   
ATOM    290  CA  GLU    23      32.649  99.970  43.762  1.00 45.13      A   
ATOM    291  HA  GLU    23      31.720 100.455  43.500  1.00  0.00      A   
ATOM    292  CB  GLU    23      32.677  99.648  45.260  1.00 47.69      A   
ATOM    293  HB1 GLU    23      32.718 100.604  45.824  1.00  0.00      A   
ATOM    294  HB2 GLU    23      33.595  99.062  45.476  1.00  0.00      A   
ATOM    295  CG  GLU    23      31.473  98.852  45.748  1.00 52.71      A   
ATOM    296  HG1 GLU    23      31.464  97.864  45.241  1.00  0.00      A   
ATOM    297  HG2 GLU    23      30.546  99.404  45.486  1.00  0.00      A   
ATOM    298  CD  GLU    23      31.488  98.620  47.255  1.00 55.71      A   
ATOM    299  OE1 GLU    23      32.516  98.138  47.778  1.00 57.91      A   
ATOM    300  OE2 GLU    23      30.466  98.912  47.915  1.00 57.16      A   
ATOM    301  C   GLU    23      33.805 100.899  43.412  1.00 42.09      A   
ATOM    302  O   GLU    23      33.617 102.105  43.263  1.00 41.35      A   
ATOM    303  N   GLU    24      34.999 100.328  43.274  1.00 39.68      A   
ATOM    304  HN  GLU    24      35.136  99.348  43.395  1.00  0.00      A   
ATOM    305  CA  GLU    24      36.187 101.104  42.936  1.00 38.58      A   
ATOM    306  HA  GLU    24      36.254 101.933  43.625  1.00  0.00      A   
ATOM    307  CB  GLU    24      37.442 100.232  43.030  1.00 40.12      A   
ATOM    308  HB1 GLU    24      38.300 100.804  42.619  1.00  0.00      A   
ATOM    309  HB2 GLU    24      37.286  99.323  42.411  1.00  0.00      A   
ATOM    310  CG  GLU    24      37.783  99.799  44.448  1.00 42.18      A   
ATOM    311  HG1 GLU    24      36.899  99.296  44.895  1.00  0.00      A   
ATOM    312  HG2 GLU    24      38.034 100.698  45.050  1.00  0.00      A   
ATOM    313  CD  GLU    24      38.956  98.842  44.499  1.00 44.00      A   
ATOM    314  OE1 GLU    24      39.933  99.055  43.752  1.00 44.57      A   
ATOM    315  OE2 GLU    24      38.906  97.882  45.297  1.00 47.64      A   
ATOM    316  C   GLU    24      36.067 101.690  41.533  1.00 36.65      A   
ATOM    317  O   GLU    24      36.521 102.806  41.275  1.00 34.69      A   
ATOM    318  N   VAL    25      35.459 100.929  40.629  1.00 34.69      A   
ATOM    319  HN  VAL    25      35.115 100.018  40.843  1.00  0.00      A   
ATOM    320  CA  VAL    25      35.260 101.393  39.262  1.00 36.48      A   
ATOM    321  HA  VAL    25      36.219 101.708  38.877  1.00  0.00      A   
ATOM    322  CB  VAL    25      34.670 100.282  38.371  1.00 36.90      A   
ATOM    323  HB  VAL    25      33.759  99.866  38.853  1.00  0.00      A   
ATOM    324  CG1 VAL    25      34.306 100.848  36.997  1.00 35.55      A   
ATOM    325 HG11 VAL    25      35.129 101.493  36.620  1.00  0.00      A   
ATOM    326 HG12 VAL    25      33.383 101.461  37.073  1.00  0.00      A   
ATOM    327 HG13 VAL    25      34.147 100.018  36.276  1.00  0.00      A   
ATOM    328  CG2 VAL    25      35.676  99.140  38.232  1.00 36.24      A   
ATOM    329 HG21 VAL    25      36.116  98.896  39.222  1.00  0.00      A   
ATOM    330 HG22 VAL    25      36.495  99.440  37.544  1.00  0.00      A   
ATOM    331 HG23 VAL    25      35.168  98.235  37.837  1.00  0.00      A   
ATOM    332  C   VAL    25      34.299 102.581  39.285  1.00 35.98      A   
ATOM    333  O   VAL    25      34.511 103.570  38.584  1.00 37.24      A   
ATOM    334  N   ASP    26      33.245 102.481  40.095  1.00 37.10      A   
ATOM    335  HN  ASP    26      33.075 101.677  40.659  1.00  0.00      A   
ATOM    336  CA  ASP    26      32.272 103.570  40.196  1.00 37.01      A   
ATOM    337  HA  ASP    26      31.885 103.759  39.206  1.00  0.00      A   
ATOM    338  CB  ASP    26      31.125 103.218  41.151  1.00 40.14      A   
ATOM    339  HB1 ASP    26      30.503 104.123  41.314  1.00  0.00      A   
ATOM    340  HB2 ASP    26      31.554 102.889  42.121  1.00  0.00      A   
ATOM    341  CG  ASP    26      30.229 102.109  40.620  1.00 42.93      A   
ATOM    342  OD1 ASP    26      30.204 101.869  39.395  1.00 44.00      A   
ATOM    343  OD2 ASP    26      29.529 101.481  41.442  1.00 47.08      A   
ATOM    344  C   ASP    26      32.955 104.838  40.692  1.00 35.14      A   
ATOM    345  O   ASP    26      32.672 105.935  40.204  1.00 32.12      A   
ATOM    346  N   ALA    27      33.851 104.690  41.665  1.00 33.42      A   
ATOM    347  HN  ALA    27      34.067 103.801  42.064  1.00  0.00      A   
ATOM    348  CA  ALA    27      34.570 105.835  42.205  1.00 33.60      A   
ATOM    349  HA  ALA    27      33.844 106.585  42.484  1.00  0.00      A   
ATOM    350  CB  ALA    27      35.405 105.421  43.425  1.00 34.87      A   
ATOM    351  HB1 ALA    27      35.945 104.473  43.213  1.00  0.00      A   
ATOM    352  HB2 ALA    27      34.741 105.263  44.301  1.00  0.00      A   
ATOM    353  HB3 ALA    27      36.151 106.210  43.658  1.00  0.00      A   
ATOM    354  C   ALA    27      35.468 106.440  41.127  1.00 32.84      A   
ATOM    355  O   ALA    27      35.562 107.663  40.988  1.00 31.52      A   
ATOM    356  N   ILE    28      36.126 105.581  40.354  1.00 31.51      A   
ATOM    357  HN  ILE    28      36.054 104.593  40.467  1.00  0.00      A   
ATOM    358  CA  ILE    28      36.998 106.055  39.290  1.00 30.34      A   
ATOM    359  HA  ILE    28      37.704 106.750  39.720  1.00  0.00      A   
ATOM    360  CB  ILE    28      37.746 104.876  38.622  1.00 29.61      A   
ATOM    361  HB  ILE    28      37.024 104.061  38.400  1.00  0.00      A   
ATOM    362  CG2 ILE    28      38.412 105.326  37.328  1.00 30.93      A   
ATOM    363 HG21 ILE    28      38.930 106.296  37.483  1.00  0.00      A   
ATOM    364 HG22 ILE    28      37.646 105.456  36.534  1.00  0.00      A   
ATOM    365 HG23 ILE    28      39.161 104.571  37.006  1.00  0.00      A   
ATOM    366  CG1 ILE    28      38.802 104.333  39.587  1.00 31.41      A   
ATOM    367 HG11 ILE    28      38.325 104.167  40.576  1.00  0.00      A   
ATOM    368 HG12 ILE    28      39.604 105.094  39.697  1.00  0.00      A   
ATOM    369  CD1 ILE    28      39.433 103.027  39.129  1.00 28.87      A   
ATOM    370  HD1 ILE    28      39.691 103.086  38.050  1.00  0.00      A   
ATOM    371  HD2 ILE    28      38.718 102.190  39.277  1.00  0.00      A   
ATOM    372  HD3 ILE    28      40.362 102.833  39.706  1.00  0.00      A   
ATOM    373  C   ILE    28      36.201 106.821  38.231  1.00 29.56      A   
ATOM    374  O   ILE    28      36.631 107.881  37.778  1.00 29.67      A   
ATOM    375  N   GLU    29      35.049 106.283  37.837  1.00 30.89      A   
ATOM    376  HN  GLU    29      34.708 105.421  38.204  1.00  0.00      A   
ATOM    377  CA  GLU    29      34.214 106.938  36.832  1.00 33.54      A   
ATOM    378  HA  GLU    29      34.785 107.007  35.917  1.00  0.00      A   
ATOM    379  CB  GLU    29      32.929 106.145  36.596  1.00 39.25      A   
ATOM    380  HB1 GLU    29      32.261 106.749  35.945  1.00  0.00      A   
ATOM    381  HB2 GLU    29      32.431 105.988  37.576  1.00  0.00      A   
ATOM    382  CG  GLU    29      33.131 104.788  35.941  1.00 47.53      A   
ATOM    383  HG1 GLU    29      32.178 104.220  35.987  1.00  0.00      A   
ATOM    384  HG2 GLU    29      33.914 104.232  36.500  1.00  0.00      A   
ATOM    385  CD  GLU    29      33.558 104.893  34.492  1.00 55.12      A   
ATOM    386  OE1 GLU    29      34.591 105.537  34.211  1.00 59.53      A   
ATOM    387  OE2 GLU    29      32.858 104.327  33.627  1.00 61.06      A   
ATOM    388  C   GLU    29      33.862 108.353  37.275  1.00 33.29      A   
ATOM    389  O   GLU    29      33.900 109.289  36.475  1.00 32.46      A   
ATOM    390  N   ARG    30      33.521 108.519  38.549  1.00 31.65      A   
ATOM    391  HN  ARG    30      33.487 107.769  39.204  1.00  0.00      A   
ATOM    392  CA  ARG    30      33.175 109.849  39.044  1.00 32.21      A   
ATOM    393  HA  ARG    30      32.424 110.261  38.386  1.00  0.00      A   
ATOM    394  CB  ARG    30      32.643 109.790  40.481  1.00 33.62      A   
ATOM    395  HB1 ARG    30      33.418 109.339  41.135  1.00  0.00      A   
ATOM    396  HB2 ARG    30      31.736 109.149  40.504  1.00  0.00      A   
ATOM    397  CG  ARG    30      32.284 111.181  41.021  1.00 36.43      A   
ATOM    398  HG1 ARG    30      31.474 111.605  40.392  1.00  0.00      A   
ATOM    399  HG2 ARG    30      33.180 111.832  40.940  1.00  0.00      A   
ATOM    400  CD  ARG    30      31.820 111.179  42.470  1.00 37.36      A   
ATOM    401  HD1 ARG    30      32.549 110.628  43.101  1.00  0.00      A   
ATOM    402  HD2 ARG    30      30.817 110.707  42.546  1.00  0.00      A   
ATOM    403  NE  ARG    30      31.716 112.544  42.989  1.00 38.70      A   
ATOM    404  HE  ARG    30      32.495 112.906  43.500  1.00  0.00      A   
ATOM    405  CZ  ARG    30      30.659 113.340  42.830  1.00 40.75      A   
ATOM    406  NH1 ARG    30      29.590 112.920  42.169  1.00 41.13      A   
ATOM    407 HH11 ARG    30      29.572 111.997  41.783  1.00  0.00      A   
ATOM    408 HH12 ARG    30      28.802 113.524  42.055  1.00  0.00      A   
ATOM    409  NH2 ARG    30      30.675 114.569  43.330  1.00 41.76      A   
ATOM    410 HH21 ARG    30      31.480 114.897  43.825  1.00  0.00      A   
ATOM    411 HH22 ARG    30      29.883 115.167  43.211  1.00  0.00      A   
ATOM    412  C   ARG    30      34.393 110.768  38.986  1.00 31.19      A   
ATOM    413  O   ARG    30      34.304 111.893  38.507  1.00 29.40      A   
ATOM    414  N   GLU    31      35.539 110.287  39.461  1.00 29.86      A   
ATOM    415  HN  GLU    31      35.622 109.370  39.842  1.00  0.00      A   
ATOM    416  CA  GLU    31      36.754 111.105  39.442  1.00 30.24      A   
ATOM    417  HA  GLU    31      36.567 112.004  40.010  1.00  0.00      A   
ATOM    418  CB  GLU    31      37.919 110.310  40.057  1.00 31.22      A   
ATOM    419  HB1 GLU    31      38.784 110.990  40.202  1.00  0.00      A   
ATOM    420  HB2 GLU    31      38.213 109.501  39.355  1.00  0.00      A   
ATOM    421  CG  GLU    31      37.540 109.688  41.406  1.00 38.40      A   
ATOM    422  HG1 GLU    31      36.672 109.012  41.251  1.00  0.00      A   
ATOM    423  HG2 GLU    31      37.249 110.504  42.100  1.00  0.00      A   
ATOM    424  CD  GLU    31      38.651 108.882  42.066  1.00 40.40      A   
ATOM    425  OE1 GLU    31      39.342 108.111  41.369  1.00 41.88      A   
ATOM    426  OE2 GLU    31      38.819 109.012  43.299  1.00 45.22      A   
ATOM    427  C   GLU    31      37.098 111.551  38.012  1.00 29.00      A   
ATOM    428  O   GLU    31      37.483 112.701  37.769  1.00 28.62      A   
ATOM    429  N   VAL    32      36.942 110.638  37.064  1.00 27.86      A   
ATOM    430  HN  VAL    32      36.615 109.717  37.261  1.00  0.00      A   
ATOM    431  CA  VAL    32      37.241 110.929  35.671  1.00 26.34      A   
ATOM    432  HA  VAL    32      38.230 111.361  35.624  1.00  0.00      A   
ATOM    433  CB  VAL    32      37.176 109.640  34.821  1.00 25.35      A   
ATOM    434  HB  VAL    32      36.207 109.128  35.003  1.00  0.00      A   
ATOM    435  CG1 VAL    32      37.303 109.970  33.336  1.00 27.80      A   
ATOM    436 HG11 VAL    32      38.124 110.702  33.177  1.00  0.00      A   
ATOM    437 HG12 VAL    32      36.355 110.415  32.966  1.00  0.00      A   
ATOM    438 HG13 VAL    32      37.534 109.048  32.762  1.00  0.00      A   
ATOM    439  CG2 VAL    32      38.306 108.684  35.242  1.00 27.31      A   
ATOM    440 HG21 VAL    32      38.367 108.629  36.350  1.00  0.00      A   
ATOM    441 HG22 VAL    32      39.279 109.053  34.851  1.00  0.00      A   
ATOM    442 HG23 VAL    32      38.106 107.665  34.847  1.00  0.00      A   
ATOM    443  C   VAL    32      36.253 111.958  35.115  1.00 26.34      A   
ATOM    444  O   VAL    32      36.639 112.875  34.393  1.00 27.10      A   
ATOM    445  N   GLU    33      34.983 111.817  35.465  1.00 27.49      A   
ATOM    446  HN  GLU    33      34.661 111.092  36.068  1.00  0.00      A   
ATOM    447  CA  GLU    33      33.991 112.752  34.959  1.00 29.01      A   
ATOM    448  HA  GLU    33      34.149 112.864  33.896  1.00  0.00      A   
ATOM    449  CB  GLU    33      32.573 112.242  35.234  1.00 29.99      A   
ATOM    450  HB1 GLU    33      32.455 112.103  36.329  1.00  0.00      A   
ATOM    451  HB2 GLU    33      32.448 111.260  34.731  1.00  0.00      A   
ATOM    452  CG  GLU    33      31.469 113.187  34.740  1.00 32.58      A   
ATOM    453  HG1 GLU    33      31.651 114.194  35.170  1.00  0.00      A   
ATOM    454  HG2 GLU    33      30.492 112.806  35.104  1.00  0.00      A   
ATOM    455  CD  GLU    33      31.384 113.330  33.217  1.00 35.09      A   
ATOM    456  OE1 GLU    33      32.203 112.734  32.482  1.00 33.29      A   
ATOM    457  OE2 GLU    33      30.476 114.056  32.753  1.00 34.56      A   
ATOM    458  C   GLU    33      34.184 114.154  35.536  1.00 27.76      A   
ATOM    459  O   GLU    33      33.978 115.130  34.825  1.00 26.23      A   
ATOM    460  N   LEU    34      34.579 114.258  36.808  1.00 27.30      A   
ATOM    461  HN  LEU    34      34.734 113.462  37.389  1.00  0.00      A   
ATOM    462  CA  LEU    34      34.808 115.572  37.422  1.00 29.10      A   
ATOM    463  HA  LEU    34      33.923 116.171  37.263  1.00  0.00      A   
ATOM    464  CB  LEU    34      35.097 115.446  38.932  1.00 27.53      A   
ATOM    465  HB1 LEU    34      35.562 116.397  39.263  1.00  0.00      A   
ATOM    466  HB2 LEU    34      35.828 114.621  39.065  1.00  0.00      A   
ATOM    467  CG  LEU    34      33.911 115.165  39.857  1.00 31.54      A   
ATOM    468  HG  LEU    34      33.344 114.292  39.471  1.00  0.00      A   
ATOM    469  CD1 LEU    34      34.393 114.868  41.282  1.00 30.23      A   
ATOM    470 HD11 LEU    34      35.171 115.603  41.582  1.00  0.00      A   
ATOM    471 HD12 LEU    34      34.833 113.849  41.327  1.00  0.00      A   
ATOM    472 HD13 LEU    34      33.542 114.941  41.992  1.00  0.00      A   
ATOM    473  CD2 LEU    34      32.989 116.378  39.848  1.00 29.90      A   
ATOM    474 HD21 LEU    34      32.836 116.735  38.808  1.00  0.00      A   
ATOM    475 HD22 LEU    34      33.441 117.200  40.443  1.00  0.00      A   
ATOM    476 HD23 LEU    34      32.001 116.105  40.277  1.00  0.00      A   
ATOM    477  C   LEU    34      35.981 116.261  36.734  1.00 27.47      A   
ATOM    478  O   LEU    34      35.967 117.476  36.526  1.00 26.72      A   
ATOM    479  N   TYR    35      37.008 115.486  36.397  1.00 27.15      A   
ATOM    480  HN  TYR    35      37.027 114.511  36.607  1.00  0.00      A   
ATOM    481  CA  TYR    35      38.177 116.015  35.698  1.00 27.13      A   
ATOM    482  HA  TYR    35      38.583 116.827  36.281  1.00  0.00      A   
ATOM    483  CB  TYR    35      39.222 114.896  35.526  1.00 26.48      A   
ATOM    484  HB1 TYR    35      38.717 113.990  35.131  1.00  0.00      A   
ATOM    485  HB2 TYR    35      39.680 114.679  36.515  1.00  0.00      A   
ATOM    486  CG  TYR    35      40.362 115.212  34.575  1.00 30.48      A   
ATOM    487  CD1 TYR    35      41.102 116.389  34.694  1.00 31.17      A   
ATOM    488  HD1 TYR    35      40.843 117.102  35.463  1.00  0.00      A   
ATOM    489  CD2 TYR    35      40.719 114.311  33.570  1.00 33.37      A   
ATOM    490  HD2 TYR    35      40.157 113.396  33.457  1.00  0.00      A   
ATOM    491  CE1 TYR    35      42.173 116.663  33.835  1.00 34.03      A   
ATOM    492  HE1 TYR    35      42.735 117.579  33.939  1.00  0.00      A   
ATOM    493  CE2 TYR    35      41.785 114.569  32.708  1.00 35.42      A   
ATOM    494  HE2 TYR    35      42.045 113.858  31.938  1.00  0.00      A   
ATOM    495  CZ  TYR    35      42.509 115.744  32.846  1.00 36.14      A   
ATOM    496  OH  TYR    35      43.579 115.975  32.009  1.00 37.81      A   
ATOM    497  HH  TYR    35      43.972 116.815  32.255  1.00  0.00      A   
ATOM    498  C   TYR    35      37.739 116.552  34.324  1.00 26.90      A   
ATOM    499  O   TYR    35      38.090 117.669  33.923  1.00 25.30      A   
ATOM    500  N   ARG    36      36.960 115.754  33.603  1.00 25.66      A   
ATOM    501  HN  ARG    36      36.663 114.856  33.920  1.00  0.00      A   
ATOM    502  CA  ARG    36      36.499 116.174  32.291  1.00 23.84      A   
ATOM    503  HA  ARG    36      37.367 116.398  31.689  1.00  0.00      A   
ATOM    504  CB  ARG    36      35.663 115.078  31.627  1.00 22.57      A   
ATOM    505  HB1 ARG    36      34.731 114.935  32.214  1.00  0.00      A   
ATOM    506  HB2 ARG    36      36.243 114.131  31.638  1.00  0.00      A   
ATOM    507  CG  ARG    36      35.288 115.406  30.184  1.00 25.00      A   
ATOM    508  HG1 ARG    36      36.214 115.488  29.575  1.00  0.00      A   
ATOM    509  HG2 ARG    36      34.753 116.379  30.158  1.00  0.00      A   
ATOM    510  CD  ARG    36      34.385 114.313  29.587  1.00 25.68      A   
ATOM    511  HD1 ARG    36      34.798 113.311  29.832  1.00  0.00      A   
ATOM    512  HD2 ARG    36      34.320 114.441  28.486  1.00  0.00      A   
ATOM    513  NE  ARG    36      33.027 114.376  30.121  1.00 32.12      A   
ATOM    514  HE  ARG    36      32.772 113.713  30.823  1.00  0.00      A   
ATOM    515  CZ  ARG    36      32.104 115.258  29.735  1.00 36.95      A   
ATOM    516  NH1 ARG    36      32.391 116.161  28.805  1.00 36.56      A   
ATOM    517 HH11 ARG    36      33.301 116.181  28.392  1.00  0.00      A   
ATOM    518 HH12 ARG    36      31.697 116.821  28.517  1.00  0.00      A   
ATOM    519  NH2 ARG    36      30.887 115.234  30.276  1.00 35.80      A   
ATOM    520 HH21 ARG    36      30.663 114.553  30.974  1.00  0.00      A   
ATOM    521 HH22 ARG    36      30.196 115.897  29.985  1.00  0.00      A   
ATOM    522  C   ARG    36      35.647 117.424  32.395  1.00 22.14      A   
ATOM    523  O   ARG    36      35.816 118.351  31.619  1.00 22.79      A   
ATOM    524  N   LEU    37      34.733 117.453  33.355  1.00 22.72      A   
ATOM    525  HN  LEU    37      34.609 116.714  34.013  1.00  0.00      A   
ATOM    526  CA  LEU    37      33.850 118.614  33.479  1.00 23.25      A   
ATOM    527  HA  LEU    37      33.422 118.814  32.508  1.00  0.00      A   
ATOM    528  CB  LEU    37      32.739 118.343  34.504  1.00 23.96      A   
ATOM    529  HB1 LEU    37      32.215 119.301  34.703  1.00  0.00      A   
ATOM    530  HB2 LEU    37      33.217 117.990  35.442  1.00  0.00      A   
ATOM    531  CG  LEU    37      31.688 117.304  34.087  1.00 26.38      A   
ATOM    532  HG  LEU    37      32.195 116.380  33.732  1.00  0.00      A   
ATOM    533  CD1 LEU    37      30.815 116.981  35.270  1.00 24.99      A   
ATOM    534 HD11 LEU    37      30.519 117.916  35.792  1.00  0.00      A   
ATOM    535 HD12 LEU    37      31.369 116.337  35.986  1.00  0.00      A   
ATOM    536 HD13 LEU    37      29.895 116.458  34.930  1.00  0.00      A   
ATOM    537  CD2 LEU    37      30.833 117.843  32.925  1.00 26.19      A   
ATOM    538 HD21 LEU    37      31.483 118.318  32.160  1.00  0.00      A   
ATOM    539 HD22 LEU    37      30.118 118.604  33.304  1.00  0.00      A   
ATOM    540 HD23 LEU    37      30.274 117.009  32.448  1.00  0.00      A   
ATOM    541  C   LEU    37      34.613 119.890  33.842  1.00 22.79      A   
ATOM    542  O   LEU    37      34.285 120.977  33.355  1.00 22.53      A   
ATOM    543  N   ASN    38      35.631 119.770  34.692  1.00 23.84      A   
ATOM    544  HN  ASN    38      35.898 118.899  35.097  1.00  0.00      A   
ATOM    545  CA  ASN    38      36.417 120.947  35.074  1.00 24.61      A   
ATOM    546  HA  ASN    38      35.732 121.741  35.331  1.00  0.00      A   
ATOM    547  CB  ASN    38      37.328 120.611  36.274  1.00 25.64      A   
ATOM    548  HB1 ASN    38      38.186 121.317  36.286  1.00  0.00      A   
ATOM    549  HB2 ASN    38      37.711 119.574  36.159  1.00  0.00      A   
ATOM    550  CG  ASN    38      36.599 120.714  37.612  1.00 25.68      A   
ATOM    551  OD1 ASN    38      36.301 121.815  38.084  1.00 29.84      A   
ATOM    552  ND2 ASN    38      36.309 119.569  38.232  1.00 23.36      A   
ATOM    553 HD21 ASN    38      36.569 118.696  37.819  1.00  0.00      A   
ATOM    554 HD22 ASN    38      35.832 119.583  39.111  1.00  0.00      A   
ATOM    555  C   ASN    38      37.243 121.484  33.902  1.00 25.78      A   
ATOM    556  O   ASN    38      37.330 122.700  33.695  1.00 26.40      A   
ATOM    557  N   LYS    39      37.859 120.587  33.139  1.00 26.30      A   
ATOM    558  HN  LYS    39      37.804 119.608  33.320  1.00  0.00      A   
ATOM    559  CA  LYS    39      38.656 120.983  31.985  1.00 27.39      A   
ATOM    560  HA  LYS    39      39.355 121.739  32.307  1.00  0.00      A   
ATOM    561  CB  LYS    39      39.406 119.779  31.401  1.00 31.37      A   
ATOM    562  HB1 LYS    39      39.170 119.712  30.318  1.00  0.00      A   
ATOM    563  HB2 LYS    39      39.041 118.860  31.906  1.00  0.00      A   
ATOM    564  CG  LYS    39      40.916 119.844  31.559  1.00 35.39      A   
ATOM    565  HG1 LYS    39      41.206 119.368  32.520  1.00  0.00      A   
ATOM    566  HG2 LYS    39      41.238 120.907  31.574  1.00  0.00      A   
ATOM    567  CD  LYS    39      41.609 119.125  30.413  1.00 36.92      A   
ATOM    568  HD1 LYS    39      41.295 119.587  29.453  1.00  0.00      A   
ATOM    569  HD2 LYS    39      41.302 118.057  30.417  1.00  0.00      A   
ATOM    570  CE  LYS    39      43.114 119.204  30.529  1.00 38.87      A   
ATOM    571  HE1 LYS    39      43.576 118.820  29.594  1.00  0.00      A   
ATOM    572  HE2 LYS    39      43.449 118.598  31.397  1.00  0.00      A   
ATOM    573  NZ  LYS    39      43.612 120.587  30.734  1.00 39.20      A   
ATOM    574  HZ1 LYS    39      43.029 121.063  31.453  1.00  0.00      A   
ATOM    575  HZ2 LYS    39      43.556 121.112  29.839  1.00  0.00      A   
ATOM    576  HZ3 LYS    39      44.601 120.555  31.056  1.00  0.00      A   
ATOM    577  C   LYS    39      37.779 121.570  30.877  1.00 26.20      A   
ATOM    578  O   LYS    39      38.196 122.478  30.153  1.00 25.58      A   
ATOM    579  N   MET    40      36.573 121.025  30.747  1.00 24.65      A   
ATOM    580  HN  MET    40      36.252 120.304  31.355  1.00  0.00      A   
ATOM    581  CA  MET    40      35.637 121.446  29.705  1.00 27.26      A   
ATOM    582  HA  MET    40      36.189 121.607  28.790  1.00  0.00      A   
ATOM    583  CB  MET    40      34.581 120.342  29.521  1.00 27.93      A   
ATOM    584  HB1 MET    40      33.687 120.622  30.115  1.00  0.00      A   
ATOM    585  HB2 MET    40      35.001 119.397  29.925  1.00  0.00      A   
ATOM    586  CG  MET    40      34.128 120.077  28.088  1.00 34.79      A   
ATOM    587  HG1 MET    40      33.707 121.025  27.697  1.00  0.00      A   
ATOM    588  HG2 MET    40      33.315 119.325  28.134  1.00  0.00      A   
ATOM    589  SD  MET    40      35.371 119.491  26.923  1.00 17.79      A   
ATOM    590  CE  MET    40      35.803 120.921  26.253  1.00 29.81      A   
ATOM    591  HE1 MET    40      35.947 121.704  27.029  1.00  0.00      A   
ATOM    592  HE2 MET    40      35.014 121.272  25.555  1.00  0.00      A   
ATOM    593  HE3 MET    40      36.758 120.811  25.696  1.00  0.00      A   
ATOM    594  C   MET    40      34.957 122.793  29.997  1.00 26.93      A   
ATOM    595  O   MET    40      34.643 123.549  29.082  1.00 25.90      A   
ATOM    596  N   LYS    41      34.726 123.095  31.268  1.00 28.47      A   
ATOM    597  HN  LYS    41      34.985 122.493  32.020  1.00  0.00      A   
ATOM    598  CA  LYS    41      34.065 124.351  31.629  1.00 29.17      A   
ATOM    599  HA  LYS    41      33.036 124.295  31.305  1.00  0.00      A   
ATOM    600  CB  LYS    41      34.136 124.577  33.142  1.00 31.66      A   
ATOM    601  HB1 LYS    41      35.201 124.570  33.453  1.00  0.00      A   
ATOM    602  HB2 LYS    41      33.607 123.743  33.652  1.00  0.00      A   
ATOM    603  CG  LYS    41      33.507 125.895  33.581  1.00 34.47      A   
ATOM    604  HG1 LYS    41      32.491 125.977  33.139  1.00  0.00      A   
ATOM    605  HG2 LYS    41      34.130 126.735  33.208  1.00  0.00      A   
ATOM    606  CD  LYS    41      33.397 125.994  35.095  1.00 38.03      A   
ATOM    607  HD1 LYS    41      34.414 125.949  35.543  1.00  0.00      A   
ATOM    608  HD2 LYS    41      32.799 125.140  35.479  1.00  0.00      A   
ATOM    609  CE  LYS    41      32.726 127.303  35.492  1.00 42.03      A   
ATOM    610  HE1 LYS    41      31.758 127.405  34.956  1.00  0.00      A   
ATOM    611  HE2 LYS    41      33.392 128.157  35.244  1.00  0.00      A   
ATOM    612  NZ  LYS    41      32.446 127.353  36.953  1.00 45.15      A   
ATOM    613  HZ1 LYS    41      33.279 127.019  37.478  1.00  0.00      A   
ATOM    614  HZ2 LYS    41      31.632 126.743  37.172  1.00  0.00      A   
ATOM    615  HZ3 LYS    41      32.230 128.331  37.231  1.00  0.00      A   
ATOM    616  C   LYS    41      34.619 125.579  30.888  1.00 28.63      A   
ATOM    617  O   LYS    41      33.854 126.344  30.297  1.00 27.77      A   
ATOM    618  N   PRO    42      35.943 125.793  30.922  1.00 28.26      A   
ATOM    619  CA  PRO    42      36.576 126.935  30.246  1.00 29.46      A   
ATOM    620  HA  PRO    42      36.119 127.860  30.562  1.00  0.00      A   
ATOM    621  CD  PRO    42      36.942 125.037  31.698  1.00 29.61      A   
ATOM    622  HD1 PRO    42      37.303 124.163  31.117  1.00  0.00      A   
ATOM    623  HD2 PRO    42      36.508 124.701  32.663  1.00  0.00      A   
ATOM    624  CB  PRO    42      38.051 126.788  30.623  1.00 30.64      A   
ATOM    625  HB1 PRO    42      38.531 127.782  30.753  1.00  0.00      A   
ATOM    626  HB2 PRO    42      38.606 126.220  29.847  1.00  0.00      A   
ATOM    627  CG  PRO    42      38.011 126.046  31.897  1.00 30.25      A   
ATOM    628  HG1 PRO    42      38.987 125.554  32.101  1.00  0.00      A   
ATOM    629  HG2 PRO    42      37.766 126.722  32.743  1.00  0.00      A   
ATOM    630  C   PRO    42      36.385 126.894  28.724  1.00 28.02      A   
ATOM    631  O   PRO    42      36.240 127.937  28.078  1.00 28.46      A   
ATOM    632  N   VAL    43      36.404 125.690  28.151  1.00 26.43      A   
ATOM    633  HN  VAL    43      36.543 124.851  28.672  1.00  0.00      A   
ATOM    634  CA  VAL    43      36.219 125.540  26.712  1.00 26.57      A   
ATOM    635  HA  VAL    43      36.854 126.264  26.223  1.00  0.00      A   
ATOM    636  CB  VAL    43      36.570 124.114  26.227  1.00 28.69      A   
ATOM    637  HB  VAL    43      35.946 123.374  26.770  1.00  0.00      A   
ATOM    638  CG1 VAL    43      36.307 123.995  24.704  1.00 29.35      A   
ATOM    639 HG11 VAL    43      36.710 124.885  24.175  1.00  0.00      A   
ATOM    640 HG12 VAL    43      35.214 123.934  24.513  1.00  0.00      A   
ATOM    641 HG13 VAL    43      36.808 123.088  24.304  1.00  0.00      A   
ATOM    642  CG2 VAL    43      38.042 123.813  26.534  1.00 26.84      A   
ATOM    643 HG21 VAL    43      38.291 124.137  27.567  1.00  0.00      A   
ATOM    644 HG22 VAL    43      38.696 124.362  25.823  1.00  0.00      A   
ATOM    645 HG23 VAL    43      38.231 122.722  26.450  1.00  0.00      A   
ATOM    646  C   VAL    43      34.767 125.855  26.348  1.00 26.11      A   
ATOM    647  O   VAL    43      34.507 126.483  25.329  1.00 26.69      A   
ATOM    648  N   TYR    44      33.826 125.418  27.172  1.00 24.60      A   
ATOM    649  HN  TYR    44      34.021 124.883  27.991  1.00  0.00      A   
ATOM    650  CA  TYR    44      32.426 125.722  26.888  1.00 25.83      A   
ATOM    651  HA  TYR    44      32.207 125.374  25.889  1.00  0.00      A   
ATOM    652  CB  TYR    44      31.497 125.049  27.897  1.00 23.31      A   
ATOM    653  HB1 TYR    44      30.523 125.584  27.902  1.00  0.00      A   
ATOM    654  HB2 TYR    44      31.964 125.097  28.904  1.00  0.00      A   
ATOM    655  CG  TYR    44      31.195 123.585  27.619  1.00 24.69      A   
ATOM    656  CD1 TYR    44      30.864 123.147  26.331  1.00 25.29      A   
ATOM    657  HD1 TYR    44      30.870 123.851  25.513  1.00  0.00      A   
ATOM    658  CD2 TYR    44      31.186 122.655  28.654  1.00 21.78      A   
ATOM    659  HD2 TYR    44      31.448 122.971  29.652  1.00  0.00      A   
ATOM    660  CE1 TYR    44      30.524 121.815  26.085  1.00 23.47      A   
ATOM    661  HE1 TYR    44      30.273 121.492  25.086  1.00  0.00      A   
ATOM    662  CE2 TYR    44      30.844 121.318  28.426  1.00 22.57      A   
ATOM    663  HE2 TYR    44      30.837 120.611  29.241  1.00  0.00      A   
ATOM    664  CZ  TYR    44      30.513 120.910  27.139  1.00 23.29      A   
ATOM    665  OH  TYR    44      30.159 119.603  26.913  1.00 23.14      A   
ATOM    666  HH  TYR    44      30.209 119.134  27.749  1.00  0.00      A   
ATOM    667  C   TYR    44      32.189 127.240  26.924  1.00 26.24      A   
ATOM    668  O   TYR    44      31.427 127.775  26.122  1.00 25.42      A   
ATOM    669  N   GLU    45      32.843 127.935  27.850  1.00 27.69      A   
ATOM    670  HN  GLU    45      33.474 127.515  28.498  1.00  0.00      A   
ATOM    671  CA  GLU    45      32.653 129.379  27.953  1.00 29.77      A   
ATOM    672  HA  GLU    45      31.593 129.573  28.024  1.00  0.00      A   
ATOM    673  CB  GLU    45      33.379 129.938  29.185  1.00 32.68      A   
ATOM    674  HB1 GLU    45      33.128 131.015  29.285  1.00  0.00      A   
ATOM    675  HB2 GLU    45      34.473 129.836  29.028  1.00  0.00      A   
ATOM    676  CG  GLU    45      33.009 129.236  30.473  1.00 42.48      A   
ATOM    677  HG1 GLU    45      33.377 128.189  30.429  1.00  0.00      A   
ATOM    678  HG2 GLU    45      31.902 129.229  30.572  1.00  0.00      A   
ATOM    679  CD  GLU    45      33.596 129.897  31.711  1.00 48.08      A   
ATOM    680  OE1 GLU    45      34.818 130.174  31.731  1.00 51.57      A   
ATOM    681  OE2 GLU    45      32.828 130.124  32.673  1.00 49.81      A   
ATOM    682  C   GLU    45      33.147 130.086  26.704  1.00 29.04      A   
ATOM    683  O   GLU    45      32.491 130.993  26.191  1.00 28.14      A   
ATOM    684  N   LYS    46      34.306 129.664  26.213  1.00 28.39      A   
ATOM    685  HN  LYS    46      34.822 128.920  26.633  1.00  0.00      A   
ATOM    686  CA  LYS    46      34.892 130.267  25.027  1.00 29.26      A   
ATOM    687  HA  LYS    46      34.913 131.337  25.163  1.00  0.00      A   
ATOM    688  CB  LYS    46      36.309 129.722  24.831  1.00 32.82      A   
ATOM    689  HB1 LYS    46      36.233 128.635  24.614  1.00  0.00      A   
ATOM    690  HB2 LYS    46      36.866 129.861  25.781  1.00  0.00      A   
ATOM    691  CG  LYS    46      37.109 130.368  23.719  1.00 39.12      A   
ATOM    692  HG1 LYS    46      37.109 131.471  23.854  1.00  0.00      A   
ATOM    693  HG2 LYS    46      36.644 130.127  22.739  1.00  0.00      A   
ATOM    694  CD  LYS    46      38.550 129.849  23.741  1.00 46.26      A   
ATOM    695  HD1 LYS    46      38.547 128.763  23.510  1.00  0.00      A   
ATOM    696  HD2 LYS    46      38.972 129.998  24.759  1.00  0.00      A   
ATOM    697  CE  LYS    46      39.433 130.572  22.726  1.00 51.87      A   
ATOM    698  HE1 LYS    46      39.436 131.662  22.939  1.00  0.00      A   
ATOM    699  HE2 LYS    46      39.054 130.385  21.699  1.00  0.00      A   
ATOM    700  NZ  LYS    46      40.852 130.091  22.785  1.00 56.00      A   
ATOM    701  HZ1 LYS    46      40.865 129.052  22.833  1.00  0.00      A   
ATOM    702  HZ2 LYS    46      41.316 130.482  23.629  1.00  0.00      A   
ATOM    703  HZ3 LYS    46      41.360 130.405  21.934  1.00  0.00      A   
ATOM    704  C   LYS    46      34.028 129.947  23.812  1.00 28.72      A   
ATOM    705  O   LYS    46      33.697 130.830  23.023  1.00 27.76      A   
ATOM    706  N   ARG    47      33.649 128.679  23.677  1.00 25.18      A   
ATOM    707  HN  ARG    47      33.903 127.969  24.330  1.00  0.00      A   
ATOM    708  CA  ARG    47      32.830 128.264  22.551  1.00 26.14      A   
ATOM    709  HA  ARG    47      33.328 128.567  21.641  1.00  0.00      A   
ATOM    710  CB  ARG    47      32.640 126.747  22.579  1.00 28.22      A   
ATOM    711  HB1 ARG    47      32.510 126.424  23.633  1.00  0.00      A   
ATOM    712  HB2 ARG    47      33.554 126.268  22.167  1.00  0.00      A   
ATOM    713  CG  ARG    47      31.445 126.278  21.778  1.00 27.70      A   
ATOM    714  HG1 ARG    47      31.725 125.386  21.178  1.00  0.00      A   
ATOM    715  HG2 ARG    47      31.118 127.085  21.089  1.00  0.00      A   
ATOM    716  CD  ARG    47      30.297 125.917  22.730  1.00 33.87      A   
ATOM    717  HD1 ARG    47      29.348 126.384  22.390  1.00  0.00      A   
ATOM    718  HD2 ARG    47      30.533 126.242  23.765  1.00  0.00      A   
ATOM    719  NE  ARG    47      30.131 124.486  22.726  1.00 30.80      A   
ATOM    720  HE  ARG    47      30.821 123.955  22.237  1.00  0.00      A   
ATOM    721  CZ  ARG    47      29.150 123.801  23.306  1.00 28.52      A   
ATOM    722  NH1 ARG    47      28.171 124.391  24.000  1.00 26.51      A   
ATOM    723 HH11 ARG    47      28.157 125.386  24.099  1.00  0.00      A   
ATOM    724 HH12 ARG    47      27.452 123.837  24.421  1.00  0.00      A   
ATOM    725  NH2 ARG    47      29.138 122.495  23.136  1.00 26.35      A   
ATOM    726 HH21 ARG    47      29.849 122.055  22.586  1.00  0.00      A   
ATOM    727 HH22 ARG    47      28.417 121.943  23.556  1.00  0.00      A   
ATOM    728  C   ARG    47      31.471 128.948  22.544  1.00 24.90      A   
ATOM    729  O   ARG    47      30.977 129.370  21.490  1.00 27.59      A   
ATOM    730  N   ASP    48      30.860 129.047  23.717  1.00 22.53      A   
ATOM    731  HN  ASP    48      31.262 128.706  24.563  1.00  0.00      A   
ATOM    732  CA  ASP    48      29.548 129.669  23.823  1.00 25.21      A   
ATOM    733  HA  ASP    48      28.894 129.195  23.106  1.00  0.00      A   
ATOM    734  CB  ASP    48      28.992 129.505  25.244  1.00 24.64      A   
ATOM    735  HB1 ASP    48      28.141 130.205  25.380  1.00  0.00      A   
ATOM    736  HB2 ASP    48      29.791 129.756  25.975  1.00  0.00      A   
ATOM    737  CG  ASP    48      28.501 128.080  25.533  1.00 23.17      A   
ATOM    738  OD1 ASP    48      28.553 127.215  24.635  1.00 23.69      A   
ATOM    739  OD2 ASP    48      28.047 127.823  26.666  1.00 25.61      A   
ATOM    740  C   ASP    48      29.607 131.146  23.426  1.00 26.03      A   
ATOM    741  O   ASP    48      28.634 131.702  22.903  1.00 28.21      A   
ATOM    742  N   ALA    49      30.751 131.780  23.654  1.00 27.71      A   
ATOM    743  HN  ALA    49      31.539 131.337  24.076  1.00  0.00      A   
ATOM    744  CA  ALA    49      30.905 133.184  23.288  1.00 29.12      A   
ATOM    745  HA  ALA    49      30.063 133.730  23.687  1.00  0.00      A   
ATOM    746  CB  ALA    49      32.219 133.737  23.851  1.00 26.28      A   
ATOM    747  HB1 ALA    49      33.045 133.017  23.669  1.00  0.00      A   
ATOM    748  HB2 ALA    49      32.123 133.898  24.946  1.00  0.00      A   
ATOM    749  HB3 ALA    49      32.470 134.698  23.352  1.00  0.00      A   
ATOM    750  C   ALA    49      30.856 133.313  21.760  1.00 28.36      A   
ATOM    751  O   ALA    49      30.307 134.287  21.227  1.00 28.86      A   
ATOM    752  N   TYR    50      31.417 132.332  21.053  1.00 27.92      A   
ATOM    753  HN  TYR    50      31.886 131.564  21.483  1.00  0.00      A   
ATOM    754  CA  TYR    50      31.374 132.331  19.591  1.00 27.57      A   
ATOM    755  HA  TYR    50      31.667 133.313  19.251  1.00  0.00      A   
ATOM    756  CB  TYR    50      32.307 131.273  19.007  1.00 27.17      A   
ATOM    757  HB1 TYR    50      32.084 131.144  17.927  1.00  0.00      A   
ATOM    758  HB2 TYR    50      32.156 130.313  19.545  1.00  0.00      A   
ATOM    759  CG  TYR    50      33.764 131.622  19.122  1.00 30.43      A   
ATOM    760  CD1 TYR    50      34.636 130.808  19.837  1.00 31.46      A   
ATOM    761  HD1 TYR    50      34.253 129.937  20.349  1.00  0.00      A   
ATOM    762  CD2 TYR    50      34.282 132.746  18.476  1.00 32.51      A   
ATOM    763  HD2 TYR    50      33.618 133.392  17.921  1.00  0.00      A   
ATOM    764  CE1 TYR    50      35.998 131.099  19.904  1.00 35.87      A   
ATOM    765  HE1 TYR    50      36.666 130.457  20.461  1.00  0.00      A   
ATOM    766  CE2 TYR    50      35.634 133.046  18.535  1.00 34.05      A   
ATOM    767  HE2 TYR    50      36.020 133.918  18.028  1.00  0.00      A   
ATOM    768  CZ  TYR    50      36.487 132.218  19.250  1.00 35.35      A   
ATOM    769  OH  TYR    50      37.832 132.498  19.304  1.00 39.21      A   
ATOM    770  HH  TYR    50      37.988 133.300  18.800  1.00  0.00      A   
ATOM    771  C   TYR    50      29.962 132.026  19.117  1.00 28.73      A   
ATOM    772  O   TYR    50      29.503 132.566  18.105  1.00 28.89      A   
ATOM    773  N   ILE    51      29.288 131.134  19.837  1.00 26.37      A   
ATOM    774  HN  ILE    51      29.683 130.686  20.635  1.00  0.00      A   
ATOM    775  CA  ILE    51      27.920 130.757  19.497  1.00 28.47      A   
ATOM    776  HA  ILE    51      27.916 130.399  18.479  1.00  0.00      A   
ATOM    777  CB  ILE    51      27.403 129.657  20.457  1.00 27.11      A   
ATOM    778  HB  ILE    51      27.724 129.894  21.494  1.00  0.00      A   
ATOM    779  CG2 ILE    51      25.879 129.571  20.407  1.00 23.76      A   
ATOM    780 HG21 ILE    51      25.531 129.597  19.353  1.00  0.00      A   
ATOM    781 HG22 ILE    51      25.434 130.432  20.950  1.00  0.00      A   
ATOM    782 HG23 ILE    51      25.539 128.620  20.869  1.00  0.00      A   
ATOM    783  CG1 ILE    51      28.064 128.323  20.100  1.00 24.85      A   
ATOM    784 HG11 ILE    51      29.165 128.465  20.100  1.00  0.00      A   
ATOM    785 HG12 ILE    51      27.738 128.031  19.079  1.00  0.00      A   
ATOM    786  CD1 ILE    51      27.722 127.190  21.059  1.00 25.50      A   
ATOM    787  HD1 ILE    51      26.633 127.190  21.276  1.00  0.00      A   
ATOM    788  HD2 ILE    51      28.275 127.323  22.014  1.00  0.00      A   
ATOM    789  HD3 ILE    51      27.994 126.215  20.603  1.00  0.00      A   
ATOM    790  C   ILE    51      26.978 131.957  19.561  1.00 29.02      A   
ATOM    791  O   ILE    51      26.056 132.073  18.750  1.00 28.89      A   
ATOM    792  N   ASP    52      27.214 132.847  20.521  1.00 30.66      A   
ATOM    793  HN  ASP    52      27.969 132.752  21.166  1.00  0.00      A   
ATOM    794  CA  ASP    52      26.365 134.025  20.679  1.00 34.33      A   
ATOM    795  HA  ASP    52      25.338 133.692  20.713  1.00  0.00      A   
ATOM    796  CB  ASP    52      26.711 134.798  21.961  1.00 36.67      A   
ATOM    797  HB1 ASP    52      26.174 135.769  21.952  1.00  0.00      A   
ATOM    798  HB2 ASP    52      27.806 134.986  21.982  1.00  0.00      A   
ATOM    799  CG  ASP    52      26.330 134.050  23.224  1.00 40.26      A   
ATOM    800  OD1 ASP    52      25.431 133.183  23.172  1.00 42.78      A   
ATOM    801  OD2 ASP    52      26.928 134.345  24.281  1.00 43.76      A   
ATOM    802  C   ASP    52      26.453 134.986  19.495  1.00 35.30      A   
ATOM    803  O   ASP    52      25.632 135.893  19.383  1.00 35.21      A   
ATOM    804  N   GLU    53      27.442 134.796  18.625  1.00 34.45      A   
ATOM    805  HN  GLU    53      28.107 134.061  18.729  1.00  0.00      A   
ATOM    806  CA  GLU    53      27.612 135.660  17.455  1.00 36.57      A   
ATOM    807  HA  GLU    53      27.215 136.634  17.697  1.00  0.00      A   
ATOM    808  CB  GLU    53      29.088 135.769  17.077  1.00 39.81      A   
ATOM    809  HB1 GLU    53      29.163 136.357  16.139  1.00  0.00      A   
ATOM    810  HB2 GLU    53      29.475 134.745  16.890  1.00  0.00      A   
ATOM    811  CG  GLU    53      29.970 136.427  18.123  1.00 46.33      A   
ATOM    812  HG1 GLU    53      29.916 135.843  19.066  1.00  0.00      A   
ATOM    813  HG2 GLU    53      29.607 137.459  18.310  1.00  0.00      A   
ATOM    814  CD  GLU    53      31.418 136.494  17.674  1.00 52.79      A   
ATOM    815  OE1 GLU    53      31.676 137.084  16.601  1.00 57.73      A   
ATOM    816  OE2 GLU    53      32.295 135.951  18.384  1.00 56.75      A   
ATOM    817  C   GLU    53      26.847 135.134  16.248  1.00 35.39      A   
ATOM    818  O   GLU    53      26.833 135.765  15.188  1.00 34.78      A   
ATOM    819  N   ILE    54      26.227 133.969  16.410  1.00 32.35      A   
ATOM    820  HN  ILE    54      26.255 133.476  17.276  1.00  0.00      A   
ATOM    821  CA  ILE    54      25.465 133.330  15.339  1.00 32.74      A   
ATOM    822  HA  ILE    54      25.593 133.914  14.440  1.00  0.00      A   
ATOM    823  CB  ILE    54      25.965 131.882  15.119  1.00 32.07      A   
ATOM    824  HB  ILE    54      25.733 131.272  16.017  1.00  0.00      A   
ATOM    825  CG2 ILE    54      25.296 131.270  13.912  1.00 30.81      A   
ATOM    826 HG21 ILE    54      25.294 131.994  13.069  1.00  0.00      A   
ATOM    827 HG22 ILE    54      24.244 131.007  14.156  1.00  0.00      A   
ATOM    828 HG23 ILE    54      25.846 130.359  13.596  1.00  0.00      A   
ATOM    829  CG1 ILE    54      27.488 131.885  14.941  1.00 32.52      A   
ATOM    830 HG11 ILE    54      27.942 132.390  15.819  1.00  0.00      A   
ATOM    831 HG12 ILE    54      27.732 132.466  14.026  1.00  0.00      A   
ATOM    832  CD1 ILE    54      28.104 130.508  14.811  1.00 34.11      A   
ATOM    833  HD1 ILE    54      27.505 129.886  14.112  1.00  0.00      A   
ATOM    834  HD2 ILE    54      28.124 130.008  15.803  1.00  0.00      A   
ATOM    835  HD3 ILE    54      29.139 130.592  14.414  1.00  0.00      A   
ATOM    836  C   ILE    54      24.001 133.320  15.783  1.00 33.02      A   
ATOM    837  O   ILE    54      23.535 132.374  16.407  1.00 31.90      A   
ATOM    838  N   ALA    55      23.273 134.382  15.448  1.00 33.84      A   
ATOM    839  HN  ALA    55      23.644 135.123  14.893  1.00  0.00      A   
ATOM    840  CA  ALA    55      21.882 134.534  15.871  1.00 33.93      A   
ATOM    841  HA  ALA    55      21.866 134.658  16.944  1.00  0.00      A   
ATOM    842  CB  ALA    55      21.259 135.756  15.176  1.00 35.23      A   
ATOM    843  HB1 ALA    55      21.525 135.760  14.097  1.00  0.00      A   
ATOM    844  HB2 ALA    55      21.642 136.690  15.639  1.00  0.00      A   
ATOM    845  HB3 ALA    55      20.152 135.720  15.267  1.00  0.00      A   
ATOM    846  C   ALA    55      20.934 133.341  15.751  1.00 33.00      A   
ATOM    847  O   ALA    55      20.164 133.070  16.681  1.00 34.20      A   
ATOM    848  N   GLU    56      20.970 132.629  14.631  1.00 30.51      A   
ATOM    849  HN  GLU    56      21.601 132.819  13.883  1.00  0.00      A   
ATOM    850  CA  GLU    56      20.049 131.508  14.464  1.00 32.09      A   
ATOM    851  HA  GLU    56      19.243 131.622  15.173  1.00  0.00      A   
ATOM    852  CB  GLU    56      19.507 131.498  13.031  1.00 34.12      A   
ATOM    853  HB1 GLU    56      18.774 130.668  12.939  1.00  0.00      A   
ATOM    854  HB2 GLU    56      20.353 131.310  12.337  1.00  0.00      A   
ATOM    855  CG  GLU    56      18.813 132.809  12.608  1.00 40.76      A   
ATOM    856  HG1 GLU    56      18.306 132.645  11.633  1.00  0.00      A   
ATOM    857  HG2 GLU    56      19.585 133.599  12.490  1.00  0.00      A   
ATOM    858  CD  GLU    56      17.770 133.306  13.613  1.00 44.28      A   
ATOM    859  OE1 GLU    56      16.797 132.574  13.892  1.00 46.19      A   
ATOM    860  OE2 GLU    56      17.919 134.438  14.127  1.00 46.25      A   
ATOM    861  C   GLU    56      20.641 130.139  14.809  1.00 29.81      A   
ATOM    862  O   GLU    56      20.092 129.101  14.434  1.00 29.13      A   
ATOM    863  N   PHE    57      21.753 130.144  15.536  1.00 28.07      A   
ATOM    864  HN  PHE    57      22.179 130.988  15.849  1.00  0.00      A   
ATOM    865  CA  PHE    57      22.420 128.902  15.923  1.00 27.28      A   
ATOM    866  HA  PHE    57      22.785 128.420  15.027  1.00  0.00      A   
ATOM    867  CB  PHE    57      23.576 129.210  16.876  1.00 25.62      A   
ATOM    868  HB1 PHE    57      23.170 129.651  17.810  1.00  0.00      A   
ATOM    869  HB2 PHE    57      24.271 129.926  16.386  1.00  0.00      A   
ATOM    870  CG  PHE    57      24.392 127.997  17.272  1.00 26.44      A   
ATOM    871  CD1 PHE    57      25.429 127.542  16.466  1.00 26.45      A   
ATOM    872  HD1 PHE    57      25.633 128.038  15.529  1.00  0.00      A   
ATOM    873  CD2 PHE    57      24.140 127.337  18.472  1.00 25.78      A   
ATOM    874  HD2 PHE    57      23.335 127.676  19.106  1.00  0.00      A   
ATOM    875  CE1 PHE    57      26.215 126.441  16.856  1.00 27.43      A   
ATOM    876  HE1 PHE    57      27.020 126.099  16.222  1.00  0.00      A   
ATOM    877  CE2 PHE    57      24.916 126.237  18.873  1.00 24.72      A   
ATOM    878  HE2 PHE    57      24.708 125.738  19.807  1.00  0.00      A   
ATOM    879  CZ  PHE    57      25.954 125.793  18.062  1.00 23.57      A   
ATOM    880  HZ  PHE    57      26.556 124.948  18.365  1.00  0.00      A   
ATOM    881  C   PHE    57      21.509 127.873  16.593  1.00 26.94      A   
ATOM    882  O   PHE    57      21.362 126.750  16.105  1.00 28.25      A   
ATOM    883  N   TRP    58      20.917 128.242  17.723  1.00 26.19      A   
ATOM    884  HN  TRP    58      21.014 129.154  18.115  1.00  0.00      A   
ATOM    885  CA  TRP    58      20.078 127.296  18.450  1.00 27.32      A   
ATOM    886  HA  TRP    58      20.622 126.369  18.548  1.00  0.00      A   
ATOM    887  CB  TRP    58      19.723 127.853  19.825  1.00 25.73      A   
ATOM    888  HB1 TRP    58      18.936 127.221  20.289  1.00  0.00      A   
ATOM    889  HB2 TRP    58      19.340 128.891  19.716  1.00  0.00      A   
ATOM    890  CG  TRP    58      20.918 127.869  20.712  1.00 25.28      A   
ATOM    891  CD2 TRP    58      21.625 126.721  21.207  1.00 24.30      A   
ATOM    892  CD1 TRP    58      21.605 128.960  21.153  1.00 26.46      A   
ATOM    893  HD1 TRP    58      21.331 129.985  20.952  1.00  0.00      A   
ATOM    894  NE1 TRP    58      22.701 128.566  21.894  1.00 25.69      A   
ATOM    895  HE1 TRP    58      23.347 129.163  22.315  1.00  0.00      A   
ATOM    896  CE2 TRP    58      22.733 127.195  21.941  1.00 27.15      A   
ATOM    897  CE3 TRP    58      21.425 125.336  21.099  1.00 28.28      A   
ATOM    898  HE3 TRP    58      20.591 124.925  20.548  1.00  0.00      A   
ATOM    899  CZ2 TRP    58      23.642 126.335  22.569  1.00 26.60      A   
ATOM    900  HZ2 TRP    58      24.488 126.702  23.132  1.00  0.00      A   
ATOM    901  CZ3 TRP    58      22.329 124.480  21.722  1.00 26.03      A   
ATOM    902  HZ3 TRP    58      22.188 123.412  21.647  1.00  0.00      A   
ATOM    903  CH2 TRP    58      23.422 124.983  22.449  1.00 28.10      A   
ATOM    904  HH2 TRP    58      24.105 124.292  22.922  1.00  0.00      A   
ATOM    905  C   TRP    58      18.846 126.857  17.693  1.00 27.35      A   
ATOM    906  O   TRP    58      18.453 125.695  17.767  1.00 26.81      A   
ATOM    907  N   LYS    59      18.228 127.771  16.955  1.00 28.11      A   
ATOM    908  HN  LYS    59      18.518 128.723  16.901  1.00  0.00      A   
ATOM    909  CA  LYS    59      17.068 127.376  16.182  1.00 28.82      A   
ATOM    910  HA  LYS    59      16.317 127.011  16.868  1.00  0.00      A   
ATOM    911  CB  LYS    59      16.525 128.557  15.385  1.00 31.55      A   
ATOM    912  HB1 LYS    59      17.272 128.838  14.613  1.00  0.00      A   
ATOM    913  HB2 LYS    59      16.380 129.415  16.075  1.00  0.00      A   
ATOM    914  CG  LYS    59      15.201 128.257  14.696  1.00 35.96      A   
ATOM    915  HG1 LYS    59      14.371 128.707  15.283  1.00  0.00      A   
ATOM    916  HG2 LYS    59      15.052 127.157  14.649  1.00  0.00      A   
ATOM    917  CD  LYS    59      15.187 128.821  13.304  1.00 40.31      A   
ATOM    918  HD1 LYS    59      14.156 128.758  12.894  1.00  0.00      A   
ATOM    919  HD2 LYS    59      15.866 128.222  12.660  1.00  0.00      A   
ATOM    920  CE  LYS    59      15.634 130.251  13.300  1.00 43.46      A   
ATOM    921  HE1 LYS    59      16.391 130.413  14.097  1.00  0.00      A   
ATOM    922  HE2 LYS    59      14.762 130.920  13.461  1.00  0.00      A   
ATOM    923  NZ  LYS    59      16.254 130.611  11.999  1.00 46.28      A   
ATOM    924  HZ1 LYS    59      15.669 130.244  11.221  1.00  0.00      A   
ATOM    925  HZ2 LYS    59      17.206 130.195  11.942  1.00  0.00      A   
ATOM    926  HZ3 LYS    59      16.324 131.646  11.922  1.00  0.00      A   
ATOM    927  C   LYS    59      17.465 126.248  15.219  1.00 29.05      A   
ATOM    928  O   LYS    59      16.732 125.275  15.072  1.00 30.86      A   
ATOM    929  N   ILE    60      18.613 126.383  14.556  1.00 26.98      A   
ATOM    930  HN  ILE    60      19.203 127.178  14.670  1.00  0.00      A   
ATOM    931  CA  ILE    60      19.080 125.359  13.612  1.00 27.79      A   
ATOM    932  HA  ILE    60      18.263 125.123  12.946  1.00  0.00      A   
ATOM    933  CB  ILE    60      20.308 125.869  12.799  1.00 29.79      A   
ATOM    934  HB  ILE    60      21.074 126.264  13.499  1.00  0.00      A   
ATOM    935  CG2 ILE    60      20.910 124.742  11.976  1.00 28.82      A   
ATOM    936 HG21 ILE    60      20.105 124.168  11.468  1.00  0.00      A   
ATOM    937 HG22 ILE    60      21.475 124.051  12.638  1.00  0.00      A   
ATOM    938 HG23 ILE    60      21.589 125.159  11.203  1.00  0.00      A   
ATOM    939  CG1 ILE    60      19.880 127.015  11.872  1.00 32.77      A   
ATOM    940 HG11 ILE    60      19.384 127.797  12.485  1.00  0.00      A   
ATOM    941 HG12 ILE    60      19.150 126.618  11.135  1.00  0.00      A   
ATOM    942  CD1 ILE    60      21.037 127.658  11.109  1.00 38.31      A   
ATOM    943  HD1 ILE    60      21.703 126.873  10.692  1.00  0.00      A   
ATOM    944  HD2 ILE    60      21.631 128.300  11.794  1.00  0.00      A   
ATOM    945  HD3 ILE    60      20.642 128.270  10.270  1.00  0.00      A   
ATOM    946  C   ILE    60      19.446 124.037  14.307  1.00 28.30      A   
ATOM    947  O   ILE    60      19.083 122.943  13.841  1.00 26.80      A   
ATOM    948  N   VAL    61      20.158 124.143  15.422  1.00 26.13      A   
ATOM    949  HN  VAL    61      20.446 125.024  15.787  1.00  0.00      A   
ATOM    950  CA  VAL    61      20.562 122.961  16.187  1.00 26.29      A   
ATOM    951  HA  VAL    61      21.137 122.321  15.535  1.00  0.00      A   
ATOM    952  CB  VAL    61      21.403 123.370  17.417  1.00 25.66      A   
ATOM    953  HB  VAL    61      20.885 124.186  17.963  1.00  0.00      A   
ATOM    954  CG1 VAL    61      21.597 122.171  18.358  1.00 27.19      A   
ATOM    955 HG11 VAL    61      21.867 121.266  17.773  1.00  0.00      A   
ATOM    956 HG12 VAL    61      20.655 121.967  18.910  1.00  0.00      A   
ATOM    957 HG13 VAL    61      22.414 122.385  19.080  1.00  0.00      A   
ATOM    958  CG2 VAL    61      22.736 123.900  16.958  1.00 26.29      A   
ATOM    959 HG21 VAL    61      22.596 124.600  16.106  1.00  0.00      A   
ATOM    960 HG22 VAL    61      23.383 123.061  16.624  1.00  0.00      A   
ATOM    961 HG23 VAL    61      23.232 124.447  17.788  1.00  0.00      A   
ATOM    962  C   VAL    61      19.359 122.155  16.670  1.00 26.16      A   
ATOM    963  O   VAL    61      19.307 120.935  16.501  1.00 28.52      A   
ATOM    964  N   LEU    62      18.390 122.844  17.262  1.00 26.37      A   
ATOM    965  HN  LEU    62      18.429 123.834  17.368  1.00  0.00      A   
ATOM    966  CA  LEU    62      17.207 122.183  17.793  1.00 28.72      A   
ATOM    967  HA  LEU    62      17.529 121.354  18.405  1.00  0.00      A   
ATOM    968  CB  LEU    62      16.382 123.175  18.623  1.00 26.25      A   
ATOM    969  HB1 LEU    62      15.416 122.698  18.894  1.00  0.00      A   
ATOM    970  HB2 LEU    62      16.178 124.076  18.006  1.00  0.00      A   
ATOM    971  CG  LEU    62      17.099 123.605  19.905  1.00 27.47      A   
ATOM    972  HG  LEU    62      18.133 123.925  19.655  1.00  0.00      A   
ATOM    973  CD1 LEU    62      16.372 124.754  20.585  1.00 27.43      A   
ATOM    974 HD11 LEU    62      15.279 124.554  20.608  1.00  0.00      A   
ATOM    975 HD12 LEU    62      16.548 125.697  20.025  1.00  0.00      A   
ATOM    976 HD13 LEU    62      16.733 124.866  21.630  1.00  0.00      A   
ATOM    977  CD2 LEU    62      17.196 122.392  20.845  1.00 28.33      A   
ATOM    978 HD21 LEU    62      17.520 121.494  20.276  1.00  0.00      A   
ATOM    979 HD22 LEU    62      16.204 122.185  21.300  1.00  0.00      A   
ATOM    980 HD23 LEU    62      17.940 122.593  21.645  1.00  0.00      A   
ATOM    981  C   LEU    62      16.356 121.514  16.724  1.00 31.73      A   
ATOM    982  O   LEU    62      15.748 120.475  16.975  1.00 32.12      A   
ATOM    983  N   SER    63      16.317 122.087  15.524  1.00 32.69      A   
ATOM    984  HN  SER    63      16.801 122.932  15.309  1.00  0.00      A   
ATOM    985  CA  SER    63      15.542 121.479  14.454  1.00 32.80      A   
ATOM    986  HA  SER    63      14.640 121.071  14.885  1.00  0.00      A   
ATOM    987  CB  SER    63      15.194 122.516  13.378  1.00 33.75      A   
ATOM    988  HB1 SER    63      14.763 122.003  12.492  1.00  0.00      A   
ATOM    989  HB2 SER    63      16.113 123.064  13.078  1.00  0.00      A   
ATOM    990  OG  SER    63      14.248 123.450  13.868  1.00 35.97      A   
ATOM    991  HG1 SER    63      14.081 124.061  13.145  1.00  0.00      A   
ATOM    992  C   SER    63      16.348 120.342  13.838  1.00 31.28      A   
ATOM    993  O   SER    63      15.792 119.451  13.202  1.00 32.57      A   
ATOM    994  N   GLN    64      17.661 120.362  14.051  1.00 32.47      A   
ATOM    995  HN  GLN    64      18.100 121.071  14.597  1.00  0.00      A   
ATOM    996  CA  GLN    64      18.541 119.340  13.493  1.00 33.12      A   
ATOM    997  HA  GLN    64      18.162 119.061  12.521  1.00  0.00      A   
ATOM    998  CB  GLN    64      19.968 119.889  13.376  1.00 34.12      A   
ATOM    999  HB1 GLN    64      20.348 120.097  14.399  1.00  0.00      A   
ATOM   1000  HB2 GLN    64      19.931 120.841  12.805  1.00  0.00      A   
ATOM   1001  CG  GLN    64      20.947 118.954  12.682  1.00 36.33      A   
ATOM   1002  HG1 GLN    64      21.026 118.012  13.265  1.00  0.00      A   
ATOM   1003  HG2 GLN    64      21.945 119.440  12.636  1.00  0.00      A   
ATOM   1004  CD  GLN    64      20.505 118.615  11.267  1.00 40.55      A   
ATOM   1005  OE1 GLN    64      19.945 119.455  10.567  1.00 39.14      A   
ATOM   1006  NE2 GLN    64      20.768 117.386  10.839  1.00 41.87      A   
ATOM   1007 HE21 GLN    64      20.499 117.111   9.916  1.00  0.00      A   
ATOM   1008 HE22 GLN    64      21.235 116.737  11.439  1.00  0.00      A   
ATOM   1009  C   GLN    64      18.571 118.038  14.301  1.00 34.39      A   
ATOM   1010  O   GLN    64      18.685 116.946  13.732  1.00 35.29      A   
ATOM   1011  N   HIS    65      18.485 118.150  15.622  1.00 33.99      A   
ATOM   1012  HN  HIS    65      18.397 119.030  16.082  1.00  0.00      A   
ATOM   1013  CA  HIS    65      18.517 116.963  16.476  1.00 34.80      A   
ATOM   1014  HA  HIS    65      19.494 116.515  16.389  1.00  0.00      A   
ATOM   1015  ND1 HIS    65      19.743 116.016  19.462  1.00 33.62      A   
ATOM   1016  HD1 HIS    65      20.555 116.577  19.302  1.00  0.00      A   
ATOM   1017  NE2 HIS    65      18.459 114.477  20.215  1.00 34.06      A   
ATOM   1018  HE2 HIS    65      18.134 113.677  20.719  1.00  0.00      A   
ATOM   1019  CE1 HIS    65      19.687 114.960  20.253  1.00 32.39      A   
ATOM   1020  HE1 HIS    65      20.499 114.563  20.827  1.00  0.00      A   
ATOM   1021  CD2 HIS    65      17.699 115.248  19.372  1.00 31.77      A   
ATOM   1022  HD2 HIS    65      16.653 115.043  19.180  1.00  0.00      A   
ATOM   1023  CG  HIS    65      18.504 116.225  18.892  1.00 33.76      A   
ATOM   1024  CB  HIS    65      18.233 117.336  17.928  1.00 33.21      A   
ATOM   1025  HB1 HIS    65      17.164 117.624  18.021  1.00  0.00      A   
ATOM   1026  HB2 HIS    65      18.869 118.203  18.206  1.00  0.00      A   
ATOM   1027  C   HIS    65      17.478 115.951  15.999  1.00 36.80      A   
ATOM   1028  O   HIS    65      16.361 116.321  15.647  1.00 36.87      A   
ATOM   1029  N   VAL    66      17.852 114.675  16.018  1.00 37.71      A   
ATOM   1030  HN  VAL    66      18.748 114.400  16.360  1.00  0.00      A   
ATOM   1031  CA  VAL    66      16.999 113.588  15.546  1.00 40.23      A   
ATOM   1032  HA  VAL    66      16.594 113.873  14.587  1.00  0.00      A   
ATOM   1033  CB  VAL    66      17.804 112.279  15.421  1.00 41.82      A   
ATOM   1034  HB  VAL    66      17.141 111.470  15.046  1.00  0.00      A   
ATOM   1035  CG1 VAL    66      18.960 112.473  14.458  1.00 43.96      A   
ATOM   1036 HG11 VAL    66      19.476 113.433  14.671  1.00  0.00      A   
ATOM   1037 HG12 VAL    66      18.583 112.495  13.414  1.00  0.00      A   
ATOM   1038 HG13 VAL    66      19.691 111.644  14.573  1.00  0.00      A   
ATOM   1039  CG2 VAL    66      18.318 111.845  16.796  1.00 42.19      A   
ATOM   1040 HG21 VAL    66      17.508 111.938  17.552  1.00  0.00      A   
ATOM   1041 HG22 VAL    66      19.166 112.493  17.104  1.00  0.00      A   
ATOM   1042 HG23 VAL    66      18.649 110.786  16.760  1.00  0.00      A   
ATOM   1043  C   VAL    66      15.735 113.256  16.325  1.00 40.40      A   
ATOM   1044  O   VAL    66      14.736 112.854  15.727  1.00 42.45      A   
ATOM   1045  N   SER    67      15.765 113.406  17.645  1.00 37.38      A   
ATOM   1046  HN  SER    67      16.565 113.751  18.131  1.00  0.00      A   
ATOM   1047  CA  SER    67      14.604 113.066  18.455  1.00 35.41      A   
ATOM   1048  HA  SER    67      13.806 112.765  17.793  1.00  0.00      A   
ATOM   1049  CB  SER    67      14.960 111.928  19.418  1.00 34.98      A   
ATOM   1050  HB1 SER    67      15.364 111.066  18.845  1.00  0.00      A   
ATOM   1051  HB2 SER    67      14.051 111.610  19.972  1.00  0.00      A   
ATOM   1052  OG  SER    67      15.935 112.350  20.350  1.00 37.22      A   
ATOM   1053  HG1 SER    67      16.107 111.593  20.915  1.00  0.00      A   
ATOM   1054  C   SER    67      13.970 114.203  19.242  1.00 33.98      A   
ATOM   1055  O   SER    67      12.850 114.062  19.727  1.00 34.84      A   
ATOM   1056  N   PHE    68      14.671 115.327  19.375  1.00 32.15      A   
ATOM   1057  HN  PHE    68      15.579 115.445  18.982  1.00  0.00      A   
ATOM   1058  CA  PHE    68      14.124 116.459  20.121  1.00 31.01      A   
ATOM   1059  HA  PHE    68      14.110 116.195  21.167  1.00  0.00      A   
ATOM   1060  CB  PHE    68      14.979 117.711  19.898  1.00 29.81      A   
ATOM   1061  HB1 PHE    68      15.077 117.900  18.808  1.00  0.00      A   
ATOM   1062  HB2 PHE    68      15.982 117.555  20.349  1.00  0.00      A   
ATOM   1063  CG  PHE    68      14.401 118.950  20.515  1.00 29.46      A   
ATOM   1064  CD1 PHE    68      14.401 119.120  21.896  1.00 29.49      A   
ATOM   1065  HD1 PHE    68      14.852 118.367  22.525  1.00  0.00      A   
ATOM   1066  CD2 PHE    68      13.821 119.937  19.713  1.00 29.61      A   
ATOM   1067  HD2 PHE    68      13.819 119.821  18.640  1.00  0.00      A   
ATOM   1068  CE1 PHE    68      13.824 120.255  22.481  1.00 29.70      A   
ATOM   1069  HE1 PHE    68      13.828 120.373  23.554  1.00  0.00      A   
ATOM   1070  CE2 PHE    68      13.243 121.071  20.285  1.00 29.60      A   
ATOM   1071  HE2 PHE    68      12.796 121.826  19.655  1.00  0.00      A   
ATOM   1072  CZ  PHE    68      13.244 121.230  21.671  1.00 28.00      A   
ATOM   1073  HZ  PHE    68      12.796 122.106  22.115  1.00  0.00      A   
ATOM   1074  C   PHE    68      12.685 116.754  19.688  1.00 30.80      A   
ATOM   1075  O   PHE    68      11.798 116.916  20.520  1.00 30.80      A   
ATOM   1076  N   ALA    69      12.472 116.807  18.379  1.00 33.59      A   
ATOM   1077  HN  ALA    69      13.206 116.651  17.723  1.00  0.00      A   
ATOM   1078  CA  ALA    69      11.160 117.097  17.805  1.00 36.54      A   
ATOM   1079  HA  ALA    69      10.841 118.067  18.156  1.00  0.00      A   
ATOM   1080  CB  ALA    69      11.257 117.083  16.278  1.00 38.41      A   
ATOM   1081  HB1 ALA    69      11.843 116.201  15.940  1.00  0.00      A   
ATOM   1082  HB2 ALA    69      11.766 118.004  15.923  1.00  0.00      A   
ATOM   1083  HB3 ALA    69      10.240 117.023  15.835  1.00  0.00      A   
ATOM   1084  C   ALA    69      10.059 116.142  18.264  1.00 39.34      A   
ATOM   1085  O   ALA    69       8.890 116.518  18.323  1.00 41.09      A   
ATOM   1086  N   ASN    70      10.428 114.910  18.596  1.00 40.27      A   
ATOM   1087  HN  ASN    70      11.376 114.603  18.559  1.00  0.00      A   
ATOM   1088  CA  ASN    70       9.440 113.935  19.037  1.00 43.09      A   
ATOM   1089  HA  ASN    70       8.610 113.961  18.345  1.00  0.00      A   
ATOM   1090  CB  ASN    70      10.054 112.536  19.079  1.00 43.00      A   
ATOM   1091  HB1 ASN    70       9.295 111.819  19.457  1.00  0.00      A   
ATOM   1092  HB2 ASN    70      10.925 112.545  19.769  1.00  0.00      A   
ATOM   1093  CG  ASN    70      10.522 112.067  17.724  1.00 45.44      A   
ATOM   1094  OD1 ASN    70       9.996 112.487  16.690  1.00 47.10      A   
ATOM   1095  ND2 ASN    70      11.505 111.173  17.716  1.00 45.90      A   
ATOM   1096 HD21 ASN    70      11.893 110.849  18.578  1.00  0.00      A   
ATOM   1097 HD22 ASN    70      11.857 110.825  16.848  1.00  0.00      A   
ATOM   1098  C   ASN    70       8.808 114.235  20.394  1.00 44.41      A   
ATOM   1099  O   ASN    70       7.757 113.680  20.721  1.00 43.54      A   
ATOM   1100  N   TYR    71       9.434 115.112  21.178  1.00 44.96      A   
ATOM   1101  HN  TYR    71      10.271 115.576  20.898  1.00  0.00      A   
ATOM   1102  CA  TYR    71       8.920 115.441  22.506  1.00 47.19      A   
ATOM   1103  HA  TYR    71       8.385 114.581  22.881  1.00  0.00      A   
ATOM   1104  CB  TYR    71      10.065 115.807  23.450  1.00 45.22      A   
ATOM   1105  HB1 TYR    71       9.642 116.125  24.427  1.00  0.00      A   
ATOM   1106  HB2 TYR    71      10.655 116.635  23.000  1.00  0.00      A   
ATOM   1107  CG  TYR    71      11.027 114.686  23.731  1.00 43.95      A   
ATOM   1108  CD1 TYR    71      11.987 114.313  22.795  1.00 43.46      A   
ATOM   1109  HD1 TYR    71      12.030 114.826  21.846  1.00  0.00      A   
ATOM   1110  CD2 TYR    71      10.987 114.005  24.945  1.00 44.33      A   
ATOM   1111  HD2 TYR    71      10.248 114.278  25.683  1.00  0.00      A   
ATOM   1112  CE1 TYR    71      12.889 113.292  23.060  1.00 43.74      A   
ATOM   1113  HE1 TYR    71      13.631 113.016  22.323  1.00  0.00      A   
ATOM   1114  CE2 TYR    71      11.884 112.980  25.221  1.00 44.99      A   
ATOM   1115  HE2 TYR    71      11.840 112.459  26.166  1.00  0.00      A   
ATOM   1116  CZ  TYR    71      12.833 112.630  24.275  1.00 45.15      A   
ATOM   1117  OH  TYR    71      13.736 111.629  24.553  1.00 46.24      A   
ATOM   1118  HH  TYR    71      13.544 111.291  25.432  1.00  0.00      A   
ATOM   1119  C   TYR    71       7.873 116.547  22.601  1.00 50.10      A   
ATOM   1120  O   TYR    71       7.162 116.634  23.601  1.00 49.68      A   
ATOM   1121  N   ILE    72       7.773 117.401  21.590  1.00 53.13      A   
ATOM   1122  HN  ILE    72       8.335 117.347  20.768  1.00  0.00      A   
ATOM   1123  CA  ILE    72       6.795 118.482  21.665  1.00 56.89      A   
ATOM   1124  HA  ILE    72       6.039 118.201  22.382  1.00  0.00      A   
ATOM   1125  CB  ILE    72       7.479 119.809  22.094  1.00 59.05      A   
ATOM   1126  HB  ILE    72       6.755 120.647  22.002  1.00  0.00      A   
ATOM   1127  CG2 ILE    72       7.954 119.704  23.533  1.00 58.54      A   
ATOM   1128 HG21 ILE    72       8.461 118.730  23.698  1.00  0.00      A   
ATOM   1129 HG22 ILE    72       7.086 119.774  24.224  1.00  0.00      A   
ATOM   1130 HG23 ILE    72       8.674 120.521  23.755  1.00  0.00      A   
ATOM   1131  CG1 ILE    72       8.665 120.123  21.179  1.00 58.58      A   
ATOM   1132 HG11 ILE    72       9.221 119.181  20.987  1.00  0.00      A   
ATOM   1133 HG12 ILE    72       9.335 120.837  21.702  1.00  0.00      A   
ATOM   1134  CD1 ILE    72       8.268 120.718  19.863  1.00 61.63      A   
ATOM   1135  HD1 ILE    72       7.504 121.510  20.017  1.00  0.00      A   
ATOM   1136  HD2 ILE    72       7.838 119.932  19.207  1.00  0.00      A   
ATOM   1137  HD3 ILE    72       9.155 121.173  19.372  1.00  0.00      A   
ATOM   1138  C   ILE    72       5.973 118.719  20.403  1.00 57.65      A   
ATOM   1139  O   ILE    72       6.365 118.336  19.300  1.00 57.63      A   
ATOM   1140  N   ARG    73       4.820 119.354  20.584  1.00 58.68      A   
ATOM   1141  HN  ARG    73       4.520 119.656  21.486  1.00  0.00      A   
ATOM   1142  CA  ARG    73       3.919 119.652  19.479  1.00 58.71      A   
ATOM   1143  HA  ARG    73       3.616 118.718  19.032  1.00  0.00      A   
ATOM   1144  CB  ARG    73       2.697 120.425  19.985  1.00 62.25      A   
ATOM   1145  HB1 ARG    73       1.846 120.211  19.304  1.00  0.00      A   
ATOM   1146  HB2 ARG    73       2.930 121.509  19.942  1.00  0.00      A   
ATOM   1147  CG  ARG    73       2.266 120.087  21.405  1.00 66.66      A   
ATOM   1148  HG1 ARG    73       2.950 120.585  22.126  1.00  0.00      A   
ATOM   1149  HG2 ARG    73       2.324 118.988  21.556  1.00  0.00      A   
ATOM   1150  CD  ARG    73       0.835 120.557  21.659  1.00 71.41      A   
ATOM   1151  HD1 ARG    73       0.605 120.485  22.743  1.00  0.00      A   
ATOM   1152  HD2 ARG    73       0.127 119.929  21.076  1.00  0.00      A   
ATOM   1153  NE  ARG    73       0.628 121.947  21.255  1.00 74.78      A   
ATOM   1154  HE  ARG    73       1.432 122.489  21.016  1.00  0.00      A   
ATOM   1155  CZ  ARG    73      -0.563 122.537  21.186  1.00 76.81      A   
ATOM   1156  NH1 ARG    73      -1.663 121.860  21.494  1.00 77.61      A   
ATOM   1157 HH11 ARG    73      -1.598 120.904  21.779  1.00  0.00      A   
ATOM   1158 HH12 ARG    73      -2.557 122.306  21.441  1.00  0.00      A   
ATOM   1159  NH2 ARG    73      -0.657 123.806  20.809  1.00 77.48      A   
ATOM   1160 HH21 ARG    73       0.168 124.320  20.576  1.00  0.00      A   
ATOM   1161 HH22 ARG    73      -1.553 124.247  20.757  1.00  0.00      A   
ATOM   1162  C   ARG    73       4.648 120.502  18.446  1.00 56.63      A   
ATOM   1163  O   ARG    73       5.412 121.400  18.806  1.00 55.74      A   
ATOM   1164  N   ALA    74       4.416 120.218  17.167  1.00 54.78      A   
ATOM   1165  HN  ALA    74       3.807 119.483  16.881  1.00  0.00      A   
ATOM   1166  CA  ALA    74       5.058 120.987  16.106  1.00 52.13      A   
ATOM   1167  HA  ALA    74       6.123 120.821  16.168  1.00  0.00      A   
ATOM   1168  CB  ALA    74       4.530 120.550  14.745  1.00 54.11      A   
ATOM   1169  HB1 ALA    74       3.423 120.455  14.777  1.00  0.00      A   
ATOM   1170  HB2 ALA    74       4.963 119.564  14.470  1.00  0.00      A   
ATOM   1171  HB3 ALA    74       4.799 121.304  13.975  1.00  0.00      A   
ATOM   1172  C   ALA    74       4.723 122.452  16.363  1.00 50.15      A   
ATOM   1173  O   ALA    74       5.500 123.350  16.047  1.00 47.87      A   
ATOM   1174  N   SER    75       3.556 122.662  16.964  1.00 46.83      A   
ATOM   1175  HN  SER    75       2.955 121.906  17.210  1.00  0.00      A   
ATOM   1176  CA  SER    75       3.063 123.987  17.308  1.00 45.28      A   
ATOM   1177  HA  SER    75       2.953 124.558  16.398  1.00  0.00      A   
ATOM   1178  CB  SER    75       1.720 123.853  18.025  1.00 45.63      A   
ATOM   1179  HB1 SER    75       1.756 122.994  18.728  1.00  0.00      A   
ATOM   1180  HB2 SER    75       0.913 123.688  17.279  1.00  0.00      A   
ATOM   1181  OG  SER    75       1.429 125.026  18.756  1.00 49.57      A   
ATOM   1182  HG1 SER    75       0.579 124.872  19.176  1.00  0.00      A   
ATOM   1183  C   SER    75       4.024 124.786  18.190  1.00 42.38      A   
ATOM   1184  O   SER    75       4.132 126.004  18.059  1.00 42.32      A   
ATOM   1185  N   ASP    76       4.712 124.103  19.098  1.00 39.13      A   
ATOM   1186  HN  ASP    76       4.620 123.116  19.210  1.00  0.00      A   
ATOM   1187  CA  ASP    76       5.650 124.775  19.989  1.00 35.53      A   
ATOM   1188  HA  ASP    76       5.141 125.617  20.433  1.00  0.00      A   
ATOM   1189  CB  ASP    76       6.155 123.823  21.082  1.00 35.91      A   
ATOM   1190  HB1 ASP    76       7.064 124.261  21.547  1.00  0.00      A   
ATOM   1191  HB2 ASP    76       6.417 122.849  20.617  1.00  0.00      A   
ATOM   1192  CG  ASP    76       5.132 123.572  22.175  1.00 37.78      A   
ATOM   1193  OD1 ASP    76       4.199 124.387  22.335  1.00 39.94      A   
ATOM   1194  OD2 ASP    76       5.282 122.563  22.891  1.00 36.77      A   
ATOM   1195  C   ASP    76       6.874 125.343  19.277  1.00 33.08      A   
ATOM   1196  O   ASP    76       7.536 126.228  19.811  1.00 29.70      A   
ATOM   1197  N   PHE    77       7.192 124.835  18.088  1.00 29.31      A   
ATOM   1198  HN  PHE    77       6.656 124.130  17.630  1.00  0.00      A   
ATOM   1199  CA  PHE    77       8.381 125.319  17.408  1.00 28.13      A   
ATOM   1200  HA  PHE    77       9.207 125.256  18.100  1.00  0.00      A   
ATOM   1201  CB  PHE    77       8.679 124.495  16.156  1.00 30.15      A   
ATOM   1202  HB1 PHE    77       9.192 125.133  15.406  1.00  0.00      A   
ATOM   1203  HB2 PHE    77       7.728 124.102  15.737  1.00  0.00      A   
ATOM   1204  CG  PHE    77       9.569 123.319  16.432  1.00 29.67      A   
ATOM   1205  CD1 PHE    77       9.031 122.095  16.788  1.00 29.33      A   
ATOM   1206  HD1 PHE    77       7.959 121.967  16.803  1.00  0.00      A   
ATOM   1207  CD2 PHE    77      10.953 123.463  16.408  1.00 32.12      A   
ATOM   1208  HD2 PHE    77      11.384 124.413  16.125  1.00  0.00      A   
ATOM   1209  CE1 PHE    77       9.858 121.028  17.126  1.00 30.32      A   
ATOM   1210  HE1 PHE    77       9.426 120.078  17.406  1.00  0.00      A   
ATOM   1211  CE2 PHE    77      11.793 122.403  16.745  1.00 30.90      A   
ATOM   1212  HE2 PHE    77      12.865 122.530  16.725  1.00  0.00      A   
ATOM   1213  CZ  PHE    77      11.242 121.182  17.104  1.00 31.45      A   
ATOM   1214  HZ  PHE    77      11.884 120.355  17.366  1.00  0.00      A   
ATOM   1215  C   PHE    77       8.396 126.796  17.093  1.00 26.65      A   
ATOM   1216  O   PHE    77       9.455 127.369  16.899  1.00 26.64      A   
ATOM   1217  N   LYS    78       7.226 127.413  17.041  1.00 26.73      A   
ATOM   1218  HN  LYS    78       6.359 126.933  17.156  1.00  0.00      A   
ATOM   1219  CA  LYS    78       7.150 128.849  16.808  1.00 28.75      A   
ATOM   1220  HA  LYS    78       7.567 129.059  15.835  1.00  0.00      A   
ATOM   1221  CB  LYS    78       5.689 129.296  16.877  1.00 29.88      A   
ATOM   1222  HB1 LYS    78       5.249 128.896  17.813  1.00  0.00      A   
ATOM   1223  HB2 LYS    78       5.153 128.857  16.010  1.00  0.00      A   
ATOM   1224  CG  LYS    78       5.471 130.793  16.856  1.00 34.69      A   
ATOM   1225  HG1 LYS    78       5.859 131.212  15.903  1.00  0.00      A   
ATOM   1226  HG2 LYS    78       6.019 131.260  17.702  1.00  0.00      A   
ATOM   1227  CD  LYS    78       3.982 131.102  16.980  1.00 38.79      A   
ATOM   1228  HD1 LYS    78       3.602 130.682  17.935  1.00  0.00      A   
ATOM   1229  HD2 LYS    78       3.440 130.625  16.136  1.00  0.00      A   
ATOM   1230  CE  LYS    78       3.718 132.606  16.955  1.00 43.35      A   
ATOM   1231  HE1 LYS    78       3.968 133.013  15.952  1.00  0.00      A   
ATOM   1232  HE2 LYS    78       4.332 133.106  17.735  1.00  0.00      A   
ATOM   1233  NZ  LYS    78       2.288 132.928  17.229  1.00 45.44      A   
ATOM   1234  HZ1 LYS    78       1.954 132.363  18.035  1.00  0.00      A   
ATOM   1235  HZ2 LYS    78       1.716 132.708  16.389  1.00  0.00      A   
ATOM   1236  HZ3 LYS    78       2.198 133.940  17.454  1.00  0.00      A   
ATOM   1237  C   LYS    78       7.950 129.518  17.940  1.00 27.91      A   
ATOM   1238  O   LYS    78       8.697 130.478  17.721  1.00 29.11      A   
ATOM   1239  N   TYR    79       7.799 128.983  19.146  1.00 26.15      A   
ATOM   1240  HN  TYR    79       7.218 128.187  19.304  1.00  0.00      A   
ATOM   1241  CA  TYR    79       8.477 129.528  20.321  1.00 25.93      A   
ATOM   1242  HA  TYR    79       8.646 130.582  20.161  1.00  0.00      A   
ATOM   1243  CB  TYR    79       7.598 129.302  21.551  1.00 25.19      A   
ATOM   1244  HB1 TYR    79       8.005 129.872  22.413  1.00  0.00      A   
ATOM   1245  HB2 TYR    79       7.563 128.218  21.793  1.00  0.00      A   
ATOM   1246  CG  TYR    79       6.177 129.769  21.317  1.00 27.39      A   
ATOM   1247  CD1 TYR    79       5.142 128.853  21.123  1.00 26.54      A   
ATOM   1248  HD1 TYR    79       5.351 127.795  21.179  1.00  0.00      A   
ATOM   1249  CD2 TYR    79       5.876 131.133  21.242  1.00 28.50      A   
ATOM   1250  HD2 TYR    79       6.662 131.857  21.393  1.00  0.00      A   
ATOM   1251  CE1 TYR    79       3.829 129.287  20.856  1.00 28.75      A   
ATOM   1252  HE1 TYR    79       3.037 128.567  20.710  1.00  0.00      A   
ATOM   1253  CE2 TYR    79       4.578 131.576  20.974  1.00 28.74      A   
ATOM   1254  HE2 TYR    79       4.367 132.634  20.915  1.00  0.00      A   
ATOM   1255  CZ  TYR    79       3.561 130.653  20.782  1.00 28.04      A   
ATOM   1256  OH  TYR    79       2.286 131.100  20.513  1.00 27.57      A   
ATOM   1257  HH  TYR    79       1.719 130.333  20.407  1.00  0.00      A   
ATOM   1258  C   TYR    79       9.882 128.956  20.527  1.00 25.76      A   
ATOM   1259  O   TYR    79      10.786 129.661  20.978  1.00 27.41      A   
ATOM   1260  N   ILE    80      10.076 127.687  20.188  1.00 26.06      A   
ATOM   1261  HN  ILE    80       9.345 127.103  19.841  1.00  0.00      A   
ATOM   1262  CA  ILE    80      11.394 127.082  20.311  1.00 25.95      A   
ATOM   1263  HA  ILE    80      11.736 127.228  21.325  1.00  0.00      A   
ATOM   1264  CB  ILE    80      11.334 125.579  19.975  1.00 27.76      A   
ATOM   1265  HB  ILE    80      10.676 125.424  19.094  1.00  0.00      A   
ATOM   1266  CG2 ILE    80      12.720 125.046  19.666  1.00 27.99      A   
ATOM   1267 HG21 ILE    80      13.449 125.421  20.417  1.00  0.00      A   
ATOM   1268 HG22 ILE    80      13.040 125.388  18.659  1.00  0.00      A   
ATOM   1269 HG23 ILE    80      12.715 123.935  19.700  1.00  0.00      A   
ATOM   1270  CG1 ILE    80      10.694 124.832  21.150  1.00 31.26      A   
ATOM   1271 HG11 ILE    80       9.744 125.343  21.414  1.00  0.00      A   
ATOM   1272 HG12 ILE    80      11.384 124.885  22.018  1.00  0.00      A   
ATOM   1273  CD1 ILE    80      10.391 123.378  20.869  1.00 37.97      A   
ATOM   1274  HD1 ILE    80      11.256 122.898  20.363  1.00  0.00      A   
ATOM   1275  HD2 ILE    80       9.504 123.297  20.206  1.00  0.00      A   
ATOM   1276  HD3 ILE    80      10.196 122.841  21.822  1.00  0.00      A   
ATOM   1277  C   ILE    80      12.355 127.818  19.365  1.00 26.90      A   
ATOM   1278  O   ILE    80      13.538 127.999  19.674  1.00 23.27      A   
ATOM   1279  N   ASP    81      11.830 128.269  18.224  1.00 25.85      A   
ATOM   1280  HN  ASP    81      10.874 128.121  17.983  1.00  0.00      A   
ATOM   1281  CA  ASP    81      12.632 129.009  17.257  1.00 27.06      A   
ATOM   1282  HA  ASP    81      13.505 128.417  17.025  1.00  0.00      A   
ATOM   1283  CB  ASP    81      11.822 129.294  15.974  1.00 28.50      A   
ATOM   1284  HB1 ASP    81      12.315 130.118  15.414  1.00  0.00      A   
ATOM   1285  HB2 ASP    81      10.796 129.609  16.259  1.00  0.00      A   
ATOM   1286  CG  ASP    81      11.714 128.083  15.050  1.00 30.51      A   
ATOM   1287  OD1 ASP    81      12.348 127.038  15.314  1.00 28.30      A   
ATOM   1288  OD2 ASP    81      10.985 128.186  14.040  1.00 28.87      A   
ATOM   1289  C   ASP    81      13.165 130.342  17.812  1.00 27.06      A   
ATOM   1290  O   ASP    81      14.082 130.928  17.229  1.00 28.30      A   
ATOM   1291  N   THR    82      12.608 130.832  18.918  1.00 24.39      A   
ATOM   1292  HN  THR    82      11.861 130.379  19.399  1.00  0.00      A   
ATOM   1293  CA  THR    82      13.095 132.094  19.476  1.00 24.58      A   
ATOM   1294  HA  THR    82      13.557 132.650  18.673  1.00  0.00      A   
ATOM   1295  CB  THR    82      11.960 132.933  20.113  1.00 25.15      A   
ATOM   1296  HB  THR    82      12.340 133.944  20.373  1.00  0.00      A   
ATOM   1297  OG1 THR    82      11.482 132.297  21.305  1.00 24.93      A   
ATOM   1298  HG1 THR    82      10.786 132.864  21.647  1.00  0.00      A   
ATOM   1299  CG2 THR    82      10.802 133.089  19.112  1.00 27.22      A   
ATOM   1300 HG21 THR    82      10.580 132.113  18.629  1.00  0.00      A   
ATOM   1301 HG22 THR    82      11.080 133.820  18.323  1.00  0.00      A   
ATOM   1302 HG23 THR    82       9.889 133.438  19.641  1.00  0.00      A   
ATOM   1303  C   THR    82      14.209 131.915  20.504  1.00 25.99      A   
ATOM   1304  O   THR    82      14.738 132.888  21.036  1.00 24.82      A   
ATOM   1305  N   ILE    83      14.567 130.669  20.793  1.00 22.94      A   
ATOM   1306  HN  ILE    83      14.130 129.868  20.390  1.00  0.00      A   
ATOM   1307  CA  ILE    83      15.648 130.430  21.742  1.00 24.34      A   
ATOM   1308  HA  ILE    83      15.428 130.987  22.641  1.00  0.00      A   
ATOM   1309  CB  ILE    83      15.788 128.922  22.069  1.00 21.27      A   
ATOM   1310  HB  ILE    83      15.764 128.335  21.126  1.00  0.00      A   
ATOM   1311  CG2 ILE    83      17.112 128.662  22.799  1.00 24.39      A   
ATOM   1312 HG21 ILE    83      17.268 129.426  23.591  1.00  0.00      A   
ATOM   1313 HG22 ILE    83      17.958 128.720  22.081  1.00  0.00      A   
ATOM   1314 HG23 ILE    83      17.093 127.658  23.273  1.00  0.00      A   
ATOM   1315  CG1 ILE    83      14.597 128.469  22.913  1.00 23.00      A   
ATOM   1316 HG11 ILE    83      13.673 128.901  22.475  1.00  0.00      A   
ATOM   1317 HG12 ILE    83      14.726 128.864  23.942  1.00  0.00      A   
ATOM   1318  CD1 ILE    83      14.429 126.959  22.996  1.00 23.07      A   
ATOM   1319  HD1 ILE    83      15.411 126.477  23.187  1.00  0.00      A   
ATOM   1320  HD2 ILE    83      14.024 126.571  22.037  1.00  0.00      A   
ATOM   1321  HD3 ILE    83      13.739 126.701  23.827  1.00  0.00      A   
ATOM   1322  C   ILE    83      16.946 130.903  21.112  1.00 24.21      A   
ATOM   1323  O   ILE    83      17.310 130.442  20.031  1.00 25.15      A   
ATOM   1324  N   ASP    84      17.645 131.832  21.763  1.00 24.00      A   
ATOM   1325  HN  ASP    84      17.343 132.241  22.621  1.00  0.00      A   
ATOM   1326  CA  ASP    84      18.911 132.288  21.218  1.00 25.09      A   
ATOM   1327  HA  ASP    84      19.163 131.641  20.392  1.00  0.00      A   
ATOM   1328  CB  ASP    84      18.853 133.742  20.741  1.00 27.43      A   
ATOM   1329  HB1 ASP    84      18.244 133.793  19.814  1.00  0.00      A   
ATOM   1330  HB2 ASP    84      19.884 134.090  20.519  1.00  0.00      A   
ATOM   1331  CG  ASP    84      18.251 134.664  21.755  1.00 29.30      A   
ATOM   1332  OD1 ASP    84      18.305 134.351  22.960  1.00 28.20      A   
ATOM   1333  OD2 ASP    84      17.727 135.719  21.334  1.00 31.66      A   
ATOM   1334  C   ASP    84      20.072 132.103  22.182  1.00 24.04      A   
ATOM   1335  O   ASP    84      21.139 132.684  22.000  1.00 23.60      A   
ATOM   1336  N   LYS    85      19.854 131.303  23.220  1.00 24.23      A   
ATOM   1337  HN  LYS    85      18.962 130.900  23.411  1.00  0.00      A   
ATOM   1338  CA  LYS    85      20.933 130.973  24.146  1.00 25.42      A   
ATOM   1339  HA  LYS    85      21.766 130.612  23.560  1.00  0.00      A   
ATOM   1340  CB  LYS    85      21.374 132.175  24.989  1.00 27.81      A   
ATOM   1341  HB1 LYS    85      20.582 132.404  25.733  1.00  0.00      A   
ATOM   1342  HB2 LYS    85      21.507 133.054  24.323  1.00  0.00      A   
ATOM   1343  CG  LYS    85      22.690 131.906  25.727  1.00 33.94      A   
ATOM   1344  HG1 LYS    85      23.482 131.690  24.980  1.00  0.00      A   
ATOM   1345  HG2 LYS    85      22.559 131.016  26.378  1.00  0.00      A   
ATOM   1346  CD  LYS    85      23.138 133.081  26.588  1.00 37.10      A   
ATOM   1347  HD1 LYS    85      22.290 133.410  27.225  1.00  0.00      A   
ATOM   1348  HD2 LYS    85      23.440 133.922  25.929  1.00  0.00      A   
ATOM   1349  CE  LYS    85      24.318 132.690  27.482  1.00 41.78      A   
ATOM   1350  HE1 LYS    85      24.000 131.889  28.184  1.00  0.00      A   
ATOM   1351  HE2 LYS    85      24.661 133.581  28.050  1.00  0.00      A   
ATOM   1352  NZ  LYS    85      25.491 132.171  26.711  1.00 42.94      A   
ATOM   1353  HZ1 LYS    85      25.665 132.785  25.889  1.00  0.00      A   
ATOM   1354  HZ2 LYS    85      25.292 131.203  26.386  1.00  0.00      A   
ATOM   1355  HZ3 LYS    85      26.333 132.164  27.322  1.00  0.00      A   
ATOM   1356  C   LYS    85      20.566 129.835  25.072  1.00 24.94      A   
ATOM   1357  O   LYS    85      19.480 129.809  25.650  1.00 21.81      A   
ATOM   1358  N   ILE    86      21.474 128.872  25.185  1.00 23.10      A   
ATOM   1359  HN  ILE    86      22.325 128.876  24.665  1.00  0.00      A   
ATOM   1360  CA  ILE    86      21.271 127.745  26.087  1.00 22.58      A   
ATOM   1361  HA  ILE    86      20.471 128.012  26.761  1.00  0.00      A   
ATOM   1362  CB  ILE    86      20.917 126.431  25.356  1.00 24.48      A   
ATOM   1363  HB  ILE    86      21.722 126.176  24.634  1.00  0.00      A   
ATOM   1364  CG2 ILE    86      20.770 125.307  26.386  1.00 22.86      A   
ATOM   1365 HG21 ILE    86      20.170 125.659  27.252  1.00  0.00      A   
ATOM   1366 HG22 ILE    86      21.772 124.996  26.752  1.00  0.00      A   
ATOM   1367 HG23 ILE    86      20.253 124.438  25.927  1.00  0.00      A   
ATOM   1368  CG1 ILE    86      19.598 126.588  24.605  1.00 20.69      A   
ATOM   1369 HG11 ILE    86      19.727 127.368  23.826  1.00  0.00      A   
ATOM   1370 HG12 ILE    86      18.821 126.922  25.324  1.00  0.00      A   
ATOM   1371  CD1 ILE    86      19.110 125.304  23.927  1.00 24.11      A   
ATOM   1372  HD1 ILE    86      19.212 124.444  24.623  1.00  0.00      A   
ATOM   1373  HD2 ILE    86      19.717 125.101  23.020  1.00  0.00      A   
ATOM   1374  HD3 ILE    86      18.040 125.409  23.646  1.00  0.00      A   
ATOM   1375  C   ILE    86      22.590 127.531  26.802  1.00 23.45      A   
ATOM   1376  O   ILE    86      23.634 127.438  26.160  1.00 24.86      A   
ATOM   1377  N   LYS    87      22.548 127.465  28.127  1.00 23.39      A   
ATOM   1378  HN  LYS    87      21.701 127.555  28.645  1.00  0.00      A   
ATOM   1379  CA  LYS    87      23.766 127.253  28.895  1.00 25.95      A   
ATOM   1380  HA  LYS    87      24.525 126.883  28.222  1.00  0.00      A   
ATOM   1381  CB  LYS    87      24.228 128.559  29.550  1.00 27.60      A   
ATOM   1382  HB1 LYS    87      23.453 128.884  30.276  1.00  0.00      A   
ATOM   1383  HB2 LYS    87      24.329 129.334  28.761  1.00  0.00      A   
ATOM   1384  CG  LYS    87      25.562 128.439  30.286  1.00 35.80      A   
ATOM   1385  HG1 LYS    87      26.366 128.222  29.551  1.00  0.00      A   
ATOM   1386  HG2 LYS    87      25.504 127.602  31.013  1.00  0.00      A   
ATOM   1387  CD  LYS    87      25.893 129.730  31.029  1.00 43.54      A   
ATOM   1388  HD1 LYS    87      25.087 129.947  31.762  1.00  0.00      A   
ATOM   1389  HD2 LYS    87      25.951 130.567  30.301  1.00  0.00      A   
ATOM   1390  CE  LYS    87      27.223 129.614  31.765  1.00 49.02      A   
ATOM   1391  HE1 LYS    87      28.044 129.462  31.032  1.00  0.00      A   
ATOM   1392  HE2 LYS    87      27.183 128.763  32.478  1.00  0.00      A   
ATOM   1393  NZ  LYS    87      27.534 130.850  32.547  1.00 55.38      A   
ATOM   1394  HZ1 LYS    87      26.685 131.156  33.064  1.00  0.00      A   
ATOM   1395  HZ2 LYS    87      27.836 131.604  31.898  1.00  0.00      A   
ATOM   1396  HZ3 LYS    87      28.297 130.648  33.224  1.00  0.00      A   
ATOM   1397  C   LYS    87      23.520 126.207  29.963  1.00 25.67      A   
ATOM   1398  O   LYS    87      22.579 126.309  30.745  1.00 24.83      A   
ATOM   1399  N   VAL    88      24.358 125.180  29.969  1.00 26.61      A   
ATOM   1400  HN  VAL    88      25.105 125.095  29.314  1.00  0.00      A   
ATOM   1401  CA  VAL    88      24.229 124.115  30.945  1.00 25.95      A   
ATOM   1402  HA  VAL    88      23.285 124.241  31.452  1.00  0.00      A   
ATOM   1403  CB  VAL    88      24.289 122.731  30.268  1.00 27.53      A   
ATOM   1404  HB  VAL    88      25.180 122.681  29.608  1.00  0.00      A   
ATOM   1405  CG1 VAL    88      24.375 121.623  31.327  1.00 26.23      A   
ATOM   1406 HG11 VAL    88      23.645 121.816  32.143  1.00  0.00      A   
ATOM   1407 HG12 VAL    88      25.396 121.596  31.764  1.00  0.00      A   
ATOM   1408 HG13 VAL    88      24.140 120.640  30.866  1.00  0.00      A   
ATOM   1409  CG2 VAL    88      23.056 122.542  29.405  1.00 24.24      A   
ATOM   1410 HG21 VAL    88      22.862 123.459  28.810  1.00  0.00      A   
ATOM   1411 HG22 VAL    88      22.171 122.342  30.048  1.00  0.00      A   
ATOM   1412 HG23 VAL    88      23.210 121.692  28.706  1.00  0.00      A   
ATOM   1413  C   VAL    88      25.390 124.232  31.906  1.00 27.48      A   
ATOM   1414  O   VAL    88      26.512 124.523  31.489  1.00 28.56      A   
ATOM   1415  N   GLU    89      25.109 124.030  33.189  1.00 26.55      A   
ATOM   1416  HN  GLU    89      24.183 123.834  33.503  1.00  0.00      A   
ATOM   1417  CA  GLU    89      26.137 124.083  34.222  1.00 30.96      A   
ATOM   1418  HA  GLU    89      27.100 124.072  33.735  1.00  0.00      A   
ATOM   1419  CB  GLU    89      25.987 125.344  35.075  1.00 32.03      A   
ATOM   1420  HB1 GLU    89      26.634 125.248  35.972  1.00  0.00      A   
ATOM   1421  HB2 GLU    89      24.930 125.430  35.402  1.00  0.00      A   
ATOM   1422  CG  GLU    89      26.374 126.617  34.328  1.00 38.25      A   
ATOM   1423  HG1 GLU    89      25.726 126.718  33.431  1.00  0.00      A   
ATOM   1424  HG2 GLU    89      27.433 126.537  34.006  1.00  0.00      A   
ATOM   1425  CD  GLU    89      26.222 127.863  35.173  1.00 43.96      A   
ATOM   1426  OE1 GLU    89      25.070 128.263  35.448  1.00 49.99      A   
ATOM   1427  OE2 GLU    89      27.255 128.440  35.569  1.00 47.81      A   
ATOM   1428  C   GLU    89      25.970 122.838  35.067  1.00 29.53      A   
ATOM   1429  O   GLU    89      24.860 122.507  35.483  1.00 30.30      A   
ATOM   1430  N   TRP    90      27.073 122.140  35.309  1.00 28.31      A   
ATOM   1431  HN  TRP    90      27.967 122.422  34.972  1.00  0.00      A   
ATOM   1432  CA  TRP    90      27.032 120.909  36.091  1.00 28.11      A   
ATOM   1433  HA  TRP    90      26.045 120.481  36.000  1.00  0.00      A   
ATOM   1434  CB  TRP    90      28.088 119.938  35.568  1.00 27.74      A   
ATOM   1435  HB1 TRP    90      28.242 119.128  36.313  1.00  0.00      A   
ATOM   1436  HB2 TRP    90      29.044 120.482  35.418  1.00  0.00      A   
ATOM   1437  CG  TRP    90      27.673 119.324  34.266  1.00 27.35      A   
ATOM   1438  CD2 TRP    90      27.804 119.905  32.960  1.00 27.36      A   
ATOM   1439  CD1 TRP    90      27.036 118.129  34.091  1.00 26.24      A   
ATOM   1440  HD1 TRP    90      26.785 117.441  34.885  1.00  0.00      A   
ATOM   1441  NE1 TRP    90      26.761 117.930  32.761  1.00 27.11      A   
ATOM   1442  HE1 TRP    90      26.311 117.149  32.386  1.00  0.00      A   
ATOM   1443  CE2 TRP    90      27.220 119.004  32.043  1.00 27.00      A   
ATOM   1444  CE3 TRP    90      28.355 121.103  32.476  1.00 23.54      A   
ATOM   1445  HE3 TRP    90      28.810 121.825  33.138  1.00  0.00      A   
ATOM   1446  CZ2 TRP    90      27.171 119.257  30.663  1.00 25.57      A   
ATOM   1447  HZ2 TRP    90      26.723 118.564  29.965  1.00  0.00      A   
ATOM   1448  CZ3 TRP    90      28.309 121.355  31.107  1.00 26.92      A   
ATOM   1449  HZ3 TRP    90      28.731 122.271  30.721  1.00  0.00      A   
ATOM   1450  CH2 TRP    90      27.721 120.433  30.216  1.00 27.74      A   
ATOM   1451  HH2 TRP    90      27.702 120.657  29.159  1.00  0.00      A   
ATOM   1452  C   TRP    90      27.226 121.188  37.569  1.00 28.50      A   
ATOM   1453  O   TRP    90      28.255 121.707  37.989  1.00 29.13      A   
ATOM   1454  N   LEU    91      26.212 120.823  38.342  1.00 29.11      A   
ATOM   1455  HN  LEU    91      25.411 120.363  37.968  1.00  0.00      A   
ATOM   1456  CA  LEU    91      26.182 121.057  39.772  1.00 30.62      A   
ATOM   1457  HA  LEU    91      26.371 122.105  39.950  1.00  0.00      A   
ATOM   1458  CB  LEU    91      24.811 120.654  40.321  1.00 31.21      A   
ATOM   1459  HB1 LEU    91      24.809 120.823  41.418  1.00  0.00      A   
ATOM   1460  HB2 LEU    91      24.658 119.572  40.123  1.00  0.00      A   
ATOM   1461  CG  LEU    91      23.635 121.431  39.706  1.00 30.88      A   
ATOM   1462  HG  LEU    91      23.631 121.287  38.605  1.00  0.00      A   
ATOM   1463  CD1 LEU    91      22.316 120.934  40.288  1.00 31.54      A   
ATOM   1464 HD11 LEU    91      22.402 120.825  41.390  1.00  0.00      A   
ATOM   1465 HD12 LEU    91      22.060 119.944  39.852  1.00  0.00      A   
ATOM   1466 HD13 LEU    91      21.506 121.661  40.064  1.00  0.00      A   
ATOM   1467  CD2 LEU    91      23.827 122.924  39.977  1.00 33.15      A   
ATOM   1468 HD21 LEU    91      24.878 123.217  39.770  1.00  0.00      A   
ATOM   1469 HD22 LEU    91      23.600 123.148  41.042  1.00  0.00      A   
ATOM   1470 HD23 LEU    91      23.157 123.517  39.319  1.00  0.00      A   
ATOM   1471  C   LEU    91      27.278 120.385  40.585  1.00 30.64      A   
ATOM   1472  O   LEU    91      27.645 120.889  41.645  1.00 32.88      A   
ATOM   1473  N   ALA    92      27.790 119.260  40.094  1.00 32.65      A   
ATOM   1474  HN  ALA    92      27.485 118.873  39.227  1.00  0.00      A   
ATOM   1475  CA  ALA    92      28.834 118.518  40.797  1.00 33.94      A   
ATOM   1476  HA  ALA    92      28.495 118.334  41.806  1.00  0.00      A   
ATOM   1477  CB  ALA    92      29.118 117.206  40.086  1.00 34.41      A   
ATOM   1478  HB1 ALA    92      29.192 117.373  38.991  1.00  0.00      A   
ATOM   1479  HB2 ALA    92      28.295 116.485  40.280  1.00  0.00      A   
ATOM   1480  HB3 ALA    92      30.080 116.781  40.446  1.00  0.00      A   
ATOM   1481  C   ALA    92      30.114 119.319  40.923  1.00 35.86      A   
ATOM   1482  O   ALA    92      30.978 118.980  41.730  1.00 34.97      A   
ATOM   1483  N   LEU    93      30.241 120.377  40.127  1.00 38.37      A   
ATOM   1484  HN  LEU    93      29.539 120.641  39.470  1.00  0.00      A   
ATOM   1485  CA  LEU    93      31.432 121.216  40.176  1.00 40.70      A   
ATOM   1486  HA  LEU    93      32.286 120.574  40.334  1.00  0.00      A   
ATOM   1487  CB  LEU    93      31.598 122.008  38.875  1.00 38.44      A   
ATOM   1488  HB1 LEU    93      32.485 122.662  38.996  1.00  0.00      A   
ATOM   1489  HB2 LEU    93      30.694 122.640  38.755  1.00  0.00      A   
ATOM   1490  CG  LEU    93      31.784 121.219  37.568  1.00 35.57      A   
ATOM   1491  HG  LEU    93      30.844 120.681  37.320  1.00  0.00      A   
ATOM   1492  CD1 LEU    93      32.134 122.182  36.442  1.00 35.75      A   
ATOM   1493 HD11 LEU    93      32.905 122.906  36.785  1.00  0.00      A   
ATOM   1494 HD12 LEU    93      31.229 122.748  36.133  1.00  0.00      A   
ATOM   1495 HD13 LEU    93      32.538 121.618  35.574  1.00  0.00      A   
ATOM   1496  CD2 LEU    93      32.889 120.188  37.727  1.00 36.28      A   
ATOM   1497 HD21 LEU    93      32.774 119.651  38.693  1.00  0.00      A   
ATOM   1498 HD22 LEU    93      33.879 120.691  37.716  1.00  0.00      A   
ATOM   1499 HD23 LEU    93      32.837 119.447  36.901  1.00  0.00      A   
ATOM   1500  C   LEU    93      31.368 122.179  41.357  1.00 46.06      A   
ATOM   1501  O   LEU    93      32.396 122.691  41.797  1.00 47.27      A   
ATOM   1502  N   GLU    94      30.160 122.416  41.869  1.00 49.77      A   
ATOM   1503  HN  GLU    94      29.339 121.986  41.502  1.00  0.00      A   
ATOM   1504  CA  GLU    94      29.957 123.321  43.002  1.00 54.48      A   
ATOM   1505  HA  GLU    94      30.770 124.032  43.014  1.00  0.00      A   
ATOM   1506  CB  GLU    94      28.616 124.046  42.870  1.00 58.28      A   
ATOM   1507  HB1 GLU    94      28.529 124.770  43.707  1.00  0.00      A   
ATOM   1508  HB2 GLU    94      27.805 123.293  42.959  1.00  0.00      A   
ATOM   1509  CG  GLU    94      28.423 124.799  41.570  1.00 66.76      A   
ATOM   1510  HG1 GLU    94      28.611 124.110  40.720  1.00  0.00      A   
ATOM   1511  HG2 GLU    94      29.147 125.640  41.526  1.00  0.00      A   
ATOM   1512  CD  GLU    94      27.017 125.361  41.437  1.00 72.48      A   
ATOM   1513  OE1 GLU    94      26.050 124.572  41.534  1.00 75.76      A   
ATOM   1514  OE2 GLU    94      26.877 126.589  41.236  1.00 76.71      A   
ATOM   1515  C   GLU    94      29.987 122.583  44.343  1.00 53.57      A   
ATOM   1516  O   GLU    94      30.380 123.149  45.362  1.00 54.66      A   
ATOM   1517  N   SER    95      29.561 121.324  44.337  1.00 53.15      A   
ATOM   1518  HN  SER    95      29.240 120.878  43.506  1.00  0.00      A   
ATOM   1519  CA  SER    95      29.537 120.512  45.551  1.00 52.29      A   
ATOM   1520  HA  SER    95      30.420 120.745  46.128  1.00  0.00      A   
ATOM   1521  CB  SER    95      28.275 120.807  46.367  1.00 53.16      A   
ATOM   1522  HB1 SER    95      27.406 120.910  45.684  1.00  0.00      A   
ATOM   1523  HB2 SER    95      28.412 121.752  46.937  1.00  0.00      A   
ATOM   1524  OG  SER    95      28.010 119.757  47.285  1.00 51.83      A   
ATOM   1525  HG1 SER    95      27.213 120.011  47.754  1.00  0.00      A   
ATOM   1526  C   SER    95      29.576 119.030  45.220  1.00 52.04      A   
ATOM   1527  O   SER    95      28.917 118.581  44.283  1.00 52.61      A   
ATOM   1528  N   GLU    96      30.335 118.266  46.000  1.00 51.76      A   
ATOM   1529  HN  GLU    96      30.853 118.632  46.769  1.00  0.00      A   
ATOM   1530  CA  GLU    96      30.447 116.833  45.762  1.00 51.93      A   
ATOM   1531  HA  GLU    96      30.482 116.673  44.694  1.00  0.00      A   
ATOM   1532  CB  GLU    96      31.713 116.274  46.428  1.00 56.17      A   
ATOM   1533  HB1 GLU    96      32.506 116.208  45.654  1.00  0.00      A   
ATOM   1534  HB2 GLU    96      31.483 115.253  46.797  1.00  0.00      A   
ATOM   1535  CG  GLU    96      32.263 117.087  47.598  1.00 63.25      A   
ATOM   1536  HG1 GLU    96      32.172 118.167  47.357  1.00  0.00      A   
ATOM   1537  HG2 GLU    96      33.335 116.832  47.737  1.00  0.00      A   
ATOM   1538  CD  GLU    96      31.537 116.827  48.906  1.00 67.74      A   
ATOM   1539  OE1 GLU    96      30.350 117.206  49.015  1.00 71.51      A   
ATOM   1540  OE2 GLU    96      32.159 116.243  49.824  1.00 69.06      A   
ATOM   1541  C   GLU    96      29.223 116.043  46.201  1.00 49.77      A   
ATOM   1542  O   GLU    96      29.173 114.823  46.040  1.00 48.38      A   
ATOM   1543  N   MET    97      28.230 116.737  46.748  1.00 46.91      A   
ATOM   1544  HN  MET    97      28.274 117.724  46.884  1.00  0.00      A   
ATOM   1545  CA  MET    97      27.010 116.072  47.179  1.00 44.54      A   
ATOM   1546  HA  MET    97      27.276 115.095  47.555  1.00  0.00      A   
ATOM   1547  CB  MET    97      26.312 116.891  48.269  1.00 44.44      A   
ATOM   1548  HB1 MET    97      25.299 116.468  48.438  1.00  0.00      A   
ATOM   1549  HB2 MET    97      26.211 117.939  47.916  1.00  0.00      A   
ATOM   1550  CG  MET    97      27.064 116.892  49.588  1.00 45.08      A   
ATOM   1551  HG1 MET    97      26.485 117.478  50.333  1.00  0.00      A   
ATOM   1552  HG2 MET    97      28.047 117.389  49.443  1.00  0.00      A   
ATOM   1553  SD  MET    97      27.309 115.207  50.186  1.00 45.28      A   
ATOM   1554  CE  MET    97      28.953 114.834  49.592  1.00 49.92      A   
ATOM   1555  HE1 MET    97      29.651 115.679  49.779  1.00  0.00      A   
ATOM   1556  HE2 MET    97      28.931 114.643  48.498  1.00  0.00      A   
ATOM   1557  HE3 MET    97      29.353 113.937  50.110  1.00  0.00      A   
ATOM   1558  C   MET    97      26.091 115.882  45.978  1.00 43.41      A   
ATOM   1559  O   MET    97      25.088 115.162  46.046  1.00 41.80      A   
ATOM   1560  N   TYR    98      26.446 116.534  44.876  1.00 42.64      A   
ATOM   1561  HN  TYR    98      27.252 117.121  44.840  1.00  0.00      A   
ATOM   1562  CA  TYR    98      25.669 116.427  43.647  1.00 39.70      A   
ATOM   1563  HA  TYR    98      24.653 116.177  43.916  1.00  0.00      A   
ATOM   1564  CB  TYR    98      25.701 117.739  42.863  1.00 40.48      A   
ATOM   1565  HB1 TYR    98      25.355 117.549  41.825  1.00  0.00      A   
ATOM   1566  HB2 TYR    98      26.741 118.130  42.854  1.00  0.00      A   
ATOM   1567  CG  TYR    98      24.825 118.830  43.426  1.00 40.91      A   
ATOM   1568  CD1 TYR    98      25.370 120.047  43.831  1.00 41.61      A   
ATOM   1569  HD1 TYR    98      26.436 120.202  43.758  1.00  0.00      A   
ATOM   1570  CD2 TYR    98      23.444 118.656  43.535  1.00 43.48      A   
ATOM   1571  HD2 TYR    98      23.000 117.721  43.227  1.00  0.00      A   
ATOM   1572  CE1 TYR    98      24.562 121.070  44.329  1.00 42.24      A   
ATOM   1573  HE1 TYR    98      25.000 122.008  44.635  1.00  0.00      A   
ATOM   1574  CE2 TYR    98      22.629 119.672  44.036  1.00 43.13      A   
ATOM   1575  HE2 TYR    98      21.562 119.522  44.117  1.00  0.00      A   
ATOM   1576  CZ  TYR    98      23.195 120.874  44.428  1.00 43.94      A   
ATOM   1577  OH  TYR    98      22.394 121.883  44.922  1.00 45.79      A   
ATOM   1578  HH  TYR    98      22.957 122.630  45.138  1.00  0.00      A   
ATOM   1579  C   TYR    98      26.218 115.324  42.769  1.00 38.02      A   
ATOM   1580  O   TYR    98      27.430 115.134  42.677  1.00 38.13      A   
ATOM   1581  N   ASP    99      25.313 114.598  42.128  1.00 35.84      A   
ATOM   1582  HN  ASP    99      24.336 114.758  42.246  1.00  0.00      A   
ATOM   1583  CA  ASP    99      25.667 113.529  41.217  1.00 34.26      A   
ATOM   1584  HA  ASP    99      26.398 112.896  41.700  1.00  0.00      A   
ATOM   1585  CB  ASP    99      24.408 112.735  40.871  1.00 35.86      A   
ATOM   1586  HB1 ASP    99      23.687 113.410  40.362  1.00  0.00      A   
ATOM   1587  HB2 ASP    99      23.953 112.357  41.811  1.00  0.00      A   
ATOM   1588  CG  ASP    99      24.677 111.554  39.963  1.00 38.46      A   
ATOM   1589  OD1 ASP    99      24.337 110.417  40.367  1.00 40.68      A   
ATOM   1590  OD2 ASP    99      25.209 111.747  38.847  1.00 37.26      A   
ATOM   1591  C   ASP    99      26.250 114.194  39.962  1.00 35.44      A   
ATOM   1592  O   ASP    99      25.873 115.314  39.598  1.00 32.00      A   
ATOM   1593  N   THR   100      27.175 113.498  39.314  1.00 33.31      A   
ATOM   1594  HN  THR   100      27.467 112.596  39.624  1.00  0.00      A   
ATOM   1595  CA  THR   100      27.825 113.995  38.114  1.00 34.03      A   
ATOM   1596  HA  THR   100      28.301 114.936  38.346  1.00  0.00      A   
ATOM   1597  CB  THR   100      28.870 112.951  37.649  1.00 32.82      A   
ATOM   1598  HB  THR   100      28.674 111.973  38.137  1.00  0.00      A   
ATOM   1599  OG1 THR   100      30.182 113.404  38.014  1.00 38.30      A   
ATOM   1600  HG1 THR   100      30.790 112.727  37.707  1.00  0.00      A   
ATOM   1601  CG2 THR   100      28.783 112.709  36.170  1.00 37.63      A   
ATOM   1602 HG21 THR   100      28.698 113.676  35.629  1.00  0.00      A   
ATOM   1603 HG22 THR   100      27.887 112.094  35.940  1.00  0.00      A   
ATOM   1604 HG23 THR   100      29.697 112.185  35.818  1.00  0.00      A   
ATOM   1605  C   THR   100      26.830 114.327  36.988  1.00 33.57      A   
ATOM   1606  O   THR   100      27.146 115.083  36.057  1.00 31.86      A   
ATOM   1607  N   ARG   101      25.627 113.770  37.083  1.00 34.28      A   
ATOM   1608  HN  ARG   101      25.379 113.175  37.844  1.00  0.00      A   
ATOM   1609  CA  ARG   101      24.593 113.993  36.079  1.00 32.77      A   
ATOM   1610  HA  ARG   101      25.076 114.225  35.142  1.00  0.00      A   
ATOM   1611  CB  ARG   101      23.728 112.735  35.942  1.00 34.79      A   
ATOM   1612  HB1 ARG   101      22.847 112.984  35.312  1.00  0.00      A   
ATOM   1613  HB2 ARG   101      23.376 112.441  36.953  1.00  0.00      A   
ATOM   1614  CG  ARG   101      24.439 111.553  35.320  1.00 37.00      A   
ATOM   1615  HG1 ARG   101      25.450 111.456  35.770  1.00  0.00      A   
ATOM   1616  HG2 ARG   101      24.548 111.723  34.228  1.00  0.00      A   
ATOM   1617  CD  ARG   101      23.663 110.268  35.553  1.00 38.72      A   
ATOM   1618  HD1 ARG   101      24.141 109.434  34.995  1.00  0.00      A   
ATOM   1619  HD2 ARG   101      22.612 110.398  35.216  1.00  0.00      A   
ATOM   1620  NE  ARG   101      23.636 109.902  36.968  1.00 39.58      A   
ATOM   1621  HE  ARG   101      24.175 110.453  37.604  1.00  0.00      A   
ATOM   1622  CZ  ARG   101      22.941 108.881  37.463  1.00 40.94      A   
ATOM   1623  NH1 ARG   101      22.208 108.121  36.660  1.00 40.88      A   
ATOM   1624 HH11 ARG   101      22.177 108.314  35.679  1.00  0.00      A   
ATOM   1625 HH12 ARG   101      21.686 107.355  37.035  1.00  0.00      A   
ATOM   1626  NH2 ARG   101      22.986 108.615  38.760  1.00 41.31      A   
ATOM   1627 HH21 ARG   101      23.543 109.181  39.369  1.00  0.00      A   
ATOM   1628 HH22 ARG   101      22.463 107.847  39.131  1.00  0.00      A   
ATOM   1629  C   ARG   101      23.689 115.187  36.373  1.00 31.83      A   
ATOM   1630  O   ARG   101      22.849 115.541  35.550  1.00 31.04      A   
ATOM   1631  N   ASP   102      23.862 115.809  37.532  1.00 31.10      A   
ATOM   1632  HN  ASP   102      24.567 115.539  38.182  1.00  0.00      A   
ATOM   1633  CA  ASP   102      23.021 116.936  37.922  1.00 31.59      A   
ATOM   1634  HA  ASP   102      22.012 116.730  37.596  1.00  0.00      A   
ATOM   1635  CB  ASP   102      23.064 117.130  39.440  1.00 32.74      A   
ATOM   1636  HB1 ASP   102      22.390 117.969  39.716  1.00  0.00      A   
ATOM   1637  HB2 ASP   102      24.102 117.380  39.743  1.00  0.00      A   
ATOM   1638  CG  ASP   102      22.625 115.889  40.199  1.00 32.67      A   
ATOM   1639  OD1 ASP   102      21.961 115.009  39.603  1.00 33.13      A   
ATOM   1640  OD2 ASP   102      22.942 115.799  41.398  1.00 36.67      A   
ATOM   1641  C   ASP   102      23.412 118.225  37.223  1.00 30.49      A   
ATOM   1642  O   ASP   102      24.591 118.555  37.120  1.00 29.29      A   
ATOM   1643  N   PHE   103      22.419 118.978  36.764  1.00 28.08      A   
ATOM   1644  HN  PHE   103      21.456 118.749  36.882  1.00  0.00      A   
ATOM   1645  CA  PHE   103      22.733 120.205  36.050  1.00 26.76      A   
ATOM   1646  HA  PHE   103      23.572 120.680  36.536  1.00  0.00      A   
ATOM   1647  CB  PHE   103      23.075 119.859  34.596  1.00 24.87      A   
ATOM   1648  HB1 PHE   103      23.805 119.022  34.580  1.00  0.00      A   
ATOM   1649  HB2 PHE   103      23.507 120.753  34.098  1.00  0.00      A   
ATOM   1650  CG  PHE   103      21.879 119.426  33.779  1.00 24.92      A   
ATOM   1651  CD1 PHE   103      21.182 120.351  32.998  1.00 24.45      A   
ATOM   1652  HD1 PHE   103      21.528 121.373  32.949  1.00  0.00      A   
ATOM   1653  CD2 PHE   103      21.421 118.113  33.827  1.00 26.53      A   
ATOM   1654  HD2 PHE   103      21.951 117.386  34.423  1.00  0.00      A   
ATOM   1655  CE1 PHE   103      20.048 119.976  32.280  1.00 25.06      A   
ATOM   1656  HE1 PHE   103      19.522 120.705  31.682  1.00  0.00      A   
ATOM   1657  CE2 PHE   103      20.282 117.722  33.111  1.00 26.18      A   
ATOM   1658  HE2 PHE   103      19.935 116.700  33.160  1.00  0.00      A   
ATOM   1659  CZ  PHE   103      19.592 118.662  32.333  1.00 26.09      A   
ATOM   1660  HZ  PHE   103      18.714 118.369  31.777  1.00  0.00      A   
ATOM   1661  C   PHE   103      21.608 121.221  36.044  1.00 26.04      A   
ATOM   1662  O   PHE   103      20.453 120.886  36.296  1.00 26.15      A   
ATOM   1663  N   SER   104      21.972 122.469  35.775  1.00 26.19      A   
ATOM   1664  HN  SER   104      22.925 122.734  35.654  1.00  0.00      A   
ATOM   1665  CA  SER   104      20.982 123.531  35.639  1.00 28.19      A   
ATOM   1666  HA  SER   104      20.024 123.128  35.935  1.00  0.00      A   
ATOM   1667  CB  SER   104      21.329 124.747  36.507  1.00 28.05      A   
ATOM   1668  HB1 SER   104      21.466 124.425  37.561  1.00  0.00      A   
ATOM   1669  HB2 SER   104      20.506 125.491  36.451  1.00  0.00      A   
ATOM   1670  OG  SER   104      22.521 125.360  36.064  1.00 32.72      A   
ATOM   1671  HG1 SER   104      22.669 126.105  36.651  1.00  0.00      A   
ATOM   1672  C   SER   104      21.076 123.913  34.171  1.00 27.65      A   
ATOM   1673  O   SER   104      22.163 123.889  33.577  1.00 28.48      A   
ATOM   1674  N   ILE   105      19.947 124.244  33.567  1.00 26.52      A   
ATOM   1675  HN  ILE   105      19.061 124.231  34.024  1.00  0.00      A   
ATOM   1676  CA  ILE   105      19.967 124.649  32.177  1.00 25.25      A   
ATOM   1677  HA  ILE   105      20.997 124.807  31.895  1.00  0.00      A   
ATOM   1678  CB  ILE   105      19.329 123.590  31.269  1.00 24.59      A   
ATOM   1679  HB  ILE   105      19.922 122.652  31.322  1.00  0.00      A   
ATOM   1680  CG2 ILE   105      17.892 123.310  31.711  1.00 25.90      A   
ATOM   1681 HG21 ILE   105      17.362 124.265  31.915  1.00  0.00      A   
ATOM   1682 HG22 ILE   105      17.894 122.700  32.639  1.00  0.00      A   
ATOM   1683 HG23 ILE   105      17.349 122.768  30.907  1.00  0.00      A   
ATOM   1684  CG1 ILE   105      19.426 124.047  29.806  1.00 24.66      A   
ATOM   1685 HG11 ILE   105      20.465 124.384  29.610  1.00  0.00      A   
ATOM   1686 HG12 ILE   105      18.735 124.904  29.658  1.00  0.00      A   
ATOM   1687  CD1 ILE   105      19.076 122.975  28.812  1.00 21.53      A   
ATOM   1688  HD1 ILE   105      18.154 122.444  29.132  1.00  0.00      A   
ATOM   1689  HD2 ILE   105      19.905 122.239  28.744  1.00  0.00      A   
ATOM   1690  HD3 ILE   105      18.895 123.429  27.814  1.00  0.00      A   
ATOM   1691  C   ILE   105      19.215 125.977  32.099  1.00 25.58      A   
ATOM   1692  O   ILE   105      18.124 126.126  32.647  1.00 23.36      A   
ATOM   1693  N   THR   106      19.840 126.932  31.432  1.00 24.18      A   
ATOM   1694  HN  THR   106      20.722 126.774  30.995  1.00  0.00      A   
ATOM   1695  CA  THR   106      19.296 128.266  31.287  1.00 23.44      A   
ATOM   1696  HA  THR   106      18.371 128.317  31.843  1.00  0.00      A   
ATOM   1697  CB  THR   106      20.297 129.291  31.818  1.00 25.47      A   
ATOM   1698  HB  THR   106      21.264 129.192  31.282  1.00  0.00      A   
ATOM   1699  OG1 THR   106      20.508 129.055  33.214  1.00 26.26      A   
ATOM   1700  HG1 THR   106      21.139 129.718  33.502  1.00  0.00      A   
ATOM   1701  CG2 THR   106      19.781 130.716  31.597  1.00 24.72      A   
ATOM   1702 HG21 THR   106      18.710 130.784  31.886  1.00  0.00      A   
ATOM   1703 HG22 THR   106      19.877 130.990  30.525  1.00  0.00      A   
ATOM   1704 HG23 THR   106      20.362 131.430  32.219  1.00  0.00      A   
ATOM   1705  C   THR   106      18.998 128.574  29.836  1.00 24.07      A   
ATOM   1706  O   THR   106      19.879 128.483  28.971  1.00 24.25      A   
ATOM   1707  N   PHE   107      17.751 128.955  29.579  1.00 22.58      A   
ATOM   1708  HN  PHE   107      17.058 129.021  30.293  1.00  0.00      A   
ATOM   1709  CA  PHE   107      17.321 129.301  28.235  1.00 23.32      A   
ATOM   1710  HA  PHE   107      18.104 129.008  27.552  1.00  0.00      A   
ATOM   1711  CB  PHE   107      16.013 128.603  27.865  1.00 22.80      A   
ATOM   1712  HB1 PHE   107      15.704 128.931  26.850  1.00  0.00      A   
ATOM   1713  HB2 PHE   107      15.235 128.876  28.608  1.00  0.00      A   
ATOM   1714  CG  PHE   107      16.086 127.117  27.838  1.00 25.01      A   
ATOM   1715  CD1 PHE   107      15.899 126.375  28.997  1.00 26.65      A   
ATOM   1716  HD1 PHE   107      15.750 126.881  29.940  1.00  0.00      A   
ATOM   1717  CD2 PHE   107      16.284 126.455  26.636  1.00 28.09      A   
ATOM   1718  HD2 PHE   107      16.433 127.023  25.731  1.00  0.00      A   
ATOM   1719  CE1 PHE   107      15.901 124.982  28.952  1.00 22.58      A   
ATOM   1720  HE1 PHE   107      15.750 124.410  29.855  1.00  0.00      A   
ATOM   1721  CE2 PHE   107      16.290 125.064  26.585  1.00 25.90      A   
ATOM   1722  HE2 PHE   107      16.444 124.556  25.645  1.00  0.00      A   
ATOM   1723  CZ  PHE   107      16.098 124.337  27.745  1.00 25.68      A   
ATOM   1724  HZ  PHE   107      16.101 123.258  27.708  1.00  0.00      A   
ATOM   1725  C   PHE   107      16.996 130.782  28.145  1.00 23.02      A   
ATOM   1726  O   PHE   107      16.500 131.367  29.103  1.00 24.90      A   
ATOM   1727  N   HIS   108      17.281 131.384  26.999  1.00 24.27      A   
ATOM   1728  HN  HIS   108      17.785 130.945  26.261  1.00  0.00      A   
ATOM   1729  CA  HIS   108      16.843 132.760  26.785  1.00 23.79      A   
ATOM   1730  HA  HIS   108      16.282 133.055  27.658  1.00  0.00      A   
ATOM   1731  ND1 HIS   108      17.456 135.707  25.041  1.00 29.29      A   
ATOM   1732  HD1 HIS   108      17.811 135.280  24.209  1.00  0.00      A   
ATOM   1733  NE2 HIS   108      16.542 137.126  26.361  1.00 28.21      A   
ATOM   1734  HE2 HIS   108      16.084 137.949  26.698  1.00  0.00      A   
ATOM   1735  CE1 HIS   108      16.877 136.894  25.104  1.00 26.90      A   
ATOM   1736  HE1 HIS   108      16.710 137.554  24.278  1.00  0.00      A   
ATOM   1737  CD2 HIS   108      16.923 136.051  27.131  1.00 28.97      A   
ATOM   1738  HD2 HIS   108      16.756 136.016  28.200  1.00  0.00      A   
ATOM   1739  CG  HIS   108      17.496 135.147  26.301  1.00 26.33      A   
ATOM   1740  CB  HIS   108      17.986 133.749  26.555  1.00 25.32      A   
ATOM   1741  HB1 HIS   108      18.579 133.418  25.677  1.00  0.00      A   
ATOM   1742  HB2 HIS   108      18.639 133.762  27.454  1.00  0.00      A   
ATOM   1743  C   HIS   108      15.990 132.694  25.523  1.00 22.83      A   
ATOM   1744  O   HIS   108      16.413 132.124  24.515  1.00 22.56      A   
ATOM   1745  N   PHE   109      14.779 133.250  25.591  1.00 23.74      A   
ATOM   1746  HN  PHE   109      14.438 133.670  26.428  1.00  0.00      A   
ATOM   1747  CA  PHE   109      13.876 133.280  24.449  1.00 23.09      A   
ATOM   1748  HA  PHE   109      14.291 132.637  23.686  1.00  0.00      A   
ATOM   1749  CB  PHE   109      12.467 132.810  24.820  1.00 21.98      A   
ATOM   1750  HB1 PHE   109      11.829 132.830  23.911  1.00  0.00      A   
ATOM   1751  HB2 PHE   109      12.053 133.489  25.594  1.00  0.00      A   
ATOM   1752  CG  PHE   109      12.393 131.415  25.375  1.00 22.75      A   
ATOM   1753  CD1 PHE   109      12.627 131.178  26.728  1.00 23.73      A   
ATOM   1754  HD1 PHE   109      12.908 131.999  27.371  1.00  0.00      A   
ATOM   1755  CD2 PHE   109      12.037 130.347  24.557  1.00 22.90      A   
ATOM   1756  HD2 PHE   109      11.856 130.514  23.506  1.00  0.00      A   
ATOM   1757  CE1 PHE   109      12.506 129.897  27.264  1.00 25.66      A   
ATOM   1758  HE1 PHE   109      12.689 129.727  28.315  1.00  0.00      A   
ATOM   1759  CE2 PHE   109      11.913 129.060  25.086  1.00 24.32      A   
ATOM   1760  HE2 PHE   109      11.635 128.238  24.443  1.00  0.00      A   
ATOM   1761  CZ  PHE   109      12.147 128.835  26.433  1.00 22.88      A   
ATOM   1762  HZ  PHE   109      12.051 127.838  26.839  1.00  0.00      A   
ATOM   1763  C   PHE   109      13.761 134.740  24.015  1.00 24.92      A   
ATOM   1764  O   PHE   109      13.550 135.609  24.852  1.00 26.28      A   
ATOM   1765  N   HIS   110      13.877 134.991  22.716  1.00 25.20      A   
ATOM   1766  HN  HIS   110      14.036 134.264  22.054  1.00  0.00      A   
ATOM   1767  CA  HIS   110      13.781 136.338  22.164  1.00 28.84      A   
ATOM   1768  HA  HIS   110      14.365 137.003  22.783  1.00  0.00      A   
ATOM   1769  ND1 HIS   110      15.071 138.709  20.336  1.00 42.66      A   
ATOM   1770  HD1 HIS   110      15.798 138.689  21.022  1.00  0.00      A   
ATOM   1771  NE2 HIS   110      13.759 139.408  18.792  1.00 47.09      A   
ATOM   1772  HE2 HIS   110      13.327 140.000  18.113  1.00  0.00      A   
ATOM   1773  CE1 HIS   110      14.771 139.745  19.571  1.00 46.56      A   
ATOM   1774  HE1 HIS   110      15.264 140.694  19.581  1.00  0.00      A   
ATOM   1775  CD2 HIS   110      13.397 138.110  19.066  1.00 44.58      A   
ATOM   1776  HD2 HIS   110      12.586 137.611  18.549  1.00  0.00      A   
ATOM   1777  CG  HIS   110      14.225 137.661  20.039  1.00 41.90      A   
ATOM   1778  CB  HIS   110      14.310 136.334  20.726  1.00 33.58      A   
ATOM   1779  HB1 HIS   110      13.721 135.601  20.134  1.00  0.00      A   
ATOM   1780  HB2 HIS   110      15.375 136.020  20.741  1.00  0.00      A   
ATOM   1781  C   HIS   110      12.328 136.820  22.197  1.00 29.76      A   
ATOM   1782  O   HIS   110      12.065 138.024  22.280  1.00 30.62      A   
ATOM   1783  N   GLY   111      11.386 135.884  22.126  1.00 27.46      A   
ATOM   1784  HN  GLY   111      11.595 134.913  22.042  1.00  0.00      A   
ATOM   1785  CA  GLY   111       9.975 136.252  22.170  1.00 30.34      A   
ATOM   1786  HA1 GLY   111       9.892 137.111  22.818  1.00  0.00      A   
ATOM   1787  HA2 GLY   111       9.443 135.413  22.594  1.00  0.00      A   
ATOM   1788  C   GLY   111       9.331 136.598  20.834  1.00 31.10      A   
ATOM   1789  O   GLY   111      10.005 136.637  19.805  1.00 32.65      A   
ATOM   1790  N   ILE   112       8.016 136.843  20.858  1.00 29.71      A   
ATOM   1791  HN  ILE   112       7.494 136.794  21.705  1.00  0.00      A   
ATOM   1792  CA  ILE   112       7.244 137.199  19.662  1.00 28.43      A   
ATOM   1793  HA  ILE   112       7.939 137.502  18.893  1.00  0.00      A   
ATOM   1794  CB  ILE   112       6.406 136.000  19.183  1.00 28.99      A   
ATOM   1795  HB  ILE   112       5.660 135.736  19.962  1.00  0.00      A   
ATOM   1796  CG2 ILE   112       5.678 136.342  17.879  1.00 28.81      A   
ATOM   1797 HG21 ILE   112       6.371 136.854  17.178  1.00  0.00      A   
ATOM   1798 HG22 ILE   112       4.823 137.020  18.090  1.00  0.00      A   
ATOM   1799 HG23 ILE   112       5.309 135.412  17.397  1.00  0.00      A   
ATOM   1800  CG1 ILE   112       7.326 134.785  18.993  1.00 29.52      A   
ATOM   1801 HG11 ILE   112       7.886 134.620  19.937  1.00  0.00      A   
ATOM   1802 HG12 ILE   112       8.047 135.016  18.181  1.00  0.00      A   
ATOM   1803  CD1 ILE   112       6.609 133.520  18.642  1.00 31.38      A   
ATOM   1804  HD1 ILE   112       5.847 133.718  17.858  1.00  0.00      A   
ATOM   1805  HD2 ILE   112       6.096 133.115  19.541  1.00  0.00      A   
ATOM   1806  HD3 ILE   112       7.332 132.772  18.254  1.00  0.00      A   
ATOM   1807  C   ILE   112       6.308 138.355  20.049  1.00 27.20      A   
ATOM   1808  O   ILE   112       5.535 138.246  21.001  1.00 26.56      A   
ATOM   1809  N   GLU   113       6.383 139.460  19.320  1.00 28.64      A   
ATOM   1810  HN  GLU   113       6.995 139.546  18.537  1.00  0.00      A   
ATOM   1811  CA  GLU   113       5.559 140.625  19.635  1.00 30.43      A   
ATOM   1812  HA  GLU   113       5.888 141.021  20.584  1.00  0.00      A   
ATOM   1813  CB  GLU   113       5.692 141.690  18.536  1.00 33.62      A   
ATOM   1814  HB1 GLU   113       5.187 141.316  17.620  1.00  0.00      A   
ATOM   1815  HB2 GLU   113       6.770 141.838  18.318  1.00  0.00      A   
ATOM   1816  CG  GLU   113       5.081 143.044  18.910  1.00 38.27      A   
ATOM   1817  HG1 GLU   113       4.008 142.897  19.157  1.00  0.00      A   
ATOM   1818  HG2 GLU   113       5.165 143.729  18.040  1.00  0.00      A   
ATOM   1819  CD  GLU   113       5.763 143.700  20.105  1.00 42.59      A   
ATOM   1820  OE1 GLU   113       5.047 144.125  21.046  1.00 43.67      A   
ATOM   1821  OE2 GLU   113       7.011 143.798  20.104  1.00 44.96      A   
ATOM   1822  C   GLU   113       4.086 140.304  19.855  1.00 28.68      A   
ATOM   1823  O   GLU   113       3.447 139.659  19.020  1.00 31.02      A   
ATOM   1824  N   GLY   114       3.569 140.764  20.992  1.00 27.91      A   
ATOM   1825  HN  GLY   114       4.119 141.269  21.651  1.00  0.00      A   
ATOM   1826  CA  GLY   114       2.176 140.568  21.353  1.00 28.18      A   
ATOM   1827  HA1 GLY   114       1.591 140.834  20.486  1.00  0.00      A   
ATOM   1828  HA2 GLY   114       1.969 141.247  22.167  1.00  0.00      A   
ATOM   1829  C   GLY   114       1.753 139.177  21.789  1.00 28.57      A   
ATOM   1830  O   GLY   114       0.624 138.988  22.244  1.00 27.98      A   
ATOM   1831  N   ASP   115       2.656 138.205  21.697  1.00 27.57      A   
ATOM   1832  HN  ASP   115       3.593 138.367  21.395  1.00  0.00      A   
ATOM   1833  CA  ASP   115       2.305 136.830  22.043  1.00 27.19      A   
ATOM   1834  HA  ASP   115       1.315 136.825  22.473  1.00  0.00      A   
ATOM   1835  CB  ASP   115       2.349 135.982  20.763  1.00 23.73      A   
ATOM   1836  HB1 ASP   115       3.403 135.913  20.417  1.00  0.00      A   
ATOM   1837  HB2 ASP   115       1.740 136.483  19.981  1.00  0.00      A   
ATOM   1838  CG  ASP   115       1.813 134.566  20.956  1.00 24.57      A   
ATOM   1839  OD1 ASP   115       2.281 133.661  20.235  1.00 31.54      A   
ATOM   1840  OD2 ASP   115       0.917 134.349  21.793  1.00 29.76      A   
ATOM   1841  C   ASP   115       3.197 136.185  23.096  1.00 26.12      A   
ATOM   1842  O   ASP   115       2.708 135.639  24.085  1.00 25.49      A   
ATOM   1843  N   PHE   116       4.508 136.277  22.884  1.00 26.99      A   
ATOM   1844  HN  PHE   116       4.887 136.794  22.121  1.00  0.00      A   
ATOM   1845  CA  PHE   116       5.477 135.621  23.764  1.00 26.29      A   
ATOM   1846  HA  PHE   116       4.962 135.260  24.642  1.00  0.00      A   
ATOM   1847  CB  PHE   116       6.105 134.468  22.983  1.00 26.66      A   
ATOM   1848  HB1 PHE   116       6.723 134.882  22.159  1.00  0.00      A   
ATOM   1849  HB2 PHE   116       5.296 133.827  22.569  1.00  0.00      A   
ATOM   1850  CG  PHE   116       7.006 133.569  23.802  1.00 25.01      A   
ATOM   1851  CD1 PHE   116       6.607 133.105  25.052  1.00 22.54      A   
ATOM   1852  HD1 PHE   116       5.662 133.426  25.463  1.00  0.00      A   
ATOM   1853  CD2 PHE   116       8.229 133.150  23.286  1.00 27.37      A   
ATOM   1854  HD2 PHE   116       8.551 133.506  22.319  1.00  0.00      A   
ATOM   1855  CE1 PHE   116       7.415 132.229  25.781  1.00 24.27      A   
ATOM   1856  HE1 PHE   116       7.092 131.875  26.750  1.00  0.00      A   
ATOM   1857  CE2 PHE   116       9.047 132.273  24.006  1.00 25.46      A   
ATOM   1858  HE2 PHE   116       9.993 131.954  23.595  1.00  0.00      A   
ATOM   1859  CZ  PHE   116       8.636 131.813  25.256  1.00 23.22      A   
ATOM   1860  HZ  PHE   116       9.264 131.136  25.817  1.00  0.00      A   
ATOM   1861  C   PHE   116       6.543 136.596  24.246  1.00 27.71      A   
ATOM   1862  O   PHE   116       7.275 137.176  23.453  1.00 28.41      A   
ATOM   1863  N   LYS   117       6.637 136.753  25.557  1.00 30.00      A   
ATOM   1864  HN  LYS   117       6.059 136.250  26.194  1.00  0.00      A   
ATOM   1865  CA  LYS   117       7.596 137.676  26.153  1.00 32.40      A   
ATOM   1866  HA  LYS   117       7.590 138.592  25.581  1.00  0.00      A   
ATOM   1867  CB  LYS   117       7.195 137.940  27.604  1.00 38.82      A   
ATOM   1868  HB1 LYS   117       7.308 136.995  28.174  1.00  0.00      A   
ATOM   1869  HB2 LYS   117       6.127 138.244  27.619  1.00  0.00      A   
ATOM   1870  CG  LYS   117       8.005 139.019  28.307  1.00 46.11      A   
ATOM   1871  HG1 LYS   117       7.972 139.953  27.706  1.00  0.00      A   
ATOM   1872  HG2 LYS   117       9.062 138.686  28.394  1.00  0.00      A   
ATOM   1873  CD  LYS   117       7.446 139.294  29.700  1.00 53.19      A   
ATOM   1874  HD1 LYS   117       7.496 138.363  30.302  1.00  0.00      A   
ATOM   1875  HD2 LYS   117       6.385 139.607  29.611  1.00  0.00      A   
ATOM   1876  CE  LYS   117       8.232 140.388  30.408  1.00 58.65      A   
ATOM   1877  HE1 LYS   117       8.257 141.301  29.775  1.00  0.00      A   
ATOM   1878  HE2 LYS   117       9.265 140.035  30.612  1.00  0.00      A   
ATOM   1879  NZ  LYS   117       7.611 140.757  31.713  1.00 64.37      A   
ATOM   1880  HZ1 LYS   117       7.350 139.893  32.229  1.00  0.00      A   
ATOM   1881  HZ2 LYS   117       6.760 141.330  31.543  1.00  0.00      A   
ATOM   1882  HZ3 LYS   117       8.291 141.306  32.276  1.00  0.00      A   
ATOM   1883  C   LYS   117       9.048 137.194  26.107  1.00 32.76      A   
ATOM   1884  O   LYS   117       9.328 135.992  26.222  1.00 30.92      A   
ATOM   1885  N   GLU   118       9.962 138.142  25.917  1.00 30.13      A   
ATOM   1886  HN  GLU   118       9.710 139.096  25.774  1.00  0.00      A   
ATOM   1887  CA  GLU   118      11.392 137.853  25.905  1.00 30.71      A   
ATOM   1888  HA  GLU   118      11.566 137.040  25.217  1.00  0.00      A   
ATOM   1889  CB  GLU   118      12.173 139.090  25.476  1.00 33.95      A   
ATOM   1890  HB1 GLU   118      11.799 139.959  26.059  1.00  0.00      A   
ATOM   1891  HB2 GLU   118      11.979 139.269  24.398  1.00  0.00      A   
ATOM   1892  CG  GLU   118      13.666 138.986  25.680  1.00 42.25      A   
ATOM   1893  HG1 GLU   118      14.062 138.156  25.058  1.00  0.00      A   
ATOM   1894  HG2 GLU   118      13.873 138.772  26.750  1.00  0.00      A   
ATOM   1895  CD  GLU   118      14.377 140.261  25.296  1.00 50.00      A   
ATOM   1896  OE1 GLU   118      14.394 140.592  24.090  1.00 54.21      A   
ATOM   1897  OE2 GLU   118      14.912 140.939  26.200  1.00 55.85      A   
ATOM   1898  C   GLU   118      11.702 137.513  27.358  1.00 27.56      A   
ATOM   1899  O   GLU   118      11.301 138.247  28.267  1.00 26.69      A   
ATOM   1900  N   GLN   119      12.399 136.405  27.594  1.00 26.58      A   
ATOM   1901  HN  GLN   119      12.755 135.817  26.872  1.00  0.00      A   
ATOM   1902  CA  GLN   119      12.668 136.013  28.964  1.00 25.10      A   
ATOM   1903  HA  GLN   119      13.005 136.884  29.506  1.00  0.00      A   
ATOM   1904  CB  GLN   119      11.390 135.445  29.600  1.00 26.55      A   
ATOM   1905  HB1 GLN   119      10.617 136.242  29.606  1.00  0.00      A   
ATOM   1906  HB2 GLN   119      11.618 135.156  30.648  1.00  0.00      A   
ATOM   1907  CG  GLN   119      10.817 134.210  28.863  1.00 25.14      A   
ATOM   1908  HG1 GLN   119      11.476 133.338  29.062  1.00  0.00      A   
ATOM   1909  HG2 GLN   119      10.806 134.418  27.773  1.00  0.00      A   
ATOM   1910  CD  GLN   119       9.397 133.848  29.297  1.00 25.27      A   
ATOM   1911  OE1 GLN   119       9.140 133.594  30.474  1.00 25.86      A   
ATOM   1912  NE2 GLN   119       8.471 133.818  28.341  1.00 26.60      A   
ATOM   1913 HE21 GLN   119       7.524 133.587  28.568  1.00  0.00      A   
ATOM   1914 HE22 GLN   119       8.722 134.027  27.395  1.00  0.00      A   
ATOM   1915  C   GLN   119      13.772 134.980  29.086  1.00 27.47      A   
ATOM   1916  O   GLN   119      14.097 134.297  28.119  1.00 25.38      A   
ATOM   1917  N   GLN   120      14.335 134.885  30.289  1.00 28.15      A   
ATOM   1918  HN  GLN   120      14.061 135.477  31.042  1.00  0.00      A   
ATOM   1919  CA  GLN   120      15.387 133.916  30.596  1.00 29.66      A   
ATOM   1920  HA  GLN   120      15.588 133.344  29.702  1.00  0.00      A   
ATOM   1921  CB  GLN   120      16.659 134.638  31.068  1.00 32.26      A   
ATOM   1922  HB1 GLN   120      16.390 135.315  31.906  1.00  0.00      A   
ATOM   1923  HB2 GLN   120      17.052 135.247  30.226  1.00  0.00      A   
ATOM   1924  CG  GLN   120      17.759 133.696  31.539  1.00 37.49      A   
ATOM   1925  HG1 GLN   120      17.985 132.973  30.727  1.00  0.00      A   
ATOM   1926  HG2 GLN   120      17.398 133.142  32.432  1.00  0.00      A   
ATOM   1927  CD  GLN   120      19.043 134.419  31.909  1.00 40.80      A   
ATOM   1928  OE1 GLN   120      19.816 134.823  31.043  1.00 43.72      A   
ATOM   1929  NE2 GLN   120      19.268 134.593  33.204  1.00 43.84      A   
ATOM   1930 HE21 GLN   120      20.097 135.062  33.509  1.00  0.00      A   
ATOM   1931 HE22 GLN   120      18.608 134.256  33.875  1.00  0.00      A   
ATOM   1932  C   GLN   120      14.853 133.008  31.704  1.00 28.28      A   
ATOM   1933  O   GLN   120      14.346 133.483  32.723  1.00 28.97      A   
ATOM   1934  N   VAL   121      14.948 131.699  31.499  1.00 26.00      A   
ATOM   1935  HN  VAL   121      15.358 131.317  30.675  1.00  0.00      A   
ATOM   1936  CA  VAL   121      14.454 130.741  32.475  1.00 25.92      A   
ATOM   1937  HA  VAL   121      14.265 131.272  33.396  1.00  0.00      A   
ATOM   1938  CB  VAL   121      13.158 130.052  31.981  1.00 27.00      A   
ATOM   1939  HB  VAL   121      13.376 129.462  31.065  1.00  0.00      A   
ATOM   1940  CG1 VAL   121      12.620 129.133  33.059  1.00 26.88      A   
ATOM   1941 HG11 VAL   121      12.646 129.645  34.045  1.00  0.00      A   
ATOM   1942 HG12 VAL   121      13.243 128.215  33.119  1.00  0.00      A   
ATOM   1943 HG13 VAL   121      11.568 128.857  32.831  1.00  0.00      A   
ATOM   1944  CG2 VAL   121      12.106 131.105  31.589  1.00 27.51      A   
ATOM   1945 HG21 VAL   121      12.576 131.908  30.983  1.00  0.00      A   
ATOM   1946 HG22 VAL   121      11.668 131.561  32.503  1.00  0.00      A   
ATOM   1947 HG23 VAL   121      11.302 130.631  30.986  1.00  0.00      A   
ATOM   1948  C   VAL   121      15.494 129.650  32.730  1.00 26.70      A   
ATOM   1949  O   VAL   121      16.126 129.157  31.791  1.00 26.51      A   
ATOM   1950  N   THR   122      15.648 129.283  34.000  1.00 26.08      A   
ATOM   1951  HN  THR   122      15.118 129.705  34.730  1.00  0.00      A   
ATOM   1952  CA  THR   122      16.592 128.246  34.426  1.00 26.73      A   
ATOM   1953  HA  THR   122      17.083 127.861  33.544  1.00  0.00      A   
ATOM   1954  CB  THR   122      17.634 128.811  35.411  1.00 28.84      A   
ATOM   1955  HB  THR   122      17.124 129.210  36.314  1.00  0.00      A   
ATOM   1956  OG1 THR   122      18.359 129.869  34.778  1.00 27.41      A   
ATOM   1957  HG1 THR   122      18.989 130.184  35.429  1.00  0.00      A   
ATOM   1958  CG2 THR   122      18.607 127.712  35.850  1.00 27.21      A   
ATOM   1959 HG21 THR   122      18.935 127.119  34.970  1.00  0.00      A   
ATOM   1960 HG22 THR   122      18.107 127.030  36.571  1.00  0.00      A   
ATOM   1961 HG23 THR   122      19.502 128.167  36.325  1.00  0.00      A   
ATOM   1962  C   THR   122      15.882 127.107  35.148  1.00 27.09      A   
ATOM   1963  O   THR   122      15.149 127.339  36.111  1.00 29.11      A   
ATOM   1964  N   LYS   123      16.108 125.875  34.698  1.00 25.20      A   
ATOM   1965  HN  LYS   123      16.694 125.690  33.913  1.00  0.00      A   
ATOM   1966  CA  LYS   123      15.498 124.722  35.345  1.00 25.36      A   
ATOM   1967  HA  LYS   123      14.889 125.081  36.161  1.00  0.00      A   
ATOM   1968  CB  LYS   123      14.642 123.928  34.352  1.00 27.00      A   
ATOM   1969  HB1 LYS   123      15.317 123.414  33.636  1.00  0.00      A   
ATOM   1970  HB2 LYS   123      13.998 124.639  33.792  1.00  0.00      A   
ATOM   1971  CG  LYS   123      13.749 122.882  35.012  1.00 23.42      A   
ATOM   1972  HG1 LYS   123      13.263 123.332  35.904  1.00  0.00      A   
ATOM   1973  HG2 LYS   123      14.375 122.025  35.338  1.00  0.00      A   
ATOM   1974  CD  LYS   123      12.668 122.374  34.063  1.00 24.29      A   
ATOM   1975  HD1 LYS   123      13.143 122.039  33.117  1.00  0.00      A   
ATOM   1976  HD2 LYS   123      11.963 123.202  33.838  1.00  0.00      A   
ATOM   1977  CE  LYS   123      11.892 121.208  34.673  1.00 24.67      A   
ATOM   1978  HE1 LYS   123      12.598 120.388  34.923  1.00  0.00      A   
ATOM   1979  HE2 LYS   123      11.134 120.851  33.945  1.00  0.00      A   
ATOM   1980  NZ  LYS   123      11.170 121.566  35.923  1.00 25.53      A   
ATOM   1981  HZ1 LYS   123      10.682 122.476  35.794  1.00  0.00      A   
ATOM   1982  HZ2 LYS   123      11.850 121.647  36.706  1.00  0.00      A   
ATOM   1983  HZ3 LYS   123      10.473 120.827  36.145  1.00  0.00      A   
ATOM   1984  C   LYS   123      16.632 123.857  35.896  1.00 27.13      A   
ATOM   1985  O   LYS   123      17.707 123.782  35.297  1.00 28.03      A   
ATOM   1986  N   VAL   124      16.391 123.228  37.043  1.00 26.91      A   
ATOM   1987  HN  VAL   124      15.512 123.297  37.510  1.00  0.00      A   
ATOM   1988  CA  VAL   124      17.401 122.394  37.695  1.00 28.56      A   
ATOM   1989  HA  VAL   124      18.308 122.449  37.111  1.00  0.00      A   
ATOM   1990  CB  VAL   124      17.661 122.873  39.123  1.00 26.92      A   
ATOM   1991  HB  VAL   124      16.717 122.832  39.706  1.00  0.00      A   
ATOM   1992  CG1 VAL   124      18.707 121.983  39.782  1.00 31.06      A   
ATOM   1993 HG11 VAL   124      19.552 121.805  39.082  1.00  0.00      A   
ATOM   1994 HG12 VAL   124      18.256 121.004  40.050  1.00  0.00      A   
ATOM   1995 HG13 VAL   124      19.101 122.476  40.695  1.00  0.00      A   
ATOM   1996  CG2 VAL   124      18.132 124.333  39.107  1.00 27.44      A   
ATOM   1997 HG21 VAL   124      17.497 124.931  38.418  1.00  0.00      A   
ATOM   1998 HG22 VAL   124      19.185 124.386  38.756  1.00  0.00      A   
ATOM   1999 HG23 VAL   124      18.055 124.767  40.127  1.00  0.00      A   
ATOM   2000  C   VAL   124      17.020 120.919  37.744  1.00 27.80      A   
ATOM   2001  O   VAL   124      15.906 120.563  38.132  1.00 28.71      A   
ATOM   2002  N   PHE   125      17.951 120.061  37.343  1.00 27.95      A   
ATOM   2003  HN  PHE   125      18.847 120.354  37.022  1.00  0.00      A   
ATOM   2004  CA  PHE   125      17.703 118.629  37.354  1.00 28.28      A   
ATOM   2005  HA  PHE   125      16.720 118.464  37.771  1.00  0.00      A   
ATOM   2006  CB  PHE   125      17.782 118.051  35.942  1.00 28.70      A   
ATOM   2007  HB1 PHE   125      17.669 116.948  35.991  1.00  0.00      A   
ATOM   2008  HB2 PHE   125      18.764 118.315  35.494  1.00  0.00      A   
ATOM   2009  CG  PHE   125      16.718 118.567  35.018  1.00 27.90      A   
ATOM   2010  CD1 PHE   125      16.912 119.744  34.299  1.00 30.06      A   
ATOM   2011  HD1 PHE   125      17.846 120.279  34.391  1.00  0.00      A   
ATOM   2012  CD2 PHE   125      15.509 117.888  34.890  1.00 27.35      A   
ATOM   2013  HD2 PHE   125      15.350 116.974  35.442  1.00  0.00      A   
ATOM   2014  CE1 PHE   125      15.913 120.238  33.464  1.00 29.77      A   
ATOM   2015  HE1 PHE   125      16.075 121.153  32.912  1.00  0.00      A   
ATOM   2016  CE2 PHE   125      14.499 118.373  34.055  1.00 28.00      A   
ATOM   2017  HE2 PHE   125      13.565 117.839  33.965  1.00  0.00      A   
ATOM   2018  CZ  PHE   125      14.705 119.554  33.340  1.00 28.81      A   
ATOM   2019  HZ  PHE   125      13.930 119.936  32.691  1.00  0.00      A   
ATOM   2020  C   PHE   125      18.720 117.946  38.259  1.00 31.10      A   
ATOM   2021  O   PHE   125      19.915 118.228  38.176  1.00 31.52      A   
ATOM   2022  N   GLN   126      18.227 117.052  39.117  1.00 32.87      A   
ATOM   2023  HN  GLN   126      17.253 116.840  39.144  1.00  0.00      A   
ATOM   2024  CA  GLN   126      19.058 116.317  40.081  1.00 35.13      A   
ATOM   2025  HA  GLN   126      20.084 116.368  39.747  1.00  0.00      A   
ATOM   2026  CB  GLN   126      18.923 116.922  41.471  1.00 36.94      A   
ATOM   2027  HB1 GLN   126      19.491 116.282  42.179  1.00  0.00      A   
ATOM   2028  HB2 GLN   126      17.849 116.904  41.749  1.00  0.00      A   
ATOM   2029  CG  GLN   126      19.419 118.339  41.624  1.00 41.81      A   
ATOM   2030  HG1 GLN   126      18.946 118.980  40.850  1.00  0.00      A   
ATOM   2031  HG2 GLN   126      20.521 118.359  41.491  1.00  0.00      A   
ATOM   2032  CD  GLN   126      19.081 118.892  42.989  1.00 44.74      A   
ATOM   2033  OE1 GLN   126      19.424 118.294  44.010  1.00 49.08      A   
ATOM   2034  NE2 GLN   126      18.399 120.030  43.021  1.00 43.72      A   
ATOM   2035 HE21 GLN   126      18.150 120.439  43.899  1.00  0.00      A   
ATOM   2036 HE22 GLN   126      18.134 120.479  42.167  1.00  0.00      A   
ATOM   2037  C   GLN   126      18.608 114.870  40.175  1.00 35.52      A   
ATOM   2038  O   GLN   126      17.412 114.579  40.104  1.00 33.22      A   
ATOM   2039  N   ILE   127      19.568 113.971  40.365  1.00 36.65      A   
ATOM   2040  HN  ILE   127      20.528 114.230  40.439  1.00  0.00      A   
ATOM   2041  CA  ILE   127      19.278 112.546  40.478  1.00 37.96      A   
ATOM   2042  HA  ILE   127      18.549 112.295  39.721  1.00  0.00      A   
ATOM   2043  CB  ILE   127      20.565 111.693  40.288  1.00 36.88      A   
ATOM   2044  HB  ILE   127      21.375 112.098  40.932  1.00  0.00      A   
ATOM   2045  CG2 ILE   127      20.294 110.241  40.665  1.00 34.72      A   
ATOM   2046 HG21 ILE   127      19.330 109.905  40.227  1.00  0.00      A   
ATOM   2047 HG22 ILE   127      20.235 110.142  41.770  1.00  0.00      A   
ATOM   2048 HG23 ILE   127      21.107 109.591  40.274  1.00  0.00      A   
ATOM   2049  CG1 ILE   127      21.069 111.793  38.849  1.00 35.86      A   
ATOM   2050 HG11 ILE   127      22.105 111.395  38.813  1.00  0.00      A   
ATOM   2051 HG12 ILE   127      21.086 112.865  38.558  1.00  0.00      A   
ATOM   2052  CD1 ILE   127      20.237 111.042  37.843  1.00 33.97      A   
ATOM   2053  HD1 ILE   127      19.156 111.232  38.023  1.00  0.00      A   
ATOM   2054  HD2 ILE   127      20.426 109.951  37.935  1.00  0.00      A   
ATOM   2055  HD3 ILE   127      20.489 111.380  36.815  1.00  0.00      A   
ATOM   2056  C   ILE   127      18.694 112.199  41.850  1.00 41.45      A   
ATOM   2057  O   ILE   127      19.005 112.843  42.859  1.00 40.01      A   
ATOM   2058  N   LYS   128      17.835 111.181  41.859  1.00 43.98      A   
ATOM   2059  HN  LYS   128      17.567 110.724  41.016  1.00  0.00      A   
ATOM   2060  CA  LYS   128      17.221 110.655  43.076  1.00 47.15      A   
ATOM   2061  HA  LYS   128      17.887 110.870  43.899  1.00  0.00      A   
ATOM   2062  CB  LYS   128      15.845 111.276  43.340  1.00 44.90      A   
ATOM   2063  HB1 LYS   128      15.292 110.615  44.040  1.00  0.00      A   
ATOM   2064  HB2 LYS   128      15.293 111.324  42.377  1.00  0.00      A   
ATOM   2065  CG  LYS   128      15.890 112.672  43.934  1.00 43.70      A   
ATOM   2066  HG1 LYS   128      16.259 113.383  43.165  1.00  0.00      A   
ATOM   2067  HG2 LYS   128      16.593 112.677  44.794  1.00  0.00      A   
ATOM   2068  CD  LYS   128      14.517 113.122  44.411  1.00 43.15      A   
ATOM   2069  HD1 LYS   128      14.226 112.527  45.303  1.00  0.00      A   
ATOM   2070  HD2 LYS   128      13.774 112.946  43.605  1.00  0.00      A   
ATOM   2071  CE  LYS   128      14.524 114.598  44.775  1.00 44.67      A   
ATOM   2072  HE1 LYS   128      13.550 114.879  45.229  1.00  0.00      A   
ATOM   2073  HE2 LYS   128      14.712 115.209  43.866  1.00  0.00      A   
ATOM   2074  NZ  LYS   128      15.597 114.910  45.764  1.00 45.04      A   
ATOM   2075  HZ1 LYS   128      16.481 114.441  45.476  1.00  0.00      A   
ATOM   2076  HZ2 LYS   128      15.313 114.566  46.703  1.00  0.00      A   
ATOM   2077  HZ3 LYS   128      15.747 115.939  45.801  1.00  0.00      A   
ATOM   2078  C   LYS   128      17.069 109.150  42.877  1.00 50.20      A   
ATOM   2079  O   LYS   128      16.904 108.680  41.748  1.00 50.29      A   
ATOM   2080  N   LYS   129      17.123 108.398  43.971  1.00 55.03      A   
ATOM   2081  HN  LYS   129      17.257 108.788  44.878  1.00  0.00      A   
ATOM   2082  CA  LYS   129      16.986 106.947  43.905  1.00 59.37      A   
ATOM   2083  HA  LYS   129      16.703 106.679  42.898  1.00  0.00      A   
ATOM   2084  CB  LYS   129      18.313 106.284  44.282  1.00 59.31      A   
ATOM   2085  HB1 LYS   129      18.192 105.183  44.215  1.00  0.00      A   
ATOM   2086  HB2 LYS   129      18.562 106.556  45.329  1.00  0.00      A   
ATOM   2087  CG  LYS   129      19.466 106.704  43.382  1.00 61.90      A   
ATOM   2088  HG1 LYS   129      19.535 107.813  43.380  1.00  0.00      A   
ATOM   2089  HG2 LYS   129      19.261 106.355  42.348  1.00  0.00      A   
ATOM   2090  CD  LYS   129      20.795 106.131  43.839  1.00 62.83      A   
ATOM   2091  HD1 LYS   129      20.767 105.023  43.753  1.00  0.00      A   
ATOM   2092  HD2 LYS   129      20.969 106.404  44.902  1.00  0.00      A   
ATOM   2093  CE  LYS   129      21.935 106.674  42.987  1.00 64.29      A   
ATOM   2094  HE1 LYS   129      21.917 107.785  43.008  1.00  0.00      A   
ATOM   2095  HE2 LYS   129      21.822 106.311  41.942  1.00  0.00      A   
ATOM   2096  NZ  LYS   129      23.279 106.238  43.471  1.00 66.74      A   
ATOM   2097  HZ1 LYS   129      23.255 105.222  43.694  1.00  0.00      A   
ATOM   2098  HZ2 LYS   129      23.530 106.775  44.326  1.00  0.00      A   
ATOM   2099  HZ3 LYS   129      23.988 106.415  42.732  1.00  0.00      A   
ATOM   2100  C   LYS   129      15.877 106.457  44.826  1.00 62.36      A   
ATOM   2101  O   LYS   129      15.466 107.164  45.745  1.00 61.59      A   
ATOM   2102  N   GLY   130      15.390 105.245  44.566  1.00 65.26      A   
ATOM   2103  HN  GLY   130      15.722 104.686  43.811  1.00  0.00      A   
ATOM   2104  CA  GLY   130      14.336 104.672  45.383  1.00 70.25      A   
ATOM   2105  HA1 GLY   130      13.577 104.276  44.724  1.00  0.00      A   
ATOM   2106  HA2 GLY   130      13.923 105.458  45.998  1.00  0.00      A   
ATOM   2107  C   GLY   130      14.859 103.559  46.274  1.00 73.69      A   
ATOM   2108  O   GLY   130      14.111 102.986  47.069  1.00 74.11      A   
ATOM   2109  N   LYS   131      16.150 103.259  46.131  1.00 76.24      A   
ATOM   2110  HN  LYS   131      16.723 103.740  45.473  1.00  0.00      A   
ATOM   2111  CA  LYS   131      16.831 102.220  46.908  1.00 78.84      A   
ATOM   2112  HA  LYS   131      17.892 102.311  46.731  1.00  0.00      A   
ATOM   2113  CB  LYS   131      16.524 102.376  48.402  1.00 79.03      A   
ATOM   2114  HB1 LYS   131      16.666 101.392  48.898  1.00  0.00      A   
ATOM   2115  HB2 LYS   131      15.464 102.687  48.516  1.00  0.00      A   
ATOM   2116  CG  LYS   131      17.409 103.400  49.097  1.00 79.57      A   
ATOM   2117  HG1 LYS   131      17.139 103.449  50.174  1.00  0.00      A   
ATOM   2118  HG2 LYS   131      17.243 104.400  48.640  1.00  0.00      A   
ATOM   2119  CD  LYS   131      18.882 103.021  48.961  1.00 79.10      A   
ATOM   2120  HD1 LYS   131      19.123 102.890  47.884  1.00  0.00      A   
ATOM   2121  HD2 LYS   131      19.057 102.059  49.488  1.00  0.00      A   
ATOM   2122  CE  LYS   131      19.801 104.082  49.549  1.00 78.57      A   
ATOM   2123  HE1 LYS   131      19.602 105.059  49.058  1.00  0.00      A   
ATOM   2124  HE2 LYS   131      20.860 103.786  49.393  1.00  0.00      A   
ATOM   2125  NZ  LYS   131      19.596 104.265  51.013  1.00 77.95      A   
ATOM   2126  HZ1 LYS   131      19.535 103.334  51.474  1.00  0.00      A   
ATOM   2127  HZ2 LYS   131      18.715 104.791  51.177  1.00  0.00      A   
ATOM   2128  HZ3 LYS   131      20.397 104.797  51.411  1.00  0.00      A   
ATOM   2129  C   LYS   131      16.544 100.787  46.473  1.00 80.32      A   
ATOM   2130  O   LYS   131      15.644 100.537  45.669  1.00 80.66      A   
ATOM   2131  N   ASP   132      17.326  99.857  47.020  1.00 81.39      A   
ATOM   2132  HN  ASP   132      18.038 100.097  47.676  1.00  0.00      A   
ATOM   2133  CA  ASP   132      17.213  98.430  46.713  1.00 82.40      A   
ATOM   2134  HA  ASP   132      17.828  97.887  47.416  1.00  0.00      A   
ATOM   2135  CB  ASP   132      15.756  97.964  46.813  1.00 82.87      A   
ATOM   2136  HB1 ASP   132      15.561  97.214  46.017  1.00  0.00      A   
ATOM   2137  HB2 ASP   132      15.087  98.837  46.662  1.00  0.00      A   
ATOM   2138  CG  ASP   132      15.434  97.335  48.159  1.00 82.95      A   
ATOM   2139  OD1 ASP   132      15.752  97.947  49.200  1.00 82.88      A   
ATOM   2140  OD2 ASP   132      14.857  96.225  48.173  1.00 82.97      A   
ATOM   2141  C   ASP   132      17.771  98.114  45.329  1.00 82.99      A   
ATOM   2142  O   ASP   132      18.962  97.829  45.185  1.00 82.82      A   
ATOM   2143  N   ASP   133      16.909  98.162  44.316  1.00 83.24      A   
ATOM   2144  HN  ASP   133      15.947  98.386  44.448  1.00  0.00      A   
ATOM   2145  CA  ASP   133      17.324  97.888  42.943  1.00 83.56      A   
ATOM   2146  HA  ASP   133      17.594  96.845  42.873  1.00  0.00      A   
ATOM   2147  CB  ASP   133      16.177  98.213  41.977  1.00 83.60      A   
ATOM   2148  HB1 ASP   133      15.929  99.292  42.061  1.00  0.00      A   
ATOM   2149  HB2 ASP   133      15.287  97.611  42.259  1.00  0.00      A   
ATOM   2150  CG  ASP   133      16.525  97.910  40.528  1.00 83.81      A   
ATOM   2151  OD1 ASP   133      16.823  96.737  40.218  1.00 83.66      A   
ATOM   2152  OD2 ASP   133      16.497  98.846  39.699  1.00 83.20      A   
ATOM   2153  C   ASP   133      18.552  98.739  42.610  1.00 83.80      A   
ATOM   2154  O   ASP   133      18.644  99.895  43.033  1.00 84.31      A   
ATOM   2155  N   GLN   134      19.493  98.161  41.863  1.00 83.55      A   
ATOM   2156  HN  GLN   134      19.402  97.225  41.535  1.00  0.00      A   
ATOM   2157  CA  GLN   134      20.719  98.857  41.475  1.00 82.80      A   
ATOM   2158  HA  GLN   134      21.410  98.810  42.304  1.00  0.00      A   
ATOM   2159  CB  GLN   134      21.327  98.200  40.233  1.00 83.46      A   
ATOM   2160  HB1 GLN   134      22.180  98.822  39.888  1.00  0.00      A   
ATOM   2161  HB2 GLN   134      20.554  98.175  39.435  1.00  0.00      A   
ATOM   2162  CG  GLN   134      21.826  96.783  40.466  1.00 83.45      A   
ATOM   2163  HG1 GLN   134      20.990  96.166  40.858  1.00  0.00      A   
ATOM   2164  HG2 GLN   134      22.645  96.807  41.215  1.00  0.00      A   
ATOM   2165  CD  GLN   134      22.350  96.136  39.199  1.00 83.97      A   
ATOM   2166  OE1 GLN   134      21.601  95.913  38.245  1.00 83.98      A   
ATOM   2167  NE2 GLN   134      23.643  95.832  39.182  1.00 83.68      A   
ATOM   2168 HE21 GLN   134      24.046  95.404  38.373  1.00  0.00      A   
ATOM   2169 HE22 GLN   134      24.214  96.032  39.978  1.00  0.00      A   
ATOM   2170  C   GLN   134      20.474 100.339  41.204  1.00 82.04      A   
ATOM   2171  O   GLN   134      21.337 101.177  41.470  1.00 82.64      A   
ATOM   2172  N   GLU   135      19.291 100.637  40.672  1.00 80.97      A   
ATOM   2173  HN  GLU   135      18.628  99.924  40.458  1.00  0.00      A   
ATOM   2174  CA  GLU   135      18.858 101.998  40.358  1.00 78.76      A   
ATOM   2175  HA  GLU   135      18.493 102.010  39.342  1.00  0.00      A   
ATOM   2176  CB  GLU   135      17.758 102.435  41.327  1.00 79.63      A   
ATOM   2177  HB1 GLU   135      17.465 103.475  41.073  1.00  0.00      A   
ATOM   2178  HB2 GLU   135      18.175 102.418  42.355  1.00  0.00      A   
ATOM   2179  CG  GLU   135      16.514 101.576  41.307  1.00 81.77      A   
ATOM   2180  HG1 GLU   135      16.800 100.517  41.485  1.00  0.00      A   
ATOM   2181  HG2 GLU   135      16.028 101.660  40.312  1.00  0.00      A   
ATOM   2182  CD  GLU   135      15.519 101.995  42.370  1.00 82.92      A   
ATOM   2183  OE1 GLU   135      15.069 103.160  42.336  1.00 84.21      A   
ATOM   2184  OE2 GLU   135      15.190 101.160  43.240  1.00 84.30      A   
ATOM   2185  C   GLU   135      19.954 103.051  40.385  1.00 76.28      A   
ATOM   2186  O   GLU   135      20.388 103.480  41.456  1.00 76.58      A   
ATOM   2187  N   ASP   136      20.397 103.474  39.208  1.00 73.74      A   
ATOM   2188  HN  ASP   136      20.058 103.109  38.344  1.00  0.00      A   
ATOM   2189  CA  ASP   136      21.416 104.509  39.124  1.00 70.99      A   
ATOM   2190  HA  ASP   136      22.245 104.214  39.749  1.00  0.00      A   
ATOM   2191  CB  ASP   136      21.876 104.688  37.677  1.00 72.94      A   
ATOM   2192  HB1 ASP   136      22.781 105.332  37.663  1.00  0.00      A   
ATOM   2193  HB2 ASP   136      21.067 105.182  37.099  1.00  0.00      A   
ATOM   2194  CG  ASP   136      22.211 103.372  37.010  1.00 74.71      A   
ATOM   2195  OD1 ASP   136      21.310 102.512  36.913  1.00 75.45      A   
ATOM   2196  OD2 ASP   136      23.371 103.200  36.581  1.00 76.27      A   
ATOM   2197  C   ASP   136      20.712 105.774  39.589  1.00 67.40      A   
ATOM   2198  O   ASP   136      21.341 106.797  39.853  1.00 68.21      A   
ATOM   2199  N   GLY   137      19.390 105.673  39.690  1.00 63.25      A   
ATOM   2200  HN  GLY   137      18.905 104.825  39.489  1.00  0.00      A   
ATOM   2201  CA  GLY   137      18.571 106.797  40.100  1.00 56.78      A   
ATOM   2202  HA1 GLY   137      19.194 107.518  40.607  1.00  0.00      A   
ATOM   2203  HA2 GLY   137      17.796 106.443  40.763  1.00  0.00      A   
ATOM   2204  C   GLY   137      17.954 107.420  38.864  1.00 52.21      A   
ATOM   2205  O   GLY   137      18.331 107.080  37.740  1.00 52.41      A   
ATOM   2206  N   ILE   138      16.994 108.318  39.054  1.00 48.71      A   
ATOM   2207  HN  ILE   138      16.667 108.573  39.960  1.00  0.00      A   
ATOM   2208  CA  ILE   138      16.364 108.983  37.920  1.00 43.70      A   
ATOM   2209  HA  ILE   138      16.942 108.748  37.040  1.00  0.00      A   
ATOM   2210  CB  ILE   138      14.896 108.533  37.726  1.00 43.29      A   
ATOM   2211  HB  ILE   138      14.441 109.101  36.887  1.00  0.00      A   
ATOM   2212  CG2 ILE   138      14.847 107.039  37.415  1.00 43.08      A   
ATOM   2213 HG21 ILE   138      15.520 106.484  38.103  1.00  0.00      A   
ATOM   2214 HG22 ILE   138      15.179 106.858  36.370  1.00  0.00      A   
ATOM   2215 HG23 ILE   138      13.811 106.659  37.549  1.00  0.00      A   
ATOM   2216  CG1 ILE   138      14.079 108.867  38.976  1.00 43.40      A   
ATOM   2217 HG11 ILE   138      14.170 109.956  39.175  1.00  0.00      A   
ATOM   2218 HG12 ILE   138      14.507 108.307  39.836  1.00  0.00      A   
ATOM   2219  CD1 ILE   138      12.609 108.522  38.863  1.00 44.79      A   
ATOM   2220  HD1 ILE   138      12.487 107.511  38.420  1.00  0.00      A   
ATOM   2221  HD2 ILE   138      12.096 109.260  38.210  1.00  0.00      A   
ATOM   2222  HD3 ILE   138      12.141 108.526  39.871  1.00  0.00      A   
ATOM   2223  C   ILE   138      16.389 110.490  38.145  1.00 40.15      A   
ATOM   2224  O   ILE   138      16.505 110.959  39.277  1.00 38.04      A   
ATOM   2225  N   LEU   139      16.289 111.244  37.060  1.00 38.30      A   
ATOM   2226  HN  LEU   139      16.206 110.862  36.143  1.00  0.00      A   
ATOM   2227  CA  LEU   139      16.296 112.696  37.165  1.00 33.38      A   
ATOM   2228  HA  LEU   139      17.086 112.977  37.846  1.00  0.00      A   
ATOM   2229  CB  LEU   139      16.524 113.336  35.794  1.00 35.12      A   
ATOM   2230  HB1 LEU   139      16.234 114.403  35.881  1.00  0.00      A   
ATOM   2231  HB2 LEU   139      15.840 112.830  35.083  1.00  0.00      A   
ATOM   2232  CG  LEU   139      17.919 113.301  35.173  1.00 35.76      A   
ATOM   2233  HG  LEU   139      18.208 112.251  34.958  1.00  0.00      A   
ATOM   2234  CD1 LEU   139      17.904 114.108  33.876  1.00 35.81      A   
ATOM   2235 HD11 LEU   139      17.368 115.069  34.030  1.00  0.00      A   
ATOM   2236 HD12 LEU   139      17.382 113.535  33.080  1.00  0.00      A   
ATOM   2237 HD13 LEU   139      18.945 114.329  33.557  1.00  0.00      A   
ATOM   2238  CD2 LEU   139      18.924 113.891  36.153  1.00 35.15      A   
ATOM   2239 HD21 LEU   139      18.745 113.487  37.173  1.00  0.00      A   
ATOM   2240 HD22 LEU   139      18.816 114.996  36.186  1.00  0.00      A   
ATOM   2241 HD23 LEU   139      19.956 113.625  35.842  1.00  0.00      A   
ATOM   2242  C   LEU   139      14.986 113.214  37.736  1.00 32.19      A   
ATOM   2243  O   LEU   139      13.911 112.663  37.468  1.00 30.21      A   
ATOM   2244  N   THR   140      15.089 114.277  38.526  1.00 28.59      A   
ATOM   2245  HN  THR   140      15.972 114.680  38.752  1.00  0.00      A   
ATOM   2246  CA  THR   140      13.924 114.928  39.114  1.00 31.17      A   
ATOM   2247  HA  THR   140      13.053 114.597  38.568  1.00  0.00      A   
ATOM   2248  CB  THR   140      13.769 114.590  40.609  1.00 31.74      A   
ATOM   2249  HB  THR   140      12.809 114.999  40.992  1.00  0.00      A   
ATOM   2250  OG1 THR   140      14.848 115.171  41.345  1.00 31.50      A   
ATOM   2251  HG1 THR   140      14.702 114.931  42.263  1.00  0.00      A   
ATOM   2252  CG2 THR   140      13.780 113.079  40.816  1.00 34.48      A   
ATOM   2253 HG21 THR   140      14.597 112.618  40.221  1.00  0.00      A   
ATOM   2254 HG22 THR   140      12.813 112.646  40.486  1.00  0.00      A   
ATOM   2255 HG23 THR   140      13.948 112.846  41.889  1.00  0.00      A   
ATOM   2256  C   THR   140      14.171 116.425  38.978  1.00 28.99      A   
ATOM   2257  O   THR   140      15.297 116.847  38.724  1.00 29.19      A   
ATOM   2258  N   SER   141      13.128 117.228  39.129  1.00 29.83      A   
ATOM   2259  HN  SER   141      12.209 116.891  39.314  1.00  0.00      A   
ATOM   2260  CA  SER   141      13.292 118.671  39.028  1.00 27.92      A   
ATOM   2261  HA  SER   141      14.237 118.935  39.477  1.00  0.00      A   
ATOM   2262  CB  SER   141      13.257 119.109  37.553  1.00 29.62      A   
ATOM   2263  HB1 SER   141      12.289 118.805  37.101  1.00  0.00      A   
ATOM   2264  HB2 SER   141      14.091 118.621  37.004  1.00  0.00      A   
ATOM   2265  OG  SER   141      13.394 120.521  37.420  1.00 28.62      A   
ATOM   2266  HG1 SER   141      13.362 120.703  36.478  1.00  0.00      A   
ATOM   2267  C   SER   141      12.200 119.384  39.813  1.00 29.60      A   
ATOM   2268  O   SER   141      11.270 118.757  40.332  1.00 28.00      A   
ATOM   2269  N   GLU   142      12.345 120.697  39.922  1.00 29.26      A   
ATOM   2270  HN  GLU   142      13.128 121.173  39.530  1.00  0.00      A   
ATOM   2271  CA  GLU   142      11.377 121.535  40.618  1.00 31.30      A   
ATOM   2272  HA  GLU   142      10.670 120.886  41.112  1.00  0.00      A   
ATOM   2273  CB  GLU   142      12.069 122.442  41.640  1.00 33.62      A   
ATOM   2274  HB1 GLU   142      11.328 123.187  42.000  1.00  0.00      A   
ATOM   2275  HB2 GLU   142      12.895 122.976  41.125  1.00  0.00      A   
ATOM   2276  CG  GLU   142      12.651 121.726  42.854  1.00 42.82      A   
ATOM   2277  HG1 GLU   142      13.311 122.428  43.406  1.00  0.00      A   
ATOM   2278  HG2 GLU   142      13.250 120.857  42.507  1.00  0.00      A   
ATOM   2279  CD  GLU   142      11.582 121.222  43.807  1.00 47.64      A   
ATOM   2280  OE1 GLU   142      10.457 121.774  43.796  1.00 50.80      A   
ATOM   2281  OE2 GLU   142      11.871 120.284  44.580  1.00 51.08      A   
ATOM   2282  C   GLU   142      10.752 122.414  39.552  1.00 29.17      A   
ATOM   2283  O   GLU   142      11.417 122.777  38.581  1.00 26.22      A   
ATOM   2284  N   PRO   143       9.469 122.769  39.714  1.00 30.03      A   
ATOM   2285  CA  PRO   143       8.824 123.627  38.715  1.00 30.52      A   
ATOM   2286  HA  PRO   143       8.941 123.208  37.729  1.00  0.00      A   
ATOM   2287  CD  PRO   143       8.520 122.380  40.770  1.00 31.04      A   
ATOM   2288  HD1 PRO   143       8.570 123.094  41.619  1.00  0.00      A   
ATOM   2289  HD2 PRO   143       8.735 121.350  41.126  1.00  0.00      A   
ATOM   2290  CB  PRO   143       7.375 123.716  39.204  1.00 31.16      A   
ATOM   2291  HB1 PRO   143       6.665 123.729  38.350  1.00  0.00      A   
ATOM   2292  HB2 PRO   143       7.215 124.629  39.816  1.00  0.00      A   
ATOM   2293  CG  PRO   143       7.200 122.460  40.041  1.00 34.72      A   
ATOM   2294  HG1 PRO   143       6.351 122.560  40.749  1.00  0.00      A   
ATOM   2295  HG2 PRO   143       7.034 121.567  39.402  1.00  0.00      A   
ATOM   2296  C   PRO   143       9.504 124.995  38.744  1.00 30.67      A   
ATOM   2297  O   PRO   143       9.941 125.450  39.802  1.00 29.80      A   
ATOM   2298  N   VAL   144       9.597 125.643  37.588  1.00 29.87      A   
ATOM   2299  HN  VAL   144       9.258 125.260  36.733  1.00  0.00      A   
ATOM   2300  CA  VAL   144      10.207 126.962  37.508  1.00 29.04      A   
ATOM   2301  HA  VAL   144      10.279 127.352  38.512  1.00  0.00      A   
ATOM   2302  CB  VAL   144      11.612 126.906  36.857  1.00 30.90      A   
ATOM   2303  HB  VAL   144      12.244 126.177  37.406  1.00  0.00      A   
ATOM   2304  CG1 VAL   144      11.506 126.486  35.402  1.00 31.15      A   
ATOM   2305 HG11 VAL   144      10.681 127.039  34.903  1.00  0.00      A   
ATOM   2306 HG12 VAL   144      11.291 125.398  35.337  1.00  0.00      A   
ATOM   2307 HG13 VAL   144      12.456 126.712  34.872  1.00  0.00      A   
ATOM   2308  CG2 VAL   144      12.282 128.263  36.962  1.00 32.71      A   
ATOM   2309 HG21 VAL   144      12.150 128.676  37.985  1.00  0.00      A   
ATOM   2310 HG22 VAL   144      11.826 128.968  36.233  1.00  0.00      A   
ATOM   2311 HG23 VAL   144      13.369 128.165  36.757  1.00  0.00      A   
ATOM   2312  C   VAL   144       9.287 127.829  36.655  1.00 29.48      A   
ATOM   2313  O   VAL   144       8.764 127.369  35.642  1.00 27.92      A   
ATOM   2314  N   PRO   145       9.088 129.097  37.050  1.00 30.49      A   
ATOM   2315  CA  PRO   145       8.211 129.997  36.294  1.00 30.84      A   
ATOM   2316  HA  PRO   145       7.268 129.518  36.088  1.00  0.00      A   
ATOM   2317  CD  PRO   145       9.528 129.733  38.303  1.00 30.47      A   
ATOM   2318  HD1 PRO   145      10.490 130.266  38.152  1.00  0.00      A   
ATOM   2319  HD2 PRO   145       9.636 128.975  39.107  1.00  0.00      A   
ATOM   2320  CB  PRO   145       8.119 131.231  37.194  1.00 31.32      A   
ATOM   2321  HB1 PRO   145       7.109 131.690  37.141  1.00  0.00      A   
ATOM   2322  HB2 PRO   145       8.874 131.993  36.907  1.00  0.00      A   
ATOM   2323  CG  PRO   145       8.395 130.682  38.574  1.00 32.76      A   
ATOM   2324  HG1 PRO   145       8.695 131.485  39.279  1.00  0.00      A   
ATOM   2325  HG2 PRO   145       7.511 130.153  38.987  1.00  0.00      A   
ATOM   2326  C   PRO   145       8.649 130.371  34.886  1.00 29.43      A   
ATOM   2327  O   PRO   145       9.827 130.628  34.621  1.00 28.33      A   
ATOM   2328  N   ILE   146       7.672 130.409  33.986  1.00 27.01      A   
ATOM   2329  HN  ILE   146       6.732 130.171  34.218  1.00  0.00      A   
ATOM   2330  CA  ILE   146       7.904 130.800  32.607  1.00 26.06      A   
ATOM   2331  HA  ILE   146       8.713 131.516  32.601  1.00  0.00      A   
ATOM   2332  CB  ILE   146       8.264 129.585  31.710  1.00 25.53      A   
ATOM   2333  HB  ILE   146       9.169 129.087  32.116  1.00  0.00      A   
ATOM   2334  CG2 ILE   146       7.111 128.578  31.663  1.00 25.44      A   
ATOM   2335 HG21 ILE   146       6.147 129.108  31.513  1.00  0.00      A   
ATOM   2336 HG22 ILE   146       7.062 128.015  32.619  1.00  0.00      A   
ATOM   2337 HG23 ILE   146       7.262 127.870  30.820  1.00  0.00      A   
ATOM   2338  CG1 ILE   146       8.624 130.082  30.306  1.00 24.14      A   
ATOM   2339 HG11 ILE   146       9.343 130.923  30.403  1.00  0.00      A   
ATOM   2340 HG12 ILE   146       7.699 130.454  29.816  1.00  0.00      A   
ATOM   2341  CD1 ILE   146       9.247 129.010  29.415  1.00 27.06      A   
ATOM   2342  HD1 ILE   146       8.676 128.062  29.502  1.00  0.00      A   
ATOM   2343  HD2 ILE   146      10.297 128.822  29.729  1.00  0.00      A   
ATOM   2344  HD3 ILE   146       9.227 129.341  28.355  1.00  0.00      A   
ATOM   2345  C   ILE   146       6.591 131.435  32.163  1.00 25.21      A   
ATOM   2346  O   ILE   146       5.515 130.970  32.553  1.00 24.32      A   
ATOM   2347  N   GLU   147       6.665 132.527  31.411  1.00 27.54      A   
ATOM   2348  HN  GLU   147       7.524 132.942  31.123  1.00  0.00      A   
ATOM   2349  CA  GLU   147       5.429 133.164  30.976  1.00 27.94      A   
ATOM   2350  HA  GLU   147       4.670 132.943  31.711  1.00  0.00      A   
ATOM   2351  CB  GLU   147       5.591 134.680  30.827  1.00 33.78      A   
ATOM   2352  HB1 GLU   147       6.239 134.894  29.951  1.00  0.00      A   
ATOM   2353  HB2 GLU   147       6.074 135.088  31.739  1.00  0.00      A   
ATOM   2354  CG  GLU   147       4.228 135.364  30.627  1.00 41.39      A   
ATOM   2355  HG1 GLU   147       3.558 135.072  31.464  1.00  0.00      A   
ATOM   2356  HG2 GLU   147       3.790 135.012  29.669  1.00  0.00      A   
ATOM   2357  CD  GLU   147       4.299 136.879  30.586  1.00 46.81      A   
ATOM   2358  OE1 GLU   147       4.821 137.479  31.551  1.00 50.42      A   
ATOM   2359  OE2 GLU   147       3.823 137.467  29.588  1.00 49.18      A   
ATOM   2360  C   GLU   147       5.017 132.546  29.657  1.00 26.18      A   
ATOM   2361  O   GLU   147       5.725 132.659  28.656  1.00 26.83      A   
ATOM   2362  N   TRP   148       3.883 131.857  29.683  1.00 26.50      A   
ATOM   2363  HN  TRP   148       3.343 131.772  30.517  1.00  0.00      A   
ATOM   2364  CA  TRP   148       3.341 131.180  28.510  1.00 26.52      A   
ATOM   2365  HA  TRP   148       4.118 130.562  28.085  1.00  0.00      A   
ATOM   2366  CB  TRP   148       2.139 130.326  28.925  1.00 27.59      A   
ATOM   2367  HB1 TRP   148       1.642 129.954  28.005  1.00  0.00      A   
ATOM   2368  HB2 TRP   148       1.430 130.972  29.486  1.00  0.00      A   
ATOM   2369  CG  TRP   148       2.455 129.147  29.781  1.00 26.74      A   
ATOM   2370  CD2 TRP   148       1.994 127.808  29.582  1.00 28.28      A   
ATOM   2371  CD1 TRP   148       3.238 129.123  30.903  1.00 28.35      A   
ATOM   2372  HD1 TRP   148       3.735 129.982  31.328  1.00  0.00      A   
ATOM   2373  NE1 TRP   148       3.298 127.845  31.411  1.00 26.89      A   
ATOM   2374  HE1 TRP   148       3.797 127.572  32.204  1.00  0.00      A   
ATOM   2375  CE2 TRP   148       2.541 127.020  30.621  1.00 29.22      A   
ATOM   2376  CE3 TRP   148       1.169 127.197  28.628  1.00 26.91      A   
ATOM   2377  HE3 TRP   148       0.728 127.758  27.818  1.00  0.00      A   
ATOM   2378  CZ2 TRP   148       2.292 125.653  30.729  1.00 27.26      A   
ATOM   2379  HZ2 TRP   148       2.711 125.053  31.522  1.00  0.00      A   
ATOM   2380  CZ3 TRP   148       0.920 125.834  28.736  1.00 27.65      A   
ATOM   2381  HZ3 TRP   148       0.286 125.350  28.007  1.00  0.00      A   
ATOM   2382  CH2 TRP   148       1.480 125.076  29.779  1.00 28.13      A   
ATOM   2383  HH2 TRP   148       1.269 124.019  29.836  1.00  0.00      A   
ATOM   2384  C   TRP   148       2.880 132.185  27.456  1.00 26.66      A   
ATOM   2385  O   TRP   148       2.604 133.341  27.773  1.00 27.61      A   
ATOM   2386  N   PRO   149       2.799 131.757  26.184  1.00 26.22      A   
ATOM   2387  CA  PRO   149       2.354 132.637  25.094  1.00 26.21      A   
ATOM   2388  HA  PRO   149       2.953 133.532  25.066  1.00  0.00      A   
ATOM   2389  CD  PRO   149       3.266 130.458  25.663  1.00 26.41      A   
ATOM   2390  HD1 PRO   149       2.468 129.693  25.769  1.00  0.00      A   
ATOM   2391  HD2 PRO   149       4.178 130.133  26.206  1.00  0.00      A   
ATOM   2392  CB  PRO   149       2.471 131.753  23.848  1.00 25.29      A   
ATOM   2393  HB1 PRO   149       2.761 132.351  22.959  1.00  0.00      A   
ATOM   2394  HB2 PRO   149       1.513 131.234  23.635  1.00  0.00      A   
ATOM   2395  CG  PRO   149       3.557 130.762  24.218  1.00 24.30      A   
ATOM   2396  HG1 PRO   149       3.494 129.846  23.594  1.00  0.00      A   
ATOM   2397  HG2 PRO   149       4.566 131.210  24.098  1.00  0.00      A   
ATOM   2398  C   PRO   149       0.905 133.033  25.330  1.00 26.15      A   
ATOM   2399  O   PRO   149       0.115 132.230  25.803  1.00 26.89      A   
ATOM   2400  N   GLN   150       0.554 134.270  24.995  1.00 27.34      A   
ATOM   2401  HN  GLN   150       1.200 134.929  24.618  1.00  0.00      A   
ATOM   2402  CA  GLN   150      -0.818 134.726  25.166  1.00 29.60      A   
ATOM   2403  HA  GLN   150      -1.054 134.694  26.219  1.00  0.00      A   
ATOM   2404  CB  GLN   150      -0.968 136.150  24.626  1.00 29.49      A   
ATOM   2405  HB1 GLN   150      -2.034 136.448  24.715  1.00  0.00      A   
ATOM   2406  HB2 GLN   150      -0.681 136.150  23.553  1.00  0.00      A   
ATOM   2407  CG  GLN   150      -0.119 137.185  25.349  1.00 31.31      A   
ATOM   2408  HG1 GLN   150      -0.319 138.187  24.913  1.00  0.00      A   
ATOM   2409  HG2 GLN   150       0.955 136.935  25.210  1.00  0.00      A   
ATOM   2410  CD  GLN   150      -0.413 137.238  26.831  1.00 33.35      A   
ATOM   2411  OE1 GLN   150      -1.552 137.070  27.254  1.00 34.69      A   
ATOM   2412  NE2 GLN   150       0.614 137.487  27.630  1.00 35.59      A   
ATOM   2413 HE21 GLN   150       0.478 137.533  28.620  1.00  0.00      A   
ATOM   2414 HE22 GLN   150       1.526 137.628  27.243  1.00  0.00      A   
ATOM   2415  C   GLN   150      -1.790 133.801  24.434  1.00 29.40      A   
ATOM   2416  O   GLN   150      -2.870 133.496  24.936  1.00 32.29      A   
ATOM   2417  N   SER   151      -1.409 133.348  23.251  1.00 30.95      A   
ATOM   2418  HN  SER   151      -0.525 133.568  22.846  1.00  0.00      A   
ATOM   2419  CA  SER   151      -2.292 132.489  22.478  1.00 32.31      A   
ATOM   2420  HA  SER   151      -3.276 132.934  22.475  1.00  0.00      A   
ATOM   2421  CB  SER   151      -1.765 132.345  21.042  1.00 33.08      A   
ATOM   2422  HB1 SER   151      -1.789 133.335  20.540  1.00  0.00      A   
ATOM   2423  HB2 SER   151      -2.410 131.632  20.484  1.00  0.00      A   
ATOM   2424  OG  SER   151      -0.441 131.863  21.014  1.00 34.37      A   
ATOM   2425  HG1 SER   151      -0.199 131.805  20.087  1.00  0.00      A   
ATOM   2426  C   SER   151      -2.516 131.119  23.123  1.00 33.48      A   
ATOM   2427  O   SER   151      -3.443 130.397  22.749  1.00 33.37      A   
ATOM   2428  N   TYR   152      -1.682 130.774  24.105  1.00 31.73      A   
ATOM   2429  HN  TYR   152      -0.942 131.371  24.406  1.00  0.00      A   
ATOM   2430  CA  TYR   152      -1.801 129.497  24.806  1.00 29.97      A   
ATOM   2431  HA  TYR   152      -2.263 128.787  24.136  1.00  0.00      A   
ATOM   2432  CB  TYR   152      -0.409 129.000  25.240  1.00 30.09      A   
ATOM   2433  HB1 TYR   152      -0.520 128.355  26.137  1.00  0.00      A   
ATOM   2434  HB2 TYR   152       0.231 129.876  25.476  1.00  0.00      A   
ATOM   2435  CG  TYR   152       0.326 128.185  24.197  1.00 30.85      A   
ATOM   2436  CD1 TYR   152       0.120 128.400  22.832  1.00 30.75      A   
ATOM   2437  HD1 TYR   152      -0.597 129.143  22.514  1.00  0.00      A   
ATOM   2438  CD2 TYR   152       1.259 127.222  24.574  1.00 29.14      A   
ATOM   2439  HD2 TYR   152       1.435 127.035  25.623  1.00  0.00      A   
ATOM   2440  CE1 TYR   152       0.823 127.674  21.873  1.00 30.23      A   
ATOM   2441  HE1 TYR   152       0.648 127.851  20.821  1.00  0.00      A   
ATOM   2442  CE2 TYR   152       1.966 126.496  23.625  1.00 30.15      A   
ATOM   2443  HE2 TYR   152       2.687 125.753  23.935  1.00  0.00      A   
ATOM   2444  CZ  TYR   152       1.743 126.728  22.274  1.00 29.98      A   
ATOM   2445  OH  TYR   152       2.453 126.025  21.327  1.00 30.62      A   
ATOM   2446  HH  TYR   152       3.040 125.418  21.786  1.00  0.00      A   
ATOM   2447  C   TYR   152      -2.700 129.616  26.035  1.00 29.87      A   
ATOM   2448  O   TYR   152      -2.800 128.680  26.833  1.00 27.89      A   
ATOM   2449  N   ASP   153      -3.364 130.764  26.185  1.00 29.23      A   
ATOM   2450  HN  ASP   153      -3.290 131.510  25.528  1.00  0.00      A   
ATOM   2451  CA  ASP   153      -4.240 130.999  27.325  1.00 30.16      A   
ATOM   2452  HA  ASP   153      -3.627 131.044  28.213  1.00  0.00      A   
ATOM   2453  CB  ASP   153      -5.025 132.308  27.152  1.00 30.49      A   
ATOM   2454  HB1 ASP   153      -5.988 132.226  27.701  1.00  0.00      A   
ATOM   2455  HB2 ASP   153      -5.233 132.462  26.072  1.00  0.00      A   
ATOM   2456  CG  ASP   153      -4.275 133.528  27.676  1.00 33.50      A   
ATOM   2457  OD1 ASP   153      -3.155 133.388  28.238  1.00 29.63      A   
ATOM   2458  OD2 ASP   153      -4.821 134.640  27.535  1.00 29.97      A   
ATOM   2459  C   ASP   153      -5.237 129.877  27.614  1.00 31.04      A   
ATOM   2460  O   ASP   153      -5.446 129.525  28.771  1.00 29.26      A   
ATOM   2461  N   SER   154      -5.856 129.318  26.578  1.00 31.64      A   
ATOM   2462  HN  SER   154      -5.679 129.583  25.633  1.00  0.00      A   
ATOM   2463  CA  SER   154      -6.846 128.266  26.795  1.00 32.35      A   
ATOM   2464  HA  SER   154      -7.463 128.553  27.634  1.00  0.00      A   
ATOM   2465  CB  SER   154      -7.707 128.075  25.541  1.00 32.75      A   
ATOM   2466  HB1 SER   154      -8.254 129.016  25.320  1.00  0.00      A   
ATOM   2467  HB2 SER   154      -8.436 127.254  25.714  1.00  0.00      A   
ATOM   2468  OG  SER   154      -6.914 127.743  24.422  1.00 37.78      A   
ATOM   2469  HG1 SER   154      -7.523 127.641  23.687  1.00  0.00      A   
ATOM   2470  C   SER   154      -6.291 126.918  27.249  1.00 32.07      A   
ATOM   2471  O   SER   154      -7.042 126.090  27.766  1.00 32.97      A   
ATOM   2472  N   ILE   155      -4.997 126.683  27.054  1.00 31.81      A   
ATOM   2473  HN  ILE   155      -4.387 127.336  26.611  1.00  0.00      A   
ATOM   2474  CA  ILE   155      -4.405 125.419  27.495  1.00 31.76      A   
ATOM   2475  HA  ILE   155      -5.198 124.811  27.902  1.00  0.00      A   
ATOM   2476  CB  ILE   155      -3.701 124.661  26.339  1.00 30.43      A   
ATOM   2477  HB  ILE   155      -3.261 123.719  26.729  1.00  0.00      A   
ATOM   2478  CG2 ILE   155      -4.707 124.335  25.235  1.00 32.03      A   
ATOM   2479 HG21 ILE   155      -5.340 125.222  25.021  1.00  0.00      A   
ATOM   2480 HG22 ILE   155      -5.364 123.499  25.556  1.00  0.00      A   
ATOM   2481 HG23 ILE   155      -4.168 124.050  24.305  1.00  0.00      A   
ATOM   2482  CG1 ILE   155      -2.552 125.502  25.780  1.00 30.11      A   
ATOM   2483 HG11 ILE   155      -1.838 125.714  26.604  1.00  0.00      A   
ATOM   2484 HG12 ILE   155      -2.969 126.462  25.409  1.00  0.00      A   
ATOM   2485  CD1 ILE   155      -1.794 124.837  24.645  1.00 28.11      A   
ATOM   2486  HD1 ILE   155      -2.506 124.387  23.921  1.00  0.00      A   
ATOM   2487  HD2 ILE   155      -1.142 124.032  25.047  1.00  0.00      A   
ATOM   2488  HD3 ILE   155      -1.174 125.589  24.111  1.00  0.00      A   
ATOM   2489  C   ILE   155      -3.386 125.664  28.611  1.00 31.90      A   
ATOM   2490  O   ILE   155      -2.627 124.766  28.972  1.00 30.13      A   
ATOM   2491  N   ASN   156      -3.375 126.882  29.142  1.00 30.96      A   
ATOM   2492  HN  ASN   156      -3.988 127.600  28.821  1.00  0.00      A   
ATOM   2493  CA  ASN   156      -2.472 127.258  30.229  1.00 32.82      A   
ATOM   2494  HA  ASN   156      -1.494 126.853  30.012  1.00  0.00      A   
ATOM   2495  CB  ASN   156      -2.408 128.787  30.342  1.00 32.28      A   
ATOM   2496  HB1 ASN   156      -3.404 129.166  30.658  1.00  0.00      A   
ATOM   2497  HB2 ASN   156      -2.155 129.211  29.348  1.00  0.00      A   
ATOM   2498  CG  ASN   156      -1.372 129.262  31.347  1.00 32.77      A   
ATOM   2499  OD1 ASN   156      -1.269 128.727  32.452  1.00 32.98      A   
ATOM   2500  ND2 ASN   156      -0.610 130.285  30.972  1.00 29.36      A   
ATOM   2501 HD21 ASN   156       0.090 130.641  31.592  1.00  0.00      A   
ATOM   2502 HD22 ASN   156      -0.737 130.698  30.070  1.00  0.00      A   
ATOM   2503  C   ASN   156      -3.049 126.646  31.512  1.00 33.62      A   
ATOM   2504  O   ASN   156      -4.187 126.933  31.891  1.00 35.39      A   
ATOM   2505  N   PRO   157      -2.275 125.786  32.194  1.00 34.08      A   
ATOM   2506  CA  PRO   157      -2.702 125.121  33.432  1.00 35.06      A   
ATOM   2507  HA  PRO   157      -3.573 124.512  33.250  1.00  0.00      A   
ATOM   2508  CD  PRO   157      -0.880 125.443  31.874  1.00 34.28      A   
ATOM   2509  HD1 PRO   157      -0.190 126.217  32.272  1.00  0.00      A   
ATOM   2510  HD2 PRO   157      -0.747 125.344  30.777  1.00  0.00      A   
ATOM   2511  CB  PRO   157      -1.454 124.343  33.861  1.00 35.71      A   
ATOM   2512  HB1 PRO   157      -1.729 123.374  34.330  1.00  0.00      A   
ATOM   2513  HB2 PRO   157      -0.846 124.930  34.581  1.00  0.00      A   
ATOM   2514  CG  PRO   157      -0.712 124.129  32.579  1.00 37.63      A   
ATOM   2515  HG1 PRO   157       0.360 123.907  32.766  1.00  0.00      A   
ATOM   2516  HG2 PRO   157      -1.155 123.298  31.991  1.00  0.00      A   
ATOM   2517  C   PRO   157      -3.177 126.061  34.540  1.00 35.36      A   
ATOM   2518  O   PRO   157      -4.053 125.711  35.324  1.00 36.18      A   
ATOM   2519  N   ASP   158      -2.589 127.248  34.608  1.00 36.56      A   
ATOM   2520  HN  ASP   158      -1.884 127.533  33.963  1.00  0.00      A   
ATOM   2521  CA  ASP   158      -2.948 128.207  35.641  1.00 38.01      A   
ATOM   2522  HA  ASP   158      -3.266 127.658  36.514  1.00  0.00      A   
ATOM   2523  CB  ASP   158      -1.749 129.093  35.975  1.00 39.82      A   
ATOM   2524  HB1 ASP   158      -2.023 129.771  36.811  1.00  0.00      A   
ATOM   2525  HB2 ASP   158      -1.490 129.702  35.082  1.00  0.00      A   
ATOM   2526  CG  ASP   158      -0.525 128.296  36.384  1.00 41.65      A   
ATOM   2527  OD1 ASP   158      -0.686 127.210  36.978  1.00 41.09      A   
ATOM   2528  OD2 ASP   158       0.602 128.765  36.120  1.00 42.49      A   
ATOM   2529  C   ASP   158      -4.141 129.103  35.299  1.00 39.08      A   
ATOM   2530  O   ASP   158      -4.603 129.855  36.151  1.00 38.82      A   
ATOM   2531  N   LEU   159      -4.631 129.025  34.066  1.00 39.31      A   
ATOM   2532  HN  LEU   159      -4.255 128.408  33.379  1.00  0.00      A   
ATOM   2533  CA  LEU   159      -5.763 129.852  33.646  1.00 40.21      A   
ATOM   2534  HA  LEU   159      -5.984 130.548  34.442  1.00  0.00      A   
ATOM   2535  CB  LEU   159      -5.422 130.606  32.360  1.00 38.67      A   
ATOM   2536  HB1 LEU   159      -6.324 131.170  32.046  1.00  0.00      A   
ATOM   2537  HB2 LEU   159      -5.175 129.856  31.580  1.00  0.00      A   
ATOM   2538  CG  LEU   159      -4.255 131.595  32.446  1.00 38.26      A   
ATOM   2539  HG  LEU   159      -3.339 131.062  32.779  1.00  0.00      A   
ATOM   2540  CD1 LEU   159      -4.013 132.218  31.091  1.00 37.32      A   
ATOM   2541 HD11 LEU   159      -4.979 132.521  30.633  1.00  0.00      A   
ATOM   2542 HD12 LEU   159      -3.518 131.484  30.421  1.00  0.00      A   
ATOM   2543 HD13 LEU   159      -3.373 133.119  31.197  1.00  0.00      A   
ATOM   2544  CD2 LEU   159      -4.558 132.670  33.476  1.00 40.43      A   
ATOM   2545 HD21 LEU   159      -4.974 132.209  34.397  1.00  0.00      A   
ATOM   2546 HD22 LEU   159      -5.305 133.383  33.069  1.00  0.00      A   
ATOM   2547 HD23 LEU   159      -3.626 133.214  33.741  1.00  0.00      A   
ATOM   2548  C   LEU   159      -7.050 129.063  33.442  1.00 42.35      A   
ATOM   2549  O   LEU   159      -8.143 129.620  33.545  1.00 43.13      A   
ATOM   2550  N   ILE   160      -6.924 127.773  33.150  1.00 43.86      A   
ATOM   2551  HN  ILE   160      -6.036 127.331  33.063  1.00  0.00      A   
ATOM   2552  CA  ILE   160      -8.093 126.923  32.938  1.00 47.74      A   
ATOM   2553  HA  ILE   160      -8.700 127.383  32.173  1.00  0.00      A   
ATOM   2554  CB  ILE   160      -7.690 125.497  32.509  1.00 45.27      A   
ATOM   2555  HB  ILE   160      -7.152 124.996  33.343  1.00  0.00      A   
ATOM   2556  CG2 ILE   160      -8.934 124.689  32.148  1.00 43.82      A   
ATOM   2557 HG21 ILE   160      -9.613 125.298  31.512  1.00  0.00      A   
ATOM   2558 HG22 ILE   160      -9.479 124.400  33.073  1.00  0.00      A   
ATOM   2559 HG23 ILE   160      -8.643 123.778  31.584  1.00  0.00      A   
ATOM   2560  CG1 ILE   160      -6.754 125.557  31.302  1.00 42.39      A   
ATOM   2561 HG11 ILE   160      -5.887 126.202  31.559  1.00  0.00      A   
ATOM   2562 HG12 ILE   160      -7.303 126.017  30.453  1.00  0.00      A   
ATOM   2563  CD1 ILE   160      -6.237 124.210  30.865  1.00 40.60      A   
ATOM   2564  HD1 ILE   160      -7.066 123.470  30.845  1.00  0.00      A   
ATOM   2565  HD2 ILE   160      -5.461 123.854  31.576  1.00  0.00      A   
ATOM   2566  HD3 ILE   160      -5.803 124.284  29.845  1.00  0.00      A   
ATOM   2567  C   ILE   160      -8.872 126.830  34.242  1.00 53.34      A   
ATOM   2568  O   ILE   160      -8.334 126.404  35.264  1.00 54.44      A   
ATOM   2569  N   LYS   161     -10.138 127.226  34.207  1.00 58.15      A   
ATOM   2570  HN  LYS   161     -10.572 127.564  33.376  1.00  0.00      A   
ATOM   2571  CA  LYS   161     -10.970 127.183  35.405  1.00 64.67      A   
ATOM   2572  HA  LYS   161     -10.350 127.429  36.255  1.00  0.00      A   
ATOM   2573  CB  LYS   161     -12.121 128.182  35.275  1.00 65.84      A   
ATOM   2574  HB1 LYS   161     -12.744 128.128  36.192  1.00  0.00      A   
ATOM   2575  HB2 LYS   161     -12.743 127.897  34.400  1.00  0.00      A   
ATOM   2576  CG  LYS   161     -11.649 129.616  35.091  1.00 68.02      A   
ATOM   2577  HG1 LYS   161     -11.115 129.699  34.119  1.00  0.00      A   
ATOM   2578  HG2 LYS   161     -10.945 129.873  35.910  1.00  0.00      A   
ATOM   2579  CD  LYS   161     -12.804 130.602  35.105  1.00 70.81      A   
ATOM   2580  HD1 LYS   161     -13.321 130.545  36.087  1.00  0.00      A   
ATOM   2581  HD2 LYS   161     -13.525 130.332  34.304  1.00  0.00      A   
ATOM   2582  CE  LYS   161     -12.312 132.025  34.878  1.00 72.56      A   
ATOM   2583  HE1 LYS   161     -13.171 132.728  34.925  1.00  0.00      A   
ATOM   2584  HE2 LYS   161     -11.816 132.094  33.887  1.00  0.00      A   
ATOM   2585  NZ  LYS   161     -11.322 132.454  35.908  1.00 73.28      A   
ATOM   2586  HZ1 LYS   161     -10.629 131.695  36.061  1.00  0.00      A   
ATOM   2587  HZ2 LYS   161     -11.817 132.658  36.800  1.00  0.00      A   
ATOM   2588  HZ3 LYS   161     -10.831 133.311  35.582  1.00  0.00      A   
ATOM   2589  C   LYS   161     -11.512 125.786  35.703  1.00 67.72      A   
ATOM   2590  O   LYS   161     -11.415 125.306  36.835  1.00 68.25      A   
ATOM   2591  N   ASP   162     -12.072 125.129  34.691  1.00 71.54      A   
ATOM   2592  HN  ASP   162     -12.140 125.518  33.775  1.00  0.00      A   
ATOM   2593  CA  ASP   162     -12.624 123.789  34.868  1.00 75.87      A   
ATOM   2594  HA  ASP   162     -13.087 123.742  35.842  1.00  0.00      A   
ATOM   2595  CB  ASP   162     -13.652 123.484  33.775  1.00 77.78      A   
ATOM   2596  HB1 ASP   162     -13.938 122.412  33.837  1.00  0.00      A   
ATOM   2597  HB2 ASP   162     -13.194 123.683  32.782  1.00  0.00      A   
ATOM   2598  CG  ASP   162     -14.907 124.324  33.901  1.00 80.09      A   
ATOM   2599  OD1 ASP   162     -15.537 124.293  34.984  1.00 81.07      A   
ATOM   2600  OD2 ASP   162     -15.269 125.007  32.918  1.00 80.79      A   
ATOM   2601  C   ASP   162     -11.558 122.700  34.856  1.00 77.00      A   
ATOM   2602  O   ASP   162     -11.254 122.102  35.884  1.00 78.04      A   
ATOM   2603  N   LYS   163     -10.998 122.449  33.680  1.00 77.61      A   
ATOM   2604  HN  LYS   163     -11.254 122.957  32.862  1.00  0.00      A   
ATOM   2605  CA  LYS   163      -9.975 121.422  33.490  1.00 77.69      A   
ATOM   2606  HA  LYS   163      -9.926 121.194  32.436  1.00  0.00      A   
ATOM   2607  CB  LYS   163      -8.602 121.902  33.991  1.00 78.55      A   
ATOM   2608  HB1 LYS   163      -8.312 122.787  33.386  1.00  0.00      A   
ATOM   2609  HB2 LYS   163      -7.873 121.086  33.811  1.00  0.00      A   
ATOM   2610  CG  LYS   163      -8.503 122.293  35.455  1.00 78.56      A   
ATOM   2611  HG1 LYS   163      -8.722 121.410  36.092  1.00  0.00      A   
ATOM   2612  HG2 LYS   163      -9.243 123.090  35.679  1.00  0.00      A   
ATOM   2613  CD  LYS   163      -7.100 122.801  35.751  1.00 78.60      A   
ATOM   2614  HD1 LYS   163      -6.841 123.595  35.018  1.00  0.00      A   
ATOM   2615  HD2 LYS   163      -6.380 121.961  35.639  1.00  0.00      A   
ATOM   2616  CE  LYS   163      -6.982 123.367  37.152  1.00 79.59      A   
ATOM   2617  HE1 LYS   163      -7.149 122.564  37.901  1.00  0.00      A   
ATOM   2618  HE2 LYS   163      -7.722 124.183  37.295  1.00  0.00      A   
ATOM   2619  NZ  LYS   163      -5.622 123.934  37.381  1.00 80.14      A   
ATOM   2620  HZ1 LYS   163      -5.341 124.506  36.559  1.00  0.00      A   
ATOM   2621  HZ2 LYS   163      -4.941 123.160  37.513  1.00  0.00      A   
ATOM   2622  HZ3 LYS   163      -5.634 124.533  38.231  1.00  0.00      A   
ATOM   2623  C   LYS   163     -10.327 120.076  34.111  1.00 76.93      A   
ATOM   2624  O   LYS   163      -9.452 119.243  34.352  1.00 77.20      A   
ATOM   2625  N   ARG   164     -11.615 119.871  34.373  1.00 76.02      A   
ATOM   2626  HN  ARG   164     -12.308 120.568  34.209  1.00  0.00      A   
ATOM   2627  CA  ARG   164     -12.091 118.607  34.918  1.00 75.04      A   
ATOM   2628  HA  ARG   164     -11.278 117.897  34.864  1.00  0.00      A   
ATOM   2629  CB  ARG   164     -12.563 118.757  36.366  1.00 76.60      A   
ATOM   2630  HB1 ARG   164     -13.663 118.909  36.370  1.00  0.00      A   
ATOM   2631  HB2 ARG   164     -12.075 119.649  36.812  1.00  0.00      A   
ATOM   2632  CG  ARG   164     -12.231 117.534  37.222  1.00 79.39      A   
ATOM   2633  HG1 ARG   164     -11.127 117.418  37.267  1.00  0.00      A   
ATOM   2634  HG2 ARG   164     -12.668 116.633  36.742  1.00  0.00      A   
ATOM   2635  CD  ARG   164     -12.770 117.645  38.638  1.00 82.26      A   
ATOM   2636  HD1 ARG   164     -13.795 117.218  38.685  1.00  0.00      A   
ATOM   2637  HD2 ARG   164     -12.786 118.711  38.952  1.00  0.00      A   
ATOM   2638  NE  ARG   164     -11.936 116.911  39.588  1.00 84.97      A   
ATOM   2639  HE  ARG   164     -11.142 116.422  39.230  1.00  0.00      A   
ATOM   2640  CZ  ARG   164     -12.164 116.850  40.898  1.00 86.50      A   
ATOM   2641  NH1 ARG   164     -13.207 117.479  41.426  1.00 87.14      A   
ATOM   2642 HH11 ARG   164     -13.826 118.001  40.838  1.00  0.00      A   
ATOM   2643 HH12 ARG   164     -13.374 117.431  42.411  1.00  0.00      A   
ATOM   2644  NH2 ARG   164     -11.341 116.166  41.684  1.00 86.39      A   
ATOM   2645 HH21 ARG   164     -10.550 115.696  41.292  1.00  0.00      A   
ATOM   2646 HH22 ARG   164     -11.512 116.120  42.668  1.00  0.00      A   
ATOM   2647  C   ARG   164     -13.249 118.165  34.032  1.00 72.71      A   
ATOM   2648  O   ARG   164     -13.597 116.985  33.980  1.00 73.05      A   
ATOM   2649  N   SER   165     -13.841 119.131  33.335  1.00 70.23      A   
ATOM   2650  HN  SER   165     -13.561 120.085  33.407  1.00  0.00      A   
ATOM   2651  CA  SER   165     -14.938 118.853  32.418  1.00 66.80      A   
ATOM   2652  HA  SER   165     -15.617 118.168  32.904  1.00  0.00      A   
ATOM   2653  CB  SER   165     -15.663 120.147  32.047  1.00 67.15      A   
ATOM   2654  HB1 SER   165     -15.995 120.665  32.972  1.00  0.00      A   
ATOM   2655  HB2 SER   165     -16.547 119.910  31.417  1.00  0.00      A   
ATOM   2656  OG  SER   165     -14.812 121.019  31.321  1.00 66.70      A   
ATOM   2657  HG1 SER   165     -15.337 121.800  31.128  1.00  0.00      A   
ATOM   2658  C   SER   165     -14.309 118.240  31.171  1.00 65.25      A   
ATOM   2659  O   SER   165     -13.095 118.307  30.987  1.00 65.25      A   
ATOM   2660  N   PRO   166     -15.124 117.633  30.297  1.00 63.71      A   
ATOM   2661  CA  PRO   166     -14.599 117.018  29.075  1.00 62.49      A   
ATOM   2662  HA  PRO   166     -13.978 116.169  29.314  1.00  0.00      A   
ATOM   2663  CD  PRO   166     -16.578 117.417  30.407  1.00 63.36      A   
ATOM   2664  HD1 PRO   166     -17.127 118.346  30.149  1.00  0.00      A   
ATOM   2665  HD2 PRO   166     -16.843 117.091  31.434  1.00  0.00      A   
ATOM   2666  CB  PRO   166     -15.865 116.686  28.295  1.00 62.86      A   
ATOM   2667  HB1 PRO   166     -15.700 115.839  27.596  1.00  0.00      A   
ATOM   2668  HB2 PRO   166     -16.228 117.563  27.717  1.00  0.00      A   
ATOM   2669  CG  PRO   166     -16.819 116.317  29.387  1.00 62.80      A   
ATOM   2670  HG1 PRO   166     -17.870 116.322  29.027  1.00  0.00      A   
ATOM   2671  HG2 PRO   166     -16.587 115.315  29.808  1.00  0.00      A   
ATOM   2672  C   PRO   166     -13.645 117.918  28.290  1.00 61.79      A   
ATOM   2673  O   PRO   166     -12.523 117.517  27.974  1.00 61.86      A   
ATOM   2674  N   GLU   167     -14.092 119.131  27.977  1.00 61.14      A   
ATOM   2675  HN  GLU   167     -15.001 119.447  28.239  1.00  0.00      A   
ATOM   2676  CA  GLU   167     -13.272 120.078  27.227  1.00 61.22      A   
ATOM   2677  HA  GLU   167     -12.808 119.546  26.409  1.00  0.00      A   
ATOM   2678  CB  GLU   167     -14.131 121.227  26.695  1.00 63.03      A   
ATOM   2679  HB1 GLU   167     -13.488 122.126  26.580  1.00  0.00      A   
ATOM   2680  HB2 GLU   167     -14.927 121.447  27.438  1.00  0.00      A   
ATOM   2681  CG  GLU   167     -14.786 120.930  25.362  1.00 68.61      A   
ATOM   2682  HG1 GLU   167     -15.326 121.835  25.011  1.00  0.00      A   
ATOM   2683  HG2 GLU   167     -15.512 120.099  25.490  1.00  0.00      A   
ATOM   2684  CD  GLU   167     -13.771 120.529  24.303  1.00 71.81      A   
ATOM   2685  OE1 GLU   167     -12.782 121.273  24.113  1.00 74.92      A   
ATOM   2686  OE2 GLU   167     -13.959 119.472  23.663  1.00 74.69      A   
ATOM   2687  C   GLU   167     -12.113 120.646  28.035  1.00 58.87      A   
ATOM   2688  O   GLU   167     -11.011 120.812  27.512  1.00 58.53      A   
ATOM   2689  N   GLY   168     -12.367 120.948  29.305  1.00 57.42      A   
ATOM   2690  HN  GLY   168     -13.263 120.815  29.720  1.00  0.00      A   
ATOM   2691  CA  GLY   168     -11.328 121.492  30.159  1.00 55.84      A   
ATOM   2692  HA1 GLY   168     -11.775 121.747  31.109  1.00  0.00      A   
ATOM   2693  HA2 GLY   168     -10.933 122.378  29.684  1.00  0.00      A   
ATOM   2694  C   GLY   168     -10.201 120.504  30.386  1.00 55.50      A   
ATOM   2695  O   GLY   168      -9.028 120.876  30.404  1.00 54.16      A   
ATOM   2696  N   LYS   169     -10.561 119.237  30.562  1.00 54.56      A   
ATOM   2697  HN  LYS   169     -11.516 118.951  30.548  1.00  0.00      A   
ATOM   2698  CA  LYS   169      -9.581 118.180  30.788  1.00 54.37      A   
ATOM   2699  HA  LYS   169      -8.948 118.477  31.611  1.00  0.00      A   
ATOM   2700  CB  LYS   169     -10.293 116.863  31.107  1.00 56.79      A   
ATOM   2701  HB1 LYS   169     -10.088 116.145  30.285  1.00  0.00      A   
ATOM   2702  HB2 LYS   169     -11.385 117.057  31.153  1.00  0.00      A   
ATOM   2703  CG  LYS   169      -9.863 116.226  32.420  1.00 60.35      A   
ATOM   2704  HG1 LYS   169     -10.450 115.298  32.585  1.00  0.00      A   
ATOM   2705  HG2 LYS   169     -10.067 116.933  33.253  1.00  0.00      A   
ATOM   2706  CD  LYS   169      -8.382 115.885  32.407  1.00 64.99      A   
ATOM   2707  HD1 LYS   169      -7.795 116.816  32.255  1.00  0.00      A   
ATOM   2708  HD2 LYS   169      -8.177 115.190  31.565  1.00  0.00      A   
ATOM   2709  CE  LYS   169      -7.950 115.230  33.710  1.00 68.22      A   
ATOM   2710  HE1 LYS   169      -8.533 114.300  33.877  1.00  0.00      A   
ATOM   2711  HE2 LYS   169      -8.106 115.935  34.555  1.00  0.00      A   
ATOM   2712  NZ  LYS   169      -6.506 114.865  33.681  1.00 71.61      A   
ATOM   2713  HZ1 LYS   169      -5.956 115.656  33.289  1.00  0.00      A   
ATOM   2714  HZ2 LYS   169      -6.373 114.023  33.086  1.00  0.00      A   
ATOM   2715  HZ3 LYS   169      -6.180 114.661  34.647  1.00  0.00      A   
ATOM   2716  C   LYS   169      -8.716 118.007  29.547  1.00 52.36      A   
ATOM   2717  O   LYS   169      -7.510 117.773  29.642  1.00 51.58      A   
ATOM   2718  N   LYS   170      -9.341 118.128  28.381  1.00 50.14      A   
ATOM   2719  HN  LYS   170     -10.318 118.316  28.317  1.00  0.00      A   
ATOM   2720  CA  LYS   170      -8.627 117.991  27.120  1.00 49.22      A   
ATOM   2721  HA  LYS   170      -8.053 117.078  27.155  1.00  0.00      A   
ATOM   2722  CB  LYS   170      -9.626 117.954  25.960  1.00 50.64      A   
ATOM   2723  HB1 LYS   170     -10.105 118.953  25.876  1.00  0.00      A   
ATOM   2724  HB2 LYS   170     -10.406 117.199  26.191  1.00  0.00      A   
ATOM   2725  CG  LYS   170      -9.001 117.607  24.625  1.00 54.39      A   
ATOM   2726  HG1 LYS   170      -8.410 116.672  24.733  1.00  0.00      A   
ATOM   2727  HG2 LYS   170      -8.319 118.429  24.319  1.00  0.00      A   
ATOM   2728  CD  LYS   170     -10.058 117.407  23.546  1.00 58.53      A   
ATOM   2729  HD1 LYS   170     -10.626 118.353  23.409  1.00  0.00      A   
ATOM   2730  HD2 LYS   170     -10.761 116.608  23.865  1.00  0.00      A   
ATOM   2731  CE  LYS   170      -9.412 117.011  22.224  1.00 62.51      A   
ATOM   2732  HE1 LYS   170      -8.842 116.067  22.357  1.00  0.00      A   
ATOM   2733  HE2 LYS   170      -8.733 117.822  21.884  1.00  0.00      A   
ATOM   2734  NZ  LYS   170     -10.416 116.783  21.146  1.00 66.46      A   
ATOM   2735  HZ1 LYS   170     -11.120 117.549  21.159  1.00  0.00      A   
ATOM   2736  HZ2 LYS   170     -10.893 115.872  21.303  1.00  0.00      A   
ATOM   2737  HZ3 LYS   170      -9.937 116.767  20.223  1.00  0.00      A   
ATOM   2738  C   LYS   170      -7.652 119.159  26.947  1.00 46.71      A   
ATOM   2739  O   LYS   170      -6.485 118.958  26.609  1.00 44.95      A   
ATOM   2740  N   LYS   171      -8.136 120.377  27.178  1.00 43.49      A   
ATOM   2741  HN  LYS   171      -9.085 120.529  27.441  1.00  0.00      A   
ATOM   2742  CA  LYS   171      -7.299 121.572  27.059  1.00 43.07      A   
ATOM   2743  HA  LYS   171      -6.913 121.613  26.052  1.00  0.00      A   
ATOM   2744  CB  LYS   171      -8.119 122.831  27.367  1.00 43.58      A   
ATOM   2745  HB1 LYS   171      -7.444 123.709  27.301  1.00  0.00      A   
ATOM   2746  HB2 LYS   171      -8.503 122.749  28.405  1.00  0.00      A   
ATOM   2747  CG  LYS   171      -9.304 123.071  26.438  1.00 44.60      A   
ATOM   2748  HG1 LYS   171     -10.115 123.566  27.013  1.00  0.00      A   
ATOM   2749  HG2 LYS   171      -9.673 122.092  26.066  1.00  0.00      A   
ATOM   2750  CD  LYS   171      -8.940 123.946  25.247  1.00 48.67      A   
ATOM   2751  HD1 LYS   171      -8.504 124.897  25.621  1.00  0.00      A   
ATOM   2752  HD2 LYS   171      -9.863 124.175  24.675  1.00  0.00      A   
ATOM   2753  CE  LYS   171      -7.938 123.278  24.317  1.00 51.55      A   
ATOM   2754  HE1 LYS   171      -8.368 122.334  23.920  1.00  0.00      A   
ATOM   2755  HE2 LYS   171      -6.997 123.068  24.869  1.00  0.00      A   
ATOM   2756  NZ  LYS   171      -7.596 124.150  23.149  1.00 55.07      A   
ATOM   2757  HZ1 LYS   171      -7.423 125.121  23.479  1.00  0.00      A   
ATOM   2758  HZ2 LYS   171      -8.386 124.149  22.473  1.00  0.00      A   
ATOM   2759  HZ3 LYS   171      -6.741 123.785  22.683  1.00  0.00      A   
ATOM   2760  C   LYS   171      -6.135 121.471  28.046  1.00 41.99      A   
ATOM   2761  O   LYS   171      -4.991 121.791  27.712  1.00 39.59      A   
ATOM   2762  N   TYR   172      -6.441 121.032  29.262  1.00 40.02      A   
ATOM   2763  HN  TYR   172      -7.374 120.788  29.517  1.00  0.00      A   
ATOM   2764  CA  TYR   172      -5.432 120.877  30.304  1.00 40.19      A   
ATOM   2765  HA  TYR   172      -4.989 121.845  30.489  1.00  0.00      A   
ATOM   2766  CB  TYR   172      -6.068 120.328  31.581  1.00 41.48      A   
ATOM   2767  HB1 TYR   172      -6.646 119.410  31.340  1.00  0.00      A   
ATOM   2768  HB2 TYR   172      -6.738 121.098  32.019  1.00  0.00      A   
ATOM   2769  CG  TYR   172      -5.056 119.957  32.640  1.00 44.60      A   
ATOM   2770  CD1 TYR   172      -4.346 120.935  33.332  1.00 44.81      A   
ATOM   2771  HD1 TYR   172      -4.536 121.977  33.122  1.00  0.00      A   
ATOM   2772  CD2 TYR   172      -4.789 118.620  32.933  1.00 46.33      A   
ATOM   2773  HD2 TYR   172      -5.328 117.845  32.409  1.00  0.00      A   
ATOM   2774  CE1 TYR   172      -3.391 120.590  34.294  1.00 46.96      A   
ATOM   2775  HE1 TYR   172      -2.849 121.360  34.823  1.00  0.00      A   
ATOM   2776  CE2 TYR   172      -3.841 118.266  33.887  1.00 46.94      A   
ATOM   2777  HE2 TYR   172      -3.648 117.224  34.099  1.00  0.00      A   
ATOM   2778  CZ  TYR   172      -3.146 119.254  34.563  1.00 47.27      A   
ATOM   2779  OH  TYR   172      -2.206 118.900  35.508  1.00 49.72      A   
ATOM   2780  HH  TYR   172      -2.179 117.942  35.554  1.00  0.00      A   
ATOM   2781  C   TYR   172      -4.315 119.936  29.858  1.00 39.87      A   
ATOM   2782  O   TYR   172      -3.136 120.265  29.959  1.00 36.04      A   
ATOM   2783  N   ARG   173      -4.686 118.759  29.368  1.00 40.32      A   
ATOM   2784  HN  ARG   173      -5.641 118.487  29.284  1.00  0.00      A   
ATOM   2785  CA  ARG   173      -3.686 117.795  28.923  1.00 41.79      A   
ATOM   2786  HA  ARG   173      -2.989 117.635  29.732  1.00  0.00      A   
ATOM   2787  CB  ARG   173      -4.368 116.477  28.532  1.00 46.21      A   
ATOM   2788  HB1 ARG   173      -3.595 115.768  28.169  1.00  0.00      A   
ATOM   2789  HB2 ARG   173      -5.088 116.677  27.710  1.00  0.00      A   
ATOM   2790  CG  ARG   173      -5.111 115.841  29.692  1.00 51.99      A   
ATOM   2791  HG1 ARG   173      -5.932 116.520  30.006  1.00  0.00      A   
ATOM   2792  HG2 ARG   173      -4.406 115.713  30.540  1.00  0.00      A   
ATOM   2793  CD  ARG   173      -5.705 114.489  29.344  1.00 59.48      A   
ATOM   2794  HD1 ARG   173      -4.907 113.805  28.986  1.00  0.00      A   
ATOM   2795  HD2 ARG   173      -6.486 114.607  28.562  1.00  0.00      A   
ATOM   2796  NE  ARG   173      -6.328 113.880  30.515  1.00 67.08      A   
ATOM   2797  HE  ARG   173      -6.315 114.398  31.371  1.00  0.00      A   
ATOM   2798  CZ  ARG   173      -6.911 112.686  30.525  1.00 71.73      A   
ATOM   2799  NH1 ARG   173      -6.958 111.956  29.417  1.00 75.09      A   
ATOM   2800 HH11 ARG   173      -6.553 112.305  28.571  1.00  0.00      A   
ATOM   2801 HH12 ARG   173      -7.397 111.058  29.429  1.00  0.00      A   
ATOM   2802  NH2 ARG   173      -7.446 112.222  31.645  1.00 73.93      A   
ATOM   2803 HH21 ARG   173      -7.411 112.770  32.480  1.00  0.00      A   
ATOM   2804 HH22 ARG   173      -7.886 111.323  31.654  1.00  0.00      A   
ATOM   2805  C   ARG   173      -2.847 118.333  27.764  1.00 40.31      A   
ATOM   2806  O   ARG   173      -1.644 118.058  27.675  1.00 37.92      A   
ATOM   2807  N   GLN   174      -3.470 119.110  26.882  1.00 38.27      A   
ATOM   2808  HN  GLN   174      -4.438 119.339  26.954  1.00  0.00      A   
ATOM   2809  CA  GLN   174      -2.744 119.672  25.746  1.00 38.75      A   
ATOM   2810  HA  GLN   174      -2.279 118.857  25.210  1.00  0.00      A   
ATOM   2811  CB  GLN   174      -3.694 120.440  24.825  1.00 42.13      A   
ATOM   2812  HB1 GLN   174      -3.083 121.059  24.135  1.00  0.00      A   
ATOM   2813  HB2 GLN   174      -4.318 121.111  25.452  1.00  0.00      A   
ATOM   2814  CG  GLN   174      -4.619 119.570  23.993  1.00 49.10      A   
ATOM   2815  HG1 GLN   174      -5.224 118.930  24.671  1.00  0.00      A   
ATOM   2816  HG2 GLN   174      -4.008 118.921  23.329  1.00  0.00      A   
ATOM   2817  CD  GLN   174      -5.562 120.395  23.134  1.00 52.42      A   
ATOM   2818  OE1 GLN   174      -5.142 121.343  22.462  1.00 55.21      A   
ATOM   2819  NE2 GLN   174      -6.841 120.034  23.147  1.00 55.20      A   
ATOM   2820 HE21 GLN   174      -7.508 120.540  22.600  1.00  0.00      A   
ATOM   2821 HE22 GLN   174      -7.136 119.257  23.702  1.00  0.00      A   
ATOM   2822  C   GLN   174      -1.633 120.606  26.222  1.00 35.48      A   
ATOM   2823  O   GLN   174      -0.510 120.569  25.709  1.00 33.33      A   
ATOM   2824  N   GLY   175      -1.958 121.442  27.201  1.00 34.28      A   
ATOM   2825  HN  GLY   175      -2.865 121.461  27.614  1.00  0.00      A   
ATOM   2826  CA  GLY   175      -0.982 122.387  27.723  1.00 31.76      A   
ATOM   2827  HA1 GLY   175      -1.488 123.027  28.431  1.00  0.00      A   
ATOM   2828  HA2 GLY   175      -0.610 122.970  26.893  1.00  0.00      A   
ATOM   2829  C   GLY   175       0.187 121.714  28.416  1.00 31.48      A   
ATOM   2830  O   GLY   175       1.337 122.131  28.265  1.00 30.40      A   
ATOM   2831  N   MET   176      -0.103 120.669  29.184  1.00 30.54      A   
ATOM   2832  HN  MET   176      -1.035 120.339  29.309  1.00  0.00      A   
ATOM   2833  CA  MET   176       0.945 119.944  29.894  1.00 29.93      A   
ATOM   2834  HA  MET   176       1.550 120.661  30.430  1.00  0.00      A   
ATOM   2835  CB  MET   176       0.318 118.936  30.868  1.00 29.36      A   
ATOM   2836  HB1 MET   176       1.126 118.297  31.283  1.00  0.00      A   
ATOM   2837  HB2 MET   176      -0.394 118.297  30.304  1.00  0.00      A   
ATOM   2838  CG  MET   176      -0.430 119.587  32.031  1.00 31.52      A   
ATOM   2839  HG1 MET   176      -0.804 118.789  32.706  1.00  0.00      A   
ATOM   2840  HG2 MET   176      -1.303 120.141  31.627  1.00  0.00      A   
ATOM   2841  SD  MET   176       0.641 120.729  32.966  1.00 29.75      A   
ATOM   2842  CE  MET   176       1.955 119.593  33.411  1.00 34.85      A   
ATOM   2843  HE1 MET   176       2.260 118.968  32.545  1.00  0.00      A   
ATOM   2844  HE2 MET   176       1.616 118.914  34.222  1.00  0.00      A   
ATOM   2845  HE3 MET   176       2.848 120.156  33.759  1.00  0.00      A   
ATOM   2846  C   MET   176       1.899 119.230  28.936  1.00 30.53      A   
ATOM   2847  O   MET   176       3.005 118.846  29.323  1.00 30.29      A   
ATOM   2848  N   LYS   177       1.478 119.050  27.686  1.00 30.26      A   
ATOM   2849  HN  LYS   177       0.581 119.352  27.372  1.00  0.00      A   
ATOM   2850  CA  LYS   177       2.326 118.391  26.703  1.00 30.36      A   
ATOM   2851  HA  LYS   177       3.055 117.795  27.232  1.00  0.00      A   
ATOM   2852  CB  LYS   177       1.475 117.503  25.780  1.00 34.33      A   
ATOM   2853  HB1 LYS   177       2.113 117.145  24.945  1.00  0.00      A   
ATOM   2854  HB2 LYS   177       0.647 118.115  25.363  1.00  0.00      A   
ATOM   2855  CG  LYS   177       0.873 116.285  26.495  1.00 36.98      A   
ATOM   2856  HG1 LYS   177       0.273 116.635  27.362  1.00  0.00      A   
ATOM   2857  HG2 LYS   177       1.697 115.639  26.865  1.00  0.00      A   
ATOM   2858  CD  LYS   177      -0.028 115.463  25.563  1.00 42.77      A   
ATOM   2859  HD1 LYS   177       0.581 115.079  24.717  1.00  0.00      A   
ATOM   2860  HD2 LYS   177      -0.830 116.117  25.162  1.00  0.00      A   
ATOM   2861  CE  LYS   177      -0.663 114.287  26.295  1.00 46.15      A   
ATOM   2862  HE1 LYS   177      -1.234 114.659  27.172  1.00  0.00      A   
ATOM   2863  HE2 LYS   177       0.129 113.582  26.626  1.00  0.00      A   
ATOM   2864  NZ  LYS   177      -1.618 113.521  25.426  1.00 50.90      A   
ATOM   2865  HZ1 LYS   177      -1.189 113.366  24.491  1.00  0.00      A   
ATOM   2866  HZ2 LYS   177      -2.499 114.063  25.318  1.00  0.00      A   
ATOM   2867  HZ3 LYS   177      -1.827 112.603  25.867  1.00  0.00      A   
ATOM   2868  C   LYS   177       3.162 119.382  25.880  1.00 30.48      A   
ATOM   2869  O   LYS   177       3.936 118.979  25.011  1.00 29.32      A   
ATOM   2870  N   THR   178       3.005 120.678  26.154  1.00 29.46      A   
ATOM   2871  HN  THR   178       2.362 121.004  26.842  1.00  0.00      A   
ATOM   2872  CA  THR   178       3.781 121.702  25.448  1.00 28.48      A   
ATOM   2873  HA  THR   178       3.918 121.364  24.432  1.00  0.00      A   
ATOM   2874  CB  THR   178       3.080 123.083  25.455  1.00 27.85      A   
ATOM   2875  HB  THR   178       3.672 123.812  24.862  1.00  0.00      A   
ATOM   2876  OG1 THR   178       2.973 123.552  26.803  1.00 27.21      A   
ATOM   2877  HG1 THR   178       2.535 124.405  26.752  1.00  0.00      A   
ATOM   2878  CG2 THR   178       1.686 122.993  24.826  1.00 27.55      A   
ATOM   2879 HG21 THR   178       1.149 122.101  25.212  1.00  0.00      A   
ATOM   2880 HG22 THR   178       1.773 122.904  23.723  1.00  0.00      A   
ATOM   2881 HG23 THR   178       1.096 123.899  25.083  1.00  0.00      A   
ATOM   2882  C   THR   178       5.125 121.883  26.157  1.00 29.44      A   
ATOM   2883  O   THR   178       5.306 121.437  27.297  1.00 29.76      A   
ATOM   2884  N   ILE   179       6.058 122.552  25.485  1.00 28.64      A   
ATOM   2885  HN  ILE   179       5.901 122.905  24.567  1.00  0.00      A   
ATOM   2886  CA  ILE   179       7.374 122.810  26.055  1.00 27.73      A   
ATOM   2887  HA  ILE   179       7.821 121.859  26.306  1.00  0.00      A   
ATOM   2888  CB  ILE   179       8.274 123.577  25.049  1.00 27.76      A   
ATOM   2889  HB  ILE   179       8.346 122.998  24.103  1.00  0.00      A   
ATOM   2890  CG2 ILE   179       7.691 124.962  24.753  1.00 28.83      A   
ATOM   2891 HG21 ILE   179       7.370 125.451  25.698  1.00  0.00      A   
ATOM   2892 HG22 ILE   179       6.808 124.866  24.086  1.00  0.00      A   
ATOM   2893 HG23 ILE   179       8.459 125.600  24.267  1.00  0.00      A   
ATOM   2894  CG1 ILE   179       9.696 123.688  25.598  1.00 28.01      A   
ATOM   2895 HG11 ILE   179       9.663 124.237  26.563  1.00  0.00      A   
ATOM   2896 HG12 ILE   179      10.311 124.267  24.876  1.00  0.00      A   
ATOM   2897  CD1 ILE   179      10.359 122.332  25.828  1.00 29.33      A   
ATOM   2898  HD1 ILE   179      10.180 121.667  24.957  1.00  0.00      A   
ATOM   2899  HD2 ILE   179       9.933 121.852  26.735  1.00  0.00      A   
ATOM   2900  HD3 ILE   179      11.455 122.465  25.954  1.00  0.00      A   
ATOM   2901  C   ILE   179       7.234 123.605  27.352  1.00 27.98      A   
ATOM   2902  O   ILE   179       8.026 123.456  28.284  1.00 26.93      A   
ATOM   2903  N   PHE   180       6.207 124.441  27.427  1.00 25.37      A   
ATOM   2904  HN  PHE   180       5.551 124.559  26.685  1.00  0.00      A   
ATOM   2905  CA  PHE   180       5.993 125.236  28.622  1.00 25.95      A   
ATOM   2906  HA  PHE   180       6.938 125.665  28.919  1.00  0.00      A   
ATOM   2907  CB  PHE   180       4.968 126.338  28.324  1.00 26.44      A   
ATOM   2908  HB1 PHE   180       4.879 127.011  29.204  1.00  0.00      A   
ATOM   2909  HB2 PHE   180       3.983 125.878  28.094  1.00  0.00      A   
ATOM   2910  CG  PHE   180       5.359 127.184  27.146  1.00 26.01      A   
ATOM   2911  CD1 PHE   180       4.851 126.918  25.877  1.00 26.94      A   
ATOM   2912  HD1 PHE   180       4.087 126.165  25.754  1.00  0.00      A   
ATOM   2913  CD2 PHE   180       6.336 128.165  27.281  1.00 26.00      A   
ATOM   2914  HD2 PHE   180       6.733 128.389  28.260  1.00  0.00      A   
ATOM   2915  CE1 PHE   180       5.317 127.612  24.767  1.00 28.80      A   
ATOM   2916  HE1 PHE   180       4.918 127.397  23.787  1.00  0.00      A   
ATOM   2917  CE2 PHE   180       6.805 128.859  26.181  1.00 24.14      A   
ATOM   2918  HE2 PHE   180       7.566 129.615  26.305  1.00  0.00      A   
ATOM   2919  CZ  PHE   180       6.302 128.588  24.922  1.00 26.67      A   
ATOM   2920  HZ  PHE   180       6.670 129.129  24.063  1.00  0.00      A   
ATOM   2921  C   PHE   180       5.574 124.335  29.779  1.00 27.06      A   
ATOM   2922  O   PHE   180       5.945 124.587  30.922  1.00 27.77      A   
ATOM   2923  N   GLY   181       4.840 123.261  29.479  1.00 28.23      A   
ATOM   2924  HN  GLY   181       4.541 123.052  28.551  1.00  0.00      A   
ATOM   2925  CA  GLY   181       4.437 122.328  30.525  1.00 26.96      A   
ATOM   2926  HA1 GLY   181       3.751 121.609  30.100  1.00  0.00      A   
ATOM   2927  HA2 GLY   181       3.952 122.884  31.314  1.00  0.00      A   
ATOM   2928  C   GLY   181       5.660 121.606  31.082  1.00 26.17      A   
ATOM   2929  O   GLY   181       5.725 121.259  32.273  1.00 26.26      A   
ATOM   2930  N   TRP   182       6.647 121.402  30.218  1.00 25.17      A   
ATOM   2931  HN  TRP   182       6.589 121.694  29.266  1.00  0.00      A   
ATOM   2932  CA  TRP   182       7.887 120.733  30.612  1.00 26.13      A   
ATOM   2933  HA  TRP   182       7.635 119.746  30.971  1.00  0.00      A   
ATOM   2934  CB  TRP   182       8.844 120.638  29.429  1.00 25.91      A   
ATOM   2935  HB1 TRP   182       9.029 121.662  29.039  1.00  0.00      A   
ATOM   2936  HB2 TRP   182       8.367 120.026  28.634  1.00  0.00      A   
ATOM   2937  CG  TRP   182      10.173 120.017  29.765  1.00 28.27      A   
ATOM   2938  CD2 TRP   182      11.461 120.642  29.678  1.00 26.77      A   
ATOM   2939  CD1 TRP   182      10.403 118.723  30.145  1.00 28.18      A   
ATOM   2940  HD1 TRP   182       9.635 117.981  30.308  1.00  0.00      A   
ATOM   2941  NE1 TRP   182      11.755 118.502  30.291  1.00 27.73      A   
ATOM   2942  HE1 TRP   182      12.167 117.657  30.551  1.00  0.00      A   
ATOM   2943  CE2 TRP   182      12.426 119.664  30.011  1.00 26.99      A   
ATOM   2944  CE3 TRP   182      11.896 121.935  29.346  1.00 27.92      A   
ATOM   2945  HE3 TRP   182      11.199 122.717  29.086  1.00  0.00      A   
ATOM   2946  CZ2 TRP   182      13.802 119.936  30.019  1.00 26.72      A   
ATOM   2947  HZ2 TRP   182      14.537 119.185  30.272  1.00  0.00      A   
ATOM   2948  CZ3 TRP   182      13.268 122.207  29.356  1.00 27.56      A   
ATOM   2949  HZ3 TRP   182      13.615 123.198  29.103  1.00  0.00      A   
ATOM   2950  CH2 TRP   182      14.201 121.212  29.689  1.00 27.63      A   
ATOM   2951  HH2 TRP   182      15.254 121.453  29.687  1.00  0.00      A   
ATOM   2952  C   TRP   182       8.573 121.511  31.725  1.00 27.45      A   
ATOM   2953  O   TRP   182       9.259 120.927  32.565  1.00 27.66      A   
ATOM   2954  N   PHE   183       8.401 122.834  31.741  1.00 27.18      A   
ATOM   2955  HN  PHE   183       7.842 123.324  31.077  1.00  0.00      A   
ATOM   2956  CA  PHE   183       9.059 123.619  32.777  1.00 28.10      A   
ATOM   2957  HA  PHE   183      10.078 123.273  32.860  1.00  0.00      A   
ATOM   2958  CB  PHE   183       9.033 125.117  32.434  1.00 28.30      A   
ATOM   2959  HB1 PHE   183       9.233 125.711  33.351  1.00  0.00      A   
ATOM   2960  HB2 PHE   183       8.039 125.383  32.016  1.00  0.00      A   
ATOM   2961  CG  PHE   183      10.070 125.500  31.411  1.00 28.41      A   
ATOM   2962  CD1 PHE   183       9.765 125.512  30.056  1.00 28.38      A   
ATOM   2963  HD1 PHE   183       8.753 125.319  29.735  1.00  0.00      A   
ATOM   2964  CD2 PHE   183      11.385 125.758  31.804  1.00 28.53      A   
ATOM   2965  HD2 PHE   183      11.636 125.758  32.854  1.00  0.00      A   
ATOM   2966  CE1 PHE   183      10.751 125.771  29.105  1.00 28.58      A   
ATOM   2967  HE1 PHE   183      10.500 125.777  28.054  1.00  0.00      A   
ATOM   2968  CE2 PHE   183      12.382 126.017  30.861  1.00 27.91      A   
ATOM   2969  HE2 PHE   183      13.394 126.212  31.183  1.00  0.00      A   
ATOM   2970  CZ  PHE   183      12.067 126.024  29.512  1.00 27.83      A   
ATOM   2971  HZ  PHE   183      12.833 126.222  28.778  1.00  0.00      A   
ATOM   2972  C   PHE   183       8.559 123.365  34.192  1.00 28.19      A   
ATOM   2973  O   PHE   183       9.255 123.677  35.158  1.00 29.09      A   
ATOM   2974  N   ARG   184       7.367 122.793  34.331  1.00 28.69      A   
ATOM   2975  HN  ARG   184       6.776 122.560  33.562  1.00  0.00      A   
ATOM   2976  CA  ARG   184       6.881 122.481  35.667  1.00 29.53      A   
ATOM   2977  HA  ARG   184       7.533 122.968  36.377  1.00  0.00      A   
ATOM   2978  CB  ARG   184       5.428 122.960  35.867  1.00 30.46      A   
ATOM   2979  HB1 ARG   184       5.407 124.057  35.704  1.00  0.00      A   
ATOM   2980  HB2 ARG   184       5.142 122.744  36.917  1.00  0.00      A   
ATOM   2981  CG  ARG   184       4.377 122.339  34.965  1.00 30.80      A   
ATOM   2982  HG1 ARG   184       4.317 121.247  35.163  1.00  0.00      A   
ATOM   2983  HG2 ARG   184       4.659 122.496  33.903  1.00  0.00      A   
ATOM   2984  CD  ARG   184       3.011 122.985  35.234  1.00 30.45      A   
ATOM   2985  HD1 ARG   184       2.761 122.903  36.313  1.00  0.00      A   
ATOM   2986  HD2 ARG   184       2.230 122.483  34.622  1.00  0.00      A   
ATOM   2987  NE  ARG   184       3.011 124.404  34.882  1.00 34.77      A   
ATOM   2988  HE  ARG   184       3.690 124.717  34.219  1.00  0.00      A   
ATOM   2989  CZ  ARG   184       2.173 125.308  35.379  1.00 33.80      A   
ATOM   2990  NH1 ARG   184       1.251 124.952  36.261  1.00 34.07      A   
ATOM   2991 HH11 ARG   184       1.183 123.999  36.556  1.00  0.00      A   
ATOM   2992 HH12 ARG   184       0.623 125.636  36.630  1.00  0.00      A   
ATOM   2993  NH2 ARG   184       2.258 126.572  34.993  1.00 36.81      A   
ATOM   2994 HH21 ARG   184       2.952 126.847  34.328  1.00  0.00      A   
ATOM   2995 HH22 ARG   184       1.627 127.253  35.366  1.00  0.00      A   
ATOM   2996  C   ARG   184       7.025 120.977  35.956  1.00 29.02      A   
ATOM   2997  O   ARG   184       6.571 120.488  36.985  1.00 28.86      A   
ATOM   2998  N   TRP   185       7.689 120.254  35.054  1.00 28.08      A   
ATOM   2999  HN  TRP   185       8.067 120.652  34.223  1.00  0.00      A   
ATOM   3000  CA  TRP   185       7.898 118.812  35.243  1.00 28.40      A   
ATOM   3001  HA  TRP   185       6.936 118.347  35.399  1.00  0.00      A   
ATOM   3002  CB  TRP   185       8.584 118.227  34.007  1.00 29.16      A   
ATOM   3003  HB1 TRP   185       9.537 118.775  33.847  1.00  0.00      A   
ATOM   3004  HB2 TRP   185       7.919 118.388  33.132  1.00  0.00      A   
ATOM   3005  CG  TRP   185       8.906 116.756  34.076  1.00 28.51      A   
ATOM   3006  CD2 TRP   185      10.105 116.165  34.603  1.00 28.27      A   
ATOM   3007  CD1 TRP   185       8.148 115.721  33.597  1.00 27.18      A   
ATOM   3008  HD1 TRP   185       7.176 115.826  33.138  1.00  0.00      A   
ATOM   3009  NE1 TRP   185       8.809 114.525  33.786  1.00 29.82      A   
ATOM   3010  HE1 TRP   185       8.476 113.646  33.525  1.00  0.00      A   
ATOM   3011  CE2 TRP   185      10.010 114.770  34.399  1.00 28.08      A   
ATOM   3012  CE3 TRP   185      11.248 116.683  35.228  1.00 27.64      A   
ATOM   3013  HE3 TRP   185      11.366 117.741  35.406  1.00  0.00      A   
ATOM   3014  CZ2 TRP   185      11.021 113.881  34.797  1.00 27.55      A   
ATOM   3015  HZ2 TRP   185      10.947 112.816  34.636  1.00  0.00      A   
ATOM   3016  CZ3 TRP   185      12.256 115.800  35.628  1.00 29.14      A   
ATOM   3017  HZ3 TRP   185      13.141 116.186  36.111  1.00  0.00      A   
ATOM   3018  CH2 TRP   185      12.132 114.413  35.409  1.00 26.75      A   
ATOM   3019  HH2 TRP   185      12.926 113.755  35.729  1.00  0.00      A   
ATOM   3020  C   TRP   185       8.768 118.593  36.488  1.00 28.69      A   
ATOM   3021  O   TRP   185       9.606 119.436  36.816  1.00 26.91      A   
ATOM   3022  N   THR   186       8.556 117.480  37.191  1.00 28.70      A   
ATOM   3023  HN  THR   186       7.864 116.811  36.932  1.00  0.00      A   
ATOM   3024  CA  THR   186       9.335 117.178  38.394  1.00 29.43      A   
ATOM   3025  HA  THR   186      10.201 117.824  38.395  1.00  0.00      A   
ATOM   3026  CB  THR   186       8.517 117.392  39.680  1.00 28.99      A   
ATOM   3027  HB  THR   186       9.184 117.348  40.568  1.00  0.00      A   
ATOM   3028  OG1 THR   186       7.528 116.356  39.781  1.00 31.82      A   
ATOM   3029  HG1 THR   186       7.046 116.530  40.593  1.00  0.00      A   
ATOM   3030  CG2 THR   186       7.833 118.759  39.665  1.00 29.60      A   
ATOM   3031 HG21 THR   186       7.366 118.943  38.674  1.00  0.00      A   
ATOM   3032 HG22 THR   186       8.581 119.558  39.858  1.00  0.00      A   
ATOM   3033 HG23 THR   186       7.040 118.794  40.442  1.00  0.00      A   
ATOM   3034  C   THR   186       9.815 115.729  38.420  1.00 28.90      A   
ATOM   3035  O   THR   186      10.819 115.416  39.053  1.00 30.03      A   
ATOM   3036  N   GLY   187       9.088 114.850  37.736  1.00 29.55      A   
ATOM   3037  HN  GLY   187       8.274 115.110  37.223  1.00  0.00      A   
ATOM   3038  CA  GLY   187       9.455 113.443  37.704  1.00 32.61      A   
ATOM   3039  HA1 GLY   187      10.532 113.381  37.669  1.00  0.00      A   
ATOM   3040  HA2 GLY   187       9.028 113.009  36.812  1.00  0.00      A   
ATOM   3041  C   GLY   187       8.951 112.676  38.918  1.00 34.72      A   
ATOM   3042  O   GLY   187       9.228 111.483  39.070  1.00 34.52      A   
ATOM   3043  N   LEU   188       8.203 113.358  39.782  1.00 36.66      A   
ATOM   3044  HN  LEU   188       7.969 114.316  39.640  1.00  0.00      A   
ATOM   3045  CA  LEU   188       7.676 112.741  40.996  1.00 38.65      A   
ATOM   3046  HA  LEU   188       8.157 111.782  41.126  1.00  0.00      A   
ATOM   3047  CB  LEU   188       7.954 113.651  42.197  1.00 38.04      A   
ATOM   3048  HB1 LEU   188       7.624 113.119  43.114  1.00  0.00      A   
ATOM   3049  HB2 LEU   188       7.347 114.572  42.075  1.00  0.00      A   
ATOM   3050  CG  LEU   188       9.416 114.070  42.395  1.00 39.20      A   
ATOM   3051  HG  LEU   188       9.793 114.557  41.470  1.00  0.00      A   
ATOM   3052  CD1 LEU   188       9.509 115.044  43.561  1.00 38.22      A   
ATOM   3053 HD11 LEU   188       8.902 114.677  44.416  1.00  0.00      A   
ATOM   3054 HD12 LEU   188       9.123 116.039  43.255  1.00  0.00      A   
ATOM   3055 HD13 LEU   188      10.566 115.139  43.891  1.00  0.00      A   
ATOM   3056  CD2 LEU   188      10.290 112.840  42.646  1.00 39.82      A   
ATOM   3057 HD21 LEU   188      10.031 112.034  41.927  1.00  0.00      A   
ATOM   3058 HD22 LEU   188      10.122 112.461  43.677  1.00  0.00      A   
ATOM   3059 HD23 LEU   188      11.361 113.103  42.513  1.00  0.00      A   
ATOM   3060  C   LEU   188       6.178 112.410  40.934  1.00 41.17      A   
ATOM   3061  O   LEU   188       5.604 111.938  41.919  1.00 42.00      A   
ATOM   3062  N   LYS   189       5.550 112.659  39.788  1.00 42.60      A   
ATOM   3063  HN  LYS   189       6.020 113.053  39.002  1.00  0.00      A   
ATOM   3064  CA  LYS   189       4.128 112.369  39.610  1.00 43.85      A   
ATOM   3065  HA  LYS   189       3.825 111.692  40.394  1.00  0.00      A   
ATOM   3066  CB  LYS   189       3.297 113.656  39.670  1.00 44.11      A   
ATOM   3067  HB1 LYS   189       2.229 113.384  39.532  1.00  0.00      A   
ATOM   3068  HB2 LYS   189       3.613 114.310  38.830  1.00  0.00      A   
ATOM   3069  CG  LYS   189       3.420 114.450  40.958  1.00 45.55      A   
ATOM   3070  HG1 LYS   189       3.453 113.748  41.818  1.00  0.00      A   
ATOM   3071  HG2 LYS   189       2.532 115.109  41.067  1.00  0.00      A   
ATOM   3072  CD  LYS   189       4.683 115.307  40.959  1.00 49.04      A   
ATOM   3073  HD1 LYS   189       4.616 116.054  40.141  1.00  0.00      A   
ATOM   3074  HD2 LYS   189       5.564 114.654  40.778  1.00  0.00      A   
ATOM   3075  CE  LYS   189       4.868 116.035  42.284  1.00 48.18      A   
ATOM   3076  HE1 LYS   189       4.947 115.297  43.111  1.00  0.00      A   
ATOM   3077  HE2 LYS   189       4.007 116.715  42.461  1.00  0.00      A   
ATOM   3078  NZ  LYS   189       6.106 116.860  42.296  1.00 44.41      A   
ATOM   3079  HZ1 LYS   189       6.179 117.390  41.404  1.00  0.00      A   
ATOM   3080  HZ2 LYS   189       6.934 116.241  42.400  1.00  0.00      A   
ATOM   3081  HZ3 LYS   189       6.070 117.528  43.093  1.00  0.00      A   
ATOM   3082  C   LYS   189       3.895 111.684  38.262  1.00 45.13      A   
ATOM   3083  O   LYS   189       3.229 112.233  37.380  1.00 44.94      A   
ATOM   3084  N   PRO   190       4.433 110.465  38.090  1.00 46.31      A   
ATOM   3085  CA  PRO   190       4.293 109.698  36.847  1.00 48.15      A   
ATOM   3086  HA  PRO   190       4.870 110.151  36.057  1.00  0.00      A   
ATOM   3087  CD  PRO   190       5.165 109.685  39.104  1.00 46.90      A   
ATOM   3088  HD1 PRO   190       4.461 109.265  39.851  1.00  0.00      A   
ATOM   3089  HD2 PRO   190       5.921 110.321  39.610  1.00  0.00      A   
ATOM   3090  CB  PRO   190       4.753 108.303  37.256  1.00 47.65      A   
ATOM   3091  HB1 PRO   190       5.166 107.743  36.389  1.00  0.00      A   
ATOM   3092  HB2 PRO   190       3.921 107.715  37.700  1.00  0.00      A   
ATOM   3093  CG  PRO   190       5.813 108.599  38.269  1.00 48.78      A   
ATOM   3094  HG1 PRO   190       6.050 107.703  38.881  1.00  0.00      A   
ATOM   3095  HG2 PRO   190       6.745 108.962  37.785  1.00  0.00      A   
ATOM   3096  C   PRO   190       2.883 109.698  36.261  1.00 48.76      A   
ATOM   3097  O   PRO   190       1.906 109.457  36.971  1.00 48.33      A   
ATOM   3098  N   GLY   191       2.789 109.975  34.963  1.00 48.95      A   
ATOM   3099  HN  GLY   191       3.586 110.177  34.400  1.00  0.00      A   
ATOM   3100  CA  GLY   191       1.500 109.996  34.293  1.00 49.01      A   
ATOM   3101  HA1 GLY   191       0.910 109.194  34.710  1.00  0.00      A   
ATOM   3102  HA2 GLY   191       1.682 109.820  33.243  1.00  0.00      A   
ATOM   3103  C   GLY   191       0.718 111.291  34.435  1.00 49.32      A   
ATOM   3104  O   GLY   191      -0.308 111.469  33.774  1.00 49.99      A   
ATOM   3105  N   LYS   192       1.197 112.201  35.279  1.00 48.54      A   
ATOM   3106  HN  LYS   192       2.037 112.058  35.797  1.00  0.00      A   
ATOM   3107  CA  LYS   192       0.511 113.474  35.496  1.00 49.59      A   
ATOM   3108  HA  LYS   192      -0.418 113.456  34.946  1.00  0.00      A   
ATOM   3109  CB  LYS   192       0.247 113.668  36.992  1.00 53.60      A   
ATOM   3110  HB1 LYS   192       1.223 113.686  37.521  1.00  0.00      A   
ATOM   3111  HB2 LYS   192      -0.346 112.802  37.359  1.00  0.00      A   
ATOM   3112  CG  LYS   192      -0.508 114.945  37.334  1.00 60.80      A   
ATOM   3113  HG1 LYS   192      -1.509 114.913  36.853  1.00  0.00      A   
ATOM   3114  HG2 LYS   192       0.054 115.815  36.934  1.00  0.00      A   
ATOM   3115  CD  LYS   192      -0.686 115.118  38.837  1.00 67.23      A   
ATOM   3116  HD1 LYS   192       0.314 115.164  39.320  1.00  0.00      A   
ATOM   3117  HD2 LYS   192      -1.241 114.245  39.243  1.00  0.00      A   
ATOM   3118  CE  LYS   192      -1.457 116.395  39.154  1.00 72.05      A   
ATOM   3119  HE1 LYS   192      -2.465 116.349  38.687  1.00  0.00      A   
ATOM   3120  HE2 LYS   192      -0.898 117.275  38.769  1.00  0.00      A   
ATOM   3121  NZ  LYS   192      -1.646 116.585  40.619  1.00 76.72      A   
ATOM   3122  HZ1 LYS   192      -0.751 116.391  41.113  1.00  0.00      A   
ATOM   3123  HZ2 LYS   192      -2.379 115.932  40.962  1.00  0.00      A   
ATOM   3124  HZ3 LYS   192      -1.940 117.565  40.806  1.00  0.00      A   
ATOM   3125  C   LYS   192       1.266 114.695  34.959  1.00 46.25      A   
ATOM   3126  O   LYS   192       0.777 115.821  35.051  1.00 44.03      A   
ATOM   3127  N   GLU   193       2.444 114.475  34.382  1.00 42.45      A   
ATOM   3128  HN  GLU   193       2.828 113.562  34.272  1.00  0.00      A   
ATOM   3129  CA  GLU   193       3.242 115.589  33.875  1.00 39.35      A   
ATOM   3130  HA  GLU   193       2.639 116.484  33.912  1.00  0.00      A   
ATOM   3131  CB  GLU   193       4.497 115.748  34.737  1.00 37.80      A   
ATOM   3132  HB1 GLU   193       4.950 116.738  34.520  1.00  0.00      A   
ATOM   3133  HB2 GLU   193       5.219 114.952  34.456  1.00  0.00      A   
ATOM   3134  CG  GLU   193       4.235 115.656  36.235  1.00 37.00      A   
ATOM   3135  HG1 GLU   193       3.844 114.644  36.472  1.00  0.00      A   
ATOM   3136  HG2 GLU   193       3.476 116.417  36.517  1.00  0.00      A   
ATOM   3137  CD  GLU   193       5.492 115.895  37.062  1.00 35.26      A   
ATOM   3138  OE1 GLU   193       6.560 115.369  36.684  1.00 34.15      A   
ATOM   3139  OE2 GLU   193       5.409 116.596  38.094  1.00 34.18      A   
ATOM   3140  C   GLU   193       3.656 115.455  32.418  1.00 37.63      A   
ATOM   3141  O   GLU   193       3.285 114.499  31.732  1.00 37.66      A   
ATOM   3142  N   PHE   194       4.423 116.439  31.950  1.00 35.50      A   
ATOM   3143  HN  PHE   194       4.680 117.217  32.516  1.00  0.00      A   
ATOM   3144  CA  PHE   194       4.940 116.450  30.581  1.00 32.96      A   
ATOM   3145  HA  PHE   194       4.120 116.659  29.910  1.00  0.00      A   
ATOM   3146  CB  PHE   194       6.029 117.523  30.452  1.00 30.41      A   
ATOM   3147  HB1 PHE   194       6.862 117.282  31.147  1.00  0.00      A   
ATOM   3148  HB2 PHE   194       5.595 118.514  30.705  1.00  0.00      A   
ATOM   3149  CG  PHE   194       6.621 117.637  29.078  1.00 30.48      A   
ATOM   3150  CD1 PHE   194       5.997 118.402  28.096  1.00 30.33      A   
ATOM   3151  HD1 PHE   194       5.065 118.901  28.319  1.00  0.00      A   
ATOM   3152  CD2 PHE   194       7.818 116.999  28.769  1.00 31.46      A   
ATOM   3153  HD2 PHE   194       8.312 116.401  29.520  1.00  0.00      A   
ATOM   3154  CE1 PHE   194       6.560 118.529  26.827  1.00 28.66      A   
ATOM   3155  HE1 PHE   194       6.066 119.125  26.074  1.00  0.00      A   
ATOM   3156  CE2 PHE   194       8.390 117.120  27.502  1.00 30.39      A   
ATOM   3157  HE2 PHE   194       9.319 116.619  27.277  1.00  0.00      A   
ATOM   3158  CZ  PHE   194       7.759 117.889  26.529  1.00 31.14      A   
ATOM   3159  HZ  PHE   194       8.197 117.989  25.547  1.00  0.00      A   
ATOM   3160  C   PHE   194       5.546 115.068  30.332  1.00 32.70      A   
ATOM   3161  O   PHE   194       6.444 114.638  31.054  1.00 30.36      A   
ATOM   3162  N   PRO   195       5.072 114.362  29.296  1.00 32.23      A   
ATOM   3163  CA  PRO   195       5.588 113.024  28.984  1.00 33.53      A   
ATOM   3164  HA  PRO   195       5.476 112.369  29.833  1.00  0.00      A   
ATOM   3165  CD  PRO   195       3.988 114.731  28.370  1.00 33.53      A   
ATOM   3166  HD1 PRO   195       4.387 115.328  27.523  1.00  0.00      A   
ATOM   3167  HD2 PRO   195       3.200 115.305  28.901  1.00  0.00      A   
ATOM   3168  CB  PRO   195       4.775 112.619  27.749  1.00 32.86      A   
ATOM   3169  HB1 PRO   195       4.595 111.522  27.728  1.00  0.00      A   
ATOM   3170  HB2 PRO   195       5.293 112.915  26.813  1.00  0.00      A   
ATOM   3171  CG  PRO   195       3.496 113.375  27.923  1.00 34.71      A   
ATOM   3172  HG1 PRO   195       2.931 113.442  26.970  1.00  0.00      A   
ATOM   3173  HG2 PRO   195       2.847 112.904  28.693  1.00  0.00      A   
ATOM   3174  C   PRO   195       7.090 112.977  28.714  1.00 34.48      A   
ATOM   3175  O   PRO   195       7.608 113.744  27.908  1.00 33.48      A   
ATOM   3176  N   HIS   196       7.779 112.072  29.402  1.00 36.72      A   
ATOM   3177  HN  HIS   196       7.341 111.478  30.071  1.00  0.00      A   
ATOM   3178  CA  HIS   196       9.218 111.881  29.231  1.00 37.82      A   
ATOM   3179  HA  HIS   196       9.557 111.173  29.972  1.00  0.00      A   
ATOM   3180  ND1 HIS   196       8.814 108.938  28.002  1.00 49.63      A   
ATOM   3181  HD1 HIS   196       9.496 108.700  28.694  1.00  0.00      A   
ATOM   3182  NE2 HIS   196       7.196 108.770  26.607  1.00 51.26      A   
ATOM   3183  HE2 HIS   196       6.447 108.387  26.066  1.00  0.00      A   
ATOM   3184  CE1 HIS   196       7.925 108.107  27.487  1.00 51.60      A   
ATOM   3185  HE1 HIS   196       7.814 107.073  27.739  1.00  0.00      A   
ATOM   3186  CD2 HIS   196       7.632 110.073  26.557  1.00 49.13      A   
ATOM   3187  HD2 HIS   196       7.183 110.811  25.904  1.00  0.00      A   
ATOM   3188  CG  HIS   196       8.656 110.185  27.437  1.00 47.48      A   
ATOM   3189  CB  HIS   196       9.498 111.362  27.821  1.00 41.38      A   
ATOM   3190  HB1 HIS   196      10.565 111.062  27.758  1.00  0.00      A   
ATOM   3191  HB2 HIS   196       9.305 112.180  27.095  1.00  0.00      A   
ATOM   3192  C   HIS   196      10.043 113.141  29.481  1.00 35.58      A   
ATOM   3193  O   HIS   196      11.016 113.400  28.775  1.00 34.42      A   
ATOM   3194  N   GLY   197       9.652 113.916  30.485  1.00 33.80      A   
ATOM   3195  HN  GLY   197       8.858 113.709  31.051  1.00  0.00      A   
ATOM   3196  CA  GLY   197      10.386 115.127  30.804  1.00 33.16      A   
ATOM   3197  HA1 GLY   197       9.905 115.605  31.646  1.00  0.00      A   
ATOM   3198  HA2 GLY   197      10.360 115.777  29.942  1.00  0.00      A   
ATOM   3199  C   GLY   197      11.828 114.814  31.157  1.00 34.20      A   
ATOM   3200  O   GLY   197      12.729 115.626  30.934  1.00 32.29      A   
ATOM   3201  N   ASP   198      12.049 113.623  31.708  1.00 31.99      A   
ATOM   3202  HN  ASP   198      11.314 112.970  31.874  1.00  0.00      A   
ATOM   3203  CA  ASP   198      13.385 113.200  32.102  1.00 32.65      A   
ATOM   3204  HA  ASP   198      13.856 114.018  32.628  1.00  0.00      A   
ATOM   3205  CB  ASP   198      13.297 111.957  33.007  1.00 34.42      A   
ATOM   3206  HB1 ASP   198      12.768 112.230  33.944  1.00  0.00      A   
ATOM   3207  HB2 ASP   198      14.326 111.618  33.254  1.00  0.00      A   
ATOM   3208  CG  ASP   198      12.557 110.804  32.355  1.00 37.67      A   
ATOM   3209  OD1 ASP   198      11.526 111.042  31.696  1.00 38.55      A   
ATOM   3210  OD2 ASP   198      13.000 109.646  32.515  1.00 41.62      A   
ATOM   3211  C   ASP   198      14.280 112.926  30.898  1.00 30.58      A   
ATOM   3212  O   ASP   198      15.441 113.331  30.886  1.00 30.14      A   
ATOM   3213  N   SER   199      13.749 112.244  29.885  1.00 30.21      A   
ATOM   3214  HN  SER   199      12.808 111.913  29.892  1.00  0.00      A   
ATOM   3215  CA  SER   199      14.540 111.946  28.694  1.00 30.17      A   
ATOM   3216  HA  SER   199      15.471 111.502  29.015  1.00  0.00      A   
ATOM   3217  CB  SER   199      13.789 110.990  27.765  1.00 32.45      A   
ATOM   3218  HB1 SER   199      14.353 110.874  26.814  1.00  0.00      A   
ATOM   3219  HB2 SER   199      12.779 111.397  27.549  1.00  0.00      A   
ATOM   3220  OG  SER   199      13.646 109.716  28.364  1.00 37.81      A   
ATOM   3221  HG1 SER   199      13.170 109.176  27.728  1.00  0.00      A   
ATOM   3222  C   SER   199      14.851 113.239  27.949  1.00 29.01      A   
ATOM   3223  O   SER   199      15.915 113.381  27.348  1.00 27.03      A   
ATOM   3224  N   LEU   200      13.914 114.182  27.975  1.00 27.59      A   
ATOM   3225  HN  LEU   200      13.040 114.070  28.442  1.00  0.00      A   
ATOM   3226  CA  LEU   200      14.150 115.449  27.296  1.00 26.96      A   
ATOM   3227  HA  LEU   200      14.464 115.232  26.286  1.00  0.00      A   
ATOM   3228  CB  LEU   200      12.881 116.310  27.284  1.00 26.14      A   
ATOM   3229  HB1 LEU   200      12.536 116.441  28.331  1.00  0.00      A   
ATOM   3230  HB2 LEU   200      12.097 115.771  26.712  1.00  0.00      A   
ATOM   3231  CG  LEU   200      13.070 117.696  26.659  1.00 25.86      A   
ATOM   3232  HG  LEU   200      13.754 118.298  27.295  1.00  0.00      A   
ATOM   3233  CD1 LEU   200      13.661 117.569  25.253  1.00 23.57      A   
ATOM   3234 HD11 LEU   200      13.137 116.768  24.690  1.00  0.00      A   
ATOM   3235 HD12 LEU   200      14.739 117.309  25.318  1.00  0.00      A   
ATOM   3236 HD13 LEU   200      13.540 118.526  24.703  1.00  0.00      A   
ATOM   3237  CD2 LEU   200      11.731 118.421  26.626  1.00 25.20      A   
ATOM   3238 HD21 LEU   200      11.208 118.300  27.598  1.00  0.00      A   
ATOM   3239 HD22 LEU   200      11.091 117.995  25.823  1.00  0.00      A   
ATOM   3240 HD23 LEU   200      11.891 119.504  26.441  1.00  0.00      A   
ATOM   3241  C   LEU   200      15.289 116.187  27.999  1.00 24.55      A   
ATOM   3242  O   LEU   200      16.188 116.713  27.349  1.00 26.00      A   
ATOM   3243  N   ALA   201      15.261 116.217  29.325  1.00 25.25      A   
ATOM   3244  HN  ALA   201      14.531 115.796  29.858  1.00  0.00      A   
ATOM   3245  CA  ALA   201      16.324 116.883  30.078  1.00 25.40      A   
ATOM   3246  HA  ALA   201      16.356 117.917  29.769  1.00  0.00      A   
ATOM   3247  CB  ALA   201      16.058 116.784  31.561  1.00 25.65      A   
ATOM   3248  HB1 ALA   201      15.749 115.750  31.825  1.00  0.00      A   
ATOM   3249  HB2 ALA   201      15.242 117.482  31.846  1.00  0.00      A   
ATOM   3250  HB3 ALA   201      16.980 117.034  32.128  1.00  0.00      A   
ATOM   3251  C   ALA   201      17.692 116.277  29.751  1.00 26.65      A   
ATOM   3252  O   ALA   201      18.681 116.996  29.601  1.00 26.07      A   
ATOM   3253  N   SER   202      17.757 114.951  29.656  1.00 27.14      A   
ATOM   3254  HN  SER   202      16.966 114.361  29.800  1.00  0.00      A   
ATOM   3255  CA  SER   202      19.020 114.292  29.330  1.00 27.50      A   
ATOM   3256  HA  SER   202      19.781 114.687  29.986  1.00  0.00      A   
ATOM   3257  CB  SER   202      18.911 112.766  29.502  1.00 28.00      A   
ATOM   3258  HB1 SER   202      19.843 112.279  29.146  1.00  0.00      A   
ATOM   3259  HB2 SER   202      18.047 112.383  28.919  1.00  0.00      A   
ATOM   3260  OG  SER   202      18.719 112.448  30.868  1.00 31.97      A   
ATOM   3261  HG1 SER   202      18.658 111.490  30.911  1.00  0.00      A   
ATOM   3262  C   SER   202      19.441 114.626  27.911  1.00 27.30      A   
ATOM   3263  O   SER   202      20.626 114.719  27.628  1.00 28.77      A   
ATOM   3264  N   LEU   203      18.479 114.812  27.010  1.00 27.71      A   
ATOM   3265  HN  LEU   203      17.508 114.724  27.219  1.00  0.00      A   
ATOM   3266  CA  LEU   203      18.840 115.162  25.645  1.00 26.35      A   
ATOM   3267  HA  LEU   203      19.438 114.355  25.247  1.00  0.00      A   
ATOM   3268  CB  LEU   203      17.613 115.382  24.771  1.00 27.42      A   
ATOM   3269  HB1 LEU   203      17.932 116.003  23.910  1.00  0.00      A   
ATOM   3270  HB2 LEU   203      16.878 115.951  25.376  1.00  0.00      A   
ATOM   3271  CG  LEU   203      16.887 114.168  24.206  1.00 30.37      A   
ATOM   3272  HG  LEU   203      16.338 113.644  25.018  1.00  0.00      A   
ATOM   3273  CD1 LEU   203      15.909 114.644  23.141  1.00 30.05      A   
ATOM   3274 HD11 LEU   203      16.400 115.387  22.476  1.00  0.00      A   
ATOM   3275 HD12 LEU   203      15.030 115.125  23.622  1.00  0.00      A   
ATOM   3276 HD13 LEU   203      15.572 113.783  22.524  1.00  0.00      A   
ATOM   3277  CD2 LEU   203      17.895 113.204  23.609  1.00 30.14      A   
ATOM   3278 HD21 LEU   203      18.758 113.079  24.298  1.00  0.00      A   
ATOM   3279 HD22 LEU   203      18.269 113.600  22.640  1.00  0.00      A   
ATOM   3280 HD23 LEU   203      17.421 112.212  23.450  1.00  0.00      A   
ATOM   3281  C   LEU   203      19.645 116.450  25.673  1.00 25.40      A   
ATOM   3282  O   LEU   203      20.606 116.604  24.930  1.00 24.77      A   
ATOM   3283  N   PHE   204      19.243 117.374  26.537  1.00 24.67      A   
ATOM   3284  HN  PHE   204      18.461 117.241  27.142  1.00  0.00      A   
ATOM   3285  CA  PHE   204      19.939 118.645  26.640  1.00 25.50      A   
ATOM   3286  HA  PHE   204      20.095 119.023  25.640  1.00  0.00      A   
ATOM   3287  CB  PHE   204      19.119 119.647  27.465  1.00 25.69      A   
ATOM   3288  HB1 PHE   204      19.791 120.446  27.843  1.00  0.00      A   
ATOM   3289  HB2 PHE   204      18.642 119.116  28.316  1.00  0.00      A   
ATOM   3290  CG  PHE   204      18.013 120.325  26.684  1.00 26.57      A   
ATOM   3291  CD1 PHE   204      16.680 120.125  27.016  1.00 26.29      A   
ATOM   3292  HD1 PHE   204      16.428 119.488  27.851  1.00  0.00      A   
ATOM   3293  CD2 PHE   204      18.316 121.151  25.606  1.00 26.74      A   
ATOM   3294  HD2 PHE   204      19.349 121.318  25.339  1.00  0.00      A   
ATOM   3295  CE1 PHE   204      15.647 120.745  26.276  1.00 28.10      A   
ATOM   3296  HE1 PHE   204      14.614 120.584  26.547  1.00  0.00      A   
ATOM   3297  CE2 PHE   204      17.305 121.767  24.863  1.00 26.67      A   
ATOM   3298  HE2 PHE   204      17.559 122.403  24.028  1.00  0.00      A   
ATOM   3299  CZ  PHE   204      15.966 121.559  25.202  1.00 26.87      A   
ATOM   3300  HZ  PHE   204      15.183 122.032  24.629  1.00  0.00      A   
ATOM   3301  C   PHE   204      21.339 118.550  27.230  1.00 25.83      A   
ATOM   3302  O   PHE   204      22.294 119.043  26.640  1.00 25.74      A   
ATOM   3303  N   SER   205      21.465 117.922  28.393  1.00 24.99      A   
ATOM   3304  HN  SER   205      20.697 117.493  28.863  1.00  0.00      A   
ATOM   3305  CA  SER   205      22.768 117.836  29.045  1.00 27.55      A   
ATOM   3306  HA  SER   205      23.248 118.800  28.966  1.00  0.00      A   
ATOM   3307  CB  SER   205      22.595 117.442  30.515  1.00 27.80      A   
ATOM   3308  HB1 SER   205      21.963 118.194  31.034  1.00  0.00      A   
ATOM   3309  HB2 SER   205      23.589 117.390  31.009  1.00  0.00      A   
ATOM   3310  OG  SER   205      21.971 116.174  30.611  1.00 25.47      A   
ATOM   3311  HG1 SER   205      21.892 115.988  31.549  1.00  0.00      A   
ATOM   3312  C   SER   205      23.755 116.876  28.402  1.00 27.54      A   
ATOM   3313  O   SER   205      24.961 117.085  28.483  1.00 28.04      A   
ATOM   3314  N   GLU   206      23.254 115.826  27.765  1.00 28.93      A   
ATOM   3315  HN  GLU   206      22.274 115.668  27.665  1.00  0.00      A   
ATOM   3316  CA  GLU   206      24.145 114.840  27.175  1.00 28.44      A   
ATOM   3317  HA  GLU   206      25.132 114.985  27.589  1.00  0.00      A   
ATOM   3318  CB  GLU   206      23.633 113.426  27.487  1.00 32.33      A   
ATOM   3319  HB1 GLU   206      24.411 112.695  27.185  1.00  0.00      A   
ATOM   3320  HB2 GLU   206      22.715 113.244  26.888  1.00  0.00      A   
ATOM   3321  CG  GLU   206      23.303 113.198  28.953  1.00 33.59      A   
ATOM   3322  HG1 GLU   206      22.563 113.960  29.277  1.00  0.00      A   
ATOM   3323  HG2 GLU   206      24.232 113.313  29.551  1.00  0.00      A   
ATOM   3324  CD  GLU   206      22.722 111.818  29.232  1.00 38.68      A   
ATOM   3325  OE1 GLU   206      21.951 111.298  28.396  1.00 38.41      A   
ATOM   3326  OE2 GLU   206      23.022 111.256  30.303  1.00 40.96      A   
ATOM   3327  C   GLU   206      24.350 114.971  25.676  1.00 28.80      A   
ATOM   3328  O   GLU   206      25.373 114.531  25.151  1.00 27.38      A   
ATOM   3329  N   GLU   207      23.391 115.570  24.976  1.00 26.70      A   
ATOM   3330  HN  GLU   207      22.570 115.956  25.390  1.00  0.00      A   
ATOM   3331  CA  GLU   207      23.526 115.677  23.529  1.00 26.38      A   
ATOM   3332  HA  GLU   207      24.519 115.355  23.256  1.00  0.00      A   
ATOM   3333  CB  GLU   207      22.469 114.799  22.850  1.00 27.21      A   
ATOM   3334  HB1 GLU   207      22.517 114.966  21.753  1.00  0.00      A   
ATOM   3335  HB2 GLU   207      21.465 115.100  23.216  1.00  0.00      A   
ATOM   3336  CG  GLU   207      22.672 113.313  23.132  1.00 31.27      A   
ATOM   3337  HG1 GLU   207      22.757 113.166  24.230  1.00  0.00      A   
ATOM   3338  HG2 GLU   207      23.612 112.981  22.644  1.00  0.00      A   
ATOM   3339  CD  GLU   207      21.538 112.447  22.622  1.00 33.02      A   
ATOM   3340  OE1 GLU   207      20.959 112.771  21.566  1.00 31.29      A   
ATOM   3341  OE2 GLU   207      21.238 111.420  23.277  1.00 35.77      A   
ATOM   3342  C   GLU   207      23.465 117.065  22.917  1.00 26.32      A   
ATOM   3343  O   GLU   207      24.404 117.495  22.247  1.00 25.17      A   
ATOM   3344  N   ILE   208      22.353 117.757  23.133  1.00 25.68      A   
ATOM   3345  HN  ILE   208      21.606 117.422  23.701  1.00  0.00      A   
ATOM   3346  CA  ILE   208      22.186 119.070  22.526  1.00 23.47      A   
ATOM   3347  HA  ILE   208      22.366 118.974  21.466  1.00  0.00      A   
ATOM   3348  CB  ILE   208      20.772 119.608  22.778  1.00 25.73      A   
ATOM   3349  HB  ILE   208      20.555 119.577  23.867  1.00  0.00      A   
ATOM   3350  CG2 ILE   208      20.646 121.064  22.272  1.00 23.62      A   
ATOM   3351 HG21 ILE   208      21.106 121.159  21.265  1.00  0.00      A   
ATOM   3352 HG22 ILE   208      21.169 121.753  22.968  1.00  0.00      A   
ATOM   3353 HG23 ILE   208      19.574 121.348  22.200  1.00  0.00      A   
ATOM   3354  CG1 ILE   208      19.763 118.716  22.045  1.00 23.74      A   
ATOM   3355 HG11 ILE   208      20.091 117.660  22.143  1.00  0.00      A   
ATOM   3356 HG12 ILE   208      19.764 118.995  20.970  1.00  0.00      A   
ATOM   3357  CD1 ILE   208      18.348 118.831  22.569  1.00 27.40      A   
ATOM   3358  HD1 ILE   208      18.082 119.899  22.722  1.00  0.00      A   
ATOM   3359  HD2 ILE   208      18.260 118.301  23.541  1.00  0.00      A   
ATOM   3360  HD3 ILE   208      17.637 118.390  21.838  1.00  0.00      A   
ATOM   3361  C   ILE   208      23.208 120.098  22.960  1.00 22.50      A   
ATOM   3362  O   ILE   208      23.823 120.732  22.122  1.00 23.26      A   
ATOM   3363  N   TYR   209      23.411 120.280  24.254  1.00 20.95      A   
ATOM   3364  HN  TYR   209      22.947 119.769  24.973  1.00  0.00      A   
ATOM   3365  CA  TYR   209      24.375 121.293  24.640  1.00 23.13      A   
ATOM   3366  HA  TYR   209      24.220 122.159  24.013  1.00  0.00      A   
ATOM   3367  CB  TYR   209      24.205 121.664  26.104  1.00 22.64      A   
ATOM   3368  HB1 TYR   209      24.344 120.761  26.736  1.00  0.00      A   
ATOM   3369  HB2 TYR   209      23.191 122.089  26.264  1.00  0.00      A   
ATOM   3370  CG  TYR   209      25.206 122.696  26.561  1.00 23.53      A   
ATOM   3371  CD1 TYR   209      25.022 124.049  26.293  1.00 22.95      A   
ATOM   3372  HD1 TYR   209      24.135 124.372  25.769  1.00  0.00      A   
ATOM   3373  CD2 TYR   209      26.360 122.307  27.234  1.00 22.73      A   
ATOM   3374  HD2 TYR   209      26.518 121.261  27.455  1.00  0.00      A   
ATOM   3375  CE1 TYR   209      25.973 125.000  26.694  1.00 20.37      A   
ATOM   3376  HE1 TYR   209      25.819 126.048  26.488  1.00  0.00      A   
ATOM   3377  CE2 TYR   209      27.309 123.235  27.628  1.00 21.76      A   
ATOM   3378  HE2 TYR   209      28.199 122.913  28.146  1.00  0.00      A   
ATOM   3379  CZ  TYR   209      27.114 124.576  27.357  1.00 24.35      A   
ATOM   3380  OH  TYR   209      28.076 125.472  27.744  1.00 23.74      A   
ATOM   3381  HH  TYR   209      28.777 124.984  28.183  1.00  0.00      A   
ATOM   3382  C   TYR   209      25.826 120.913  24.339  1.00 24.30      A   
ATOM   3383  O   TYR   209      26.592 121.726  23.830  1.00 24.15      A   
ATOM   3384  N   PRO   210      26.227 119.669  24.640  1.00 24.19      A   
ATOM   3385  CA  PRO   210      27.622 119.309  24.347  1.00 24.24      A   
ATOM   3386  HA  PRO   210      28.291 120.068  24.719  1.00  0.00      A   
ATOM   3387  CD  PRO   210      25.561 118.627  25.447  1.00 24.48      A   
ATOM   3388  HD1 PRO   210      24.990 117.935  24.793  1.00  0.00      A   
ATOM   3389  HD2 PRO   210      24.883 119.090  26.194  1.00  0.00      A   
ATOM   3390  CB  PRO   210      27.783 117.932  25.007  1.00 26.14      A   
ATOM   3391  HB1 PRO   210      28.806 117.807  25.422  1.00  0.00      A   
ATOM   3392  HB2 PRO   210      27.588 117.116  24.280  1.00  0.00      A   
ATOM   3393  CG  PRO   210      26.749 117.936  26.109  1.00 26.42      A   
ATOM   3394  HG1 PRO   210      26.491 116.903  26.423  1.00  0.00      A   
ATOM   3395  HG2 PRO   210      27.105 118.503  26.995  1.00  0.00      A   
ATOM   3396  C   PRO   210      27.992 119.249  22.855  1.00 25.57      A   
ATOM   3397  O   PRO   210      29.084 119.653  22.461  1.00 25.19      A   
ATOM   3398  N   PHE   211      27.087 118.746  22.020  1.00 23.40      A   
ATOM   3399  HN  PHE   211      26.178 118.457  22.312  1.00  0.00      A   
ATOM   3400  CA  PHE   211      27.408 118.597  20.607  1.00 23.94      A   
ATOM   3401  HA  PHE   211      28.438 118.883  20.454  1.00  0.00      A   
ATOM   3402  CB  PHE   211      27.184 117.136  20.217  1.00 27.51      A   
ATOM   3403  HB1 PHE   211      27.589 116.961  19.197  1.00  0.00      A   
ATOM   3404  HB2 PHE   211      26.096 116.911  20.240  1.00  0.00      A   
ATOM   3405  CG  PHE   211      27.866 116.158  21.147  1.00 28.70      A   
ATOM   3406  CD1 PHE   211      29.244 116.200  21.327  1.00 30.96      A   
ATOM   3407  HD1 PHE   211      29.830 116.927  20.785  1.00  0.00      A   
ATOM   3408  CD2 PHE   211      27.126 115.213  21.852  1.00 31.52      A   
ATOM   3409  HD2 PHE   211      26.055 115.169  21.720  1.00  0.00      A   
ATOM   3410  CE1 PHE   211      29.883 115.310  22.202  1.00 32.51      A   
ATOM   3411  HE1 PHE   211      30.954 115.354  22.334  1.00  0.00      A   
ATOM   3412  CE2 PHE   211      27.752 114.316  22.730  1.00 32.18      A   
ATOM   3413  HE2 PHE   211      27.164 113.588  23.269  1.00  0.00      A   
ATOM   3414  CZ  PHE   211      29.128 114.365  22.905  1.00 31.82      A   
ATOM   3415  HZ  PHE   211      29.614 113.677  23.580  1.00  0.00      A   
ATOM   3416  C   PHE   211      26.669 119.529  19.645  1.00 24.24      A   
ATOM   3417  O   PHE   211      26.611 119.275  18.433  1.00 23.96      A   
ATOM   3418  N   CYS   212      26.131 120.623  20.168  1.00 22.95      A   
ATOM   3419  HN  CYS   212      26.187 120.849  21.136  1.00  0.00      A   
ATOM   3420  CA  CYS   212      25.413 121.562  19.303  1.00 23.96      A   
ATOM   3421  HA  CYS   212      24.535 121.064  18.919  1.00  0.00      A   
ATOM   3422  CB  CYS   212      25.015 122.813  20.099  1.00 23.62      A   
ATOM   3423  HB1 CYS   212      24.226 122.525  20.825  1.00  0.00      A   
ATOM   3424  HB2 CYS   212      24.586 123.552  19.390  1.00  0.00      A   
ATOM   3425  SG  CYS   212      26.395 123.578  20.993  1.00 27.44      A   
ATOM   3426  HG1 CYS   212      25.667 124.557  21.512  1.00  0.00      A   
ATOM   3427  C   CYS   212      26.212 121.968  18.058  1.00 23.36      A   
ATOM   3428  O   CYS   212      25.652 122.072  16.972  1.00 26.18      A   
ATOM   3429  N   VAL   213      27.518 122.192  18.200  1.00 23.09      A   
ATOM   3430  HN  VAL   213      27.999 122.087  19.067  1.00  0.00      A   
ATOM   3431  CA  VAL   213      28.309 122.612  17.050  1.00 26.90      A   
ATOM   3432  HA  VAL   213      27.795 123.434  16.575  1.00  0.00      A   
ATOM   3433  CB  VAL   213      29.731 123.047  17.487  1.00 24.94      A   
ATOM   3434  HB  VAL   213      30.232 122.202  18.006  1.00  0.00      A   
ATOM   3435  CG1 VAL   213      30.566 123.463  16.262  1.00 29.27      A   
ATOM   3436 HG11 VAL   213      29.964 124.114  15.592  1.00  0.00      A   
ATOM   3437 HG12 VAL   213      30.878 122.561  15.693  1.00  0.00      A   
ATOM   3438 HG13 VAL   213      31.465 124.027  16.590  1.00  0.00      A   
ATOM   3439  CG2 VAL   213      29.615 124.228  18.449  1.00 24.72      A   
ATOM   3440 HG21 VAL   213      28.819 124.032  19.199  1.00  0.00      A   
ATOM   3441 HG22 VAL   213      29.353 125.149  17.886  1.00  0.00      A   
ATOM   3442 HG23 VAL   213      30.577 124.376  18.984  1.00  0.00      A   
ATOM   3443  C   VAL   213      28.351 121.541  15.964  1.00 27.90      A   
ATOM   3444  O   VAL   213      28.303 121.851  14.767  1.00 28.71      A   
ATOM   3445  N   LYS   214      28.401 120.277  16.365  1.00 26.92      A   
ATOM   3446  HN  LYS   214      28.436 120.011  17.325  1.00  0.00      A   
ATOM   3447  CA  LYS   214      28.405 119.210  15.377  1.00 28.78      A   
ATOM   3448  HA  LYS   214      29.159 119.438  14.639  1.00  0.00      A   
ATOM   3449  CB  LYS   214      28.705 117.865  16.048  1.00 30.08      A   
ATOM   3450  HB1 LYS   214      28.622 117.060  15.289  1.00  0.00      A   
ATOM   3451  HB2 LYS   214      27.951 117.686  16.844  1.00  0.00      A   
ATOM   3452  CG  LYS   214      30.097 117.813  16.669  1.00 34.53      A   
ATOM   3453  HG1 LYS   214      30.170 118.593  17.456  1.00  0.00      A   
ATOM   3454  HG2 LYS   214      30.851 118.026  15.882  1.00  0.00      A   
ATOM   3455  CD  LYS   214      30.398 116.456  17.288  1.00 38.88      A   
ATOM   3456  HD1 LYS   214      30.357 115.676  16.497  1.00  0.00      A   
ATOM   3457  HD2 LYS   214      29.631 116.227  18.059  1.00  0.00      A   
ATOM   3458  CE  LYS   214      31.779 116.442  17.935  1.00 39.52      A   
ATOM   3459  HE1 LYS   214      32.027 115.410  18.265  1.00  0.00      A   
ATOM   3460  HE2 LYS   214      31.794 117.134  18.803  1.00  0.00      A   
ATOM   3461  NZ  LYS   214      32.842 116.883  16.984  1.00 45.08      A   
ATOM   3462  HZ1 LYS   214      32.521 117.731  16.474  1.00  0.00      A   
ATOM   3463  HZ2 LYS   214      33.036 116.121  16.303  1.00  0.00      A   
ATOM   3464  HZ3 LYS   214      33.710 117.104  17.512  1.00  0.00      A   
ATOM   3465  C   LYS   214      27.050 119.178  14.667  1.00 28.46      A   
ATOM   3466  O   LYS   214      26.985 118.926  13.463  1.00 27.84      A   
ATOM   3467  N   TYR   215      25.973 119.446  15.402  1.00 27.22      A   
ATOM   3468  HN  TYR   215      26.024 119.642  16.378  1.00  0.00      A   
ATOM   3469  CA  TYR   215      24.633 119.465  14.799  1.00 28.94      A   
ATOM   3470  HA  TYR   215      24.503 118.548  14.245  1.00  0.00      A   
ATOM   3471  CB  TYR   215      23.555 119.591  15.881  1.00 28.97      A   
ATOM   3472  HB1 TYR   215      22.595 119.886  15.405  1.00  0.00      A   
ATOM   3473  HB2 TYR   215      23.867 120.360  16.620  1.00  0.00      A   
ATOM   3474  CG  TYR   215      23.298 118.309  16.650  1.00 31.71      A   
ATOM   3475  CD1 TYR   215      22.734 117.196  16.020  1.00 34.07      A   
ATOM   3476  HD1 TYR   215      22.471 117.255  14.975  1.00  0.00      A   
ATOM   3477  CD2 TYR   215      23.626 118.205  18.001  1.00 31.59      A   
ATOM   3478  HD2 TYR   215      24.060 119.054  18.509  1.00  0.00      A   
ATOM   3479  CE1 TYR   215      22.503 116.007  16.720  1.00 35.61      A   
ATOM   3480  HE1 TYR   215      22.066 115.157  16.219  1.00  0.00      A   
ATOM   3481  CE2 TYR   215      23.402 117.021  18.711  1.00 31.41      A   
ATOM   3482  HE2 TYR   215      23.665 116.956  19.757  1.00  0.00      A   
ATOM   3483  CZ  TYR   215      22.842 115.929  18.064  1.00 35.16      A   
ATOM   3484  OH  TYR   215      22.615 114.761  18.761  1.00 36.31      A   
ATOM   3485  HH  TYR   215      22.223 114.127  18.158  1.00  0.00      A   
ATOM   3486  C   TYR   215      24.516 120.633  13.820  1.00 29.24      A   
ATOM   3487  O   TYR   215      23.993 120.493  12.710  1.00 30.75      A   
ATOM   3488  N   TYR   216      25.001 121.793  14.238  1.00 29.10      A   
ATOM   3489  HN  TYR   216      25.410 121.904  15.140  1.00  0.00      A   
ATOM   3490  CA  TYR   216      24.965 122.985  13.392  1.00 30.23      A   
ATOM   3491  HA  TYR   216      23.935 123.183  13.131  1.00  0.00      A   
ATOM   3492  CB  TYR   216      25.565 124.169  14.142  1.00 30.41      A   
ATOM   3493  HB1 TYR   216      26.626 123.951  14.386  1.00  0.00      A   
ATOM   3494  HB2 TYR   216      24.987 124.345  15.075  1.00  0.00      A   
ATOM   3495  CG  TYR   216      25.541 125.453  13.353  1.00 29.94      A   
ATOM   3496  CD1 TYR   216      24.352 126.152  13.157  1.00 31.62      A   
ATOM   3497  HD1 TYR   216      23.437 125.781  13.596  1.00  0.00      A   
ATOM   3498  CD2 TYR   216      26.706 125.953  12.779  1.00 32.61      A   
ATOM   3499  HD2 TYR   216      27.637 125.425  12.924  1.00  0.00      A   
ATOM   3500  CE1 TYR   216      24.327 127.324  12.401  1.00 35.81      A   
ATOM   3501  HE1 TYR   216      23.400 127.859  12.254  1.00  0.00      A   
ATOM   3502  CE2 TYR   216      26.694 127.118  12.024  1.00 34.22      A   
ATOM   3503  HE2 TYR   216      27.607 127.492  11.586  1.00  0.00      A   
ATOM   3504  CZ  TYR   216      25.506 127.797  11.838  1.00 34.38      A   
ATOM   3505  OH  TYR   216      25.507 128.946  11.086  1.00 38.05      A   
ATOM   3506  HH  TYR   216      26.406 129.105  10.789  1.00  0.00      A   
ATOM   3507  C   TYR   216      25.732 122.774  12.079  1.00 31.01      A   
ATOM   3508  O   TYR   216      25.253 123.141  10.998  1.00 33.28      A   
ATOM   3509  N   ALA   217      26.922 122.188  12.177  1.00 31.75      A   
ATOM   3510  HN  ALA   217      27.300 121.901  13.054  1.00  0.00      A   
ATOM   3511  CA  ALA   217      27.751 121.929  11.005  1.00 33.47      A   
ATOM   3512  HA  ALA   217      27.903 122.863  10.486  1.00  0.00      A   
ATOM   3513  CB  ALA   217      29.099 121.328  11.429  1.00 33.24      A   
ATOM   3514  HB1 ALA   217      28.941 120.534  12.189  1.00  0.00      A   
ATOM   3515  HB2 ALA   217      29.743 122.119  11.870  1.00  0.00      A   
ATOM   3516  HB3 ALA   217      29.606 120.880  10.548  1.00  0.00      A   
ATOM   3517  C   ALA   217      27.030 120.979  10.052  1.00 36.99      A   
ATOM   3518  O   ALA   217      27.004 121.201   8.842  1.00 36.03      A   
ATOM   3519  N   GLU   218      26.445 119.921  10.603  1.00 38.24      A   
ATOM   3520  HN  GLU   218      26.480 119.747  11.584  1.00  0.00      A   
ATOM   3521  CA  GLU   218      25.714 118.946   9.806  1.00 41.74      A   
ATOM   3522  HA  GLU   218      26.390 118.534   9.071  1.00  0.00      A   
ATOM   3523  CB  GLU   218      25.169 117.839  10.714  1.00 44.11      A   
ATOM   3524  HB1 GLU   218      24.502 118.307  11.469  1.00  0.00      A   
ATOM   3525  HB2 GLU   218      26.027 117.364  11.236  1.00  0.00      A   
ATOM   3526  CG  GLU   218      24.387 116.750   9.995  1.00 51.61      A   
ATOM   3527  HG1 GLU   218      25.052 116.257   9.254  1.00  0.00      A   
ATOM   3528  HG2 GLU   218      23.529 117.214   9.463  1.00  0.00      A   
ATOM   3529  CD  GLU   218      23.850 115.688  10.947  1.00 56.39      A   
ATOM   3530  OE1 GLU   218      23.088 116.041  11.875  1.00 57.70      A   
ATOM   3531  OE2 GLU   218      24.189 114.499  10.764  1.00 59.98      A   
ATOM   3532  C   GLU   218      24.565 119.635   9.063  1.00 42.56      A   
ATOM   3533  O   GLU   218      24.287 119.321   7.905  1.00 43.42      A   
ATOM   3534  N   ALA   219      23.905 120.576   9.732  1.00 42.57      A   
ATOM   3535  HN  ALA   219      24.140 120.821  10.669  1.00  0.00      A   
ATOM   3536  CA  ALA   219      22.795 121.311   9.135  1.00 44.21      A   
ATOM   3537  HA  ALA   219      22.122 120.597   8.682  1.00  0.00      A   
ATOM   3538  CB  ALA   219      22.069 122.123  10.205  1.00 42.21      A   
ATOM   3539  HB1 ALA   219      22.805 122.644  10.852  1.00  0.00      A   
ATOM   3540  HB2 ALA   219      21.454 121.449  10.838  1.00  0.00      A   
ATOM   3541  HB3 ALA   219      21.416 122.883   9.725  1.00  0.00      A   
ATOM   3542  C   ALA   219      23.289 122.235   8.021  1.00 46.12      A   
ATOM   3543  O   ALA   219      22.646 122.360   6.979  1.00 44.41      A   
ATOM   3544  N   GLN   220      24.425 122.888   8.246  1.00 49.22      A   
ATOM   3545  HN  GLN   220      24.939 122.790   9.095  1.00  0.00      A   
ATOM   3546  CA  GLN   220      24.986 123.791   7.247  1.00 53.87      A   
ATOM   3547  HA  GLN   220      24.188 124.419   6.879  1.00  0.00      A   
ATOM   3548  CB  GLN   220      26.100 124.649   7.856  1.00 54.02      A   
ATOM   3549  HB1 GLN   220      26.596 125.206   7.034  1.00  0.00      A   
ATOM   3550  HB2 GLN   220      26.840 123.970   8.329  1.00  0.00      A   
ATOM   3551  CG  GLN   220      25.642 125.655   8.903  1.00 55.55      A   
ATOM   3552  HG1 GLN   220      26.533 126.180   9.308  1.00  0.00      A   
ATOM   3553  HG2 GLN   220      25.134 125.109   9.726  1.00  0.00      A   
ATOM   3554  CD  GLN   220      24.679 126.698   8.354  1.00 58.05      A   
ATOM   3555  OE1 GLN   220      23.470 126.469   8.277  1.00 59.93      A   
ATOM   3556  NE2 GLN   220      25.215 127.850   7.964  1.00 59.25      A   
ATOM   3557 HE21 GLN   220      26.202 127.993   8.038  1.00  0.00      A   
ATOM   3558 HE22 GLN   220      24.632 128.574   7.595  1.00  0.00      A   
ATOM   3559  C   GLN   220      25.539 122.998   6.064  1.00 56.12      A   
ATOM   3560  O   GLN   220      25.590 123.493   4.938  1.00 55.93      A   
ATOM   3561  N   ARG   221      25.947 121.763   6.330  1.00 58.99      A   
ATOM   3562  HN  ARG   221      25.900 121.376   7.248  1.00  0.00      A   
ATOM   3563  CA  ARG   221      26.490 120.892   5.296  1.00 63.81      A   
ATOM   3564  HA  ARG   221      27.213 121.458   4.725  1.00  0.00      A   
ATOM   3565  CB  ARG   221      27.151 119.668   5.933  1.00 66.37      A   
ATOM   3566  HB1 ARG   221      26.412 119.176   6.601  1.00  0.00      A   
ATOM   3567  HB2 ARG   221      28.014 120.009   6.541  1.00  0.00      A   
ATOM   3568  CG  ARG   221      27.647 118.644   4.926  1.00 70.92      A   
ATOM   3569  HG1 ARG   221      28.624 118.980   4.518  1.00  0.00      A   
ATOM   3570  HG2 ARG   221      26.915 118.570   4.093  1.00  0.00      A   
ATOM   3571  CD  ARG   221      27.819 117.271   5.559  1.00 76.17      A   
ATOM   3572  HD1 ARG   221      26.864 116.951   6.027  1.00  0.00      A   
ATOM   3573  HD2 ARG   221      28.626 117.308   6.322  1.00  0.00      A   
ATOM   3574  NE  ARG   221      28.190 116.263   4.566  1.00 81.78      A   
ATOM   3575  HE  ARG   221      28.377 116.572   3.635  1.00  0.00      A   
ATOM   3576  CZ  ARG   221      28.294 114.963   4.820  1.00 84.87      A   
ATOM   3577  NH1 ARG   221      28.053 114.499   6.041  1.00 86.60      A   
ATOM   3578 HH11 ARG   221      27.793 115.129   6.773  1.00  0.00      A   
ATOM   3579 HH12 ARG   221      28.131 113.521   6.229  1.00  0.00      A   
ATOM   3580  NH2 ARG   221      28.641 114.122   3.853  1.00 86.65      A   
ATOM   3581 HH21 ARG   221      28.824 114.468   2.933  1.00  0.00      A   
ATOM   3582 HH22 ARG   221      28.719 113.144   4.045  1.00  0.00      A   
ATOM   3583  C   ARG   221      25.393 120.434   4.335  1.00 64.79      A   
ATOM   3584  O   ARG   221      25.654 120.193   3.158  1.00 65.57      A   
ATOM   3585  N   ASP   222      24.169 120.308   4.838  1.00 65.42      A   
ATOM   3586  HN  ASP   222      23.960 120.505   5.792  1.00  0.00      A   
ATOM   3587  CA  ASP   222      23.053 119.870   4.005  1.00 66.19      A   
ATOM   3588  HA  ASP   222      23.408 119.083   3.357  1.00  0.00      A   
ATOM   3589  CB  ASP   222      21.897 119.362   4.871  1.00 65.74      A   
ATOM   3590  HB1 ASP   222      21.064 119.044   4.208  1.00  0.00      A   
ATOM   3591  HB2 ASP   222      21.548 120.187   5.526  1.00  0.00      A   
ATOM   3592  CG  ASP   222      22.291 118.191   5.743  1.00 65.45      A   
ATOM   3593  OD1 ASP   222      23.145 117.386   5.309  1.00 65.48      A   
ATOM   3594  OD2 ASP   222      21.734 118.068   6.855  1.00 65.25      A   
ATOM   3595  C   ASP   222      22.541 120.974   3.090  1.00 67.37      A   
ATOM   3596  O   ASP   222      21.729 120.723   2.199  1.00 66.67      A   
ATOM   3597  N   LEU   223      23.015 122.194   3.317  1.00 68.11      A   
ATOM   3598  HN  LEU   223      23.667 122.386   4.046  1.00  0.00      A   
ATOM   3599  CA  LEU   223      22.603 123.330   2.504  1.00 69.36      A   
ATOM   3600  HA  LEU   223      21.598 123.146   2.153  1.00  0.00      A   
ATOM   3601  CB  LEU   223      22.653 124.619   3.334  1.00 68.57      A   
ATOM   3602  HB1 LEU   223      22.325 125.454   2.681  1.00  0.00      A   
ATOM   3603  HB2 LEU   223      23.709 124.787   3.632  1.00  0.00      A   
ATOM   3604  CG  LEU   223      21.798 124.658   4.607  1.00 67.68      A   
ATOM   3605  HG  LEU   223      22.100 123.831   5.285  1.00  0.00      A   
ATOM   3606  CD1 LEU   223      21.998 125.994   5.308  1.00 66.50      A   
ATOM   3607 HD11 LEU   223      21.958 126.823   4.569  1.00  0.00      A   
ATOM   3608 HD12 LEU   223      22.989 126.014   5.809  1.00  0.00      A   
ATOM   3609 HD13 LEU   223      21.196 126.150   6.060  1.00  0.00      A   
ATOM   3610  CD2 LEU   223      20.330 124.447   4.262  1.00 67.54      A   
ATOM   3611 HD21 LEU   223      20.224 123.608   3.541  1.00  0.00      A   
ATOM   3612 HD22 LEU   223      19.915 125.368   3.798  1.00  0.00      A   
ATOM   3613 HD23 LEU   223      19.758 124.200   5.181  1.00  0.00      A   
ATOM   3614  C   LEU   223      23.503 123.464   1.278  1.00 71.02      A   
ATOM   3615  O   LEU   223      23.245 124.278   0.391  1.00 70.84      A   
ATOM   3616  N   GLU   224      24.556 122.655   1.229  1.00 73.27      A   
ATOM   3617  HN  GLU   224      24.753 121.994   1.948  1.00  0.00      A   
ATOM   3618  CA  GLU   224      25.489 122.690   0.110  1.00 76.52      A   
ATOM   3619  HA  GLU   224      25.207 123.506  -0.539  1.00  0.00      A   
ATOM   3620  CB  GLU   224      26.919 122.886   0.625  1.00 76.60      A   
ATOM   3621  HB1 GLU   224      26.986 123.887   1.101  1.00  0.00      A   
ATOM   3622  HB2 GLU   224      27.612 122.852  -0.242  1.00  0.00      A   
ATOM   3623  CG  GLU   224      27.365 121.844   1.634  1.00 77.82      A   
ATOM   3624  HG1 GLU   224      27.422 120.855   1.131  1.00  0.00      A   
ATOM   3625  HG2 GLU   224      26.618 121.793   2.455  1.00  0.00      A   
ATOM   3626  CD  GLU   224      28.721 122.155   2.237  1.00 78.56      A   
ATOM   3627  OE1 GLU   224      28.888 123.268   2.784  1.00 79.54      A   
ATOM   3628  OE2 GLU   224      29.617 121.287   2.172  1.00 78.39      A   
ATOM   3629  C   GLU   224      25.407 121.423  -0.737  1.00 78.12      A   
ATOM   3630  O   GLU   224      24.368 120.760  -0.774  1.00 78.24      A   
ATOM   3631  N   ASP   225      26.510 121.105  -1.414  1.00 79.40      A   
ATOM   3632  HN  ASP   225      27.332 121.666  -1.355  1.00  0.00      A   
ATOM   3633  CA  ASP   225      26.617 119.932  -2.284  1.00 81.01      A   
ATOM   3634  HA  ASP   225      27.661 119.668  -2.362  1.00  0.00      A   
ATOM   3635  CB  ASP   225      25.812 118.755  -1.718  1.00 82.10      A   
ATOM   3636  HB1 ASP   225      24.757 119.074  -1.575  1.00  0.00      A   
ATOM   3637  HB2 ASP   225      26.241 118.464  -0.736  1.00  0.00      A   
ATOM   3638  CG  ASP   225      25.830 117.541  -2.630  1.00 83.19      A   
ATOM   3639  OD1 ASP   225      25.270 117.619  -3.746  1.00 83.37      A   
ATOM   3640  OD2 ASP   225      26.405 116.508  -2.227  1.00 84.15      A   
ATOM   3641  C   ASP   225      26.150 120.239  -3.706  1.00 81.52      A   
ATOM   3642  O   ASP   225      26.958 120.037  -4.638  1.00 81.18      A   
ATOM   3643  N   GLU    10      29.289 135.782   6.162  1.00 65.59      B   
ATOM   3644  HT1 GLU    10      28.558 135.043   6.176  1.00  0.00      B   
ATOM   3645  HT2 GLU    10      30.148 135.412   5.708  1.00  0.00      B   
ATOM   3646  HT3 GLU    10      28.941 136.603   5.627  1.00  0.00      B   
ATOM   3647  CA  GLU    10      29.605 136.197   7.561  1.00 64.73      B   
ATOM   3648  HA  GLU    10      30.556 136.708   7.548  1.00  0.00      B   
ATOM   3649  CB  GLU    10      28.505 137.119   8.107  1.00 67.76      B   
ATOM   3650  HB1 GLU    10      28.455 138.022   7.463  1.00  0.00      B   
ATOM   3651  HB2 GLU    10      28.787 137.426   9.136  1.00  0.00      B   
ATOM   3652  CG  GLU    10      27.114 136.492   8.159  1.00 70.96      B   
ATOM   3653  HG1 GLU    10      27.162 135.559   8.761  1.00  0.00      B   
ATOM   3654  HG2 GLU    10      26.792 136.244   7.126  1.00  0.00      B   
ATOM   3655  CD  GLU    10      26.072 137.415   8.782  1.00 72.93      B   
ATOM   3656  OE1 GLU    10      26.252 137.824   9.949  1.00 73.55      B   
ATOM   3657  OE2 GLU    10      25.071 137.729   8.103  1.00 73.65      B   
ATOM   3658  C   GLU    10      29.763 134.983   8.475  1.00 62.08      B   
ATOM   3659  O   GLU    10      29.712 133.837   8.022  1.00 64.04      B   
ATOM   3660  N   HIS    11      29.963 135.245   9.763  1.00 59.69      B   
ATOM   3661  HN  HIS    11      30.007 136.179  10.109  1.00  0.00      B   
ATOM   3662  CA  HIS    11      30.131 134.190  10.759  1.00 54.63      B   
ATOM   3663  HA  HIS    11      30.182 134.653  11.732  1.00  0.00      B   
ATOM   3664  ND1 HIS    11      27.437 134.762  11.973  1.00 56.93      B   
ATOM   3665  HD1 HIS    11      28.153 135.130  12.566  1.00  0.00      B   
ATOM   3666  NE2 HIS    11      25.515 134.416  11.090  1.00 56.85      B   
ATOM   3667  HE2 HIS    11      24.534 134.473  10.902  1.00  0.00      B   
ATOM   3668  CE1 HIS    11      26.160 135.100  12.018  1.00 56.27      B   
ATOM   3669  HE1 HIS    11      25.724 135.807  12.691  1.00  0.00      B   
ATOM   3670  CD2 HIS    11      26.410 133.612  10.425  1.00 57.24      B   
ATOM   3671  HD2 HIS    11      26.112 132.958   9.615  1.00  0.00      B   
ATOM   3672  CG  HIS    11      27.626 133.824  10.980  1.00 56.96      B   
ATOM   3673  CB  HIS    11      28.960 133.203  10.700  1.00 55.59      B   
ATOM   3674  HB1 HIS    11      29.134 132.402  11.449  1.00  0.00      B   
ATOM   3675  HB2 HIS    11      28.925 132.753   9.685  1.00  0.00      B   
ATOM   3676  C   HIS    11      31.445 133.416  10.617  1.00 50.13      B   
ATOM   3677  O   HIS    11      31.731 132.531  11.418  1.00 46.84      B   
ATOM   3678  N   ALA    12      32.241 133.754   9.606  1.00 45.44      B   
ATOM   3679  HN  ALA    12      32.009 134.482   8.966  1.00  0.00      B   
ATOM   3680  CA  ALA    12      33.510 133.072   9.379  1.00 42.48      B   
ATOM   3681  HA  ALA    12      33.303 132.029   9.194  1.00  0.00      B   
ATOM   3682  CB  ALA    12      34.235 133.692   8.185  1.00 43.49      B   
ATOM   3683  HB1 ALA    12      34.197 134.800   8.249  1.00  0.00      B   
ATOM   3684  HB2 ALA    12      33.745 133.375   7.240  1.00  0.00      B   
ATOM   3685  HB3 ALA    12      35.299 133.372   8.181  1.00  0.00      B   
ATOM   3686  C   ALA    12      34.403 133.111  10.616  1.00 40.56      B   
ATOM   3687  O   ALA    12      34.968 132.091  11.013  1.00 39.25      B   
ATOM   3688  N   LYS    13      34.526 134.283  11.231  1.00 37.58      B   
ATOM   3689  HN  LYS    13      34.064 135.106  10.909  1.00  0.00      B   
ATOM   3690  CA  LYS    13      35.351 134.427  12.422  1.00 38.28      B   
ATOM   3691  HA  LYS    13      36.359 134.131  12.172  1.00  0.00      B   
ATOM   3692  CB  LYS    13      35.324 135.874  12.907  1.00 41.13      B   
ATOM   3693  HB1 LYS    13      34.295 136.109  13.252  1.00  0.00      B   
ATOM   3694  HB2 LYS    13      35.576 136.536  12.051  1.00  0.00      B   
ATOM   3695  CG  LYS    13      36.287 136.170  14.040  1.00 45.75      B   
ATOM   3696  HG1 LYS    13      37.325 135.966  13.701  1.00  0.00      B   
ATOM   3697  HG2 LYS    13      36.053 135.508  14.901  1.00  0.00      B   
ATOM   3698  CD  LYS    13      36.179 137.626  14.481  1.00 52.19      B   
ATOM   3699  HD1 LYS    13      35.130 137.840  14.778  1.00  0.00      B   
ATOM   3700  HD2 LYS    13      36.453 138.285  13.629  1.00  0.00      B   
ATOM   3701  CE  LYS    13      37.100 137.923  15.658  1.00 57.28      B   
ATOM   3702  HE1 LYS    13      38.160 137.819  15.340  1.00  0.00      B   
ATOM   3703  HE2 LYS    13      36.881 137.222  16.491  1.00  0.00      B   
ATOM   3704  NZ  LYS    13      36.910 139.315  16.169  1.00 62.38      B   
ATOM   3705  HZ1 LYS    13      35.894 139.523  16.243  1.00  0.00      B   
ATOM   3706  HZ2 LYS    13      37.354 139.989  15.512  1.00  0.00      B   
ATOM   3707  HZ3 LYS    13      37.352 139.404  17.106  1.00  0.00      B   
ATOM   3708  C   LYS    13      34.855 133.498  13.534  1.00 37.89      B   
ATOM   3709  O   LYS    13      35.650 132.826  14.200  1.00 36.27      B   
ATOM   3710  N   ALA    14      33.541 133.460  13.734  1.00 36.73      B   
ATOM   3711  HN  ALA    14      32.902 134.008  13.201  1.00  0.00      B   
ATOM   3712  CA  ALA    14      32.963 132.599  14.763  1.00 37.13      B   
ATOM   3713  HA  ALA    14      33.462 132.810  15.697  1.00  0.00      B   
ATOM   3714  CB  ALA    14      31.461 132.858  14.891  1.00 37.43      B   
ATOM   3715  HB1 ALA    14      30.995 132.915  13.883  1.00  0.00      B   
ATOM   3716  HB2 ALA    14      31.287 133.820  15.417  1.00  0.00      B   
ATOM   3717  HB3 ALA    14      30.982 132.030  15.457  1.00  0.00      B   
ATOM   3718  C   ALA    14      33.216 131.135  14.417  1.00 37.05      B   
ATOM   3719  O   ALA    14      33.585 130.345  15.284  1.00 36.26      B   
ATOM   3720  N   PHE    15      33.012 130.777  13.153  1.00 37.22      B   
ATOM   3721  HN  PHE    15      32.706 131.425  12.458  1.00  0.00      B   
ATOM   3722  CA  PHE    15      33.225 129.405  12.705  1.00 38.54      B   
ATOM   3723  HA  PHE    15      32.562 128.764  13.266  1.00  0.00      B   
ATOM   3724  CB  PHE    15      32.949 129.270  11.206  1.00 40.89      B   
ATOM   3725  HB1 PHE    15      33.327 128.286  10.853  1.00  0.00      B   
ATOM   3726  HB2 PHE    15      33.462 130.093  10.665  1.00  0.00      B   
ATOM   3727  CG  PHE    15      31.491 129.342  10.840  1.00 43.89      B   
ATOM   3728  CD1 PHE    15      31.096 129.244   9.508  1.00 46.10      B   
ATOM   3729  HD1 PHE    15      31.843 129.122   8.738  1.00  0.00      B   
ATOM   3730  CD2 PHE    15      30.511 129.499  11.814  1.00 45.34      B   
ATOM   3731  HD2 PHE    15      30.800 129.576  12.851  1.00  0.00      B   
ATOM   3732  CE1 PHE    15      29.745 129.302   9.153  1.00 47.30      B   
ATOM   3733  HE1 PHE    15      29.453 129.226   8.117  1.00  0.00      B   
ATOM   3734  CE2 PHE    15      29.160 129.558  11.469  1.00 44.90      B   
ATOM   3735  HE2 PHE    15      28.412 129.679  12.238  1.00  0.00      B   
ATOM   3736  CZ  PHE    15      28.779 129.459  10.138  1.00 45.44      B   
ATOM   3737  HZ  PHE    15      27.735 129.504   9.869  1.00  0.00      B   
ATOM   3738  C   PHE    15      34.648 128.934  12.990  1.00 38.41      B   
ATOM   3739  O   PHE    15      34.851 127.820  13.472  1.00 36.84      B   
ATOM   3740  N   LEU    16      35.632 129.773  12.681  1.00 37.45      B   
ATOM   3741  HN  LEU    16      35.464 130.668  12.274  1.00  0.00      B   
ATOM   3742  CA  LEU    16      37.028 129.418  12.923  1.00 37.25      B   
ATOM   3743  HA  LEU    16      37.233 128.487  12.416  1.00  0.00      B   
ATOM   3744  CB  LEU    16      37.946 130.527  12.399  1.00 41.00      B   
ATOM   3745  HB1 LEU    16      37.662 131.459  12.929  1.00  0.00      B   
ATOM   3746  HB2 LEU    16      37.727 130.643  11.317  1.00  0.00      B   
ATOM   3747  CG  LEU    16      39.465 130.382  12.534  1.00 42.52      B   
ATOM   3748  HG  LEU    16      39.771 129.356  12.241  1.00  0.00      B   
ATOM   3749  CD1 LEU    16      40.144 131.399  11.629  1.00 43.73      B   
ATOM   3750 HD11 LEU    16      39.651 132.390  11.731  1.00  0.00      B   
ATOM   3751 HD12 LEU    16      40.068 131.073  10.570  1.00  0.00      B   
ATOM   3752 HD13 LEU    16      41.213 131.504  11.912  1.00  0.00      B   
ATOM   3753  CD2 LEU    16      39.895 130.587  13.985  1.00 46.89      B   
ATOM   3754 HD21 LEU    16      39.220 130.028  14.666  1.00  0.00      B   
ATOM   3755 HD22 LEU    16      39.846 131.666  14.246  1.00  0.00      B   
ATOM   3756 HD23 LEU    16      40.932 130.215  14.129  1.00  0.00      B   
ATOM   3757  C   LEU    16      37.245 129.203  14.419  1.00 35.65      B   
ATOM   3758  O   LEU    16      37.963 128.284  14.831  1.00 35.84      B   
ATOM   3759  N   GLY    17      36.624 130.054  15.230  1.00 31.93      B   
ATOM   3760  HN  GLY    17      36.056 130.802  14.895  1.00  0.00      B   
ATOM   3761  CA  GLY    17      36.752 129.923  16.670  1.00 30.22      B   
ATOM   3762  HA1 GLY    17      36.232 130.748  17.134  1.00  0.00      B   
ATOM   3763  HA2 GLY    17      37.802 129.956  16.922  1.00  0.00      B   
ATOM   3764  C   GLY    17      36.155 128.611  17.152  1.00 30.42      B   
ATOM   3765  O   GLY    17      36.742 127.926  18.001  1.00 29.02      B   
ATOM   3766  N   LEU    18      34.997 128.255  16.598  1.00 27.16      B   
ATOM   3767  HN  LEU    18      34.549 128.814  15.904  1.00  0.00      B   
ATOM   3768  CA  LEU    18      34.307 127.026  16.969  1.00 29.14      B   
ATOM   3769  HA  LEU    18      34.217 127.004  18.044  1.00  0.00      B   
ATOM   3770  CB  LEU    18      32.914 126.966  16.315  1.00 28.87      B   
ATOM   3771  HB1 LEU    18      32.513 125.940  16.453  1.00  0.00      B   
ATOM   3772  HB2 LEU    18      33.035 127.163  15.229  1.00  0.00      B   
ATOM   3773  CG  LEU    18      31.876 127.960  16.867  1.00 25.57      B   
ATOM   3774  HG  LEU    18      32.277 128.993  16.796  1.00  0.00      B   
ATOM   3775  CD1 LEU    18      30.598 127.857  16.070  1.00 28.25      B   
ATOM   3776 HD11 LEU    18      30.331 126.790  15.913  1.00  0.00      B   
ATOM   3777 HD12 LEU    18      30.730 128.340  15.078  1.00  0.00      B   
ATOM   3778 HD13 LEU    18      29.769 128.353  16.619  1.00  0.00      B   
ATOM   3779  CD2 LEU    18      31.587 127.666  18.344  1.00 25.52      B   
ATOM   3780 HD21 LEU    18      32.537 127.489  18.891  1.00  0.00      B   
ATOM   3781 HD22 LEU    18      30.953 126.758  18.432  1.00  0.00      B   
ATOM   3782 HD23 LEU    18      31.066 128.531  18.807  1.00  0.00      B   
ATOM   3783  C   LEU    18      35.134 125.811  16.577  1.00 30.03      B   
ATOM   3784  O   LEU    18      35.164 124.820  17.311  1.00 29.49      B   
ATOM   3785  N   ALA    19      35.812 125.887  15.432  1.00 30.01      B   
ATOM   3786  HN  ALA    19      35.775 126.689  14.841  1.00  0.00      B   
ATOM   3787  CA  ALA    19      36.657 124.782  14.977  1.00 32.02      B   
ATOM   3788  HA  ALA    19      36.052 123.887  14.950  1.00  0.00      B   
ATOM   3789  CB  ALA    19      37.233 125.080  13.580  1.00 33.64      B   
ATOM   3790  HB1 ALA    19      37.612 126.124  13.538  1.00  0.00      B   
ATOM   3791  HB2 ALA    19      36.441 124.959  12.810  1.00  0.00      B   
ATOM   3792  HB3 ALA    19      38.074 124.388  13.362  1.00  0.00      B   
ATOM   3793  C   ALA    19      37.792 124.561  15.977  1.00 32.33      B   
ATOM   3794  O   ALA    19      38.135 123.416  16.295  1.00 31.32      B   
ATOM   3795  N   LYS    20      38.378 125.653  16.464  1.00 32.07      B   
ATOM   3796  HN  LYS    20      38.108 126.571  16.187  1.00  0.00      B   
ATOM   3797  CA  LYS    20      39.460 125.565  17.442  1.00 32.61      B   
ATOM   3798  HA  LYS    20      40.203 124.883  17.057  1.00  0.00      B   
ATOM   3799  CB  LYS    20      40.082 126.940  17.691  1.00 35.74      B   
ATOM   3800  HB1 LYS    20      40.751 126.870  18.574  1.00  0.00      B   
ATOM   3801  HB2 LYS    20      39.266 127.661  17.915  1.00  0.00      B   
ATOM   3802  CG  LYS    20      40.885 127.472  16.518  1.00 42.01      B   
ATOM   3803  HG1 LYS    20      40.187 127.831  15.732  1.00  0.00      B   
ATOM   3804  HG2 LYS    20      41.506 126.650  16.100  1.00  0.00      B   
ATOM   3805  CD  LYS    20      41.791 128.615  16.941  1.00 48.07      B   
ATOM   3806  HD1 LYS    20      42.389 128.301  17.823  1.00  0.00      B   
ATOM   3807  HD2 LYS    20      41.168 129.491  17.223  1.00  0.00      B   
ATOM   3808  CE  LYS    20      42.732 129.012  15.813  1.00 53.02      B   
ATOM   3809  HE1 LYS    20      42.150 129.464  14.981  1.00  0.00      B   
ATOM   3810  HE2 LYS    20      43.283 128.117  15.452  1.00  0.00      B   
ATOM   3811  NZ  LYS    20      43.740 130.017  16.259  1.00 57.72      B   
ATOM   3812  HZ1 LYS    20      44.132 129.731  17.179  1.00  0.00      B   
ATOM   3813  HZ2 LYS    20      43.286 130.947  16.350  1.00  0.00      B   
ATOM   3814  HZ3 LYS    20      44.507 130.073  15.558  1.00  0.00      B   
ATOM   3815  C   LYS    20      38.957 124.988  18.762  1.00 32.35      B   
ATOM   3816  O   LYS    20      39.666 124.236  19.440  1.00 28.67      B   
ATOM   3817  N   CYS    21      37.733 125.338  19.134  1.00 30.40      B   
ATOM   3818  HN  CYS    21      37.158 125.954  18.599  1.00  0.00      B   
ATOM   3819  CA  CYS    21      37.173 124.821  20.366  1.00 29.62      B   
ATOM   3820  HA  CYS    21      37.888 124.994  21.157  1.00  0.00      B   
ATOM   3821  CB  CYS    21      35.842 125.513  20.691  1.00 30.85      B   
ATOM   3822  HB1 CYS    21      35.291 124.887  21.424  1.00  0.00      B   
ATOM   3823  HB2 CYS    21      35.241 125.571  19.759  1.00  0.00      B   
ATOM   3824  SG  CYS    21      36.057 127.168  21.365  1.00 28.94      B   
ATOM   3825  HG1 CYS    21      34.761 127.406  21.502  1.00  0.00      B   
ATOM   3826  C   CYS    21      36.973 123.320  20.253  1.00 30.32      B   
ATOM   3827  O   CYS    21      37.258 122.587  21.195  1.00 29.76      B   
ATOM   3828  N   GLU    22      36.490 122.853  19.104  1.00 29.28      B   
ATOM   3829  HN  GLU    22      36.253 123.438  18.332  1.00  0.00      B   
ATOM   3830  CA  GLU    22      36.288 121.417  18.942  1.00 30.55      B   
ATOM   3831  HA  GLU    22      35.696 121.069  19.776  1.00  0.00      B   
ATOM   3832  CB  GLU    22      35.577 121.104  17.623  1.00 30.79      B   
ATOM   3833  HB1 GLU    22      35.643 120.012  17.431  1.00  0.00      B   
ATOM   3834  HB2 GLU    22      36.094 121.645  16.802  1.00  0.00      B   
ATOM   3835  CG  GLU    22      34.108 121.513  17.631  1.00 35.49      B   
ATOM   3836  HG1 GLU    22      33.634 121.172  16.686  1.00  0.00      B   
ATOM   3837  HG2 GLU    22      34.043 122.619  17.693  1.00  0.00      B   
ATOM   3838  CD  GLU    22      33.331 120.915  18.804  1.00 38.48      B   
ATOM   3839  OE1 GLU    22      32.353 121.545  19.245  1.00 38.89      B   
ATOM   3840  OE2 GLU    22      33.689 119.814  19.288  1.00 41.18      B   
ATOM   3841  C   GLU    22      37.625 120.682  19.027  1.00 30.96      B   
ATOM   3842  O   GLU    22      37.682 119.554  19.524  1.00 28.20      B   
ATOM   3843  N   GLU    23      38.696 121.321  18.561  1.00 29.99      B   
ATOM   3844  HN  GLU    23      38.647 122.228  18.149  1.00  0.00      B   
ATOM   3845  CA  GLU    23      40.018 120.703  18.639  1.00 31.96      B   
ATOM   3846  HA  GLU    23      39.950 119.722  18.194  1.00  0.00      B   
ATOM   3847  CB  GLU    23      41.082 121.536  17.913  1.00 35.04      B   
ATOM   3848  HB1 GLU    23      42.073 121.071  18.099  1.00  0.00      B   
ATOM   3849  HB2 GLU    23      41.077 122.558  18.345  1.00  0.00      B   
ATOM   3850  CG  GLU    23      40.885 121.652  16.415  1.00 42.37      B   
ATOM   3851  HG1 GLU    23      39.958 122.230  16.215  1.00  0.00      B   
ATOM   3852  HG2 GLU    23      40.780 120.633  15.983  1.00  0.00      B   
ATOM   3853  CD  GLU    23      42.050 122.352  15.729  1.00 47.31      B   
ATOM   3854  OE1 GLU    23      42.763 123.134  16.401  1.00 48.68      B   
ATOM   3855  OE2 GLU    23      42.241 122.129  14.511  1.00 51.61      B   
ATOM   3856  C   GLU    23      40.410 120.582  20.107  1.00 31.42      B   
ATOM   3857  O   GLU    23      41.004 119.588  20.512  1.00 30.77      B   
ATOM   3858  N   GLU    24      40.100 121.606  20.897  1.00 29.40      B   
ATOM   3859  HN  GLU    24      39.644 122.427  20.562  1.00  0.00      B   
ATOM   3860  CA  GLU    24      40.420 121.571  22.321  1.00 28.89      B   
ATOM   3861  HA  GLU    24      41.475 121.364  22.420  1.00  0.00      B   
ATOM   3862  CB  GLU    24      40.077 122.907  23.000  1.00 30.23      B   
ATOM   3863  HB1 GLU    24      39.999 122.734  24.094  1.00  0.00      B   
ATOM   3864  HB2 GLU    24      39.093 123.252  22.618  1.00  0.00      B   
ATOM   3865  CG  GLU    24      41.103 124.012  22.759  1.00 34.44      B   
ATOM   3866  HG1 GLU    24      41.079 124.298  21.686  1.00  0.00      B   
ATOM   3867  HG2 GLU    24      42.114 123.628  23.011  1.00  0.00      B   
ATOM   3868  CD  GLU    24      40.836 125.257  23.596  1.00 38.21      B   
ATOM   3869  OE1 GLU    24      40.860 125.167  24.842  1.00 38.29      B   
ATOM   3870  OE2 GLU    24      40.598 126.331  23.006  1.00 42.48      B   
ATOM   3871  C   GLU    24      39.645 120.443  22.989  1.00 28.44      B   
ATOM   3872  O   GLU    24      40.153 119.786  23.909  1.00 28.20      B   
ATOM   3873  N   VAL    25      38.415 120.217  22.531  1.00 26.29      B   
ATOM   3874  HN  VAL    25      38.012 120.755  21.794  1.00  0.00      B   
ATOM   3875  CA  VAL    25      37.582 119.158  23.089  1.00 26.84      B   
ATOM   3876  HA  VAL    25      37.575 119.273  24.162  1.00  0.00      B   
ATOM   3877  CB  VAL    25      36.138 119.227  22.535  1.00 24.17      B   
ATOM   3878  HB  VAL    25      36.171 119.301  21.428  1.00  0.00      B   
ATOM   3879  CG1 VAL    25      35.355 117.990  22.932  1.00 29.12      B   
ATOM   3880 HG11 VAL    25      35.530 117.755  24.004  1.00  0.00      B   
ATOM   3881 HG12 VAL    25      35.684 117.122  22.321  1.00  0.00      B   
ATOM   3882 HG13 VAL    25      34.269 118.165  22.780  1.00  0.00      B   
ATOM   3883  CG2 VAL    25      35.436 120.472  23.079  1.00 27.02      B   
ATOM   3884 HG21 VAL    25      36.110 121.351  23.009  1.00  0.00      B   
ATOM   3885 HG22 VAL    25      35.163 120.317  24.144  1.00  0.00      B   
ATOM   3886 HG23 VAL    25      34.520 120.679  22.485  1.00  0.00      B   
ATOM   3887  C   VAL    25      38.195 117.787  22.785  1.00 25.36      B   
ATOM   3888  O   VAL    25      38.273 116.931  23.664  1.00 25.39      B   
ATOM   3889  N   ASP    26      38.640 117.581  21.550  1.00 28.24      B   
ATOM   3890  HN  ASP    26      38.580 118.268  20.830  1.00  0.00      B   
ATOM   3891  CA  ASP    26      39.254 116.299  21.195  1.00 30.67      B   
ATOM   3892  HA  ASP    26      38.520 115.523  21.357  1.00  0.00      B   
ATOM   3893  CB  ASP    26      39.714 116.292  19.732  1.00 32.49      B   
ATOM   3894  HB1 ASP    26      40.270 115.351  19.534  1.00  0.00      B   
ATOM   3895  HB2 ASP    26      40.389 117.158  19.563  1.00  0.00      B   
ATOM   3896  CG  ASP    26      38.561 116.385  18.753  1.00 33.66      B   
ATOM   3897  OD1 ASP    26      37.423 116.054  19.131  1.00 35.23      B   
ATOM   3898  OD2 ASP    26      38.802 116.780  17.593  1.00 38.77      B   
ATOM   3899  C   ASP    26      40.458 116.040  22.096  1.00 29.43      B   
ATOM   3900  O   ASP    26      40.655 114.927  22.580  1.00 30.21      B   
ATOM   3901  N   ALA    27      41.258 117.079  22.323  1.00 29.42      B   
ATOM   3902  HN  ALA    27      41.085 117.980  21.930  1.00  0.00      B   
ATOM   3903  CA  ALA    27      42.445 116.958  23.167  1.00 29.33      B   
ATOM   3904  HA  ALA    27      43.049 116.150  22.782  1.00  0.00      B   
ATOM   3905  CB  ALA    27      43.230 118.257  23.158  1.00 30.34      B   
ATOM   3906  HB1 ALA    27      42.541 119.120  23.280  1.00  0.00      B   
ATOM   3907  HB2 ALA    27      43.767 118.367  22.192  1.00  0.00      B   
ATOM   3908  HB3 ALA    27      43.959 118.264  23.995  1.00  0.00      B   
ATOM   3909  C   ALA    27      42.065 116.584  24.592  1.00 29.73      B   
ATOM   3910  O   ALA    27      42.734 115.766  25.230  1.00 29.17      B   
ATOM   3911  N   ILE    28      40.999 117.187  25.102  1.00 27.10      B   
ATOM   3912  HN  ILE    28      40.469 117.865  24.598  1.00  0.00      B   
ATOM   3913  CA  ILE    28      40.549 116.876  26.450  1.00 27.47      B   
ATOM   3914  HA  ILE    28      41.394 116.975  27.115  1.00  0.00      B   
ATOM   3915  CB  ILE    28      39.409 117.834  26.887  1.00 25.16      B   
ATOM   3916  HB  ILE    28      38.682 117.946  26.054  1.00  0.00      B   
ATOM   3917  CG2 ILE    28      38.695 117.289  28.104  1.00 27.33      B   
ATOM   3918 HG21 ILE    28      39.434 116.927  28.850  1.00  0.00      B   
ATOM   3919 HG22 ILE    28      38.042 116.440  27.811  1.00  0.00      B   
ATOM   3920 HG23 ILE    28      38.082 118.088  28.573  1.00  0.00      B   
ATOM   3921  CG1 ILE    28      39.989 119.223  27.173  1.00 25.63      B   
ATOM   3922 HG11 ILE    28      40.607 119.533  26.304  1.00  0.00      B   
ATOM   3923 HG12 ILE    28      40.637 119.157  28.072  1.00  0.00      B   
ATOM   3924  CD1 ILE    28      38.917 120.300  27.420  1.00 22.66      B   
ATOM   3925  HD1 ILE    28      38.134 119.909  28.104  1.00  0.00      B   
ATOM   3926  HD2 ILE    28      38.438 120.584  26.459  1.00  0.00      B   
ATOM   3927  HD3 ILE    28      39.381 121.195  27.886  1.00  0.00      B   
ATOM   3928  C   ILE    28      40.069 115.421  26.524  1.00 28.48      B   
ATOM   3929  O   ILE    28      40.375 114.703  27.484  1.00 28.46      B   
ATOM   3930  N   GLU    29      39.319 114.983  25.518  1.00 28.40      B   
ATOM   3931  HN  GLU    29      39.069 115.556  24.741  1.00  0.00      B   
ATOM   3932  CA  GLU    29      38.818 113.608  25.511  1.00 31.00      B   
ATOM   3933  HA  GLU    29      38.217 113.469  26.398  1.00  0.00      B   
ATOM   3934  CB  GLU    29      37.984 113.331  24.259  1.00 33.48      B   
ATOM   3935  HB1 GLU    29      37.850 112.232  24.166  1.00  0.00      B   
ATOM   3936  HB2 GLU    29      38.547 113.701  23.377  1.00  0.00      B   
ATOM   3937  CG  GLU    29      36.605 113.984  24.256  1.00 43.41      B   
ATOM   3938  HG1 GLU    29      36.068 113.681  23.332  1.00  0.00      B   
ATOM   3939  HG2 GLU    29      36.731 115.087  24.259  1.00  0.00      B   
ATOM   3940  CD  GLU    29      35.752 113.593  25.458  1.00 50.18      B   
ATOM   3941  OE1 GLU    29      35.894 112.459  25.965  1.00 54.25      B   
ATOM   3942  OE2 GLU    29      34.919 114.415  25.893  1.00 53.73      B   
ATOM   3943  C   GLU    29      39.974 112.617  25.586  1.00 30.81      B   
ATOM   3944  O   GLU    29      39.878 111.594  26.266  1.00 29.47      B   
ATOM   3945  N   ARG    30      41.054 112.930  24.879  1.00 30.91      B   
ATOM   3946  HN  ARG    30      41.097 113.756  24.323  1.00  0.00      B   
ATOM   3947  CA  ARG    30      42.251 112.092  24.866  1.00 33.77      B   
ATOM   3948  HA  ARG    30      41.968 111.098  24.550  1.00  0.00      B   
ATOM   3949  CB  ARG    30      43.279 112.691  23.903  1.00 38.08      B   
ATOM   3950  HB1 ARG    30      43.230 113.796  23.992  1.00  0.00      B   
ATOM   3951  HB2 ARG    30      42.996 112.398  22.871  1.00  0.00      B   
ATOM   3952  CG  ARG    30      44.722 112.262  24.136  1.00 43.25      B   
ATOM   3953  HG1 ARG    30      44.880 112.119  25.226  1.00  0.00      B   
ATOM   3954  HG2 ARG    30      45.396 113.070  23.779  1.00  0.00      B   
ATOM   3955  CD  ARG    30      45.080 110.972  23.416  1.00 48.29      B   
ATOM   3956  HD1 ARG    30      44.978 111.111  22.318  1.00  0.00      B   
ATOM   3957  HD2 ARG    30      44.417 110.150  23.762  1.00  0.00      B   
ATOM   3958  NE  ARG    30      46.464 110.585  23.696  1.00 53.25      B   
ATOM   3959  HE  ARG    30      46.985 111.146  24.338  1.00  0.00      B   
ATOM   3960  CZ  ARG    30      47.072 109.536  23.152  1.00 54.71      B   
ATOM   3961  NH1 ARG    30      46.422 108.765  22.293  1.00 56.87      B   
ATOM   3962 HH11 ARG    30      45.473 108.973  22.054  1.00  0.00      B   
ATOM   3963 HH12 ARG    30      46.879 107.976  21.883  1.00  0.00      B   
ATOM   3964  NH2 ARG    30      48.326 109.254  23.473  1.00 56.60      B   
ATOM   3965 HH21 ARG    30      48.817 109.830  24.126  1.00  0.00      B   
ATOM   3966 HH22 ARG    30      48.781 108.463  23.063  1.00  0.00      B   
ATOM   3967  C   ARG    30      42.832 112.018  26.280  1.00 34.41      B   
ATOM   3968  O   ARG    30      43.064 110.932  26.809  1.00 33.72      B   
ATOM   3969  N   GLU    31      43.064 113.176  26.888  1.00 33.26      B   
ATOM   3970  HN  GLU    31      42.875 114.054  26.454  1.00  0.00      B   
ATOM   3971  CA  GLU    31      43.615 113.227  28.240  1.00 35.65      B   
ATOM   3972  HA  GLU    31      44.559 112.703  28.238  1.00  0.00      B   
ATOM   3973  CB  GLU    31      43.811 114.676  28.683  1.00 38.78      B   
ATOM   3974  HB1 GLU    31      44.063 114.679  29.764  1.00  0.00      B   
ATOM   3975  HB2 GLU    31      42.853 115.218  28.534  1.00  0.00      B   
ATOM   3976  CG  GLU    31      44.901 115.423  27.938  1.00 45.11      B   
ATOM   3977  HG1 GLU    31      44.644 115.460  26.858  1.00  0.00      B   
ATOM   3978  HG2 GLU    31      45.864 114.883  28.064  1.00  0.00      B   
ATOM   3979  CD  GLU    31      45.069 116.844  28.447  1.00 51.05      B   
ATOM   3980  OE1 GLU    31      44.131 117.650  28.277  1.00 54.21      B   
ATOM   3981  OE2 GLU    31      46.134 117.156  29.024  1.00 55.28      B   
ATOM   3982  C   GLU    31      42.715 112.512  29.242  1.00 33.70      B   
ATOM   3983  O   GLU    31      43.201 111.786  30.111  1.00 33.15      B   
ATOM   3984  N   VAL    32      41.405 112.721  29.122  1.00 31.79      B   
ATOM   3985  HN  VAL    32      41.026 113.315  28.417  1.00  0.00      B   
ATOM   3986  CA  VAL    32      40.440 112.092  30.018  1.00 32.87      B   
ATOM   3987  HA  VAL    32      40.714 112.347  31.030  1.00  0.00      B   
ATOM   3988  CB  VAL    32      38.995 112.566  29.723  1.00 32.53      B   
ATOM   3989  HB  VAL    32      38.786 112.460  28.637  1.00  0.00      B   
ATOM   3990  CG1 VAL    32      38.002 111.736  30.511  1.00 33.62      B   
ATOM   3991 HG11 VAL    32      38.350 111.618  31.559  1.00  0.00      B   
ATOM   3992 HG12 VAL    32      37.904 110.728  30.053  1.00  0.00      B   
ATOM   3993 HG13 VAL    32      37.012 112.240  30.520  1.00  0.00      B   
ATOM   3994  CG2 VAL    32      38.842 114.026  30.083  1.00 33.28      B   
ATOM   3995 HG21 VAL    32      39.710 114.606  29.704  1.00  0.00      B   
ATOM   3996 HG22 VAL    32      38.793 114.140  31.187  1.00  0.00      B   
ATOM   3997 HG23 VAL    32      37.916 114.433  29.623  1.00  0.00      B   
ATOM   3998  C   VAL    32      40.471 110.564  29.902  1.00 32.89      B   
ATOM   3999  O   VAL    32      40.417 109.856  30.908  1.00 32.46      B   
ATOM   4000  N   GLU    33      40.547 110.058  28.675  1.00 32.22      B   
ATOM   4001  HN  GLU    33      40.586 110.626  27.857  1.00  0.00      B   
ATOM   4002  CA  GLU    33      40.579 108.613  28.476  1.00 32.64      B   
ATOM   4003  HA  GLU    33      39.778 108.177  29.054  1.00  0.00      B   
ATOM   4004  CB  GLU    33      40.412 108.276  26.994  1.00 34.51      B   
ATOM   4005  HB1 GLU    33      41.228 108.773  26.429  1.00  0.00      B   
ATOM   4006  HB2 GLU    33      39.437 108.683  26.652  1.00  0.00      B   
ATOM   4007  CG  GLU    33      40.448 106.780  26.672  1.00 37.13      B   
ATOM   4008  HG1 GLU    33      41.473 106.400  26.865  1.00  0.00      B   
ATOM   4009  HG2 GLU    33      40.203 106.642  25.598  1.00  0.00      B   
ATOM   4010  CD  GLU    33      39.471 105.952  27.494  1.00 39.08      B   
ATOM   4011  OE1 GLU    33      38.503 106.514  28.053  1.00 40.80      B   
ATOM   4012  OE2 GLU    33      39.661 104.718  27.569  1.00 40.03      B   
ATOM   4013  C   GLU    33      41.871 108.008  29.020  1.00 31.05      B   
ATOM   4014  O   GLU    33      41.850 106.941  29.628  1.00 28.76      B   
ATOM   4015  N   LEU    34      42.990 108.694  28.808  1.00 33.18      B   
ATOM   4016  HN  LEU    34      42.998 109.558  28.310  1.00  0.00      B   
ATOM   4017  CA  LEU    34      44.283 108.215  29.297  1.00 34.81      B   
ATOM   4018  HA  LEU    34      44.428 107.209  28.933  1.00  0.00      B   
ATOM   4019  CB  LEU    34      45.408 109.127  28.805  1.00 36.36      B   
ATOM   4020  HB1 LEU    34      46.131 109.261  29.636  1.00  0.00      B   
ATOM   4021  HB2 LEU    34      44.965 110.113  28.550  1.00  0.00      B   
ATOM   4022  CG  LEU    34      46.172 108.622  27.587  1.00 39.34      B   
ATOM   4023  HG  LEU    34      45.457 108.371  26.775  1.00  0.00      B   
ATOM   4024  CD1 LEU    34      47.126 109.697  27.110  1.00 40.64      B   
ATOM   4025 HD11 LEU    34      47.663 110.142  27.974  1.00  0.00      B   
ATOM   4026 HD12 LEU    34      46.561 110.501  26.592  1.00  0.00      B   
ATOM   4027 HD13 LEU    34      47.874 109.258  26.415  1.00  0.00      B   
ATOM   4028  CD2 LEU    34      46.926 107.342  27.961  1.00 36.74      B   
ATOM   4029 HD21 LEU    34      46.263 106.664  28.541  1.00  0.00      B   
ATOM   4030 HD22 LEU    34      47.810 107.593  28.585  1.00  0.00      B   
ATOM   4031 HD23 LEU    34      47.255 106.814  27.041  1.00  0.00      B   
ATOM   4032  C   LEU    34      44.293 108.168  30.818  1.00 33.91      B   
ATOM   4033  O   LEU    34      44.900 107.287  31.429  1.00 32.89      B   
ATOM   4034  N   TYR    35      43.621 109.145  31.419  1.00 33.83      B   
ATOM   4035  HN  TYR    35      43.163 109.860  30.898  1.00  0.00      B   
ATOM   4036  CA  TYR    35      43.501 109.251  32.864  1.00 32.25      B   
ATOM   4037  HA  TYR    35      44.491 109.219  33.295  1.00  0.00      B   
ATOM   4038  CB  TYR    35      42.804 110.570  33.203  1.00 33.87      B   
ATOM   4039  HB1 TYR    35      41.807 110.581  32.712  1.00  0.00      B   
ATOM   4040  HB2 TYR    35      43.426 111.408  32.824  1.00  0.00      B   
ATOM   4041  CG  TYR    35      42.565 110.840  34.670  1.00 36.38      B   
ATOM   4042  CD1 TYR    35      43.624 110.886  35.578  1.00 39.34      B   
ATOM   4043  HD1 TYR    35      44.625 110.659  35.240  1.00  0.00      B   
ATOM   4044  CD2 TYR    35      41.281 111.129  35.141  1.00 36.21      B   
ATOM   4045  HD2 TYR    35      40.446 111.089  34.457  1.00  0.00      B   
ATOM   4046  CE1 TYR    35      43.409 111.221  36.917  1.00 39.10      B   
ATOM   4047  HE1 TYR    35      44.239 111.254  37.609  1.00  0.00      B   
ATOM   4048  CE2 TYR    35      41.058 111.465  36.471  1.00 37.59      B   
ATOM   4049  HE2 TYR    35      40.059 111.689  36.816  1.00  0.00      B   
ATOM   4050  CZ  TYR    35      42.126 111.511  37.352  1.00 39.92      B   
ATOM   4051  OH  TYR    35      41.910 111.869  38.664  1.00 43.58      B   
ATOM   4052  HH  TYR    35      42.757 111.863  39.117  1.00  0.00      B   
ATOM   4053  C   TYR    35      42.683 108.070  33.368  1.00 31.58      B   
ATOM   4054  O   TYR    35      43.032 107.434  34.363  1.00 32.93      B   
ATOM   4055  N   ARG    36      41.598 107.764  32.668  1.00 30.65      B   
ATOM   4056  HN  ARG    36      41.325 108.271  31.854  1.00  0.00      B   
ATOM   4057  CA  ARG    36      40.744 106.654  33.060  1.00 30.63      B   
ATOM   4058  HA  ARG    36      40.493 106.778  34.103  1.00  0.00      B   
ATOM   4059  CB  ARG    36      39.473 106.629  32.205  1.00 30.87      B   
ATOM   4060  HB1 ARG    36      39.760 106.389  31.160  1.00  0.00      B   
ATOM   4061  HB2 ARG    36      39.015 107.640  32.230  1.00  0.00      B   
ATOM   4062  CG  ARG    36      38.424 105.617  32.659  1.00 31.94      B   
ATOM   4063  HG1 ARG    36      38.059 105.895  33.670  1.00  0.00      B   
ATOM   4064  HG2 ARG    36      38.886 104.608  32.708  1.00  0.00      B   
ATOM   4065  CD  ARG    36      37.246 105.583  31.694  1.00 36.28      B   
ATOM   4066  HD1 ARG    36      36.911 106.618  31.469  1.00  0.00      B   
ATOM   4067  HD2 ARG    36      36.411 104.998  32.136  1.00  0.00      B   
ATOM   4068  NE  ARG    36      37.621 104.948  30.434  1.00 39.41      B   
ATOM   4069  HE  ARG    36      37.782 105.537  29.643  1.00  0.00      B   
ATOM   4070  CZ  ARG    36      37.764 103.637  30.273  1.00 40.77      B   
ATOM   4071  NH1 ARG    36      37.550 102.817  31.297  1.00 41.44      B   
ATOM   4072 HH11 ARG    36      37.282 103.187  32.187  1.00  0.00      B   
ATOM   4073 HH12 ARG    36      37.656 101.830  31.178  1.00  0.00      B   
ATOM   4074  NH2 ARG    36      38.140 103.145  29.096  1.00 39.17      B   
ATOM   4075 HH21 ARG    36      38.316 103.763  28.330  1.00  0.00      B   
ATOM   4076 HH22 ARG    36      38.246 102.158  28.978  1.00  0.00      B   
ATOM   4077  C   ARG    36      41.494 105.331  32.906  1.00 29.31      B   
ATOM   4078  O   ARG    36      41.439 104.481  33.787  1.00 29.61      B   
ATOM   4079  N   LEU    37      42.204 105.160  31.798  1.00 28.32      B   
ATOM   4080  HN  LEU    37      42.274 105.855  31.087  1.00  0.00      B   
ATOM   4081  CA  LEU    37      42.932 103.905  31.577  1.00 29.71      B   
ATOM   4082  HA  LEU    37      42.233 103.088  31.677  1.00  0.00      B   
ATOM   4083  CB  LEU    37      43.564 103.897  30.185  1.00 28.12      B   
ATOM   4084  HB1 LEU    37      44.182 102.979  30.093  1.00  0.00      B   
ATOM   4085  HB2 LEU    37      44.224 104.785  30.101  1.00  0.00      B   
ATOM   4086  CG  LEU    37      42.577 103.924  29.016  1.00 29.00      B   
ATOM   4087  HG  LEU    37      41.843 104.745  29.164  1.00  0.00      B   
ATOM   4088  CD1 LEU    37      43.344 104.150  27.729  1.00 30.60      B   
ATOM   4089 HD11 LEU    37      44.245 103.501  27.702  1.00  0.00      B   
ATOM   4090 HD12 LEU    37      43.668 105.210  27.662  1.00  0.00      B   
ATOM   4091 HD13 LEU    37      42.702 103.900  26.858  1.00  0.00      B   
ATOM   4092  CD2 LEU    37      41.777 102.632  28.963  1.00 32.61      B   
ATOM   4093 HD21 LEU    37      41.428 102.357  29.982  1.00  0.00      B   
ATOM   4094 HD22 LEU    37      42.414 101.809  28.574  1.00  0.00      B   
ATOM   4095 HD23 LEU    37      40.890 102.762  28.307  1.00  0.00      B   
ATOM   4096  C   LEU    37      44.009 103.656  32.638  1.00 30.37      B   
ATOM   4097  O   LEU    37      44.252 102.509  33.037  1.00 28.67      B   
ATOM   4098  N   ASN    38      44.658 104.729  33.078  1.00 30.82      B   
ATOM   4099  HN  ASN    38      44.462 105.644  32.733  1.00  0.00      B   
ATOM   4100  CA  ASN    38      45.695 104.640  34.088  1.00 33.12      B   
ATOM   4101  HA  ASN    38      46.386 103.866  33.791  1.00  0.00      B   
ATOM   4102  CB  ASN    38      46.426 105.979  34.233  1.00 36.21      B   
ATOM   4103  HB1 ASN    38      46.759 106.097  35.286  1.00  0.00      B   
ATOM   4104  HB2 ASN    38      45.726 106.803  33.976  1.00  0.00      B   
ATOM   4105  CG  ASN    38      47.643 106.080  33.328  1.00 40.42      B   
ATOM   4106  OD1 ASN    38      48.592 105.306  33.460  1.00 41.59      B   
ATOM   4107  ND2 ASN    38      47.623 107.038  32.405  1.00 40.93      B   
ATOM   4108 HD21 ASN    38      48.397 107.150  31.783  1.00  0.00      B   
ATOM   4109 HD22 ASN    38      46.832 107.647  32.334  1.00  0.00      B   
ATOM   4110  C   ASN    38      45.090 104.242  35.424  1.00 32.16      B   
ATOM   4111  O   ASN    38      45.626 103.390  36.119  1.00 32.19      B   
ATOM   4112  N   LYS    39      43.970 104.860  35.779  1.00 32.22      B   
ATOM   4113  HN  LYS    39      43.538 105.553  35.206  1.00  0.00      B   
ATOM   4114  CA  LYS    39      43.306 104.557  37.037  1.00 32.88      B   
ATOM   4115  HA  LYS    39      44.044 104.593  37.825  1.00  0.00      B   
ATOM   4116  CB  LYS    39      42.189 105.574  37.301  1.00 35.99      B   
ATOM   4117  HB1 LYS    39      41.437 105.103  37.966  1.00  0.00      B   
ATOM   4118  HB2 LYS    39      41.708 105.823  36.332  1.00  0.00      B   
ATOM   4119  CG  LYS    39      42.659 106.871  37.950  1.00 39.33      B   
ATOM   4120  HG1 LYS    39      43.385 107.376  37.279  1.00  0.00      B   
ATOM   4121  HG2 LYS    39      43.161 106.639  38.913  1.00  0.00      B   
ATOM   4122  CD  LYS    39      41.477 107.802  38.207  1.00 44.21      B   
ATOM   4123  HD1 LYS    39      40.628 107.207  38.605  1.00  0.00      B   
ATOM   4124  HD2 LYS    39      41.170 108.271  37.248  1.00  0.00      B   
ATOM   4125  CE  LYS    39      41.826 108.899  39.207  1.00 46.98      B   
ATOM   4126  HE1 LYS    39      40.983 109.618  39.284  1.00  0.00      B   
ATOM   4127  HE2 LYS    39      42.748 109.426  38.878  1.00  0.00      B   
ATOM   4128  NZ  LYS    39      42.078 108.355  40.566  1.00 48.63      B   
ATOM   4129  HZ1 LYS    39      42.685 107.514  40.496  1.00  0.00      B   
ATOM   4130  HZ2 LYS    39      41.174 108.094  41.008  1.00  0.00      B   
ATOM   4131  HZ3 LYS    39      42.552 109.077  41.147  1.00  0.00      B   
ATOM   4132  C   LYS    39      42.721 103.142  37.076  1.00 32.58      B   
ATOM   4133  O   LYS    39      42.715 102.493  38.126  1.00 32.66      B   
ATOM   4134  N   MET    40      42.230 102.670  35.934  1.00 29.04      B   
ATOM   4135  HN  MET    40      42.257 103.196  35.088  1.00  0.00      B   
ATOM   4136  CA  MET    40      41.623 101.352  35.853  1.00 29.51      B   
ATOM   4137  HA  MET    40      41.048 101.188  36.753  1.00  0.00      B   
ATOM   4138  CB  MET    40      40.717 101.266  34.614  1.00 27.36      B   
ATOM   4139  HB1 MET    40      40.434 100.204  34.460  1.00  0.00      B   
ATOM   4140  HB2 MET    40      41.294 101.616  33.733  1.00  0.00      B   
ATOM   4141  CG  MET    40      39.434 102.100  34.714  1.00 27.76      B   
ATOM   4142  HG1 MET    40      38.947 102.105  33.716  1.00  0.00      B   
ATOM   4143  HG2 MET    40      39.718 103.142  34.970  1.00  0.00      B   
ATOM   4144  SD  MET    40      38.259 101.496  35.937  1.00 24.72      B   
ATOM   4145  CE  MET    40      37.657 100.071  35.109  1.00 30.03      B   
ATOM   4146  HE1 MET    40      38.487  99.485  34.660  1.00  0.00      B   
ATOM   4147  HE2 MET    40      36.965 100.366  34.292  1.00  0.00      B   
ATOM   4148  HE3 MET    40      37.117  99.413  35.822  1.00  0.00      B   
ATOM   4149  C   MET    40      42.589 100.168  35.848  1.00 29.59      B   
ATOM   4150  O   MET    40      42.224  99.077  36.286  1.00 31.04      B   
ATOM   4151  N   LYS    41      43.807 100.374  35.361  1.00 31.58      B   
ATOM   4152  HN  LYS    41      44.110 101.264  35.030  1.00  0.00      B   
ATOM   4153  CA  LYS    41      44.778  99.284  35.287  1.00 31.89      B   
ATOM   4154  HA  LYS    41      44.428  98.576  34.550  1.00  0.00      B   
ATOM   4155  CB  LYS    41      46.166  99.810  34.900  1.00 34.51      B   
ATOM   4156  HB1 LYS    41      46.514 100.515  35.685  1.00  0.00      B   
ATOM   4157  HB2 LYS    41      46.087 100.356  33.936  1.00  0.00      B   
ATOM   4158  CG  LYS    41      47.193  98.688  34.752  1.00 35.06      B   
ATOM   4159  HG1 LYS    41      46.791  97.933  34.043  1.00  0.00      B   
ATOM   4160  HG2 LYS    41      47.339  98.209  35.744  1.00  0.00      B   
ATOM   4161  CD  LYS    41      48.546  99.161  34.239  1.00 37.36      B   
ATOM   4162  HD1 LYS    41      48.969  99.913  34.939  1.00  0.00      B   
ATOM   4163  HD2 LYS    41      48.424  99.631  33.239  1.00  0.00      B   
ATOM   4164  CE  LYS    41      49.495  97.968  34.133  1.00 38.81      B   
ATOM   4165  HE1 LYS    41      49.076  97.227  33.420  1.00  0.00      B   
ATOM   4166  HE2 LYS    41      49.620  97.507  35.135  1.00  0.00      B   
ATOM   4167  NZ  LYS    41      50.851  98.339  33.643  1.00 43.98      B   
ATOM   4168  HZ1 LYS    41      51.177  99.194  34.136  1.00  0.00      B   
ATOM   4169  HZ2 LYS    41      50.812  98.522  32.620  1.00  0.00      B   
ATOM   4170  HZ3 LYS    41      51.513  97.558  33.830  1.00  0.00      B   
ATOM   4171  C   LYS    41      44.875  98.448  36.570  1.00 31.65      B   
ATOM   4172  O   LYS    41      44.753  97.225  36.519  1.00 29.31      B   
ATOM   4173  N   PRO    42      45.095  99.092  37.728  1.00 32.20      B   
ATOM   4174  CA  PRO    42      45.201  98.380  39.011  1.00 33.91      B   
ATOM   4175  HA  PRO    42      45.960  97.616  38.956  1.00  0.00      B   
ATOM   4176  CD  PRO    42      45.376 100.525  37.915  1.00 33.30      B   
ATOM   4177  HD1 PRO    42      44.430 101.094  38.027  1.00  0.00      B   
ATOM   4178  HD2 PRO    42      45.958 100.920  37.056  1.00  0.00      B   
ATOM   4179  CB  PRO    42      45.493  99.500  40.006  1.00 34.61      B   
ATOM   4180  HB1 PRO    42      46.147  99.144  40.829  1.00  0.00      B   
ATOM   4181  HB2 PRO    42      44.554  99.903  40.442  1.00  0.00      B   
ATOM   4182  CG  PRO    42      46.180 100.519  39.181  1.00 34.28      B   
ATOM   4183  HG1 PRO    42      46.162 101.515  39.673  1.00  0.00      B   
ATOM   4184  HG2 PRO    42      47.236 100.234  38.986  1.00  0.00      B   
ATOM   4185  C   PRO    42      43.931  97.635  39.387  1.00 33.88      B   
ATOM   4186  O   PRO    42      43.982  96.524  39.923  1.00 34.93      B   
ATOM   4187  N   VAL    43      42.787  98.259  39.114  1.00 31.88      B   
ATOM   4188  HN  VAL    43      42.762  99.156  38.679  1.00  0.00      B   
ATOM   4189  CA  VAL    43      41.497  97.666  39.436  1.00 32.03      B   
ATOM   4190  HA  VAL    43      41.537  97.315  40.456  1.00  0.00      B   
ATOM   4191  CB  VAL    43      40.362  98.697  39.270  1.00 32.14      B   
ATOM   4192  HB  VAL    43      40.317  99.026  38.210  1.00  0.00      B   
ATOM   4193  CG1 VAL    43      39.026  98.087  39.666  1.00 33.15      B   
ATOM   4194 HG11 VAL    43      39.130  97.523  40.618  1.00  0.00      B   
ATOM   4195 HG12 VAL    43      38.679  97.388  38.876  1.00  0.00      B   
ATOM   4196 HG13 VAL    43      38.272  98.890  39.812  1.00  0.00      B   
ATOM   4197  CG2 VAL    43      40.667  99.923  40.112  1.00 33.70      B   
ATOM   4198 HG21 VAL    43      41.730 100.221  39.983  1.00  0.00      B   
ATOM   4199 HG22 VAL    43      40.489  99.698  41.185  1.00  0.00      B   
ATOM   4200 HG23 VAL    43      40.021 100.769  39.796  1.00  0.00      B   
ATOM   4201  C   VAL    43      41.222  96.454  38.560  1.00 33.24      B   
ATOM   4202  O   VAL    43      40.661  95.455  39.030  1.00 31.70      B   
ATOM   4203  N   TYR    44      41.600  96.540  37.286  1.00 31.31      B   
ATOM   4204  HN  TYR    44      42.023  97.356  36.899  1.00  0.00      B   
ATOM   4205  CA  TYR    44      41.402  95.410  36.390  1.00 31.69      B   
ATOM   4206  HA  TYR    44      40.363  95.119  36.448  1.00  0.00      B   
ATOM   4207  CB  TYR    44      41.768  95.770  34.949  1.00 29.99      B   
ATOM   4208  HB1 TYR    44      41.992  94.837  34.389  1.00  0.00      B   
ATOM   4209  HB2 TYR    44      42.659  96.435  34.957  1.00  0.00      B   
ATOM   4210  CG  TYR    44      40.685  96.493  34.186  1.00 28.23      B   
ATOM   4211  CD1 TYR    44      39.352  96.075  34.256  1.00 30.06      B   
ATOM   4212  HD1 TYR    44      39.085  95.253  34.903  1.00  0.00      B   
ATOM   4213  CD2 TYR    44      41.001  97.561  33.343  1.00 28.62      B   
ATOM   4214  HD2 TYR    44      42.023  97.906  33.284  1.00  0.00      B   
ATOM   4215  CE1 TYR    44      38.360  96.707  33.496  1.00 28.39      B   
ATOM   4216  HE1 TYR    44      37.332  96.383  33.560  1.00  0.00      B   
ATOM   4217  CE2 TYR    44      40.029  98.188  32.579  1.00 27.47      B   
ATOM   4218  HE2 TYR    44      40.295  99.006  31.927  1.00  0.00      B   
ATOM   4219  CZ  TYR    44      38.716  97.758  32.659  1.00 29.83      B   
ATOM   4220  OH  TYR    44      37.764  98.369  31.877  1.00 29.29      B   
ATOM   4221  HH  TYR    44      38.195  99.063  31.373  1.00  0.00      B   
ATOM   4222  C   TYR    44      42.261  94.234  36.838  1.00 31.59      B   
ATOM   4223  O   TYR    44      41.810  93.092  36.813  1.00 30.64      B   
ATOM   4224  N   GLU    45      43.500  94.513  37.238  1.00 33.19      B   
ATOM   4225  HN  GLU    45      43.864  95.441  37.248  1.00  0.00      B   
ATOM   4226  CA  GLU    45      44.401  93.450  37.690  1.00 36.03      B   
ATOM   4227  HA  GLU    45      44.513  92.742  36.882  1.00  0.00      B   
ATOM   4228  CB  GLU    45      45.765  94.021  38.087  1.00 39.61      B   
ATOM   4229  HB1 GLU    45      46.428  93.178  38.376  1.00  0.00      B   
ATOM   4230  HB2 GLU    45      45.625  94.687  38.964  1.00  0.00      B   
ATOM   4231  CG  GLU    45      46.447  94.811  36.989  1.00 47.12      B   
ATOM   4232  HG1 GLU    45      45.828  95.701  36.747  1.00  0.00      B   
ATOM   4233  HG2 GLU    45      46.536  94.172  36.085  1.00  0.00      B   
ATOM   4234  CD  GLU    45      47.831  95.281  37.384  1.00 50.60      B   
ATOM   4235  OE1 GLU    45      47.978  95.815  38.508  1.00 54.14      B   
ATOM   4236  OE2 GLU    45      48.767  95.125  36.568  1.00 52.47      B   
ATOM   4237  C   GLU    45      43.791  92.737  38.885  1.00 36.18      B   
ATOM   4238  O   GLU    45      43.725  91.507  38.918  1.00 34.53      B   
ATOM   4239  N   LYS    46      43.339  93.522  39.858  1.00 36.34      B   
ATOM   4240  HN  LYS    46      43.406  94.515  39.805  1.00  0.00      B   
ATOM   4241  CA  LYS    46      42.716  92.992  41.067  1.00 37.53      B   
ATOM   4242  HA  LYS    46      43.416  92.324  41.546  1.00  0.00      B   
ATOM   4243  CB  LYS    46      42.351  94.149  42.001  1.00 40.34      B   
ATOM   4244  HB1 LYS    46      41.561  94.753  41.510  1.00  0.00      B   
ATOM   4245  HB2 LYS    46      43.254  94.780  42.138  1.00  0.00      B   
ATOM   4246  CG  LYS    46      41.846  93.738  43.379  1.00 44.55      B   
ATOM   4247  HG1 LYS    46      42.640  93.166  43.906  1.00  0.00      B   
ATOM   4248  HG2 LYS    46      40.953  93.088  43.265  1.00  0.00      B   
ATOM   4249  CD  LYS    46      41.474  94.970  44.208  1.00 49.41      B   
ATOM   4250  HD1 LYS    46      41.248  94.656  45.249  1.00  0.00      B   
ATOM   4251  HD2 LYS    46      40.569  95.444  43.771  1.00  0.00      B   
ATOM   4252  CE  LYS    46      42.615  95.990  44.228  1.00 53.39      B   
ATOM   4253  HE1 LYS    46      42.910  96.235  43.186  1.00  0.00      B   
ATOM   4254  HE2 LYS    46      43.481  95.565  44.780  1.00  0.00      B   
ATOM   4255  NZ  LYS    46      42.241  97.271  44.900  1.00 57.72      B   
ATOM   4256  HZ1 LYS    46      41.736  97.064  45.786  1.00  0.00      B   
ATOM   4257  HZ2 LYS    46      41.625  97.826  44.272  1.00  0.00      B   
ATOM   4258  HZ3 LYS    46      43.102  97.815  45.111  1.00  0.00      B   
ATOM   4259  C   LYS    46      41.460  92.207  40.704  1.00 36.11      B   
ATOM   4260  O   LYS    46      41.235  91.100  41.190  1.00 34.87      B   
ATOM   4261  N   ARG    47      40.646  92.798  39.839  1.00 34.17      B   
ATOM   4262  HN  ARG    47      40.854  93.695  39.456  1.00  0.00      B   
ATOM   4263  CA  ARG    47      39.401  92.194  39.383  1.00 32.79      B   
ATOM   4264  HA  ARG    47      38.783  92.000  40.247  1.00  0.00      B   
ATOM   4265  CB  ARG    47      38.689  93.146  38.415  1.00 31.21      B   
ATOM   4266  HB1 ARG    47      39.290  93.211  37.484  1.00  0.00      B   
ATOM   4267  HB2 ARG    47      38.643  94.152  38.884  1.00  0.00      B   
ATOM   4268  CG  ARG    47      37.281  92.727  38.046  1.00 31.56      B   
ATOM   4269  HG1 ARG    47      36.591  92.995  38.875  1.00  0.00      B   
ATOM   4270  HG2 ARG    47      37.254  91.627  37.898  1.00  0.00      B   
ATOM   4271  CD  ARG    47      36.816  93.420  36.760  1.00 31.78      B   
ATOM   4272  HD1 ARG    47      37.051  94.505  36.808  1.00  0.00      B   
ATOM   4273  HD2 ARG    47      35.723  93.272  36.625  1.00  0.00      B   
ATOM   4274  NE  ARG    47      37.493  92.864  35.590  1.00 29.57      B   
ATOM   4275  HE  ARG    47      38.230  92.209  35.750  1.00  0.00      B   
ATOM   4276  CZ  ARG    47      37.200  93.166  34.326  1.00 31.86      B   
ATOM   4277  NH1 ARG    47      36.239  94.038  34.052  1.00 31.88      B   
ATOM   4278 HH11 ARG    47      35.730  94.473  34.795  1.00  0.00      B   
ATOM   4279 HH12 ARG    47      36.023  94.262  33.100  1.00  0.00      B   
ATOM   4280  NH2 ARG    47      37.844  92.558  33.336  1.00 27.70      B   
ATOM   4281 HH21 ARG    47      38.546  91.876  33.540  1.00  0.00      B   
ATOM   4282 HH22 ARG    47      37.626  92.784  32.386  1.00  0.00      B   
ATOM   4283  C   ARG    47      39.615  90.860  38.674  1.00 32.72      B   
ATOM   4284  O   ARG    47      38.927  89.871  38.953  1.00 33.20      B   
ATOM   4285  N   ASP    48      40.555  90.840  37.735  1.00 32.85      B   
ATOM   4286  HN  ASP    48      41.110  91.637  37.513  1.00  0.00      B   
ATOM   4287  CA  ASP    48      40.821  89.629  36.974  1.00 33.11      B   
ATOM   4288  HA  ASP    48      39.888  89.279  36.559  1.00  0.00      B   
ATOM   4289  CB  ASP    48      41.826  89.924  35.857  1.00 33.60      B   
ATOM   4290  HB1 ASP    48      42.106  88.970  35.361  1.00  0.00      B   
ATOM   4291  HB2 ASP    48      42.734  90.385  36.300  1.00  0.00      B   
ATOM   4292  CG  ASP    48      41.263  90.878  34.797  1.00 31.56      B   
ATOM   4293  OD1 ASP    48      40.053  91.193  34.849  1.00 29.53      B   
ATOM   4294  OD2 ASP    48      42.033  91.304  33.914  1.00 31.63      B   
ATOM   4295  C   ASP    48      41.300  88.468  37.850  1.00 33.99      B   
ATOM   4296  O   ASP    48      41.013  87.303  37.551  1.00 35.48      B   
ATOM   4297  N   ALA    49      42.019  88.781  38.927  1.00 34.74      B   
ATOM   4298  HN  ALA    49      42.255  89.723  39.157  1.00  0.00      B   
ATOM   4299  CA  ALA    49      42.506  87.745  39.843  1.00 35.96      B   
ATOM   4300  HA  ALA    49      43.080  87.032  39.269  1.00  0.00      B   
ATOM   4301  CB  ALA    49      43.369  88.369  40.934  1.00 36.39      B   
ATOM   4302  HB1 ALA    49      42.879  89.282  41.332  1.00  0.00      B   
ATOM   4303  HB2 ALA    49      44.360  88.650  40.518  1.00  0.00      B   
ATOM   4304  HB3 ALA    49      43.505  87.647  41.768  1.00  0.00      B   
ATOM   4305  C   ALA    49      41.315  87.005  40.464  1.00 36.45      B   
ATOM   4306  O   ALA    49      41.362  85.789  40.659  1.00 38.47      B   
ATOM   4307  N   TYR    50      40.249  87.740  40.767  1.00 36.13      B   
ATOM   4308  HN  TYR    50      40.228  88.727  40.621  1.00  0.00      B   
ATOM   4309  CA  TYR    50      39.038  87.149  41.335  1.00 36.68      B   
ATOM   4310  HA  TYR    50      39.333  86.486  42.135  1.00  0.00      B   
ATOM   4311  CB  TYR    50      38.101  88.235  41.865  1.00 37.46      B   
ATOM   4312  HB1 TYR    50      37.112  87.782  42.089  1.00  0.00      B   
ATOM   4313  HB2 TYR    50      37.993  89.027  41.094  1.00  0.00      B   
ATOM   4314  CG  TYR    50      38.572  88.911  43.128  1.00 38.48      B   
ATOM   4315  CD1 TYR    50      38.726  90.293  43.180  1.00 40.12      B   
ATOM   4316  HD1 TYR    50      38.537  90.882  42.295  1.00  0.00      B   
ATOM   4317  CD2 TYR    50      38.832  88.173  44.286  1.00 39.55      B   
ATOM   4318  HD2 TYR    50      38.723  87.099  44.267  1.00  0.00      B   
ATOM   4319  CE1 TYR    50      39.119  90.932  44.354  1.00 40.62      B   
ATOM   4320  HE1 TYR    50      39.229  92.006  44.378  1.00  0.00      B   
ATOM   4321  CE2 TYR    50      39.229  88.802  45.462  1.00 38.76      B   
ATOM   4322  HE2 TYR    50      39.428  88.218  46.349  1.00  0.00      B   
ATOM   4323  CZ  TYR    50      39.366  90.179  45.489  1.00 41.33      B   
ATOM   4324  OH  TYR    50      39.725  90.817  46.655  1.00 43.31      B   
ATOM   4325  HH  TYR    50      39.856  90.147  47.331  1.00  0.00      B   
ATOM   4326  C   TYR    50      38.306  86.350  40.259  1.00 37.74      B   
ATOM   4327  O   TYR    50      37.761  85.275  40.526  1.00 37.51      B   
ATOM   4328  N   ILE    51      38.288  86.892  39.042  1.00 36.88      B   
ATOM   4329  HN  ILE    51      38.715  87.770  38.845  1.00  0.00      B   
ATOM   4330  CA  ILE    51      37.637  86.227  37.916  1.00 37.12      B   
ATOM   4331  HA  ILE    51      36.597  86.086  38.170  1.00  0.00      B   
ATOM   4332  CB  ILE    51      37.765  87.073  36.622  1.00 35.47      B   
ATOM   4333  HB  ILE    51      38.812  87.427  36.514  1.00  0.00      B   
ATOM   4334  CG2 ILE    51      37.384  86.241  35.406  1.00 34.72      B   
ATOM   4335 HG21 ILE    51      36.454  85.668  35.610  1.00  0.00      B   
ATOM   4336 HG22 ILE    51      38.198  85.522  35.170  1.00  0.00      B   
ATOM   4337 HG23 ILE    51      37.207  86.905  34.533  1.00  0.00      B   
ATOM   4338  CG1 ILE    51      36.876  88.315  36.718  1.00 33.78      B   
ATOM   4339 HG11 ILE    51      37.140  88.868  37.644  1.00  0.00      B   
ATOM   4340 HG12 ILE    51      35.817  87.988  36.784  1.00  0.00      B   
ATOM   4341  CD1 ILE    51      37.019  89.271  35.520  1.00 30.70      B   
ATOM   4342  HD1 ILE    51      37.013  88.696  34.570  1.00  0.00      B   
ATOM   4343  HD2 ILE    51      37.979  89.826  35.591  1.00  0.00      B   
ATOM   4344  HD3 ILE    51      36.172  89.989  35.506  1.00  0.00      B   
ATOM   4345  C   ILE    51      38.280  84.859  37.680  1.00 39.31      B   
ATOM   4346  O   ILE    51      37.589  83.881  37.392  1.00 39.02      B   
ATOM   4347  N   ASP    52      39.601  84.799  37.806  1.00 41.25      B   
ATOM   4348  HN  ASP    52      40.147  85.598  38.045  1.00  0.00      B   
ATOM   4349  CA  ASP    52      40.337  83.556  37.602  1.00 47.00      B   
ATOM   4350  HA  ASP    52      40.096  83.182  36.618  1.00  0.00      B   
ATOM   4351  CB  ASP    52      41.845  83.793  37.725  1.00 47.30      B   
ATOM   4352  HB1 ASP    52      42.368  82.814  37.689  1.00  0.00      B   
ATOM   4353  HB2 ASP    52      42.055  84.284  38.698  1.00  0.00      B   
ATOM   4354  CG  ASP    52      42.394  84.671  36.616  1.00 50.52      B   
ATOM   4355  OD1 ASP    52      41.911  84.555  35.467  1.00 51.10      B   
ATOM   4356  OD2 ASP    52      43.317  85.468  36.888  1.00 50.84      B   
ATOM   4357  C   ASP    52      39.923  82.460  38.579  1.00 49.34      B   
ATOM   4358  O   ASP    52      40.265  81.291  38.391  1.00 49.66      B   
ATOM   4359  N   GLU    53      39.190  82.841  39.620  1.00 50.58      B   
ATOM   4360  HN  GLU    53      38.921  83.791  39.760  1.00  0.00      B   
ATOM   4361  CA  GLU    53      38.732  81.891  40.626  1.00 52.67      B   
ATOM   4362  HA  GLU    53      39.401  81.043  40.617  1.00  0.00      B   
ATOM   4363  CB  GLU    53      38.720  82.547  42.010  1.00 55.21      B   
ATOM   4364  HB1 GLU    53      38.167  81.882  42.706  1.00  0.00      B   
ATOM   4365  HB2 GLU    53      38.181  83.515  41.932  1.00  0.00      B   
ATOM   4366  CG  GLU    53      40.092  82.815  42.600  1.00 61.84      B   
ATOM   4367  HG1 GLU    53      40.705  83.366  41.856  1.00  0.00      B   
ATOM   4368  HG2 GLU    53      40.583  81.845  42.829  1.00  0.00      B   
ATOM   4369  CD  GLU    53      40.023  83.637  43.877  1.00 66.28      B   
ATOM   4370  OE1 GLU    53      39.225  83.284  44.774  1.00 69.39      B   
ATOM   4371  OE2 GLU    53      40.771  84.635  43.986  1.00 69.02      B   
ATOM   4372  C   GLU    53      37.338  81.358  40.314  1.00 51.87      B   
ATOM   4373  O   GLU    53      36.840  80.473  41.012  1.00 53.14      B   
ATOM   4374  N   ILE    54      36.708  81.896  39.273  1.00 50.63      B   
ATOM   4375  HN  ILE    54      37.118  82.609  38.711  1.00  0.00      B   
ATOM   4376  CA  ILE    54      35.368  81.464  38.896  1.00 49.42      B   
ATOM   4377  HA  ILE    54      34.968  80.875  39.709  1.00  0.00      B   
ATOM   4378  CB  ILE    54      34.454  82.668  38.614  1.00 46.86      B   
ATOM   4379  HB  ILE    54      34.898  83.290  37.807  1.00  0.00      B   
ATOM   4380  CG2 ILE    54      33.078  82.188  38.184  1.00 47.37      B   
ATOM   4381 HG21 ILE    54      32.737  81.366  38.849  1.00  0.00      B   
ATOM   4382 HG22 ILE    54      33.119  81.807  37.141  1.00  0.00      B   
ATOM   4383 HG23 ILE    54      32.349  83.023  38.249  1.00  0.00      B   
ATOM   4384  CG1 ILE    54      34.338  83.534  39.869  1.00 48.22      B   
ATOM   4385 HG11 ILE    54      35.355  83.873  40.158  1.00  0.00      B   
ATOM   4386 HG12 ILE    54      33.920  82.912  40.688  1.00  0.00      B   
ATOM   4387  CD1 ILE    54      33.455  84.756  39.694  1.00 46.13      B   
ATOM   4388  HD1 ILE    54      32.518  84.477  39.167  1.00  0.00      B   
ATOM   4389  HD2 ILE    54      33.987  85.523  39.092  1.00  0.00      B   
ATOM   4390  HD3 ILE    54      33.191  85.177  40.688  1.00  0.00      B   
ATOM   4391  C   ILE    54      35.371  80.545  37.677  1.00 51.72      B   
ATOM   4392  O   ILE    54      35.669  80.971  36.562  1.00 49.27      B   
ATOM   4393  N   ALA    55      35.026  79.284  37.921  1.00 51.92      B   
ATOM   4394  HN  ALA    55      34.778  78.991  38.840  1.00  0.00      B   
ATOM   4395  CA  ALA    55      34.976  78.234  36.908  1.00 53.45      B   
ATOM   4396  HA  ALA    55      35.945  77.760  36.860  1.00  0.00      B   
ATOM   4397  CB  ALA    55      33.895  77.216  37.284  1.00 53.91      B   
ATOM   4398  HB1 ALA    55      32.971  77.741  37.605  1.00  0.00      B   
ATOM   4399  HB2 ALA    55      34.252  76.579  38.122  1.00  0.00      B   
ATOM   4400  HB3 ALA    55      33.654  76.579  36.407  1.00  0.00      B   
ATOM   4401  C   ALA    55      34.779  78.663  35.455  1.00 53.77      B   
ATOM   4402  O   ALA    55      35.734  79.026  34.760  1.00 55.15      B   
ATOM   4403  N   GLU    56      33.532  78.600  35.005  1.00 54.31      B   
ATOM   4404  HN  GLU    56      32.777  78.319  35.593  1.00  0.00      B   
ATOM   4405  CA  GLU    56      33.174  78.933  33.633  1.00 53.79      B   
ATOM   4406  HA  GLU    56      34.031  78.749  33.003  1.00  0.00      B   
ATOM   4407  CB  GLU    56      31.988  78.072  33.196  1.00 57.80      B   
ATOM   4408  HB1 GLU    56      31.786  78.277  32.123  1.00  0.00      B   
ATOM   4409  HB2 GLU    56      31.101  78.373  33.793  1.00  0.00      B   
ATOM   4410  CG  GLU    56      32.188  76.576  33.364  1.00 65.48      B   
ATOM   4411  HG1 GLU    56      32.438  76.359  34.424  1.00  0.00      B   
ATOM   4412  HG2 GLU    56      33.028  76.246  32.717  1.00  0.00      B   
ATOM   4413  CD  GLU    56      30.946  75.788  32.987  1.00 69.44      B   
ATOM   4414  OE1 GLU    56      29.895  75.993  33.630  1.00 72.29      B   
ATOM   4415  OE2 GLU    56      31.019  74.970  32.044  1.00 72.89      B   
ATOM   4416  C   GLU    56      32.811  80.399  33.432  1.00 49.61      B   
ATOM   4417  O   GLU    56      31.881  80.711  32.695  1.00 49.97      B   
ATOM   4418  N   PHE    57      33.541  81.300  34.071  1.00 45.50      B   
ATOM   4419  HN  PHE    57      34.310  81.056  34.656  1.00  0.00      B   
ATOM   4420  CA  PHE    57      33.240  82.719  33.940  1.00 42.53      B   
ATOM   4421  HA  PHE    57      32.263  82.895  34.366  1.00  0.00      B   
ATOM   4422  CB  PHE    57      34.291  83.557  34.658  1.00 41.31      B   
ATOM   4423  HB1 PHE    57      35.273  83.425  34.154  1.00  0.00      B   
ATOM   4424  HB2 PHE    57      34.359  83.230  35.718  1.00  0.00      B   
ATOM   4425  CG  PHE    57      33.984  85.027  34.662  1.00 41.66      B   
ATOM   4426  CD1 PHE    57      33.101  85.565  35.594  1.00 40.50      B   
ATOM   4427  HD1 PHE    57      32.629  84.917  36.318  1.00  0.00      B   
ATOM   4428  CD2 PHE    57      34.581  85.875  33.733  1.00 41.05      B   
ATOM   4429  HD2 PHE    57      35.265  85.471  33.001  1.00  0.00      B   
ATOM   4430  CE1 PHE    57      32.818  86.935  35.606  1.00 41.37      B   
ATOM   4431  HE1 PHE    57      32.133  87.341  36.336  1.00  0.00      B   
ATOM   4432  CE2 PHE    57      34.303  87.244  33.736  1.00 41.02      B   
ATOM   4433  HE2 PHE    57      34.772  87.892  33.010  1.00  0.00      B   
ATOM   4434  CZ  PHE    57      33.423  87.773  34.674  1.00 41.51      B   
ATOM   4435  HZ  PHE    57      33.209  88.831  34.679  1.00  0.00      B   
ATOM   4436  C   PHE    57      33.142  83.189  32.485  1.00 40.95      B   
ATOM   4437  O   PHE    57      32.082  83.625  32.041  1.00 39.68      B   
ATOM   4438  N   TRP    58      34.246  83.101  31.746  1.00 39.06      B   
ATOM   4439  HN  TRP    58      35.103  82.733  32.099  1.00  0.00      B   
ATOM   4440  CA  TRP    58      34.247  83.553  30.354  1.00 37.87      B   
ATOM   4441  HA  TRP    58      33.837  84.551  30.325  1.00  0.00      B   
ATOM   4442  CB  TRP    58      35.670  83.544  29.795  1.00 35.94      B   
ATOM   4443  HB1 TRP    58      35.633  83.761  28.706  1.00  0.00      B   
ATOM   4444  HB2 TRP    58      36.115  82.539  29.952  1.00  0.00      B   
ATOM   4445  CG  TRP    58      36.550  84.565  30.456  1.00 35.70      B   
ATOM   4446  CD2 TRP    58      36.407  85.994  30.395  1.00 35.32      B   
ATOM   4447  CD1 TRP    58      37.621  84.324  31.262  1.00 36.35      B   
ATOM   4448  HD1 TRP    58      37.997  83.343  31.513  1.00  0.00      B   
ATOM   4449  NE1 TRP    58      38.156  85.510  31.712  1.00 37.56      B   
ATOM   4450  HE1 TRP    58      38.927  85.596  32.303  1.00  0.00      B   
ATOM   4451  CE2 TRP    58      37.429  86.550  31.193  1.00 36.30      B   
ATOM   4452  CE3 TRP    58      35.513  86.855  29.743  1.00 35.44      B   
ATOM   4453  HE3 TRP    58      34.714  86.477  29.122  1.00  0.00      B   
ATOM   4454  CZ2 TRP    58      37.584  87.932  31.360  1.00 36.08      B   
ATOM   4455  HZ2 TRP    58      38.367  88.354  31.974  1.00  0.00      B   
ATOM   4456  CZ3 TRP    58      35.667  88.231  29.907  1.00 34.17      B   
ATOM   4457  HZ3 TRP    58      34.984  88.905  29.411  1.00  0.00      B   
ATOM   4458  CH2 TRP    58      36.696  88.756  30.709  1.00 33.94      B   
ATOM   4459  HH2 TRP    58      36.790  89.826  30.815  1.00  0.00      B   
ATOM   4460  C   TRP    58      33.304  82.758  29.457  1.00 39.34      B   
ATOM   4461  O   TRP    58      32.748  83.297  28.500  1.00 38.34      B   
ATOM   4462  N   LYS    59      33.107  81.482  29.769  1.00 40.20      B   
ATOM   4463  HN  LYS    59      33.562  81.037  30.536  1.00  0.00      B   
ATOM   4464  CA  LYS    59      32.194  80.664  28.981  1.00 41.67      B   
ATOM   4465  HA  LYS    59      32.534  80.674  27.956  1.00  0.00      B   
ATOM   4466  CB  LYS    59      32.163  79.235  29.518  1.00 43.01      B   
ATOM   4467  HB1 LYS    59      31.992  79.275  30.614  1.00  0.00      B   
ATOM   4468  HB2 LYS    59      33.150  78.764  29.325  1.00  0.00      B   
ATOM   4469  CG  LYS    59      31.087  78.368  28.895  1.00 46.44      B   
ATOM   4470  HG1 LYS    59      31.282  78.270  27.805  1.00  0.00      B   
ATOM   4471  HG2 LYS    59      30.097  78.852  29.041  1.00  0.00      B   
ATOM   4472  CD  LYS    59      31.065  76.983  29.525  1.00 49.89      B   
ATOM   4473  HD1 LYS    59      30.960  77.086  30.626  1.00  0.00      B   
ATOM   4474  HD2 LYS    59      32.021  76.465  29.302  1.00  0.00      B   
ATOM   4475  CE  LYS    59      29.911  76.153  28.988  1.00 52.69      B   
ATOM   4476  HE1 LYS    59      30.016  76.030  27.889  1.00  0.00      B   
ATOM   4477  HE2 LYS    59      28.947  76.651  29.227  1.00  0.00      B   
ATOM   4478  NZ  LYS    59      29.882  74.794  29.596  1.00 55.43      B   
ATOM   4479  HZ1 LYS    59      30.030  74.870  30.622  1.00  0.00      B   
ATOM   4480  HZ2 LYS    59      30.637  74.212  29.179  1.00  0.00      B   
ATOM   4481  HZ3 LYS    59      28.960  74.351  29.410  1.00  0.00      B   
ATOM   4482  C   LYS    59      30.807  81.282  29.104  1.00 41.77      B   
ATOM   4483  O   LYS    59      30.102  81.468  28.118  1.00 41.54      B   
ATOM   4484  N   ILE    60      30.438  81.619  30.333  1.00 41.32      B   
ATOM   4485  HN  ILE    60      31.039  81.484  31.118  1.00  0.00      B   
ATOM   4486  CA  ILE    60      29.136  82.206  30.623  1.00 40.14      B   
ATOM   4487  HA  ILE    60      28.380  81.608  30.137  1.00  0.00      B   
ATOM   4488  CB  ILE    60      28.902  82.238  32.154  1.00 40.86      B   
ATOM   4489  HB  ILE    60      29.702  82.838  32.637  1.00  0.00      B   
ATOM   4490  CG2 ILE    60      27.551  82.854  32.470  1.00 39.20      B   
ATOM   4491 HG21 ILE    60      26.774  82.436  31.795  1.00  0.00      B   
ATOM   4492 HG22 ILE    60      27.594  83.954  32.324  1.00  0.00      B   
ATOM   4493 HG23 ILE    60      27.269  82.626  33.520  1.00  0.00      B   
ATOM   4494  CG1 ILE    60      28.983  80.810  32.705  1.00 42.42      B   
ATOM   4495 HG11 ILE    60      29.988  80.402  32.470  1.00  0.00      B   
ATOM   4496 HG12 ILE    60      28.214  80.194  32.193  1.00  0.00      B   
ATOM   4497  CD1 ILE    60      28.762  80.703  34.197  1.00 46.54      B   
ATOM   4498  HD1 ILE    60      27.891  81.322  34.499  1.00  0.00      B   
ATOM   4499  HD2 ILE    60      29.661  81.067  34.739  1.00  0.00      B   
ATOM   4500  HD3 ILE    60      28.560  79.647  34.474  1.00  0.00      B   
ATOM   4501  C   ILE    60      28.972  83.613  30.050  1.00 39.48      B   
ATOM   4502  O   ILE    60      27.916  83.955  29.509  1.00 39.28      B   
ATOM   4503  N   VAL    61      30.015  84.428  30.177  1.00 38.02      B   
ATOM   4504  HN  VAL    61      30.861  84.143  30.621  1.00  0.00      B   
ATOM   4505  CA  VAL    61      29.982  85.795  29.669  1.00 36.77      B   
ATOM   4506  HA  VAL    61      29.113  86.285  30.083  1.00  0.00      B   
ATOM   4507  CB  VAL    61      31.268  86.555  30.069  1.00 37.57      B   
ATOM   4508  HB  VAL    61      32.156  85.948  29.789  1.00  0.00      B   
ATOM   4509  CG1 VAL    61      31.336  87.905  29.362  1.00 36.68      B   
ATOM   4510 HG11 VAL    61      30.350  88.414  29.416  1.00  0.00      B   
ATOM   4511 HG12 VAL    61      31.602  87.760  28.294  1.00  0.00      B   
ATOM   4512 HG13 VAL    61      32.096  88.550  29.852  1.00  0.00      B   
ATOM   4513  CG2 VAL    61      31.291  86.758  31.583  1.00 38.30      B   
ATOM   4514 HG21 VAL    61      31.004  85.817  32.099  1.00  0.00      B   
ATOM   4515 HG22 VAL    61      30.570  87.553  31.869  1.00  0.00      B   
ATOM   4516 HG23 VAL    61      32.314  87.044  31.910  1.00  0.00      B   
ATOM   4517  C   VAL    61      29.822  85.841  28.146  1.00 38.36      B   
ATOM   4518  O   VAL    61      28.935  86.522  27.629  1.00 37.50      B   
ATOM   4519  N   LEU    62      30.671  85.104  27.438  1.00 37.76      B   
ATOM   4520  HN  LEU    62      31.371  84.540  27.869  1.00  0.00      B   
ATOM   4521  CA  LEU    62      30.631  85.074  25.979  1.00 39.12      B   
ATOM   4522  HA  LEU    62      30.679  86.092  25.620  1.00  0.00      B   
ATOM   4523  CB  LEU    62      31.808  84.259  25.439  1.00 38.36      B   
ATOM   4524  HB1 LEU    62      31.704  84.169  24.337  1.00  0.00      B   
ATOM   4525  HB2 LEU    62      31.775  83.244  25.888  1.00  0.00      B   
ATOM   4526  CG  LEU    62      33.165  84.893  25.755  1.00 36.01      B   
ATOM   4527  HG  LEU    62      33.210  85.144  26.837  1.00  0.00      B   
ATOM   4528  CD1 LEU    62      34.295  83.945  25.415  1.00 36.80      B   
ATOM   4529 HD11 LEU    62      34.119  83.482  24.421  1.00  0.00      B   
ATOM   4530 HD12 LEU    62      34.353  83.138  26.176  1.00  0.00      B   
ATOM   4531 HD13 LEU    62      35.256  84.499  25.383  1.00  0.00      B   
ATOM   4532  CD2 LEU    62      33.295  86.193  24.984  1.00 36.43      B   
ATOM   4533 HD21 LEU    62      32.356  86.780  25.064  1.00  0.00      B   
ATOM   4534 HD22 LEU    62      33.489  85.979  23.911  1.00  0.00      B   
ATOM   4535 HD23 LEU    62      34.129  86.798  25.402  1.00  0.00      B   
ATOM   4536  C   LEU    62      29.320  84.526  25.432  1.00 41.51      B   
ATOM   4537  O   LEU    62      28.929  84.855  24.312  1.00 42.31      B   
ATOM   4538  N   SER    63      28.639  83.693  26.214  1.00 43.29      B   
ATOM   4539  HN  SER    63      28.965  83.417  27.115  1.00  0.00      B   
ATOM   4540  CA  SER    63      27.362  83.135  25.784  1.00 44.96      B   
ATOM   4541  HA  SER    63      27.368  83.077  24.706  1.00  0.00      B   
ATOM   4542  CB  SER    63      27.146  81.745  26.390  1.00 46.08      B   
ATOM   4543  HB1 SER    63      26.099  81.422  26.213  1.00  0.00      B   
ATOM   4544  HB2 SER    63      27.341  81.784  27.483  1.00  0.00      B   
ATOM   4545  OG  SER    63      28.019  80.786  25.811  1.00 47.55      B   
ATOM   4546  HG1 SER    63      27.820  79.952  26.243  1.00  0.00      B   
ATOM   4547  C   SER    63      26.223  84.064  26.199  1.00 46.50      B   
ATOM   4548  O   SER    63      25.090  83.919  25.738  1.00 47.13      B   
ATOM   4549  N   GLN    64      26.534  85.026  27.061  1.00 47.53      B   
ATOM   4550  HN  GLN    64      27.457  85.138  27.419  1.00  0.00      B   
ATOM   4551  CA  GLN    64      25.541  85.981  27.539  1.00 48.13      B   
ATOM   4552  HA  GLN    64      24.571  85.507  27.499  1.00  0.00      B   
ATOM   4553  CB  GLN    64      25.869  86.409  28.970  1.00 48.49      B   
ATOM   4554  HB1 GLN    64      26.780  87.044  28.945  1.00  0.00      B   
ATOM   4555  HB2 GLN    64      26.081  85.498  29.568  1.00  0.00      B   
ATOM   4556  CG  GLN    64      24.758  87.192  29.669  1.00 49.72      B   
ATOM   4557  HG1 GLN    64      24.558  88.122  29.096  1.00  0.00      B   
ATOM   4558  HG2 GLN    64      25.096  87.460  30.693  1.00  0.00      B   
ATOM   4559  CD  GLN    64      23.463  86.403  29.778  1.00 50.53      B   
ATOM   4560  OE1 GLN    64      23.475  85.174  29.865  1.00 52.84      B   
ATOM   4561  NE2 GLN    64      22.340  87.108  29.796  1.00 50.13      B   
ATOM   4562 HE21 GLN    64      21.458  86.642  29.867  1.00  0.00      B   
ATOM   4563 HE22 GLN    64      22.375  88.106  29.739  1.00  0.00      B   
ATOM   4564  C   GLN    64      25.487  87.212  26.641  1.00 48.84      B   
ATOM   4565  O   GLN    64      24.436  87.835  26.492  1.00 48.12      B   
ATOM   4566  N   HIS    65      26.625  87.562  26.046  1.00 47.90      B   
ATOM   4567  HN  HIS    65      27.474  87.056  26.175  1.00  0.00      B   
ATOM   4568  CA  HIS    65      26.689  88.719  25.164  1.00 47.22      B   
ATOM   4569  HA  HIS    65      26.317  89.574  25.708  1.00  0.00      B   
ATOM   4570  ND1 HIS    65      28.603  91.448  24.637  1.00 42.41      B   
ATOM   4571  HD1 HIS    65      28.774  91.535  25.618  1.00  0.00      B   
ATOM   4572  NE2 HIS    65      28.362  91.953  22.569  1.00 41.03      B   
ATOM   4573  HE2 HIS    65      28.319  92.482  21.721  1.00  0.00      B   
ATOM   4574  CE1 HIS    65      28.638  92.440  23.765  1.00 41.63      B   
ATOM   4575  HE1 HIS    65      28.853  93.464  23.989  1.00  0.00      B   
ATOM   4576  CD2 HIS    65      28.144  90.600  22.677  1.00 41.27      B   
ATOM   4577  HD2 HIS    65      27.901  89.981  21.822  1.00  0.00      B   
ATOM   4578  CG  HIS    65      28.293  90.275  23.983  1.00 43.32      B   
ATOM   4579  CB  HIS    65      28.122  88.973  24.698  1.00 44.83      B   
ATOM   4580  HB1 HIS    65      28.425  88.155  24.011  1.00  0.00      B   
ATOM   4581  HB2 HIS    65      28.792  88.972  25.585  1.00  0.00      B   
ATOM   4582  C   HIS    65      25.803  88.482  23.947  1.00 48.53      B   
ATOM   4583  O   HIS    65      25.852  87.422  23.322  1.00 49.26      B   
ATOM   4584  N   VAL    66      25.001  89.478  23.605  1.00 49.33      B   
ATOM   4585  HN  VAL    66      24.985  90.345  24.097  1.00  0.00      B   
ATOM   4586  CA  VAL    66      24.090  89.355  22.480  1.00 51.19      B   
ATOM   4587  HA  VAL    66      23.579  88.407  22.564  1.00  0.00      B   
ATOM   4588  CB  VAL    66      23.066  90.525  22.479  1.00 52.49      B   
ATOM   4589  HB  VAL    66      22.472  90.495  23.418  1.00  0.00      B   
ATOM   4590  CG1 VAL    66      23.791  91.865  22.379  1.00 54.32      B   
ATOM   4591 HG11 VAL    66      24.581  91.815  21.600  1.00  0.00      B   
ATOM   4592 HG12 VAL    66      24.266  92.112  23.352  1.00  0.00      B   
ATOM   4593 HG13 VAL    66      23.071  92.664  22.102  1.00  0.00      B   
ATOM   4594  CG2 VAL    66      22.073  90.347  21.339  1.00 53.91      B   
ATOM   4595 HG21 VAL    66      21.724  89.294  21.298  1.00  0.00      B   
ATOM   4596 HG22 VAL    66      22.559  90.598  20.372  1.00  0.00      B   
ATOM   4597 HG23 VAL    66      21.193  91.006  21.498  1.00  0.00      B   
ATOM   4598  C   VAL    66      24.758  89.259  21.105  1.00 49.38      B   
ATOM   4599  O   VAL    66      24.791  88.186  20.496  1.00 50.99      B   
ATOM   4600  N   SER    67      25.311  90.366  20.622  1.00 47.88      B   
ATOM   4601  HN  SER    67      25.333  91.221  21.135  1.00  0.00      B   
ATOM   4602  CA  SER    67      25.921  90.386  19.299  1.00 45.82      B   
ATOM   4603  HA  SER    67      25.244  89.907  18.607  1.00  0.00      B   
ATOM   4604  CB  SER    67      26.190  91.836  18.873  1.00 44.97      B   
ATOM   4605  HB1 SER    67      25.241  92.412  18.907  1.00  0.00      B   
ATOM   4606  HB2 SER    67      26.592  91.847  17.837  1.00  0.00      B   
ATOM   4607  OG  SER    67      27.124  92.464  19.720  1.00 46.77      B   
ATOM   4608  HG1 SER    67      27.230  93.357  19.383  1.00  0.00      B   
ATOM   4609  C   SER    67      27.179  89.539  19.085  1.00 44.43      B   
ATOM   4610  O   SER    67      27.515  89.225  17.945  1.00 44.23      B   
ATOM   4611  N   PHE    68      27.870  89.156  20.153  1.00 42.47      B   
ATOM   4612  HN  PHE    68      27.607  89.392  21.085  1.00  0.00      B   
ATOM   4613  CA  PHE    68      29.079  88.348  19.987  1.00 41.08      B   
ATOM   4614  HA  PHE    68      29.810  88.946  19.463  1.00  0.00      B   
ATOM   4615  CB  PHE    68      29.635  87.903  21.342  1.00 38.82      B   
ATOM   4616  HB1 PHE    68      28.832  87.400  21.921  1.00  0.00      B   
ATOM   4617  HB2 PHE    68      30.007  88.790  21.897  1.00  0.00      B   
ATOM   4618  CG  PHE    68      30.778  86.935  21.230  1.00 35.47      B   
ATOM   4619  CD1 PHE    68      32.025  87.357  20.785  1.00 35.09      B   
ATOM   4620  HD1 PHE    68      32.185  88.400  20.557  1.00  0.00      B   
ATOM   4621  CD2 PHE    68      30.593  85.588  21.524  1.00 35.80      B   
ATOM   4622  HD2 PHE    68      29.630  85.248  21.875  1.00  0.00      B   
ATOM   4623  CE1 PHE    68      33.070  86.450  20.631  1.00 34.19      B   
ATOM   4624  HE1 PHE    68      34.035  86.789  20.284  1.00  0.00      B   
ATOM   4625  CE2 PHE    68      31.632  84.671  21.372  1.00 33.33      B   
ATOM   4626  HE2 PHE    68      31.471  83.628  21.603  1.00  0.00      B   
ATOM   4627  CZ  PHE    68      32.869  85.100  20.925  1.00 33.83      B   
ATOM   4628  HZ  PHE    68      33.677  84.392  20.805  1.00  0.00      B   
ATOM   4629  C   PHE    68      28.831  87.109  19.124  1.00 41.69      B   
ATOM   4630  O   PHE    68      29.539  86.869  18.145  1.00 39.41      B   
ATOM   4631  N   ALA    69      27.818  86.329  19.490  1.00 42.54      B   
ATOM   4632  HN  ALA    69      27.244  86.542  20.278  1.00  0.00      B   
ATOM   4633  CA  ALA    69      27.481  85.109  18.762  1.00 44.70      B   
ATOM   4634  HA  ALA    69      28.322  84.435  18.823  1.00  0.00      B   
ATOM   4635  CB  ALA    69      26.241  84.472  19.373  1.00 45.65      B   
ATOM   4636  HB1 ALA    69      25.470  85.247  19.566  1.00  0.00      B   
ATOM   4637  HB2 ALA    69      26.502  83.985  20.337  1.00  0.00      B   
ATOM   4638  HB3 ALA    69      25.820  83.718  18.675  1.00  0.00      B   
ATOM   4639  C   ALA    69      27.270  85.319  17.261  1.00 46.00      B   
ATOM   4640  O   ALA    69      27.509  84.408  16.467  1.00 46.72      B   
ATOM   4641  N   ASN    70      26.827  86.512  16.872  1.00 47.18      B   
ATOM   4642  HN  ASN    70      26.642  87.251  17.515  1.00  0.00      B   
ATOM   4643  CA  ASN    70      26.587  86.798  15.464  1.00 48.15      B   
ATOM   4644  HA  ASN    70      26.030  85.972  15.046  1.00  0.00      B   
ATOM   4645  CB  ASN    70      25.804  88.104  15.298  1.00 50.56      B   
ATOM   4646  HB1 ASN    70      25.730  88.345  14.216  1.00  0.00      B   
ATOM   4647  HB2 ASN    70      26.349  88.920  15.817  1.00  0.00      B   
ATOM   4648  CG  ASN    70      24.403  88.021  15.869  1.00 52.51      B   
ATOM   4649  OD1 ASN    70      23.730  86.998  15.747  1.00 54.81      B   
ATOM   4650  ND2 ASN    70      23.949  89.106  16.486  1.00 53.40      B   
ATOM   4651 HD21 ASN    70      24.525  89.921  16.554  1.00  0.00      B   
ATOM   4652 HD22 ASN    70      23.030  89.109  16.883  1.00  0.00      B   
ATOM   4653  C   ASN    70      27.864  86.881  14.639  1.00 47.96      B   
ATOM   4654  O   ASN    70      27.834  86.671  13.429  1.00 47.14      B   
ATOM   4655  N   TYR    71      28.986  87.186  15.285  1.00 46.42      B   
ATOM   4656  HN  TYR    71      29.011  87.352  16.267  1.00  0.00      B   
ATOM   4657  CA  TYR    71      30.255  87.294  14.572  1.00 45.10      B   
ATOM   4658  HA  TYR    71      30.060  87.732  13.604  1.00  0.00      B   
ATOM   4659  CB  TYR    71      31.241  88.160  15.360  1.00 44.57      B   
ATOM   4660  HB1 TYR    71      32.252  88.065  14.909  1.00  0.00      B   
ATOM   4661  HB2 TYR    71      31.261  87.819  16.417  1.00  0.00      B   
ATOM   4662  CG  TYR    71      30.896  89.627  15.372  1.00 43.86      B   
ATOM   4663  CD1 TYR    71      29.970  90.141  16.277  1.00 42.36      B   
ATOM   4664  HD1 TYR    71      29.502  89.481  16.993  1.00  0.00      B   
ATOM   4665  CD2 TYR    71      31.485  90.501  14.460  1.00 44.08      B   
ATOM   4666  HD2 TYR    71      32.207  90.120  13.752  1.00  0.00      B   
ATOM   4667  CE1 TYR    71      29.638  91.498  16.273  1.00 44.28      B   
ATOM   4668  HE1 TYR    71      28.919  91.884  16.981  1.00  0.00      B   
ATOM   4669  CE2 TYR    71      31.162  91.853  14.445  1.00 46.33      B   
ATOM   4670  HE2 TYR    71      31.628  92.516  13.731  1.00  0.00      B   
ATOM   4671  CZ  TYR    71      30.237  92.345  15.353  1.00 45.22      B   
ATOM   4672  OH  TYR    71      29.913  93.681  15.321  1.00 46.88      B   
ATOM   4673  HH  TYR    71      30.428  94.095  14.624  1.00  0.00      B   
ATOM   4674  C   TYR    71      30.931  85.964  14.243  1.00 45.74      B   
ATOM   4675  O   TYR    71      31.770  85.908  13.345  1.00 46.07      B   
ATOM   4676  N   ILE    72      30.567  84.899  14.955  1.00 45.73      B   
ATOM   4677  HN  ILE    72      29.865  84.939  15.661  1.00  0.00      B   
ATOM   4678  CA  ILE    72      31.193  83.599  14.729  1.00 47.51      B   
ATOM   4679  HA  ILE    72      31.878  83.697  13.899  1.00  0.00      B   
ATOM   4680  CB  ILE    72      31.942  83.132  15.987  1.00 47.91      B   
ATOM   4681  HB  ILE    72      32.407  82.142  15.797  1.00  0.00      B   
ATOM   4682  CG2 ILE    72      33.022  84.141  16.347  1.00 47.76      B   
ATOM   4683 HG21 ILE    72      32.617  85.174  16.281  1.00  0.00      B   
ATOM   4684 HG22 ILE    72      33.876  84.050  15.642  1.00  0.00      B   
ATOM   4685 HG23 ILE    72      33.374  83.965  17.386  1.00  0.00      B   
ATOM   4686  CG1 ILE    72      30.952  82.969  17.141  1.00 49.13      B   
ATOM   4687 HG11 ILE    72      30.152  82.268  16.819  1.00  0.00      B   
ATOM   4688 HG12 ILE    72      30.498  83.959  17.357  1.00  0.00      B   
ATOM   4689  CD1 ILE    72      31.567  82.438  18.414  1.00 50.21      B   
ATOM   4690  HD1 ILE    72      32.522  82.964  18.624  1.00  0.00      B   
ATOM   4691  HD2 ILE    72      31.776  81.351  18.309  1.00  0.00      B   
ATOM   4692  HD3 ILE    72      30.875  82.605  19.267  1.00  0.00      B   
ATOM   4693  C   ILE    72      30.231  82.490  14.319  1.00 48.80      B   
ATOM   4694  O   ILE    72      29.014  82.673  14.308  1.00 49.73      B   
ATOM   4695  N   ARG    73      30.790  81.332  13.987  1.00 49.38      B   
ATOM   4696  HN  ARG    73      31.777  81.190  14.002  1.00  0.00      B   
ATOM   4697  CA  ARG    73      29.977  80.198  13.577  1.00 51.53      B   
ATOM   4698  HA  ARG    73      29.080  80.579  13.111  1.00  0.00      B   
ATOM   4699  CB  ARG    73      30.751  79.311  12.597  1.00 52.84      B   
ATOM   4700  HB1 ARG    73      30.199  78.356  12.469  1.00  0.00      B   
ATOM   4701  HB2 ARG    73      31.751  79.094  13.027  1.00  0.00      B   
ATOM   4702  CG  ARG    73      30.936  79.958  11.227  1.00 56.78      B   
ATOM   4703  HG1 ARG    73      31.757  80.704  11.289  1.00  0.00      B   
ATOM   4704  HG2 ARG    73      29.997  80.480  10.944  1.00  0.00      B   
ATOM   4705  CD  ARG    73      31.278  78.935  10.149  1.00 60.35      B   
ATOM   4706  HD1 ARG    73      30.533  78.111  10.164  1.00  0.00      B   
ATOM   4707  HD2 ARG    73      32.298  78.531  10.325  1.00  0.00      B   
ATOM   4708  NE  ARG    73      31.259  79.528   8.812  1.00 64.72      B   
ATOM   4709  HE  ARG    73      32.092  79.469   8.264  1.00  0.00      B   
ATOM   4710  CZ  ARG    73      30.206  80.143   8.276  1.00 67.44      B   
ATOM   4711  NH1 ARG    73      29.072  80.251   8.957  1.00 68.68      B   
ATOM   4712 HH11 ARG    73      29.005  79.870   9.880  1.00  0.00      B   
ATOM   4713 HH12 ARG    73      28.285  80.713   8.550  1.00  0.00      B   
ATOM   4714  NH2 ARG    73      30.285  80.654   7.055  1.00 69.37      B   
ATOM   4715 HH21 ARG    73      31.136  80.579   6.536  1.00  0.00      B   
ATOM   4716 HH22 ARG    73      29.494  81.114   6.654  1.00  0.00      B   
ATOM   4717  C   ARG    73      29.495  79.375  14.764  1.00 51.68      B   
ATOM   4718  O   ARG    73      30.127  79.353  15.823  1.00 50.34      B   
ATOM   4719  N   ALA    74      28.364  78.705  14.572  1.00 49.82      B   
ATOM   4720  HN  ALA    74      27.878  78.733  13.702  1.00  0.00      B   
ATOM   4721  CA  ALA    74      27.757  77.885  15.611  1.00 49.73      B   
ATOM   4722  HA  ALA    74      27.492  78.527  16.438  1.00  0.00      B   
ATOM   4723  CB  ALA    74      26.524  77.189  15.059  1.00 50.19      B   
ATOM   4724  HB1 ALA    74      26.743  76.761  14.056  1.00  0.00      B   
ATOM   4725  HB2 ALA    74      25.691  77.917  14.959  1.00  0.00      B   
ATOM   4726  HB3 ALA    74      26.221  76.363  15.737  1.00  0.00      B   
ATOM   4727  C   ALA    74      28.719  76.855  16.181  1.00 49.53      B   
ATOM   4728  O   ALA    74      28.824  76.698  17.398  1.00 51.02      B   
ATOM   4729  N   SER    75      29.421  76.158  15.295  1.00 48.30      B   
ATOM   4730  HN  SER    75      29.334  76.313  14.315  1.00  0.00      B   
ATOM   4731  CA  SER    75      30.363  75.123  15.693  1.00 46.39      B   
ATOM   4732  HA  SER    75      29.853  74.433  16.349  1.00  0.00      B   
ATOM   4733  CB  SER    75      30.885  74.401  14.454  1.00 46.43      B   
ATOM   4734  HB1 SER    75      30.036  73.947  13.900  1.00  0.00      B   
ATOM   4735  HB2 SER    75      31.596  73.604  14.757  1.00  0.00      B   
ATOM   4736  OG  SER    75      31.555  75.310  13.598  1.00 47.46      B   
ATOM   4737  HG1 SER    75      31.855  74.794  12.846  1.00  0.00      B   
ATOM   4738  C   SER    75      31.548  75.654  16.492  1.00 45.72      B   
ATOM   4739  O   SER    75      32.346  74.870  17.011  1.00 43.85      B   
ATOM   4740  N   ASP    76      31.673  76.976  16.583  1.00 43.96      B   
ATOM   4741  HN  ASP    76      31.024  77.606  16.163  1.00  0.00      B   
ATOM   4742  CA  ASP    76      32.784  77.577  17.315  1.00 43.58      B   
ATOM   4743  HA  ASP    76      33.661  76.971  17.143  1.00  0.00      B   
ATOM   4744  CB  ASP    76      33.041  79.015  16.855  1.00 43.42      B   
ATOM   4745  HB1 ASP    76      33.717  79.509  17.584  1.00  0.00      B   
ATOM   4746  HB2 ASP    76      32.073  79.560  16.828  1.00  0.00      B   
ATOM   4747  CG  ASP    76      33.674  79.097  15.484  1.00 44.82      B   
ATOM   4748  OD1 ASP    76      34.439  78.184  15.110  1.00 43.24      B   
ATOM   4749  OD2 ASP    76      33.421  80.100  14.785  1.00 44.99      B   
ATOM   4750  C   ASP    76      32.586  77.612  18.823  1.00 42.44      B   
ATOM   4751  O   ASP    76      33.558  77.624  19.577  1.00 40.98      B   
ATOM   4752  N   PHE    77      31.337  77.644  19.269  1.00 41.63      B   
ATOM   4753  HN  PHE    77      30.543  77.616  18.668  1.00  0.00      B   
ATOM   4754  CA  PHE    77      31.089  77.722  20.696  1.00 42.65      B   
ATOM   4755  HA  PHE    77      31.639  78.564  21.086  1.00  0.00      B   
ATOM   4756  CB  PHE    77      29.597  77.889  20.972  1.00 43.21      B   
ATOM   4757  HB1 PHE    77      29.369  77.533  21.999  1.00  0.00      B   
ATOM   4758  HB2 PHE    77      29.015  77.304  20.228  1.00  0.00      B   
ATOM   4759  CG  PHE    77      29.141  79.314  20.879  1.00 44.63      B   
ATOM   4760  CD1 PHE    77      28.609  79.815  19.697  1.00 46.11      B   
ATOM   4761  HD1 PHE    77      28.470  79.156  18.853  1.00  0.00      B   
ATOM   4762  CD2 PHE    77      29.308  80.179  21.961  1.00 45.06      B   
ATOM   4763  HD2 PHE    77      29.716  79.800  22.886  1.00  0.00      B   
ATOM   4764  CE1 PHE    77      28.254  81.155  19.590  1.00 46.46      B   
ATOM   4765  HE1 PHE    77      27.843  81.532  18.665  1.00  0.00      B   
ATOM   4766  CE2 PHE    77      28.958  81.523  21.866  1.00 45.37      B   
ATOM   4767  HE2 PHE    77      29.096  82.181  22.711  1.00  0.00      B   
ATOM   4768  CZ  PHE    77      28.430  82.012  20.679  1.00 46.97      B   
ATOM   4769  HZ  PHE    77      28.155  83.053  20.597  1.00  0.00      B   
ATOM   4770  C   PHE    77      31.673  76.578  21.502  1.00 42.41      B   
ATOM   4771  O   PHE    77      31.876  76.701  22.708  1.00 42.15      B   
ATOM   4772  N   LYS    78      31.967  75.474  20.829  1.00 43.10      B   
ATOM   4773  HN  LYS    78      31.792  75.381  19.852  1.00  0.00      B   
ATOM   4774  CA  LYS    78      32.566  74.326  21.491  1.00 44.12      B   
ATOM   4775  HA  LYS    78      31.926  74.033  22.310  1.00  0.00      B   
ATOM   4776  CB  LYS    78      32.714  73.182  20.486  1.00 47.05      B   
ATOM   4777  HB1 LYS    78      33.264  73.567  19.601  1.00  0.00      B   
ATOM   4778  HB2 LYS    78      31.698  72.866  20.169  1.00  0.00      B   
ATOM   4779  CG  LYS    78      33.447  71.966  21.007  1.00 51.48      B   
ATOM   4780  HG1 LYS    78      32.865  71.517  21.839  1.00  0.00      B   
ATOM   4781  HG2 LYS    78      34.443  72.276  21.390  1.00  0.00      B   
ATOM   4782  CD  LYS    78      33.635  70.924  19.905  1.00 54.97      B   
ATOM   4783  HD1 LYS    78      34.217  71.372  19.072  1.00  0.00      B   
ATOM   4784  HD2 LYS    78      32.640  70.614  19.520  1.00  0.00      B   
ATOM   4785  CE  LYS    78      34.376  69.694  20.430  1.00 58.90      B   
ATOM   4786  HE1 LYS    78      33.769  69.209  21.226  1.00  0.00      B   
ATOM   4787  HE2 LYS    78      35.362  70.003  20.837  1.00  0.00      B   
ATOM   4788  NZ  LYS    78      34.627  68.671  19.371  1.00 61.80      B   
ATOM   4789  HZ1 LYS    78      34.976  69.140  18.511  1.00  0.00      B   
ATOM   4790  HZ2 LYS    78      33.742  68.169  19.158  1.00  0.00      B   
ATOM   4791  HZ3 LYS    78      35.337  67.991  19.708  1.00  0.00      B   
ATOM   4792  C   LYS    78      33.942  74.745  22.014  1.00 42.84      B   
ATOM   4793  O   LYS    78      34.348  74.382  23.125  1.00 41.56      B   
ATOM   4794  N   TYR    79      34.655  75.515  21.200  1.00 41.33      B   
ATOM   4795  HN  TYR    79      34.311  75.808  20.311  1.00  0.00      B   
ATOM   4796  CA  TYR    79      35.988  75.983  21.553  1.00 40.68      B   
ATOM   4797  HA  TYR    79      36.434  75.264  22.225  1.00  0.00      B   
ATOM   4798  CB  TYR    79      36.825  76.125  20.283  1.00 42.24      B   
ATOM   4799  HB1 TYR    79      37.894  76.271  20.550  1.00  0.00      B   
ATOM   4800  HB2 TYR    79      36.460  76.986  19.684  1.00  0.00      B   
ATOM   4801  CG  TYR    79      36.729  74.890  19.424  1.00 44.27      B   
ATOM   4802  CD1 TYR    79      35.753  74.783  18.431  1.00 44.77      B   
ATOM   4803  HD1 TYR    79      35.115  75.629  18.221  1.00  0.00      B   
ATOM   4804  CD2 TYR    79      37.546  73.786  19.668  1.00 44.27      B   
ATOM   4805  HD2 TYR    79      38.314  73.850  20.425  1.00  0.00      B   
ATOM   4806  CE1 TYR    79      35.587  73.604  17.705  1.00 47.12      B   
ATOM   4807  HE1 TYR    79      34.826  73.539  16.942  1.00  0.00      B   
ATOM   4808  CE2 TYR    79      37.388  72.599  18.950  1.00 45.69      B   
ATOM   4809  HE2 TYR    79      38.026  71.752  19.155  1.00  0.00      B   
ATOM   4810  CZ  TYR    79      36.406  72.515  17.970  1.00 47.28      B   
ATOM   4811  OH  TYR    79      36.237  71.344  17.262  1.00 47.02      B   
ATOM   4812  HH  TYR    79      36.885  70.710  17.578  1.00  0.00      B   
ATOM   4813  C   TYR    79      35.952  77.288  22.336  1.00 40.06      B   
ATOM   4814  O   TYR    79      36.788  77.517  23.204  1.00 39.03      B   
ATOM   4815  N   ILE    80      34.984  78.146  22.030  1.00 40.00      B   
ATOM   4816  HN  ILE    80      34.321  77.969  21.306  1.00  0.00      B   
ATOM   4817  CA  ILE    80      34.843  79.408  22.748  1.00 39.71      B   
ATOM   4818  HA  ILE    80      35.759  79.966  22.623  1.00  0.00      B   
ATOM   4819  CB  ILE    80      33.637  80.228  22.208  1.00 40.96      B   
ATOM   4820  HB  ILE    80      32.737  79.577  22.165  1.00  0.00      B   
ATOM   4821  CG2 ILE    80      33.359  81.415  23.115  1.00 40.71      B   
ATOM   4822 HG21 ILE    80      34.309  81.926  23.378  1.00  0.00      B   
ATOM   4823 HG22 ILE    80      32.871  81.069  24.052  1.00  0.00      B   
ATOM   4824 HG23 ILE    80      32.698  82.141  22.595  1.00  0.00      B   
ATOM   4825  CG1 ILE    80      33.921  80.696  20.778  1.00 40.87      B   
ATOM   4826 HG11 ILE    80      33.045  81.274  20.414  1.00  0.00      B   
ATOM   4827 HG12 ILE    80      34.055  79.802  20.133  1.00  0.00      B   
ATOM   4828  CD1 ILE    80      35.150  81.562  20.660  1.00 42.92      B   
ATOM   4829  HD1 ILE    80      35.986  81.119  21.241  1.00  0.00      B   
ATOM   4830  HD2 ILE    80      34.938  82.577  21.059  1.00  0.00      B   
ATOM   4831  HD3 ILE    80      35.458  81.637  19.595  1.00  0.00      B   
ATOM   4832  C   ILE    80      34.599  79.096  24.227  1.00 39.74      B   
ATOM   4833  O   ILE    80      35.015  79.848  25.114  1.00 38.19      B   
ATOM   4834  N   ASP    81      33.915  77.983  24.480  1.00 39.22      B   
ATOM   4835  HN  ASP    81      33.589  77.386  23.751  1.00  0.00      B   
ATOM   4836  CA  ASP    81      33.596  77.563  25.844  1.00 40.10      B   
ATOM   4837  HA  ASP    81      33.156  78.404  26.358  1.00  0.00      B   
ATOM   4838  CB  ASP    81      32.624  76.378  25.833  1.00 40.99      B   
ATOM   4839  HB1 ASP    81      32.617  75.909  26.839  1.00  0.00      B   
ATOM   4840  HB2 ASP    81      32.973  75.633  25.086  1.00  0.00      B   
ATOM   4841  CG  ASP    81      31.202  76.780  25.481  1.00 42.54      B   
ATOM   4842  OD1 ASP    81      30.891  77.991  25.476  1.00 43.64      B   
ATOM   4843  OD2 ASP    81      30.385  75.870  25.221  1.00 42.39      B   
ATOM   4844  C   ASP    81      34.831  77.172  26.648  1.00 39.44      B   
ATOM   4845  O   ASP    81      34.766  77.060  27.872  1.00 40.71      B   
ATOM   4846  N   THR    82      35.952  76.967  25.965  1.00 38.32      B   
ATOM   4847  HN  THR    82      35.999  77.071  24.974  1.00  0.00      B   
ATOM   4848  CA  THR    82      37.187  76.576  26.635  1.00 38.84      B   
ATOM   4849  HA  THR    82      36.925  76.079  27.557  1.00  0.00      B   
ATOM   4850  CB  THR    82      38.019  75.638  25.741  1.00 39.59      B   
ATOM   4851  HB  THR    82      37.353  74.911  25.231  1.00  0.00      B   
ATOM   4852  OG1 THR    82      38.958  74.925  26.550  1.00 47.93      B   
ATOM   4853  HG1 THR    82      39.448  74.358  25.949  1.00  0.00      B   
ATOM   4854  CG2 THR    82      38.786  76.424  24.702  1.00 37.28      B   
ATOM   4855 HG21 THR    82      39.265  77.311  25.171  1.00  0.00      B   
ATOM   4856 HG22 THR    82      38.094  76.774  23.906  1.00  0.00      B   
ATOM   4857 HG23 THR    82      39.579  75.786  24.256  1.00  0.00      B   
ATOM   4858  C   THR    82      38.057  77.768  27.049  1.00 37.94      B   
ATOM   4859  O   THR    82      39.118  77.601  27.651  1.00 36.05      B   
ATOM   4860  N   ILE    83      37.609  78.972  26.718  1.00 36.90      B   
ATOM   4861  HN  ILE    83      36.761  79.106  26.211  1.00  0.00      B   
ATOM   4862  CA  ILE    83      38.343  80.175  27.082  1.00 35.67      B   
ATOM   4863  HA  ILE    83      39.364  80.056  26.752  1.00  0.00      B   
ATOM   4864  CB  ILE    83      37.708  81.431  26.424  1.00 35.80      B   
ATOM   4865  HB  ILE    83      36.612  81.430  26.604  1.00  0.00      B   
ATOM   4866  CG2 ILE    83      38.321  82.696  27.018  1.00 31.01      B   
ATOM   4867 HG21 ILE    83      39.425  82.591  27.082  1.00  0.00      B   
ATOM   4868 HG22 ILE    83      37.921  82.866  28.040  1.00  0.00      B   
ATOM   4869 HG23 ILE    83      38.085  83.568  26.373  1.00  0.00      B   
ATOM   4870  CG1 ILE    83      37.908  81.374  24.904  1.00 35.45      B   
ATOM   4871 HG11 ILE    83      37.412  80.458  24.520  1.00  0.00      B   
ATOM   4872 HG12 ILE    83      38.997  81.307  24.697  1.00  0.00      B   
ATOM   4873  CD1 ILE    83      37.346  82.580  24.142  1.00 37.79      B   
ATOM   4874  HD1 ILE    83      37.623  83.523  24.661  1.00  0.00      B   
ATOM   4875  HD2 ILE    83      36.238  82.515  24.095  1.00  0.00      B   
ATOM   4876  HD3 ILE    83      37.763  82.606  23.112  1.00  0.00      B   
ATOM   4877  C   ILE    83      38.295  80.319  28.605  1.00 36.92      B   
ATOM   4878  O   ILE    83      37.214  80.441  29.176  1.00 35.42      B   
ATOM   4879  N   ASP    84      39.465  80.301  29.246  1.00 39.12      B   
ATOM   4880  HN  ASP    84      40.326  80.214  28.752  1.00  0.00      B   
ATOM   4881  CA  ASP    84      39.583  80.407  30.708  1.00 40.87      B   
ATOM   4882  HA  ASP    84      38.602  80.254  31.131  1.00  0.00      B   
ATOM   4883  CB  ASP    84      40.567  79.370  31.271  1.00 46.06      B   
ATOM   4884  HB1 ASP    84      40.659  79.522  32.367  1.00  0.00      B   
ATOM   4885  HB2 ASP    84      41.560  79.524  30.797  1.00  0.00      B   
ATOM   4886  CG  ASP    84      40.142  77.952  31.025  1.00 50.42      B   
ATOM   4887  OD1 ASP    84      38.924  77.688  30.960  1.00 56.11      B   
ATOM   4888  OD2 ASP    84      41.041  77.094  30.918  1.00 53.71      B   
ATOM   4889  C   ASP    84      40.100  81.751  31.171  1.00 39.06      B   
ATOM   4890  O   ASP    84      40.120  82.030  32.372  1.00 38.92      B   
ATOM   4891  N   LYS    85      40.573  82.565  30.240  1.00 37.05      B   
ATOM   4892  HN  LYS    85      40.585  82.332  29.270  1.00  0.00      B   
ATOM   4893  CA  LYS    85      41.104  83.861  30.613  1.00 35.85      B   
ATOM   4894  HA  LYS    85      40.416  84.321  31.307  1.00  0.00      B   
ATOM   4895  CB  LYS    85      42.482  83.697  31.255  1.00 36.86      B   
ATOM   4896  HB1 LYS    85      43.175  83.287  30.489  1.00  0.00      B   
ATOM   4897  HB2 LYS    85      42.392  82.967  32.087  1.00  0.00      B   
ATOM   4898  CG  LYS    85      43.087  84.980  31.808  1.00 37.29      B   
ATOM   4899  HG1 LYS    85      42.384  85.428  32.543  1.00  0.00      B   
ATOM   4900  HG2 LYS    85      43.242  85.699  30.976  1.00  0.00      B   
ATOM   4901  CD  LYS    85      44.424  84.706  32.494  1.00 41.00      B   
ATOM   4902  HD1 LYS    85      45.114  84.224  31.769  1.00  0.00      B   
ATOM   4903  HD2 LYS    85      44.262  84.016  33.349  1.00  0.00      B   
ATOM   4904  CE  LYS    85      45.056  85.996  33.005  1.00 43.63      B   
ATOM   4905  HE1 LYS    85      45.221  86.692  32.155  1.00  0.00      B   
ATOM   4906  HE2 LYS    85      46.023  85.766  33.502  1.00  0.00      B   
ATOM   4907  NZ  LYS    85      44.192  86.699  34.003  1.00 45.46      B   
ATOM   4908  HZ1 LYS    85      43.820  86.010  34.687  1.00  0.00      B   
ATOM   4909  HZ2 LYS    85      43.400  87.161  33.512  1.00  0.00      B   
ATOM   4910  HZ3 LYS    85      44.754  87.417  34.504  1.00  0.00      B   
ATOM   4911  C   LYS    85      41.210  84.809  29.430  1.00 35.57      B   
ATOM   4912  O   LYS    85      41.598  84.425  28.324  1.00 33.44      B   
ATOM   4913  N   ILE    86      40.853  86.057  29.688  1.00 32.76      B   
ATOM   4914  HN  ILE    86      40.511  86.333  30.583  1.00  0.00      B   
ATOM   4915  CA  ILE    86      40.932  87.106  28.691  1.00 32.23      B   
ATOM   4916  HA  ILE    86      41.561  86.747  27.889  1.00  0.00      B   
ATOM   4917  CB  ILE    86      39.544  87.493  28.138  1.00 32.06      B   
ATOM   4918  HB  ILE    86      38.845  87.678  28.981  1.00  0.00      B   
ATOM   4919  CG2 ILE    86      39.665  88.759  27.284  1.00 33.82      B   
ATOM   4920 HG21 ILE    86      40.542  88.682  26.607  1.00  0.00      B   
ATOM   4921 HG22 ILE    86      39.799  89.646  27.939  1.00  0.00      B   
ATOM   4922 HG23 ILE    86      38.750  88.887  26.666  1.00  0.00      B   
ATOM   4923  CG1 ILE    86      38.964  86.327  27.332  1.00 30.46      B   
ATOM   4924 HG11 ILE    86      38.840  85.459  28.013  1.00  0.00      B   
ATOM   4925 HG12 ILE    86      39.687  86.059  26.534  1.00  0.00      B   
ATOM   4926  CD1 ILE    86      37.619  86.622  26.681  1.00 30.95      B   
ATOM   4927  HD1 ILE    86      37.640  87.622  26.197  1.00  0.00      B   
ATOM   4928  HD2 ILE    86      36.818  86.617  27.450  1.00  0.00      B   
ATOM   4929  HD3 ILE    86      37.399  85.857  25.906  1.00  0.00      B   
ATOM   4930  C   ILE    86      41.512  88.315  29.400  1.00 31.45      B   
ATOM   4931  O   ILE    86      41.009  88.723  30.451  1.00 31.37      B   
ATOM   4932  N   LYS    87      42.583  88.865  28.845  1.00 32.43      B   
ATOM   4933  HN  LYS    87      43.010  88.497  28.024  1.00  0.00      B   
ATOM   4934  CA  LYS    87      43.195  90.052  29.420  1.00 33.27      B   
ATOM   4935  HA  LYS    87      42.493  90.478  30.121  1.00  0.00      B   
ATOM   4936  CB  LYS    87      44.508  89.724  30.125  1.00 37.12      B   
ATOM   4937  HB1 LYS    87      45.203  89.263  29.391  1.00  0.00      B   
ATOM   4938  HB2 LYS    87      44.305  88.993  30.936  1.00  0.00      B   
ATOM   4939  CG  LYS    87      45.178  90.954  30.730  1.00 43.23      B   
ATOM   4940  HG1 LYS    87      44.480  91.427  31.452  1.00  0.00      B   
ATOM   4941  HG2 LYS    87      45.402  91.679  29.919  1.00  0.00      B   
ATOM   4942  CD  LYS    87      46.470  90.602  31.449  1.00 50.91      B   
ATOM   4943  HD1 LYS    87      47.165  90.113  30.733  1.00  0.00      B   
ATOM   4944  HD2 LYS    87      46.247  89.893  32.275  1.00  0.00      B   
ATOM   4945  CE  LYS    87      47.136  91.846  32.023  1.00 55.43      B   
ATOM   4946  HE1 LYS    87      46.468  92.315  32.777  1.00  0.00      B   
ATOM   4947  HE2 LYS    87      47.355  92.566  31.206  1.00  0.00      B   
ATOM   4948  NZ  LYS    87      48.426  91.518  32.699  1.00 60.80      B   
ATOM   4949  HZ1 LYS    87      48.975  90.867  32.101  1.00  0.00      B   
ATOM   4950  HZ2 LYS    87      48.232  91.066  33.615  1.00  0.00      B   
ATOM   4951  HZ3 LYS    87      48.969  92.391  32.851  1.00  0.00      B   
ATOM   4952  C   LYS    87      43.463  91.059  28.313  1.00 32.57      B   
ATOM   4953  O   LYS    87      44.072  90.732  27.302  1.00 32.53      B   
ATOM   4954  N   VAL    88      42.981  92.278  28.507  1.00 30.93      B   
ATOM   4955  HN  VAL    88      42.456  92.517  29.320  1.00  0.00      B   
ATOM   4956  CA  VAL    88      43.187  93.345  27.546  1.00 29.70      B   
ATOM   4957  HA  VAL    88      43.621  92.911  26.657  1.00  0.00      B   
ATOM   4958  CB  VAL    88      41.848  94.059  27.195  1.00 29.92      B   
ATOM   4959  HB  VAL    88      41.346  94.383  28.131  1.00  0.00      B   
ATOM   4960  CG1 VAL    88      42.117  95.279  26.312  1.00 30.84      B   
ATOM   4961 HG11 VAL    88      42.841  95.018  25.511  1.00  0.00      B   
ATOM   4962 HG12 VAL    88      42.547  96.101  26.923  1.00  0.00      B   
ATOM   4963 HG13 VAL    88      41.171  95.619  25.839  1.00  0.00      B   
ATOM   4964  CG2 VAL    88      40.914  93.096  26.480  1.00 28.73      B   
ATOM   4965 HG21 VAL    88      40.907  92.114  27.000  1.00  0.00      B   
ATOM   4966 HG22 VAL    88      41.257  92.942  25.435  1.00  0.00      B   
ATOM   4967 HG23 VAL    88      39.880  93.504  26.479  1.00  0.00      B   
ATOM   4968  C   VAL    88      44.141  94.348  28.177  1.00 30.10      B   
ATOM   4969  O   VAL    88      44.030  94.651  29.365  1.00 31.46      B   
ATOM   4970  N   GLU    89      45.098  94.828  27.391  1.00 29.81      B   
ATOM   4971  HN  GLU    89      45.201  94.530  26.445  1.00  0.00      B   
ATOM   4972  CA  GLU    89      46.058  95.818  27.852  1.00 31.81      B   
ATOM   4973  HA  GLU    89      45.737  96.166  28.822  1.00  0.00      B   
ATOM   4974  CB  GLU    89      47.463  95.219  27.943  1.00 33.28      B   
ATOM   4975  HB1 GLU    89      48.163  96.008  28.291  1.00  0.00      B   
ATOM   4976  HB2 GLU    89      47.773  94.887  26.929  1.00  0.00      B   
ATOM   4977  CG  GLU    89      47.557  94.035  28.891  1.00 40.43      B   
ATOM   4978  HG1 GLU    89      46.961  93.193  28.477  1.00  0.00      B   
ATOM   4979  HG2 GLU    89      47.139  94.328  29.877  1.00  0.00      B   
ATOM   4980  CD  GLU    89      48.982  93.561  29.094  1.00 45.48      B   
ATOM   4981  OE1 GLU    89      49.776  94.308  29.703  1.00 48.44      B   
ATOM   4982  OE2 GLU    89      49.309  92.445  28.640  1.00 49.91      B   
ATOM   4983  C   GLU    89      46.046  96.952  26.839  1.00 31.27      B   
ATOM   4984  O   GLU    89      46.173  96.718  25.637  1.00 31.30      B   
ATOM   4985  N   TRP    90      45.884  98.177  27.321  1.00 30.00      B   
ATOM   4986  HN  TRP    90      45.789  98.362  28.297  1.00  0.00      B   
ATOM   4987  CA  TRP    90      45.838  99.331  26.434  1.00 30.00      B   
ATOM   4988  HA  TRP    90      45.442  99.010  25.482  1.00  0.00      B   
ATOM   4989  CB  TRP    90      44.949 100.419  27.045  1.00 30.22      B   
ATOM   4990  HB1 TRP    90      45.158 101.388  26.543  1.00  0.00      B   
ATOM   4991  HB2 TRP    90      45.178 100.513  28.128  1.00  0.00      B   
ATOM   4992  CG  TRP    90      43.496 100.095  26.885  1.00 28.93      B   
ATOM   4993  CD2 TRP    90      42.705  99.263  27.738  1.00 31.19      B   
ATOM   4994  CD1 TRP    90      42.680 100.479  25.860  1.00 29.13      B   
ATOM   4995  HD1 TRP    90      42.976 101.119  25.041  1.00  0.00      B   
ATOM   4996  NE1 TRP    90      41.425  99.935  26.020  1.00 30.76      B   
ATOM   4997  HE1 TRP    90      40.667 100.064  25.418  1.00  0.00      B   
ATOM   4998  CE2 TRP    90      41.414  99.182  27.164  1.00 29.91      B   
ATOM   4999  CE3 TRP    90      42.961  98.573  28.934  1.00 28.85      B   
ATOM   5000  HE3 TRP    90      43.930  98.603  29.409  1.00  0.00      B   
ATOM   5001  CZ2 TRP    90      40.384  98.443  27.744  1.00 30.03      B   
ATOM   5002  HZ2 TRP    90      39.399  98.383  27.305  1.00  0.00      B   
ATOM   5003  CZ3 TRP    90      41.937  97.840  29.509  1.00 29.22      B   
ATOM   5004  HZ3 TRP    90      42.119  97.306  30.430  1.00  0.00      B   
ATOM   5005  CH2 TRP    90      40.662  97.779  28.914  1.00 32.32      B   
ATOM   5006  HH2 TRP    90      39.885  97.196  29.388  1.00  0.00      B   
ATOM   5007  C   TRP    90      47.240  99.837  26.173  1.00 30.24      B   
ATOM   5008  O   TRP    90      47.963 100.204  27.098  1.00 29.19      B   
ATOM   5009  N   LEU    91      47.603  99.853  24.893  1.00 30.73      B   
ATOM   5010  HN  LEU    91      46.971  99.592  24.169  1.00  0.00      B   
ATOM   5011  CA  LEU    91      48.931 100.249  24.452  1.00 32.22      B   
ATOM   5012  HA  LEU    91      49.659  99.681  25.012  1.00  0.00      B   
ATOM   5013  CB  LEU    91      49.072  99.975  22.959  1.00 31.91      B   
ATOM   5014  HB1 LEU    91      50.118 100.198  22.662  1.00  0.00      B   
ATOM   5015  HB2 LEU    91      48.388 100.661  22.415  1.00  0.00      B   
ATOM   5016  CG  LEU    91      48.749  98.540  22.534  1.00 33.59      B   
ATOM   5017  HG  LEU    91      47.677  98.323  22.732  1.00  0.00      B   
ATOM   5018  CD1 LEU    91      49.039  98.377  21.044  1.00 33.85      B   
ATOM   5019 HD11 LEU    91      50.017  98.840  20.792  1.00  0.00      B   
ATOM   5020 HD12 LEU    91      48.247  98.878  20.448  1.00  0.00      B   
ATOM   5021 HD13 LEU    91      49.079  97.299  20.782  1.00  0.00      B   
ATOM   5022  CD2 LEU    91      49.582  97.563  23.347  1.00 34.80      B   
ATOM   5023 HD21 LEU    91      49.569  97.850  24.420  1.00  0.00      B   
ATOM   5024 HD22 LEU    91      50.634  97.574  22.990  1.00  0.00      B   
ATOM   5025 HD23 LEU    91      49.165  96.538  23.249  1.00  0.00      B   
ATOM   5026  C   LEU    91      49.305 101.691  24.744  1.00 33.81      B   
ATOM   5027  O   LEU    91      50.481 102.005  24.908  1.00 33.78      B   
ATOM   5028  N   ALA    92      48.306 102.561  24.817  1.00 34.32      B   
ATOM   5029  HN  ALA    92      47.353 102.296  24.694  1.00  0.00      B   
ATOM   5030  CA  ALA    92      48.558 103.968  25.087  1.00 37.00      B   
ATOM   5031  HA  ALA    92      49.267 104.330  24.356  1.00  0.00      B   
ATOM   5032  CB  ALA    92      47.253 104.758  25.003  1.00 37.66      B   
ATOM   5033  HB1 ALA    92      46.445 104.218  25.542  1.00  0.00      B   
ATOM   5034  HB2 ALA    92      46.952 104.880  23.941  1.00  0.00      B   
ATOM   5035  HB3 ALA    92      47.386 105.757  25.471  1.00  0.00      B   
ATOM   5036  C   ALA    92      49.223 104.175  26.447  1.00 38.85      B   
ATOM   5037  O   ALA    92      49.789 105.239  26.706  1.00 38.47      B   
ATOM   5038  N   LEU    93      49.153 103.163  27.312  1.00 39.97      B   
ATOM   5039  HN  LEU    93      48.687 102.309  27.094  1.00  0.00      B   
ATOM   5040  CA  LEU    93      49.760 103.251  28.639  1.00 43.76      B   
ATOM   5041  HA  LEU    93      49.650 104.267  28.988  1.00  0.00      B   
ATOM   5042  CB  LEU    93      49.089 102.279  29.617  1.00 42.75      B   
ATOM   5043  HB1 LEU    93      49.701 102.267  30.542  1.00  0.00      B   
ATOM   5044  HB2 LEU    93      49.115 101.272  29.153  1.00  0.00      B   
ATOM   5045  CG  LEU    93      47.640 102.552  30.032  1.00 41.12      B   
ATOM   5046  HG  LEU    93      46.978 102.482  29.144  1.00  0.00      B   
ATOM   5047  CD1 LEU    93      47.213 101.528  31.070  1.00 41.11      B   
ATOM   5048 HD11 LEU    93      48.010 101.402  31.834  1.00  0.00      B   
ATOM   5049 HD12 LEU    93      47.032 100.546  30.581  1.00  0.00      B   
ATOM   5050 HD13 LEU    93      46.286 101.869  31.578  1.00  0.00      B   
ATOM   5051  CD2 LEU    93      47.514 103.959  30.600  1.00 40.58      B   
ATOM   5052 HD21 LEU    93      48.059 104.682  29.955  1.00  0.00      B   
ATOM   5053 HD22 LEU    93      47.951 103.995  31.621  1.00  0.00      B   
ATOM   5054 HD23 LEU    93      46.444 104.256  30.640  1.00  0.00      B   
ATOM   5055  C   LEU    93      51.246 102.937  28.563  1.00 47.60      B   
ATOM   5056  O   LEU    93      51.985 103.138  29.529  1.00 49.07      B   
ATOM   5057  N   GLU    94      51.677 102.432  27.412  1.00 50.70      B   
ATOM   5058  HN  GLU    94      51.066 102.261  26.644  1.00  0.00      B   
ATOM   5059  CA  GLU    94      53.082 102.098  27.208  1.00 54.16      B   
ATOM   5060  HA  GLU    94      53.546 101.989  28.176  1.00  0.00      B   
ATOM   5061  CB  GLU    94      53.209 100.798  26.406  1.00 56.24      B   
ATOM   5062  HB1 GLU    94      54.287 100.551  26.306  1.00  0.00      B   
ATOM   5063  HB2 GLU    94      52.783 100.966  25.395  1.00  0.00      B   
ATOM   5064  CG  GLU    94      52.498  99.612  27.039  1.00 61.40      B   
ATOM   5065  HG1 GLU    94      51.426  99.867  27.177  1.00  0.00      B   
ATOM   5066  HG2 GLU    94      52.955  99.406  28.030  1.00  0.00      B   
ATOM   5067  CD  GLU    94      52.585  98.346  26.200  1.00 64.87      B   
ATOM   5068  OE1 GLU    94      51.901  97.354  26.544  1.00 66.46      B   
ATOM   5069  OE2 GLU    94      53.338  98.342  25.201  1.00 66.71      B   
ATOM   5070  C   GLU    94      53.773 103.233  26.463  1.00 53.85      B   
ATOM   5071  O   GLU    94      54.984 103.410  26.572  1.00 54.91      B   
ATOM   5072  N   SER    95      52.993 104.013  25.717  1.00 54.99      B   
ATOM   5073  HN  SER    95      52.009 103.873  25.650  1.00  0.00      B   
ATOM   5074  CA  SER    95      53.539 105.123  24.950  1.00 55.08      B   
ATOM   5075  HA  SER    95      54.010 105.810  25.637  1.00  0.00      B   
ATOM   5076  CB  SER    95      54.557 104.600  23.932  1.00 55.10      B   
ATOM   5077  HB1 SER    95      54.287 103.565  23.633  1.00  0.00      B   
ATOM   5078  HB2 SER    95      55.572 104.602  24.386  1.00  0.00      B   
ATOM   5079  OG  SER    95      54.581 105.417  22.767  1.00 52.37      B   
ATOM   5080  HG1 SER    95      55.236 105.027  22.184  1.00  0.00      B   
ATOM   5081  C   SER    95      52.484 105.904  24.193  1.00 56.34      B   
ATOM   5082  O   SER    95      51.418 105.376  23.871  1.00 56.44      B   
ATOM   5083  N   GLU    96      52.779 107.166  23.902  1.00 56.90      B   
ATOM   5084  HN  GLU    96      53.618 107.612  24.207  1.00  0.00      B   
ATOM   5085  CA  GLU    96      51.863 107.964  23.104  1.00 59.15      B   
ATOM   5086  HA  GLU    96      50.901 107.951  23.596  1.00  0.00      B   
ATOM   5087  CB  GLU    96      52.355 109.403  22.952  1.00 63.54      B   
ATOM   5088  HB1 GLU    96      51.664 109.933  22.264  1.00  0.00      B   
ATOM   5089  HB2 GLU    96      53.366 109.374  22.494  1.00  0.00      B   
ATOM   5090  CG  GLU    96      52.445 110.205  24.233  1.00 70.27      B   
ATOM   5091  HG1 GLU    96      53.092 109.665  24.957  1.00  0.00      B   
ATOM   5092  HG2 GLU    96      51.428 110.316  24.666  1.00  0.00      B   
ATOM   5093  CD  GLU    96      53.027 111.588  23.995  1.00 75.18      B   
ATOM   5094  OE1 GLU    96      52.466 112.339  23.167  1.00 77.86      B   
ATOM   5095  OE2 GLU    96      54.048 111.922  24.636  1.00 78.83      B   
ATOM   5096  C   GLU    96      51.984 107.255  21.761  1.00 57.56      B   
ATOM   5097  O   GLU    96      52.183 106.042  21.714  1.00 59.09      B   
ATOM   5098  N   MET    97      51.892 107.994  20.667  1.00 54.52      B   
ATOM   5099  HN  MET    97      51.744 108.980  20.688  1.00  0.00      B   
ATOM   5100  CA  MET    97      52.009 107.369  19.359  1.00 50.13      B   
ATOM   5101  HA  MET    97      51.903 108.139  18.608  1.00  0.00      B   
ATOM   5102  CB  MET    97      53.370 106.672  19.222  1.00 49.69      B   
ATOM   5103  HB1 MET    97      53.507 106.382  18.159  1.00  0.00      B   
ATOM   5104  HB2 MET    97      53.357 105.754  19.847  1.00  0.00      B   
ATOM   5105  CG  MET    97      54.565 107.521  19.644  1.00 49.47      B   
ATOM   5106  HG1 MET    97      55.491 107.036  19.272  1.00  0.00      B   
ATOM   5107  HG2 MET    97      54.605 107.546  20.753  1.00  0.00      B   
ATOM   5108  SD  MET    97      54.471 109.207  19.007  1.00 44.45      B   
ATOM   5109  CE  MET    97      54.576 110.135  20.517  1.00 50.58      B   
ATOM   5110  HE1 MET    97      55.376 109.740  21.179  1.00  0.00      B   
ATOM   5111  HE2 MET    97      53.614 110.079  21.070  1.00  0.00      B   
ATOM   5112  HE3 MET    97      54.806 111.200  20.297  1.00  0.00      B   
ATOM   5113  C   MET    97      50.890 106.352  19.178  1.00 46.55      B   
ATOM   5114  O   MET    97      50.542 105.999  18.051  1.00 48.28      B   
ATOM   5115  N   TYR    98      50.344 105.872  20.292  1.00 44.21      B   
ATOM   5116  HN  TYR    98      50.663 106.147  21.195  1.00  0.00      B   
ATOM   5117  CA  TYR    98      49.244 104.914  20.271  1.00 40.99      B   
ATOM   5118  HA  TYR    98      49.205 104.474  19.286  1.00  0.00      B   
ATOM   5119  CB  TYR    98      49.440 103.825  21.329  1.00 40.61      B   
ATOM   5120  HB1 TYR    98      48.469 103.315  21.507  1.00  0.00      B   
ATOM   5121  HB2 TYR    98      49.801 104.295  22.268  1.00  0.00      B   
ATOM   5122  CG  TYR    98      50.438 102.755  20.960  1.00 40.84      B   
ATOM   5123  CD1 TYR    98      51.489 102.433  21.816  1.00 39.24      B   
ATOM   5124  HD1 TYR    98      51.599 102.972  22.746  1.00  0.00      B   
ATOM   5125  CD2 TYR    98      50.320 102.045  19.765  1.00 41.18      B   
ATOM   5126  HD2 TYR    98      49.514 102.278  19.085  1.00  0.00      B   
ATOM   5127  CE1 TYR    98      52.399 101.430  21.495  1.00 41.05      B   
ATOM   5128  HE1 TYR    98      53.208 101.195  22.170  1.00  0.00      B   
ATOM   5129  CE2 TYR    98      51.227 101.039  19.434  1.00 40.80      B   
ATOM   5130  HE2 TYR    98      51.124 100.498  18.505  1.00  0.00      B   
ATOM   5131  CZ  TYR    98      52.262 100.738  20.307  1.00 40.70      B   
ATOM   5132  OH  TYR    98      53.154  99.737  19.993  1.00 43.08      B   
ATOM   5133  HH  TYR    98      52.904  99.374  19.140  1.00  0.00      B   
ATOM   5134  C   TYR    98      47.939 105.632  20.563  1.00 39.28      B   
ATOM   5135  O   TYR    98      47.883 106.520  21.414  1.00 41.09      B   
ATOM   5136  N   ASP    99      46.894 105.246  19.843  1.00 37.21      B   
ATOM   5137  HN  ASP    99      46.968 104.548  19.135  1.00  0.00      B   
ATOM   5138  CA  ASP    99      45.572 105.816  20.040  1.00 35.74      B   
ATOM   5139  HA  ASP    99      45.670 106.887  20.127  1.00  0.00      B   
ATOM   5140  CB  ASP    99      44.688 105.447  18.841  1.00 35.55      B   
ATOM   5141  HB1 ASP    99      44.524 104.348  18.841  1.00  0.00      B   
ATOM   5142  HB2 ASP    99      45.212 105.738  17.906  1.00  0.00      B   
ATOM   5143  CG  ASP    99      43.334 106.132  18.864  1.00 36.89      B   
ATOM   5144  OD1 ASP    99      42.500 105.795  19.733  1.00 34.68      B   
ATOM   5145  OD2 ASP    99      43.096 107.009  17.999  1.00 36.90      B   
ATOM   5146  C   ASP    99      45.080 105.148  21.335  1.00 35.56      B   
ATOM   5147  O   ASP    99      45.539 104.059  21.689  1.00 33.23      B   
ATOM   5148  N   THR   100      44.177 105.801  22.061  1.00 32.99      B   
ATOM   5149  HN  THR   100      43.811 106.689  21.796  1.00  0.00      B   
ATOM   5150  CA  THR   100      43.675 105.226  23.305  1.00 30.21      B   
ATOM   5151  HA  THR   100      44.522 104.885  23.881  1.00  0.00      B   
ATOM   5152  CB  THR   100      42.873 106.271  24.100  1.00 31.43      B   
ATOM   5153  HB  THR   100      42.304 105.772  24.913  1.00  0.00      B   
ATOM   5154  OG1 THR   100      41.952 106.939  23.229  1.00 31.01      B   
ATOM   5155  HG1 THR   100      41.484 107.575  23.776  1.00  0.00      B   
ATOM   5156  CG2 THR   100      43.819 107.290  24.710  1.00 29.49      B   
ATOM   5157 HG21 THR   100      44.573 107.609  23.958  1.00  0.00      B   
ATOM   5158 HG22 THR   100      44.350 106.842  25.576  1.00  0.00      B   
ATOM   5159 HG23 THR   100      43.249 108.185  25.041  1.00  0.00      B   
ATOM   5160  C   THR   100      42.811 104.004  23.032  1.00 30.49      B   
ATOM   5161  O   THR   100      42.402 103.293  23.949  1.00 31.50      B   
ATOM   5162  N   ARG   101      42.536 103.759  21.758  1.00 28.90      B   
ATOM   5163  HN  ARG   101      42.865 104.341  21.018  1.00  0.00      B   
ATOM   5164  CA  ARG   101      41.730 102.613  21.372  1.00 28.84      B   
ATOM   5165  HA  ARG   101      41.074 102.369  22.194  1.00  0.00      B   
ATOM   5166  CB  ARG   101      40.915 102.945  20.117  1.00 31.94      B   
ATOM   5167  HB1 ARG   101      40.484 102.001  19.720  1.00  0.00      B   
ATOM   5168  HB2 ARG   101      41.603 103.374  19.358  1.00  0.00      B   
ATOM   5169  CG  ARG   101      39.775 103.933  20.348  1.00 34.13      B   
ATOM   5170  HG1 ARG   101      40.161 104.811  20.908  1.00  0.00      B   
ATOM   5171  HG2 ARG   101      38.982 103.442  20.952  1.00  0.00      B   
ATOM   5172  CD  ARG   101      39.178 104.406  19.022  1.00 37.23      B   
ATOM   5173  HD1 ARG   101      38.227 104.948  19.211  1.00  0.00      B   
ATOM   5174  HD2 ARG   101      38.994 103.532  18.361  1.00  0.00      B   
ATOM   5175  NE  ARG   101      40.076 105.317  18.316  1.00 36.50      B   
ATOM   5176  HE  ARG   101      40.944 105.547  18.753  1.00  0.00      B   
ATOM   5177  CZ  ARG   101      39.815 105.860  17.129  1.00 38.16      B   
ATOM   5178  NH1 ARG   101      38.679 105.584  16.499  1.00 39.55      B   
ATOM   5179 HH11 ARG   101      38.014 104.966  16.916  1.00  0.00      B   
ATOM   5180 HH12 ARG   101      38.490 105.995  15.607  1.00  0.00      B   
ATOM   5181  NH2 ARG   101      40.687 106.692  16.577  1.00 38.83      B   
ATOM   5182 HH21 ARG   101      41.538 106.911  17.053  1.00  0.00      B   
ATOM   5183 HH22 ARG   101      40.492 107.101  15.685  1.00  0.00      B   
ATOM   5184  C   ARG   101      42.622 101.405  21.093  1.00 27.09      B   
ATOM   5185  O   ARG   101      42.131 100.297  20.947  1.00 29.71      B   
ATOM   5186  N   ASP   102      43.932 101.628  21.028  1.00 28.60      B   
ATOM   5187  HN  ASP   102      44.323 102.533  21.179  1.00  0.00      B   
ATOM   5188  CA  ASP   102      44.884 100.557  20.732  1.00 28.25      B   
ATOM   5189  HA  ASP   102      44.485  99.961  19.925  1.00  0.00      B   
ATOM   5190  CB  ASP   102      46.230 101.167  20.336  1.00 28.62      B   
ATOM   5191  HB1 ASP   102      46.954 100.348  20.137  1.00  0.00      B   
ATOM   5192  HB2 ASP   102      46.606 101.791  21.174  1.00  0.00      B
[truncated: 787,869 more chars]
