# Supplementary material for: Modelling multi-protein complexes using PELDOR distance measurements for rigid body minimisation experiments using XPLOR-NIH
Source: Methods. 2014 Dec;70(2-3):139–53. doi: 10.1016/j.ymeth.2014.10.028 (PMC4274318; doi:10.1016/j.ymeth.2014.10.028)
Supplement: Supplementary data 2 — This file contains supplementary data. [file mmc2.zip › RES/noencsvdw.pdb]

REMARK FILENAME="/homes/cmhammond/xplor_work/Methods/RES/noencsvdw.pdb"
REMARK  TOPH22.pep -MACRO for protein sequence
REMARK DATE:19-Feb-14  16:25:00       created by user: cmhammond
ATOM      1  N   ASP     4      32.298  71.621  49.001  1.00 80.93      A   
ATOM      2  HT1 ASP     4      31.477  71.755  49.626  1.00  0.00      A   
ATOM      3  HT2 ASP     4      33.123  71.339  49.569  1.00  0.00      A   
ATOM      4  HT3 ASP     4      32.086  70.878  48.306  1.00  0.00      A   
ATOM      5  CA  ASP     4      32.596  72.898  48.290  1.00 80.65      A   
ATOM      6  HA  ASP     4      33.601  72.834  47.901  1.00  0.00      A   
ATOM      7  CB  ASP     4      31.595  73.120  47.157  1.00 81.57      A   
ATOM      8  HB1 ASP     4      31.760  74.129  46.721  1.00  0.00      A   
ATOM      9  HB2 ASP     4      30.565  73.064  47.568  1.00  0.00      A   
ATOM     10  CG  ASP     4      31.728  72.094  46.054  1.00 82.30      A   
ATOM     11  OD1 ASP     4      31.522  70.892  46.331  1.00 82.48      A   
ATOM     12  OD2 ASP     4      32.043  72.490  44.911  1.00 83.10      A   
ATOM     13  C   ASP     4      32.551  74.084  49.243  1.00 80.15      A   
ATOM     14  O   ASP     4      32.450  75.234  48.814  1.00 80.10      A   
ATOM     15  N   GLN     5      32.623  73.791  50.537  1.00 79.63      A   
ATOM     16  HN  GLN     5      32.696  72.852  50.865  1.00  0.00      A   
ATOM     17  CA  GLN     5      32.599  74.826  51.560  1.00 79.31      A   
ATOM     18  HA  GLN     5      31.683  75.388  51.452  1.00  0.00      A   
ATOM     19  CB  GLN     5      32.676  74.186  52.947  1.00 79.69      A   
ATOM     20  HB1 GLN     5      33.590  73.557  52.992  1.00  0.00      A   
ATOM     21  HB2 GLN     5      31.785  73.537  53.082  1.00  0.00      A   
ATOM     22  CG  GLN     5      32.721  75.177  54.094  1.00 81.29      A   
ATOM     23  HG1 GLN     5      31.847  75.857  54.021  1.00  0.00      A   
ATOM     24  HG2 GLN     5      33.655  75.775  54.020  1.00  0.00      A   
ATOM     25  CD  GLN     5      32.691  74.495  55.446  1.00 82.39      A   
ATOM     26  OE1 GLN     5      33.542  73.659  55.752  1.00 83.27      A   
ATOM     27  NE2 GLN     5      31.705  74.850  56.265  1.00 82.92      A   
ATOM     28 HE21 GLN     5      31.035  75.533  55.974  1.00  0.00      A   
ATOM     29 HE22 GLN     5      31.634  74.433  57.171  1.00  0.00      A   
ATOM     30  C   GLN     5      33.770  75.787  51.361  1.00 78.67      A   
ATOM     31  O   GLN     5      33.750  76.916  51.851  1.00 78.74      A   
ATOM     32  N   GLU     6      34.785  75.326  50.638  1.00 77.66      A   
ATOM     33  HN  GLU     6      34.785  74.408  50.249  1.00  0.00      A   
ATOM     34  CA  GLU     6      35.967  76.137  50.366  1.00 77.00      A   
ATOM     35  HA  GLU     6      36.107  76.816  51.194  1.00  0.00      A   
ATOM     36  CB  GLU     6      37.192  75.239  50.197  1.00 77.89      A   
ATOM     37  HB1 GLU     6      38.076  75.883  50.007  1.00  0.00      A   
ATOM     38  HB2 GLU     6      37.029  74.583  49.316  1.00  0.00      A   
ATOM     39  CG  GLU     6      37.485  74.363  51.401  1.00 79.26      A   
ATOM     40  HG1 GLU     6      36.613  73.700  51.587  1.00  0.00      A   
ATOM     41  HG2 GLU     6      37.648  75.010  52.289  1.00  0.00      A   
ATOM     42  CD  GLU     6      38.714  73.498  51.203  1.00 80.18      A   
ATOM     43  OE1 GLU     6      39.820  74.059  51.052  1.00 80.65      A   
ATOM     44  OE2 GLU     6      38.571  72.256  51.197  1.00 81.39      A   
ATOM     45  C   GLU     6      35.769  76.973  49.106  1.00 75.98      A   
ATOM     46  O   GLU     6      36.186  78.129  49.043  1.00 76.20      A   
ATOM     47  N   ASN     7      35.128  76.379  48.104  1.00 74.82      A   
ATOM     48  HN  ASN     7      34.794  75.442  48.170  1.00  0.00      A   
ATOM     49  CA  ASN     7      34.873  77.063  46.845  1.00 73.75      A   
ATOM     50  HA  ASN     7      35.771  77.592  46.559  1.00  0.00      A   
ATOM     51  CB  ASN     7      34.485  76.046  45.768  1.00 74.42      A   
ATOM     52  HB1 ASN     7      34.216  76.589  44.837  1.00  0.00      A   
ATOM     53  HB2 ASN     7      33.605  75.466  46.118  1.00  0.00      A   
ATOM     54  CG  ASN     7      35.610  75.076  45.454  1.00 75.79      A   
ATOM     55  OD1 ASN     7      36.669  75.472  44.960  1.00 75.95      A   
ATOM     56  ND2 ASN     7      35.387  73.796  45.744  1.00 76.47      A   
ATOM     57 HD21 ASN     7      34.515  73.519  46.147  1.00  0.00      A   
ATOM     58 HD22 ASN     7      36.093  73.111  45.559  1.00  0.00      A   
ATOM     59  C   ASN     7      33.781  78.120  46.991  1.00 72.52      A   
ATOM     60  O   ASN     7      33.955  79.260  46.556  1.00 72.21      A   
ATOM     61  N   GLU     8      32.659  77.746  47.601  1.00 70.56      A   
ATOM     62  HN  GLU     8      32.516  76.822  47.946  1.00  0.00      A   
ATOM     63  CA  GLU     8      31.565  78.692  47.798  1.00 69.12      A   
ATOM     64  HA  GLU     8      31.279  79.077  46.831  1.00  0.00      A   
ATOM     65  CB  GLU     8      30.371  78.007  48.473  1.00 69.65      A   
ATOM     66  HB1 GLU     8      29.583  78.769  48.649  1.00  0.00      A   
ATOM     67  HB2 GLU     8      30.706  77.602  49.451  1.00  0.00      A   
ATOM     68  CG  GLU     8      29.767  76.867  47.661  1.00 70.22      A   
ATOM     69  HG1 GLU     8      30.507  76.041  47.593  1.00  0.00      A   
ATOM     70  HG2 GLU     8      29.537  77.235  46.639  1.00  0.00      A   
ATOM     71  CD  GLU     8      28.492  76.323  48.276  1.00 70.96      A   
ATOM     72  OE1 GLU     8      28.522  75.943  49.465  1.00 72.23      A   
ATOM     73  OE2 GLU     8      27.461  76.270  47.570  1.00 70.84      A   
ATOM     74  C   GLU     8      32.060  79.847  48.661  1.00 67.74      A   
ATOM     75  O   GLU     8      31.523  80.955  48.607  1.00 67.36      A   
ATOM     76  N   ASN     9      33.092  79.578  49.456  1.00 66.18      A   
ATOM     77  HN  ASN     9      33.506  78.672  49.499  1.00  0.00      A   
ATOM     78  CA  ASN     9      33.680  80.595  50.315  1.00 64.68      A   
ATOM     79  HA  ASN     9      32.878  81.177  50.744  1.00  0.00      A   
ATOM     80  CB  ASN     9      34.514  79.941  51.418  1.00 63.44      A   
ATOM     81  HB1 ASN     9      35.496  79.638  50.996  1.00  0.00      A   
ATOM     82  HB2 ASN     9      33.981  79.039  51.787  1.00  0.00      A   
ATOM     83  CG  ASN     9      34.761  80.871  52.593  1.00 62.96      A   
ATOM     84  OD1 ASN     9      33.824  81.280  53.284  1.00 60.75      A   
ATOM     85  ND2 ASN     9      36.025  81.211  52.825  1.00 62.24      A   
ATOM     86 HD21 ASN     9      36.246  81.821  53.585  1.00  0.00      A   
ATOM     87 HD22 ASN     9      36.753  80.857  52.239  1.00  0.00      A   
ATOM     88  C   ASN     9      34.569  81.464  49.429  1.00 64.79      A   
ATOM     89  O   ASN     9      34.641  82.682  49.602  1.00 64.37      A   
ATOM     90  N   GLU    10      35.248  80.822  48.480  1.00 64.40      A   
ATOM     91  HN  GLU    10      35.192  79.834  48.369  1.00  0.00      A   
ATOM     92  CA  GLU    10      36.119  81.523  47.540  1.00 63.86      A   
ATOM     93  HA  GLU    10      36.802  82.135  48.110  1.00  0.00      A   
ATOM     94  CB  GLU    10      36.894  80.525  46.677  1.00 66.05      A   
ATOM     95  HB1 GLU    10      37.335  81.072  45.816  1.00  0.00      A   
ATOM     96  HB2 GLU    10      36.181  79.764  46.293  1.00  0.00      A   
ATOM     97  CG  GLU    10      38.009  79.809  47.413  1.00 69.60      A   
ATOM     98  HG1 GLU    10      38.459  79.050  46.739  1.00  0.00      A   
ATOM     99  HG2 GLU    10      37.586  79.301  48.305  1.00  0.00      A   
ATOM    100  CD  GLU    10      39.099  80.758  47.868  1.00 71.90      A   
ATOM    101  OE1 GLU    10      39.703  81.426  47.000  1.00 73.70      A   
ATOM    102  OE2 GLU    10      39.354  80.837  49.091  1.00 73.09      A   
ATOM    103  C   GLU    10      35.276  82.425  46.647  1.00 61.76      A   
ATOM    104  O   GLU    10      35.669  83.551  46.340  1.00 62.19      A   
ATOM    105  N   HIS    11      34.118  81.923  46.229  1.00 60.08      A   
ATOM    106  HN  HIS    11      33.817  81.003  46.470  1.00  0.00      A   
ATOM    107  CA  HIS    11      33.219  82.698  45.388  1.00 58.84      A   
ATOM    108  HA  HIS    11      33.788  83.086  44.557  1.00  0.00      A   
ATOM    109  ND1 HIS    11      33.472  80.364  43.375  1.00 64.92      A   
ATOM    110  HD1 HIS    11      34.186  80.188  44.053  1.00  0.00      A   
ATOM    111  NE2 HIS    11      32.363  80.328  41.541  1.00 64.80      A   
ATOM    112  HE2 HIS    11      32.095  80.121  40.601  1.00  0.00      A   
ATOM    113  CE1 HIS    11      33.453  79.886  42.143  1.00 65.01      A   
ATOM    114  HE1 HIS    11      34.195  79.251  41.707  1.00  0.00      A   
ATOM    115  CD2 HIS    11      31.658  81.117  42.419  1.00 64.25      A   
ATOM    116  HD2 HIS    11      30.724  81.593  42.148  1.00  0.00      A   
ATOM    117  CG  HIS    11      32.352  81.143  43.581  1.00 63.66      A   
ATOM    118  CB  HIS    11      32.067  81.825  44.883  1.00 60.75      A   
ATOM    119  HB1 HIS    11      31.168  82.464  44.751  1.00  0.00      A   
ATOM    120  HB2 HIS    11      31.852  81.045  45.644  1.00  0.00      A   
ATOM    121  C   HIS    11      32.666  83.876  46.181  1.00 56.69      A   
ATOM    122  O   HIS    11      32.510  84.975  45.646  1.00 55.54      A   
ATOM    123  N   ALA    12      32.370  83.641  47.457  1.00 53.40      A   
ATOM    124  HN  ALA    12      32.492  82.745  47.878  1.00  0.00      A   
ATOM    125  CA  ALA    12      31.847  84.696  48.317  1.00 50.51      A   
ATOM    126  HA  ALA    12      30.991  85.135  47.827  1.00  0.00      A   
ATOM    127  CB  ALA    12      31.449  84.124  49.667  1.00 50.20      A   
ATOM    128  HB1 ALA    12      32.241  83.439  50.040  1.00  0.00      A   
ATOM    129  HB2 ALA    12      30.501  83.553  49.571  1.00  0.00      A   
ATOM    130  HB3 ALA    12      31.319  84.947  50.402  1.00  0.00      A   
ATOM    131  C   ALA    12      32.918  85.766  48.488  1.00 48.88      A   
ATOM    132  O   ALA    12      32.634  86.959  48.368  1.00 48.51      A   
ATOM    133  N   LYS    13      34.147  85.335  48.771  1.00 47.88      A   
ATOM    134  HN  LYS    13      34.359  84.367  48.881  1.00  0.00      A   
ATOM    135  CA  LYS    13      35.261  86.264  48.938  1.00 47.81      A   
ATOM    136  HA  LYS    13      35.033  86.910  49.773  1.00  0.00      A   
ATOM    137  CB  LYS    13      36.574  85.514  49.192  1.00 49.95      A   
ATOM    138  HB1 LYS    13      37.404  86.250  49.141  1.00  0.00      A   
ATOM    139  HB2 LYS    13      36.704  84.766  48.383  1.00  0.00      A   
ATOM    140  CG  LYS    13      36.672  84.788  50.524  1.00 54.91      A   
ATOM    141  HG1 LYS    13      35.887  84.004  50.574  1.00  0.00      A   
ATOM    142  HG2 LYS    13      36.512  85.511  51.352  1.00  0.00      A   
ATOM    143  CD  LYS    13      38.044  84.141  50.675  1.00 59.16      A   
ATOM    144  HD1 LYS    13      38.825  84.922  50.568  1.00  0.00      A   
ATOM    145  HD2 LYS    13      38.178  83.387  49.871  1.00  0.00      A   
ATOM    146  CE  LYS    13      38.205  83.458  52.028  1.00 62.25      A   
ATOM    147  HE1 LYS    13      37.455  82.646  52.134  1.00  0.00      A   
ATOM    148  HE2 LYS    13      38.081  84.202  52.844  1.00  0.00      A   
ATOM    149  NZ  LYS    13      39.559  82.852  52.162  1.00 65.72      A   
ATOM    150  HZ1 LYS    13      40.277  83.527  51.827  1.00  0.00      A   
ATOM    151  HZ2 LYS    13      39.609  81.983  51.591  1.00  0.00      A   
ATOM    152  HZ3 LYS    13      39.739  82.621  53.160  1.00  0.00      A   
ATOM    153  C   LYS    13      35.414  87.076  47.657  1.00 47.22      A   
ATOM    154  O   LYS    13      35.610  88.289  47.696  1.00 44.88      A   
ATOM    155  N   ALA    14      35.324  86.385  46.522  1.00 46.33      A   
ATOM    156  HN  ALA    14      35.163  85.401  46.516  1.00  0.00      A   
ATOM    157  CA  ALA    14      35.457  87.018  45.216  1.00 46.37      A   
ATOM    158  HA  ALA    14      36.404  87.535  45.185  1.00  0.00      A   
ATOM    159  CB  ALA    14      35.388  85.962  44.116  1.00 46.66      A   
ATOM    160  HB1 ALA    14      34.555  85.256  44.317  1.00  0.00      A   
ATOM    161  HB2 ALA    14      36.339  85.389  44.082  1.00  0.00      A   
ATOM    162  HB3 ALA    14      35.209  86.450  43.134  1.00  0.00      A   
ATOM    163  C   ALA    14      34.380  88.074  44.998  1.00 45.88      A   
ATOM    164  O   ALA    14      34.684  89.201  44.609  1.00 45.44      A   
ATOM    165  N   PHE    15      33.127  87.706  45.248  1.00 46.05      A   
ATOM    166  HN  PHE    15      32.898  86.787  45.559  1.00  0.00      A   
ATOM    167  CA  PHE    15      32.008  88.625  45.082  1.00 47.89      A   
ATOM    168  HA  PHE    15      32.015  88.979  44.062  1.00  0.00      A   
ATOM    169  CB  PHE    15      30.685  87.922  45.392  1.00 51.56      A   
ATOM    170  HB1 PHE    15      29.876  88.680  45.457  1.00  0.00      A   
ATOM    171  HB2 PHE    15      30.777  87.379  46.356  1.00  0.00      A   
ATOM    172  CG  PHE    15      30.267  86.913  44.351  1.00 56.78      A   
ATOM    173  CD1 PHE    15      29.043  86.262  44.455  1.00 59.62      A   
ATOM    174  HD1 PHE    15      28.394  86.482  45.290  1.00  0.00      A   
ATOM    175  CD2 PHE    15      31.091  86.615  43.268  1.00 59.23      A   
ATOM    176  HD2 PHE    15      32.044  87.112  43.171  1.00  0.00      A   
ATOM    177  CE1 PHE    15      28.642  85.329  43.498  1.00 62.04      A   
ATOM    178  HE1 PHE    15      27.687  84.833  43.592  1.00  0.00      A   
ATOM    179  CE2 PHE    15      30.702  85.685  42.309  1.00 61.35      A   
ATOM    180  HE2 PHE    15      31.352  85.465  41.476  1.00  0.00      A   
ATOM    181  CZ  PHE    15      29.474  85.041  42.424  1.00 62.72      A   
ATOM    182  HZ  PHE    15      29.170  84.318  41.681  1.00  0.00      A   
ATOM    183  C   PHE    15      32.159  89.853  45.971  1.00 48.00      A   
ATOM    184  O   PHE    15      31.861  90.972  45.550  1.00 47.82      A   
ATOM    185  N   LEU    16      32.617  89.648  47.201  1.00 46.18      A   
ATOM    186  HN  LEU    16      32.843  88.741  47.547  1.00  0.00      A   
ATOM    187  CA  LEU    16      32.813  90.765  48.115  1.00 45.14      A   
ATOM    188  HA  LEU    16      31.890  91.323  48.161  1.00  0.00      A   
ATOM    189  CB  LEU    16      33.202  90.264  49.509  1.00 46.26      A   
ATOM    190  HB1 LEU    16      33.481  91.148  50.120  1.00  0.00      A   
ATOM    191  HB2 LEU    16      34.090  89.607  49.397  1.00  0.00      A   
ATOM    192  CG  LEU    16      32.137  89.481  50.281  1.00 47.21      A   
ATOM    193  HG  LEU    16      31.825  88.594  49.689  1.00  0.00      A   
ATOM    194  CD1 LEU    16      32.706  89.027  51.623  1.00 46.32      A   
ATOM    195 HD11 LEU    16      33.257  89.863  52.107  1.00  0.00      A   
ATOM    196 HD12 LEU    16      33.409  88.182  51.469  1.00  0.00      A   
ATOM    197 HD13 LEU    16      31.881  88.711  52.296  1.00  0.00      A   
ATOM    198  CD2 LEU    16      30.900  90.355  50.480  1.00 47.10      A   
ATOM    199 HD21 LEU    16      30.644  90.876  49.533  1.00  0.00      A   
ATOM    200 HD22 LEU    16      31.099  91.117  51.263  1.00  0.00      A   
ATOM    201 HD23 LEU    16      30.037  89.724  50.782  1.00  0.00      A   
ATOM    202  C   LEU    16      33.924  91.643  47.558  1.00 43.70      A   
ATOM    203  O   LEU    16      33.837  92.872  47.586  1.00 42.42      A   
ATOM    204  N   GLY    17      34.965  90.999  47.041  1.00 41.42      A   
ATOM    205  HN  GLY    17      35.023  90.004  47.014  1.00  0.00      A   
ATOM    206  CA  GLY    17      36.084  91.731  46.483  1.00 41.63      A   
ATOM    207  HA1 GLY    17      36.837  91.017  46.185  1.00  0.00      A   
ATOM    208  HA2 GLY    17      36.473  92.383  47.251  1.00  0.00      A   
ATOM    209  C   GLY    17      35.680  92.563  45.279  1.00 40.86      A   
ATOM    210  O   GLY    17      36.093  93.717  45.141  1.00 39.30      A   
ATOM    211  N   LEU    18      34.860  91.975  44.415  1.00 40.10      A   
ATOM    212  HN  LEU    18      34.527  91.046  44.551  1.00  0.00      A   
ATOM    213  CA  LEU    18      34.392  92.651  43.212  1.00 40.31      A   
ATOM    214  HA  LEU    18      35.251  93.053  42.696  1.00  0.00      A   
ATOM    215  CB  LEU    18      33.639  91.672  42.311  1.00 39.79      A   
ATOM    216  HB1 LEU    18      33.211  92.248  41.465  1.00  0.00      A   
ATOM    217  HB2 LEU    18      32.810  91.232  42.904  1.00  0.00      A   
ATOM    218  CG  LEU    18      34.460  90.519  41.726  1.00 39.72      A   
ATOM    219  HG  LEU    18      34.838  89.873  42.547  1.00  0.00      A   
ATOM    220  CD1 LEU    18      33.580  89.703  40.798  1.00 38.70      A   
ATOM    221 HD11 LEU    18      32.991  90.377  40.139  1.00  0.00      A   
ATOM    222 HD12 LEU    18      32.876  89.083  41.392  1.00  0.00      A   
ATOM    223 HD13 LEU    18      34.210  89.046  40.161  1.00  0.00      A   
ATOM    224  CD2 LEU    18      35.670  91.066  40.970  1.00 39.91      A   
ATOM    225 HD21 LEU    18      36.164  91.862  41.567  1.00  0.00      A   
ATOM    226 HD22 LEU    18      35.345  91.499  40.000  1.00  0.00      A   
ATOM    227 HD23 LEU    18      36.402  90.251  40.789  1.00  0.00      A   
ATOM    228  C   LEU    18      33.494  93.832  43.550  1.00 40.80      A   
ATOM    229  O   LEU    18      33.575  94.878  42.911  1.00 41.06      A   
ATOM    230  N   ALA    19      32.636  93.664  44.552  1.00 40.13      A   
ATOM    231  HN  ALA    19      32.566  92.810  45.061  1.00  0.00      A   
ATOM    232  CA  ALA    19      31.741  94.740  44.960  1.00 40.67      A   
ATOM    233  HA  ALA    19      31.153  95.032  44.102  1.00  0.00      A   
ATOM    234  CB  ALA    19      30.832  94.275  46.092  1.00 39.00      A   
ATOM    235  HB1 ALA    19      31.423  93.720  46.853  1.00  0.00      A   
ATOM    236  HB2 ALA    19      30.046  93.598  45.693  1.00  0.00      A   
ATOM    237  HB3 ALA    19      30.357  95.152  46.582  1.00  0.00      A   
ATOM    238  C   ALA    19      32.573  95.934  45.408  1.00 40.88      A   
ATOM    239  O   ALA    19      32.246  97.080  45.096  1.00 42.16      A   
ATOM    240  N   LYS    20      33.656  95.675  46.134  1.00 40.59      A   
ATOM    241  HN  LYS    20      33.926  94.751  46.393  1.00  0.00      A   
ATOM    242  CA  LYS    20      34.512  96.764  46.591  1.00 40.11      A   
ATOM    243  HA  LYS    20      33.881  97.510  47.052  1.00  0.00      A   
ATOM    244  CB  LYS    20      35.557  96.265  47.592  1.00 42.22      A   
ATOM    245  HB1 LYS    20      36.323  97.058  47.722  1.00  0.00      A   
ATOM    246  HB2 LYS    20      36.043  95.361  47.169  1.00  0.00      A   
ATOM    247  CG  LYS    20      34.999  95.909  48.964  1.00 46.54      A   
ATOM    248  HG1 LYS    20      34.365  95.001  48.877  1.00  0.00      A   
ATOM    249  HG2 LYS    20      34.375  96.750  49.334  1.00  0.00      A   
ATOM    250  CD  LYS    20      36.126  95.642  49.963  1.00 49.53      A   
ATOM    251  HD1 LYS    20      36.775  96.541  50.028  1.00  0.00      A   
ATOM    252  HD2 LYS    20      36.734  94.785  49.605  1.00  0.00      A   
ATOM    253  CE  LYS    20      35.578  95.321  51.349  1.00 53.17      A   
ATOM    254  HE1 LYS    20      34.953  94.405  51.297  1.00  0.00      A   
ATOM    255  HE2 LYS    20      34.972  96.176  51.715  1.00  0.00      A   
ATOM    256  NZ  LYS    20      36.663  95.073  52.352  1.00 56.08      A   
ATOM    257  HZ1 LYS    20      37.399  95.801  52.254  1.00  0.00      A   
ATOM    258  HZ2 LYS    20      37.079  94.135  52.187  1.00  0.00      A   
ATOM    259  HZ3 LYS    20      36.262  95.112  53.311  1.00  0.00      A   
ATOM    260  C   LYS    20      35.217  97.439  45.418  1.00 40.30      A   
ATOM    261  O   LYS    20      35.396  98.660  45.416  1.00 39.21      A   
ATOM    262  N   CYS    21      35.621  96.644  44.427  1.00 38.67      A   
ATOM    263  HN  CYS    21      35.479  95.657  44.441  1.00  0.00      A   
ATOM    264  CA  CYS    21      36.299  97.186  43.253  1.00 40.56      A   
ATOM    265  HA  CYS    21      37.133  97.782  43.593  1.00  0.00      A   
ATOM    266  CB  CYS    21      36.790  96.053  42.345  1.00 40.94      A   
ATOM    267  HB1 CYS    21      36.992  96.476  41.338  1.00  0.00      A   
ATOM    268  HB2 CYS    21      35.977  95.303  42.252  1.00  0.00      A   
ATOM    269  SG  CYS    21      38.287  95.237  42.963  1.00 39.63      A   
ATOM    270  HG1 CYS    21      38.373  94.379  41.958  1.00  0.00      A   
ATOM    271  C   CYS    21      35.384  98.125  42.472  1.00 42.37      A   
ATOM    272  O   CYS    21      35.823  99.172  41.997  1.00 38.94      A   
ATOM    273  N   GLU    22      34.116  97.750  42.344  1.00 43.89      A   
ATOM    274  HN  GLU    22      33.769  96.895  42.722  1.00  0.00      A   
ATOM    275  CA  GLU    22      33.154  98.584  41.635  1.00 48.67      A   
ATOM    276  HA  GLU    22      33.537  98.766  40.643  1.00  0.00      A   
ATOM    277  CB  GLU    22      31.792  97.893  41.561  1.00 52.91      A   
ATOM    278  HB1 GLU    22      31.051  98.615  41.158  1.00  0.00      A   
ATOM    279  HB2 GLU    22      31.488  97.601  42.589  1.00  0.00      A   
ATOM    280  CG  GLU    22      31.782  96.651  40.684  1.00 62.32      A   
ATOM    281  HG1 GLU    22      32.478  95.900  41.113  1.00  0.00      A   
ATOM    282  HG2 GLU    22      32.127  96.926  39.664  1.00  0.00      A   
ATOM    283  CD  GLU    22      30.405  96.025  40.576  1.00 67.87      A   
ATOM    284  OE1 GLU    22      29.842  95.635  41.624  1.00 73.33      A   
ATOM    285  OE2 GLU    22      29.884  95.925  39.444  1.00 72.04      A   
ATOM    286  C   GLU    22      33.015  99.921  42.352  1.00 47.60      A   
ATOM    287  O   GLU    22      32.912 100.968  41.713  1.00 46.08      A   
ATOM    288  N   GLU    23      33.009  99.882  43.682  1.00 46.13      A   
ATOM    289  HN  GLU    23      33.077  99.029  44.195  1.00  0.00      A   
ATOM    290  CA  GLU    23      32.900 101.106  44.467  1.00 45.13      A   
ATOM    291  HA  GLU    23      31.981 101.600  44.187  1.00  0.00      A   
ATOM    292  CB  GLU    23      32.900 100.793  45.968  1.00 47.69      A   
ATOM    293  HB1 GLU    23      32.943 101.752  46.526  1.00  0.00      A   
ATOM    294  HB2 GLU    23      33.808 100.198  46.202  1.00  0.00      A   
ATOM    295  CG  GLU    23      31.680 100.014  46.441  1.00 52.71      A   
ATOM    296  HG1 GLU    23      31.668  99.024  45.939  1.00  0.00      A   
ATOM    297  HG2 GLU    23      30.764 100.575  46.161  1.00  0.00      A   
ATOM    298  CD  GLU    23      31.668  99.792  47.949  1.00 55.71      A   
ATOM    299  OE1 GLU    23      32.682  99.301  48.492  1.00 57.91      A   
ATOM    300  OE2 GLU    23      30.639 100.099  48.591  1.00 57.16      A   
ATOM    301  C   GLU    23      34.072 102.020  44.130  1.00 42.09      A   
ATOM    302  O   GLU    23      33.900 103.227  43.971  1.00 41.35      A   
ATOM    303  N   GLU    24      35.262 101.435  44.014  1.00 39.68      A   
ATOM    304  HN  GLU    24      35.385 100.454  44.143  1.00  0.00      A   
ATOM    305  CA  GLU    24      36.464 102.196  43.691  1.00 38.58      A   
ATOM    306  HA  GLU    24      36.528 103.027  44.376  1.00  0.00      A   
ATOM    307  CB  GLU    24      37.706 101.309  43.810  1.00 40.12      A   
ATOM    308  HB1 GLU    24      38.578 101.869  43.409  1.00  0.00      A   
ATOM    309  HB2 GLU    24      37.550 100.399  43.194  1.00  0.00      A   
ATOM    310  CG  GLU    24      38.020 100.881  45.236  1.00 42.18      A   
ATOM    311  HG1 GLU    24      37.123 100.391  45.672  1.00  0.00      A   
ATOM    312  HG2 GLU    24      38.272 101.781  45.836  1.00  0.00      A   
ATOM    313  CD  GLU    24      39.181  99.912  45.311  1.00 44.00      A   
ATOM    314  OE1 GLU    24      40.172 100.109  44.578  1.00 44.57      A   
ATOM    315  OE2 GLU    24      39.107  98.957  46.113  1.00 47.64      A   
ATOM    316  C   GLU    24      36.372 102.773  42.282  1.00 36.65      A   
ATOM    317  O   GLU    24      36.843 103.883  42.025  1.00 34.69      A   
ATOM    318  N   VAL    25      35.770 102.015  41.374  1.00 34.69      A   
ATOM    319  HN  VAL    25      35.412 101.109  41.587  1.00  0.00      A   
ATOM    320  CA  VAL    25      35.598 102.472  40.001  1.00 36.48      A   
ATOM    321  HA  VAL    25      36.567 102.774  39.629  1.00  0.00      A   
ATOM    322  CB  VAL    25      35.009 101.362  39.107  1.00 36.90      A   
ATOM    323  HB  VAL    25      34.086 100.960  39.577  1.00  0.00      A   
ATOM    324  CG1 VAL    25      34.674 101.924  37.724  1.00 35.55      A   
ATOM    325 HG11 VAL    25      35.510 102.558  37.357  1.00  0.00      A   
ATOM    326 HG12 VAL    25      33.757 102.548  37.781  1.00  0.00      A   
ATOM    327 HG13 VAL    25      34.517 101.092  37.005  1.00  0.00      A   
ATOM    328  CG2 VAL    25      36.004 100.209  38.991  1.00 36.24      A   
ATOM    329 HG21 VAL    25      36.426  99.965  39.989  1.00  0.00      A   
ATOM    330 HG22 VAL    25      36.838 100.495  38.314  1.00  0.00      A   
ATOM    331 HG23 VAL    25      35.492  99.307  38.593  1.00  0.00      A   
ATOM    332  C   VAL    25      34.650 103.671  40.002  1.00 35.98      A   
ATOM    333  O   VAL    25      34.885 104.653  39.298  1.00 37.24      A   
ATOM    334  N   ASP    26      33.583 103.589  40.795  1.00 37.10      A   
ATOM    335  HN  ASP    26      33.395 102.789  41.361  1.00  0.00      A   
ATOM    336  CA  ASP    26      32.621 104.689  40.874  1.00 37.01      A   
ATOM    337  HA  ASP    26      32.251 104.876  39.877  1.00  0.00      A   
ATOM    338  CB  ASP    26      31.455 104.355  41.813  1.00 40.14      A   
ATOM    339  HB1 ASP    26      30.841 105.269  41.961  1.00  0.00      A   
ATOM    340  HB2 ASP    26      31.864 104.028  42.791  1.00  0.00      A   
ATOM    341  CG  ASP    26      30.555 103.253  41.275  1.00 42.93      A   
ATOM    342  OD1 ASP    26      30.547 103.007  40.051  1.00 44.00      A   
ATOM    343  OD2 ASP    26      29.835 102.639  42.089  1.00 47.08      A   
ATOM    344  C   ASP    26      33.311 105.952  41.373  1.00 35.14      A   
ATOM    345  O   ASP    26      33.048 107.049  40.874  1.00 32.12      A   
ATOM    346  N   ALA    27      34.189 105.800  42.362  1.00 33.42      A   
ATOM    347  HN  ALA    27      34.389 104.911  42.769  1.00  0.00      A   
ATOM    348  CA  ALA    27      34.913 106.940  42.907  1.00 33.60      A   
ATOM    349  HA  ALA    27      34.191 107.700  43.169  1.00  0.00      A   
ATOM    350  CB  ALA    27      35.723 106.524  44.141  1.00 34.87      A   
ATOM    351  HB1 ALA    27      36.255 105.569  43.944  1.00  0.00      A   
ATOM    352  HB2 ALA    27      35.043 106.379  45.008  1.00  0.00      A   
ATOM    353  HB3 ALA    27      36.474 107.306  44.382  1.00  0.00      A   
ATOM    354  C   ALA    27      35.835 107.528  41.839  1.00 32.84      A   
ATOM    355  O   ALA    27      35.944 108.749  41.695  1.00 31.52      A   
ATOM    356  N   ILE    28      36.495 106.657  41.082  1.00 31.51      A   
ATOM    357  HN  ILE    28      36.410 105.670  41.199  1.00  0.00      A   
ATOM    358  CA  ILE    28      37.389 107.114  40.029  1.00 30.34      A   
ATOM    359  HA  ILE    28      38.096 107.803  40.466  1.00  0.00      A   
ATOM    360  CB  ILE    28      38.133 105.922  39.380  1.00 29.61      A   
ATOM    361  HB  ILE    28      37.406 105.114  39.151  1.00  0.00      A   
ATOM    362  CG2 ILE    28      38.825 106.357  38.094  1.00 30.93      A   
ATOM    363 HG21 ILE    28      39.352 107.322  38.251  1.00  0.00      A   
ATOM    364 HG22 ILE    28      38.074 106.491  37.287  1.00  0.00      A   
ATOM    365 HG23 ILE    28      39.570 105.592  37.788  1.00  0.00      A   
ATOM    366  CG1 ILE    28      39.168 105.374  40.365  1.00 31.41      A   
ATOM    367 HG11 ILE    28      38.673 105.219  41.347  1.00  0.00      A   
ATOM    368 HG12 ILE    28      39.976 106.126  40.483  1.00  0.00      A   
ATOM    369  CD1 ILE    28      39.791 104.058  39.924  1.00 28.87      A   
ATOM    370  HD1 ILE    28      40.067 104.107  38.849  1.00  0.00      A   
ATOM    371  HD2 ILE    28      39.065 103.229  40.067  1.00  0.00      A   
ATOM    372  HD3 ILE    28      40.709 103.856  40.517  1.00  0.00      A   
ATOM    373  C   ILE    28      36.618 107.883  38.953  1.00 29.56      A   
ATOM    374  O   ILE    28      37.067 108.935  38.501  1.00 29.67      A   
ATOM    375  N   GLU    29      35.466 107.356  38.544  1.00 30.89      A   
ATOM    376  HN  GLU    29      35.109 106.500  38.911  1.00  0.00      A   
ATOM    377  CA  GLU    29      34.655 108.014  37.522  1.00 33.54      A   
ATOM    378  HA  GLU    29      35.240 108.071  36.616  1.00  0.00      A   
ATOM    379  CB  GLU    29      33.364 107.234  37.270  1.00 39.25      A   
ATOM    380  HB1 GLU    29      32.714 107.841  36.605  1.00  0.00      A   
ATOM    381  HB2 GLU    29      32.849 107.089  38.243  1.00  0.00      A   
ATOM    382  CG  GLU    29      33.561 105.871  36.627  1.00 47.53      A   
ATOM    383  HG1 GLU    29      32.601 105.315  36.660  1.00  0.00      A   
ATOM    384  HG2 GLU    29      34.328 105.310  37.201  1.00  0.00      A   
ATOM    385  CD  GLU    29      34.013 105.962  35.184  1.00 55.12      A   
ATOM    386  OE1 GLU    29      35.057 106.593  34.915  1.00 59.53      A   
ATOM    387  OE2 GLU    29      33.320 105.399  34.311  1.00 61.06      A   
ATOM    388  C   GLU    29      34.312 109.436  37.951  1.00 33.29      A   
ATOM    389  O   GLU    29      34.374 110.366  37.146  1.00 32.46      A   
ATOM    390  N   ARG    30      33.953 109.613  39.218  1.00 31.65      A   
ATOM    391  HN  ARG    30      33.900 108.868  39.877  1.00  0.00      A   
ATOM    392  CA  ARG    30      33.614 110.950  39.699  1.00 32.21      A   
ATOM    393  HA  ARG    30      32.879 111.367  39.027  1.00  0.00      A   
ATOM    394  CB  ARG    30      33.059 110.906  41.128  1.00 33.62      A   
ATOM    395  HB1 ARG    30      33.819 110.450  41.797  1.00  0.00      A   
ATOM    396  HB2 ARG    30      32.145 110.276  41.141  1.00  0.00      A   
ATOM    397  CG  ARG    30      32.708 112.304  41.654  1.00 36.43      A   
ATOM    398  HG1 ARG    30      31.912 112.733  41.010  1.00  0.00      A   
ATOM    399  HG2 ARG    30      33.612 112.944  41.584  1.00  0.00      A   
ATOM    400  CD  ARG    30      32.220 112.316  43.096  1.00 37.36      A   
ATOM    401  HD1 ARG    30      32.933 111.760  43.742  1.00  0.00      A   
ATOM    402  HD2 ARG    30      31.211 111.856  43.158  1.00  0.00      A   
ATOM    403  NE  ARG    30      32.124 113.686  43.605  1.00 38.70      A   
ATOM    404  HE  ARG    30      32.899 114.041  44.126  1.00  0.00      A   
ATOM    405  CZ  ARG    30      31.078 114.492  43.425  1.00 40.75      A   
ATOM    406  NH1 ARG    30      30.016 114.080  42.749  1.00 41.13      A   
ATOM    407 HH11 ARG    30      29.993 113.156  42.369  1.00  0.00      A   
ATOM    408 HH12 ARG    30      29.236 114.693  42.619  1.00  0.00      A   
ATOM    409  NH2 ARG    30      31.101 115.724  43.917  1.00 41.76      A   
ATOM    410 HH21 ARG    30      31.901 116.046  44.423  1.00  0.00      A   
ATOM    411 HH22 ARG    30      30.318 116.331  43.783  1.00  0.00      A   
ATOM    412  C   ARG    30      34.844 111.855  39.656  1.00 31.19      A   
ATOM    413  O   ARG    30      34.775 112.978  39.169  1.00 29.40      A   
ATOM    414  N   GLU    31      35.976 111.364  40.151  1.00 29.86      A   
ATOM    415  HN  GLU    31      36.043 110.448  40.539  1.00  0.00      A   
ATOM    416  CA  GLU    31      37.200 112.168  40.148  1.00 30.24      A   
ATOM    417  HA  GLU    31      37.015 113.072  40.707  1.00  0.00      A   
ATOM    418  CB  GLU    31      38.347 111.363  40.785  1.00 31.22      A   
ATOM    419  HB1 GLU    31      39.217 112.034  40.940  1.00  0.00      A   
ATOM    420  HB2 GLU    31      38.643 110.546  40.093  1.00  0.00      A   
ATOM    421  CG  GLU    31      37.939 110.753  42.132  1.00 38.40      A   
ATOM    422  HG1 GLU    31      37.066 110.087  41.967  1.00  0.00      A   
ATOM    423  HG2 GLU    31      37.646 111.577  42.817  1.00  0.00      A   
ATOM    424  CD  GLU    31      39.030 109.939  42.814  1.00 40.40      A   
ATOM    425  OE1 GLU    31      39.723 109.156  42.133  1.00 41.88      A   
ATOM    426  OE2 GLU    31      39.180 110.074  44.049  1.00 45.22      A   
ATOM    427  C   GLU    31      37.573 112.601  38.720  1.00 29.00      A   
ATOM    428  O   GLU    31      37.974 113.744  38.477  1.00 28.62      A   
ATOM    429  N   VAL    32      37.421 111.684  37.775  1.00 27.86      A   
ATOM    430  HN  VAL    32      37.081 110.768  37.972  1.00  0.00      A   
ATOM    431  CA  VAL    32      37.745 111.963  36.386  1.00 26.34      A   
ATOM    432  HA  VAL    32      38.739 112.384  36.352  1.00  0.00      A   
ATOM    433  CB  VAL    32      37.679 110.670  35.542  1.00 25.35      A   
ATOM    434  HB  VAL    32      36.701 110.170  35.712  1.00  0.00      A   
ATOM    435  CG1 VAL    32      37.833 110.990  34.058  1.00 27.80      A   
ATOM    436 HG11 VAL    32      38.665 111.711  33.907  1.00  0.00      A   
ATOM    437 HG12 VAL    32      36.896 111.443  33.669  1.00  0.00      A   
ATOM    438 HG13 VAL    32      38.063 110.061  33.493  1.00  0.00      A   
ATOM    439  CG2 VAL    32      38.791 109.703  35.987  1.00 27.31      A   
ATOM    440 HG21 VAL    32      38.834 109.655  37.096  1.00  0.00      A   
ATOM    441 HG22 VAL    32      39.774 110.059  35.610  1.00  0.00      A   
ATOM    442 HG23 VAL    32      38.586 108.684  35.594  1.00  0.00      A   
ATOM    443  C   VAL    32      36.778 113.000  35.807  1.00 26.34      A   
ATOM    444  O   VAL    32      37.186 113.907  35.086  1.00 27.10      A   
ATOM    445  N   GLU    33      35.501 112.875  36.138  1.00 27.49      A   
ATOM    446  HN  GLU    33      35.161 112.158  36.741  1.00  0.00      A   
ATOM    447  CA  GLU    33      34.528 113.819  35.611  1.00 29.01      A   
ATOM    448  HA  GLU    33      34.704 113.922  34.550  1.00  0.00      A   
ATOM    449  CB  GLU    33      33.101 113.326  35.866  1.00 29.99      A   
ATOM    450  HB1 GLU    33      32.963 113.195  36.960  1.00  0.00      A   
ATOM    451  HB2 GLU    33      32.972 112.343  35.367  1.00  0.00      A   
ATOM    452  CG  GLU    33      32.015 114.281  35.350  1.00 32.58      A   
ATOM    453  HG1 GLU    33      32.202 115.288  35.776  1.00  0.00      A   
ATOM    454  HG2 GLU    33      31.028 113.913  35.700  1.00  0.00      A   
ATOM    455  CD  GLU    33      31.956 114.416  33.824  1.00 35.09      A   
ATOM    456  OE1 GLU    33      32.779 113.806  33.106  1.00 33.29      A   
ATOM    457  OE2 GLU    33      31.064 115.149  33.342  1.00 34.56      A   
ATOM    458  C   GLU    33      34.728 115.221  36.183  1.00 27.76      A   
ATOM    459  O   GLU    33      34.545 116.196  35.462  1.00 26.23      A   
ATOM    460  N   LEU    34      35.104 115.329  37.461  1.00 27.30      A   
ATOM    461  HN  LEU    34      35.240 114.535  38.048  1.00  0.00      A   
ATOM    462  CA  LEU    34      35.338 116.644  38.070  1.00 29.10      A   
ATOM    463  HA  LEU    34      34.463 117.252  37.893  1.00  0.00      A   
ATOM    464  CB  LEU    34      35.602 116.524  39.585  1.00 27.53      A   
ATOM    465  HB1 LEU    34      36.072 117.472  39.918  1.00  0.00      A   
ATOM    466  HB2 LEU    34      36.321 115.692  39.734  1.00  0.00      A   
ATOM    467  CG  LEU    34      34.399 116.263  40.492  1.00 31.54      A   
ATOM    468  HG  LEU    34      33.827 115.393  40.103  1.00  0.00      A   
ATOM    469  CD1 LEU    34      34.855 115.969  41.927  1.00 30.23      A   
ATOM    470 HD11 LEU    34      35.636 116.696  42.235  1.00  0.00      A   
ATOM    471 HD12 LEU    34      35.281 114.944  41.985  1.00  0.00      A   
ATOM    472 HD13 LEU    34      33.992 116.056  42.623  1.00  0.00      A   
ATOM    473  CD2 LEU    34      33.491 117.486  40.462  1.00 29.90      A   
ATOM    474 HD21 LEU    34      33.359 117.838  39.417  1.00  0.00      A   
ATOM    475 HD22 LEU    34      33.942 118.306  41.059  1.00  0.00      A   
ATOM    476 HD23 LEU    34      32.493 117.226  40.877  1.00  0.00      A   
ATOM    477  C   LEU    34      36.530 117.315  37.396  1.00 27.47      A   
ATOM    478  O   LEU    34      36.533 118.529  37.181  1.00 26.72      A   
ATOM    479  N   TYR    35      37.554 116.526  37.081  1.00 27.15      A   
ATOM    480  HN  TYR    35      37.558 115.553  37.297  1.00  0.00      A   
ATOM    481  CA  TYR    35      38.739 117.038  36.397  1.00 27.13      A   
ATOM    482  HA  TYR    35      39.145 117.849  36.982  1.00  0.00      A   
ATOM    483  CB  TYR    35      39.774 115.907  36.249  1.00 26.48      A   
ATOM    484  HB1 TYR    35      39.264 115.004  35.851  1.00  0.00      A   
ATOM    485  HB2 TYR    35      40.213 115.690  37.246  1.00  0.00      A   
ATOM    486  CG  TYR    35      40.932 116.203  35.314  1.00 30.48      A   
ATOM    487  CD1 TYR    35      41.683 117.373  35.438  1.00 31.17      A   
ATOM    488  HD1 TYR    35      41.420 118.093  36.198  1.00  0.00      A   
ATOM    489  CD2 TYR    35      41.295 115.292  34.320  1.00 33.37      A   
ATOM    490  HD2 TYR    35      40.724 114.383  34.203  1.00  0.00      A   
ATOM    491  CE1 TYR    35      42.772 117.629  34.594  1.00 34.03      A   
ATOM    492  HE1 TYR    35      43.342 118.540  34.702  1.00  0.00      A   
ATOM    493  CE2 TYR    35      42.377 115.532  33.474  1.00 35.42      A   
ATOM    494  HE2 TYR    35      42.641 114.814  32.712  1.00  0.00      A   
ATOM    495  CZ  TYR    35      43.113 116.700  33.616  1.00 36.14      A   
ATOM    496  OH  TYR    35      44.198 116.914  32.795  1.00 37.81      A   
ATOM    497  HH  TYR    35      44.596 117.751  33.043  1.00  0.00      A   
ATOM    498  C   TYR    35      38.329 117.571  35.013  1.00 26.90      A   
ATOM    499  O   TYR    35      38.699 118.682  34.611  1.00 25.30      A   
ATOM    500  N   ARG    36      37.552 116.778  34.285  1.00 25.66      A   
ATOM    501  HN  ARG    36      37.241 115.885  34.602  1.00  0.00      A   
ATOM    502  CA  ARG    36      37.117 117.195  32.963  1.00 23.84      A   
ATOM    503  HA  ARG    36      37.997 117.406  32.374  1.00  0.00      A   
ATOM    504  CB  ARG    36      36.279 116.105  32.292  1.00 22.57      A   
ATOM    505  HB1 ARG    36      35.336 115.977  32.865  1.00  0.00      A   
ATOM    506  HB2 ARG    36      36.848 115.151  32.318  1.00  0.00      A   
ATOM    507  CG  ARG    36      35.931 116.428  30.842  1.00 25.00      A   
ATOM    508  HG1 ARG    36      36.867 116.496  30.247  1.00  0.00      A   
ATOM    509  HG2 ARG    36      35.408 117.407  30.801  1.00  0.00      A   
ATOM    510  CD  ARG    36      35.025 115.342  30.237  1.00 25.68      A   
ATOM    511  HD1 ARG    36      35.422 114.338  30.495  1.00  0.00      A   
ATOM    512  HD2 ARG    36      34.979 115.464  29.134  1.00  0.00      A   
ATOM    513  NE  ARG    36      33.660 115.424  30.749  1.00 32.12      A   
ATOM    514  HE  ARG    36      33.386 114.768  31.450  1.00  0.00      A   
ATOM    515  CZ  ARG    36      32.753 116.314  30.343  1.00 36.95      A   
ATOM    516  NH1 ARG    36      33.065 117.208  29.412  1.00 36.56      A   
ATOM    517 HH11 ARG    36      33.982 117.215  29.014  1.00  0.00      A   
ATOM    518 HH12 ARG    36      32.384 117.875  29.110  1.00  0.00      A   
ATOM    519  NH2 ARG    36      31.527 116.307  30.865  1.00 35.80      A   
ATOM    520 HH21 ARG    36      31.284 115.633  31.563  1.00  0.00      A   
ATOM    521 HH22 ARG    36      30.849 116.976  30.559  1.00  0.00      A   
ATOM    522  C   ARG    36      36.278 118.456  33.046  1.00 22.14      A   
ATOM    523  O   ARG    36      36.470 119.376  32.267  1.00 22.79      A   
ATOM    524  N   LEU    37      35.350 118.501  33.991  1.00 22.72      A   
ATOM    525  HN  LEU    37      35.207 117.768  34.652  1.00  0.00      A   
ATOM    526  CA  LEU    37      34.478 119.673  34.094  1.00 23.25      A   
ATOM    527  HA  LEU    37      34.068 119.872  33.115  1.00  0.00      A   
ATOM    528  CB  LEU    37      33.348 119.420  35.103  1.00 23.96      A   
ATOM    529  HB1 LEU    37      32.832 120.385  35.288  1.00  0.00      A   
ATOM    530  HB2 LEU    37      33.807 119.068  36.050  1.00  0.00      A   
ATOM    531  CG  LEU    37      32.292 118.391  34.675  1.00 26.38      A   
ATOM    532  HG  LEU    37      32.793 117.460  34.334  1.00  0.00      A   
ATOM    533  CD1 LEU    37      31.396 118.085  35.847  1.00 24.99      A   
ATOM    534 HD11 LEU    37      31.103 119.027  36.358  1.00  0.00      A   
ATOM    535 HD12 LEU    37      31.932 117.439  36.575  1.00  0.00      A   
ATOM    536 HD13 LEU    37      30.476 117.571  35.495  1.00  0.00      A   
ATOM    537  CD2 LEU    37      31.461 118.933  33.497  1.00 26.19      A   
ATOM    538 HD21 LEU    37      32.129 119.396  32.740  1.00  0.00      A   
ATOM    539 HD22 LEU    37      30.749 119.704  33.860  1.00  0.00      A   
ATOM    540 HD23 LEU    37      30.901 118.103  33.016  1.00  0.00      A   
ATOM    541  C   LEU    37      35.250 120.942  34.462  1.00 22.79      A   
ATOM    542  O   LEU    37      34.942 122.030  33.964  1.00 22.53      A   
ATOM    543  N   ASN    38      36.252 120.816  35.329  1.00 23.84      A   
ATOM    544  HN  ASN    38      36.503 119.944  35.743  1.00  0.00      A   
ATOM    545  CA  ASN    38      37.046 121.986  35.716  1.00 24.61      A   
ATOM    546  HA  ASN    38      36.366 122.789  35.958  1.00  0.00      A   
ATOM    547  CB  ASN    38      37.934 121.647  36.933  1.00 25.64      A   
ATOM    548  HB1 ASN    38      38.800 122.343  36.954  1.00  0.00      A   
ATOM    549  HB2 ASN    38      38.306 120.605  36.830  1.00  0.00      A   
ATOM    550  CG  ASN    38      37.185 121.766  38.258  1.00 25.68      A   
ATOM    551  OD1 ASN    38      36.892 122.873  38.719  1.00 29.84      A   
ATOM    552  ND2 ASN    38      36.872 120.628  38.881  1.00 23.36      A   
ATOM    553 HD21 ASN    38      37.129 119.750  38.477  1.00  0.00      A   
ATOM    554 HD22 ASN    38      36.381 120.653  39.752  1.00  0.00      A   
ATOM    555  C   ASN    38      37.897 122.507  34.554  1.00 25.78      A   
ATOM    556  O   ASN    38      38.001 123.720  34.342  1.00 26.40      A   
ATOM    557  N   LYS    39      38.515 121.597  33.806  1.00 26.30      A   
ATOM    558  HN  LYS    39      38.445 120.620  33.993  1.00  0.00      A   
ATOM    559  CA  LYS    39      39.334 121.977  32.663  1.00 27.39      A   
ATOM    560  HA  LYS    39      40.037 122.728  32.992  1.00  0.00      A   
ATOM    561  CB  LYS    39      40.079 120.761  32.098  1.00 31.37      A   
ATOM    562  HB1 LYS    39      39.860 120.690  31.012  1.00  0.00      A   
ATOM    563  HB2 LYS    39      39.695 119.850  32.603  1.00  0.00      A   
ATOM    564  CG  LYS    39      41.587 120.810  32.280  1.00 35.39      A   
ATOM    565  HG1 LYS    39      41.857 120.337  33.248  1.00  0.00      A   
ATOM    566  HG2 LYS    39      41.921 121.870  32.293  1.00  0.00      A   
ATOM    567  CD  LYS    39      42.290 120.077  31.150  1.00 36.92      A   
ATOM    568  HD1 LYS    39      41.997 120.536  30.182  1.00  0.00      A   
ATOM    569  HD2 LYS    39      41.971 119.012  31.154  1.00  0.00      A   
ATOM    570  CE  LYS    39      43.794 120.139  31.289  1.00 38.87      A   
ATOM    571  HE1 LYS    39      44.266 119.745  30.364  1.00  0.00      A   
ATOM    572  HE2 LYS    39      44.108 119.534  32.166  1.00  0.00      A   
ATOM    573  NZ  LYS    39      44.304 121.517  31.494  1.00 39.20      A   
ATOM    574  HZ1 LYS    39      43.716 122.004  32.200  1.00  0.00      A   
ATOM    575  HZ2 LYS    39      44.269 122.037  30.595  1.00  0.00      A   
ATOM    576  HZ3 LYS    39      45.287 121.476  31.831  1.00  0.00      A   
ATOM    577  C   LYS    39      38.481 122.567  31.538  1.00 26.20      A   
ATOM    578  O   LYS    39      38.920 123.467  30.815  1.00 25.58      A   
ATOM    579  N   MET    40      37.272 122.036  31.391  1.00 24.65      A   
ATOM    580  HN  MET    40      36.933 121.322  31.999  1.00  0.00      A   
ATOM    581  CA  MET    40      36.357 122.461  30.333  1.00 27.26      A   
ATOM    582  HA  MET    40      36.925 122.610  29.426  1.00  0.00      A   
ATOM    583  CB  MET    40      35.292 121.368  30.138  1.00 27.93      A   
ATOM    584  HB1 MET    40      34.391 121.662  30.717  1.00  0.00      A   
ATOM    585  HB2 MET    40      35.694 120.421  30.555  1.00  0.00      A   
ATOM    586  CG  MET    40      34.859 121.100  28.700  1.00 34.79      A   
ATOM    587  HG1 MET    40      34.455 122.050  28.297  1.00  0.00      A   
ATOM    588  HG2 MET    40      34.036 120.357  28.738  1.00  0.00      A   
ATOM    589  SD  MET    40      36.113 120.493  27.559  1.00 17.79      A   
ATOM    590  CE  MET    40      36.572 121.914  26.887  1.00 29.81      A   
ATOM    591  HE1 MET    40      36.712 122.699  27.660  1.00  0.00      A   
ATOM    592  HE2 MET    40      35.798 122.268  26.174  1.00  0.00      A   
ATOM    593  HE3 MET    40      37.534 121.789  26.346  1.00  0.00      A   
ATOM    594  C   MET    40      35.688 123.817  30.606  1.00 26.93      A   
ATOM    595  O   MET    40      35.397 124.572  29.681  1.00 25.90      A   
ATOM    596  N   LYS    41      35.440 124.130  31.871  1.00 28.47      A   
ATOM    597  HN  LYS    41      35.681 123.530  32.631  1.00  0.00      A   
ATOM    598  CA  LYS    41      34.788 125.395  32.214  1.00 29.17      A   
ATOM    599  HA  LYS    41      33.764 125.349  31.874  1.00  0.00      A   
ATOM    600  CB  LYS    41      34.838 125.629  33.727  1.00 31.66      A   
ATOM    601  HB1 LYS    41      35.898 125.613  34.055  1.00  0.00      A   
ATOM    602  HB2 LYS    41      34.292 124.805  34.233  1.00  0.00      A   
ATOM    603  CG  LYS    41      34.217 126.958  34.148  1.00 34.47      A   
ATOM    604  HG1 LYS    41      33.210 127.048  33.689  1.00  0.00      A   
ATOM    605  HG2 LYS    41      34.856 127.788  33.780  1.00  0.00      A   
ATOM    606  CD  LYS    41      34.085 127.067  35.659  1.00 38.03      A   
ATOM    607  HD1 LYS    41      35.093 127.013  36.124  1.00  0.00      A   
ATOM    608  HD2 LYS    41      33.470 126.223  36.038  1.00  0.00      A   
ATOM    609  CE  LYS    41      33.422 128.386  36.037  1.00 42.03      A   
ATOM    610  HE1 LYS    41      32.464 128.496  35.486  1.00  0.00      A   
ATOM    611  HE2 LYS    41      34.102 129.231  35.795  1.00  0.00      A   
ATOM    612  NZ  LYS    41      33.119 128.448  37.494  1.00 45.15      A   
ATOM    613  HZ1 LYS    41      33.940 128.108  38.034  1.00  0.00      A   
ATOM    614  HZ2 LYS    41      32.295 127.848  37.703  1.00  0.00      A   
ATOM    615  HZ3 LYS    41      32.910 129.430  37.763  1.00  0.00      A   
ATOM    616  C   LYS    41      35.368 126.613  31.475  1.00 28.63      A   
ATOM    617  O   LYS    41      34.621 127.382  30.867  1.00 27.77      A   
ATOM    618  N   PRO    42      36.694 126.811  31.529  1.00 28.26      A   
ATOM    619  CA  PRO    42      37.350 127.942  30.856  1.00 29.46      A   
ATOM    620  HA  PRO    42      36.900 128.874  31.159  1.00  0.00      A   
ATOM    621  CD  PRO    42      37.672 126.049  32.325  1.00 29.61      A   
ATOM    622  HD1 PRO    42      38.031 125.167  31.755  1.00  0.00      A   
ATOM    623  HD2 PRO    42      37.219 125.723  33.284  1.00  0.00      A   
ATOM    624  CB  PRO    42      38.817 127.781  31.257  1.00 30.64      A   
ATOM    625  HB1 PRO    42      39.306 128.770  31.389  1.00  0.00      A   
ATOM    626  HB2 PRO    42      39.379 127.202  30.493  1.00  0.00      A   
ATOM    627  CG  PRO    42      38.749 127.047  32.535  1.00 30.25      A   
ATOM    628  HG1 PRO    42      39.715 126.546  32.758  1.00  0.00      A   
ATOM    629  HG2 PRO    42      38.498 127.731  33.373  1.00  0.00      A   
ATOM    630  C   PRO    42      37.183 127.894  29.331  1.00 28.02      A   
ATOM    631  O   PRO    42      37.061 128.935  28.677  1.00 28.46      A   
ATOM    632  N   VAL    43      37.198 126.686  28.766  1.00 26.43      A   
ATOM    633  HN  VAL    43      37.319 125.849  29.294  1.00  0.00      A   
ATOM    634  CA  VAL    43      37.033 126.530  27.325  1.00 26.57      A   
ATOM    635  HA  VAL    43      37.684 127.243  26.842  1.00  0.00      A   
ATOM    636  CB  VAL    43      37.376 125.097  26.854  1.00 28.69      A   
ATOM    637  HB  VAL    43      36.735 124.367  27.392  1.00  0.00      A   
ATOM    638  CG1 VAL    43      37.135 124.972  25.328  1.00 29.35      A   
ATOM    639 HG11 VAL    43      37.557 125.854  24.800  1.00  0.00      A   
ATOM    640 HG12 VAL    43      36.045 124.922  25.120  1.00  0.00      A   
ATOM    641 HG13 VAL    43      37.632 124.056  24.941  1.00  0.00      A   
ATOM    642  CG2 VAL    43      38.839 124.781  27.186  1.00 26.84      A   
ATOM    643 HG21 VAL    43      39.075 125.108  28.221  1.00  0.00      A   
ATOM    644 HG22 VAL    43      39.511 125.318  26.483  1.00  0.00      A   
ATOM    645 HG23 VAL    43      39.017 123.688  27.112  1.00  0.00      A   
ATOM    646  C   VAL    43      35.591 126.859  26.936  1.00 26.11      A   
ATOM    647  O   VAL    43      35.355 127.484  25.910  1.00 26.69      A   
ATOM    648  N   TYR    44      34.632 126.438  27.748  1.00 24.60      A   
ATOM    649  HN  TYR    44      34.808 125.906  28.573  1.00  0.00      A   
ATOM    650  CA  TYR    44      33.240 126.756  27.439  1.00 25.83      A   
ATOM    651  HA  TYR    44      33.033 126.404  26.440  1.00  0.00      A   
ATOM    652  CB  TYR    44      32.287 126.100  28.438  1.00 23.31      A   
ATOM    653  HB1 TYR    44      31.320 126.646  28.424  1.00  0.00      A   
ATOM    654  HB2 TYR    44      32.739 126.148  29.451  1.00  0.00      A   
ATOM    655  CG  TYR    44      31.974 124.638  28.164  1.00 24.69      A   
ATOM    656  CD1 TYR    44      31.658 124.195  26.873  1.00 25.29      A   
ATOM    657  HD1 TYR    44      31.685 124.895  26.051  1.00  0.00      A   
ATOM    658  CD2 TYR    44      31.937 123.714  29.204  1.00 21.78      A   
ATOM    659  HD2 TYR    44      32.187 124.033  30.204  1.00  0.00      A   
ATOM    660  CE1 TYR    44      31.307 122.866  26.630  1.00 23.47      A   
ATOM    661  HE1 TYR    44      31.068 122.540  25.628  1.00  0.00      A   
ATOM    662  CE2 TYR    44      31.583 122.380  28.978  1.00 22.57      A   
ATOM    663  HE2 TYR    44      31.555 121.678  29.797  1.00  0.00      A   
ATOM    664  CZ  TYR    44      31.268 121.968  27.689  1.00 23.29      A   
ATOM    665  OH  TYR    44      30.903 120.664  27.465  1.00 23.14      A   
ATOM    666  HH  TYR    44      30.934 120.199  28.304  1.00  0.00      A   
ATOM    667  C   TYR    44      33.020 128.276  27.463  1.00 26.24      A   
ATOM    668  O   TYR    44      32.278 128.816  26.646  1.00 25.42      A   
ATOM    669  N   GLU    45      33.667 128.970  28.395  1.00 27.69      A   
ATOM    670  HN  GLU    45      34.283 128.547  29.055  1.00  0.00      A   
ATOM    671  CA  GLU    45      33.493 130.417  28.487  1.00 29.77      A   
ATOM    672  HA  GLU    45      32.434 130.623  28.539  1.00  0.00      A   
ATOM    673  CB  GLU    45      34.205 130.975  29.727  1.00 32.68      A   
ATOM    674  HB1 GLU    45      33.965 132.055  29.816  1.00  0.00      A   
ATOM    675  HB2 GLU    45      35.301 130.859  29.588  1.00  0.00      A   
ATOM    676  CG  GLU    45      33.806 130.285  31.013  1.00 42.48      A   
ATOM    677  HG1 GLU    45      34.164 129.234  30.980  1.00  0.00      A   
ATOM    678  HG2 GLU    45      32.699 130.291  31.094  1.00  0.00      A   
ATOM    679  CD  GLU    45      34.381 130.947  32.256  1.00 48.08      A   
ATOM    680  OE1 GLU    45      35.607 131.210  32.294  1.00 51.57      A   
ATOM    681  OE2 GLU    45      33.601 131.189  33.204  1.00 49.81      A   
ATOM    682  C   GLU    45      34.014 131.111  27.241  1.00 29.04      A   
ATOM    683  O   GLU    45      33.377 132.021  26.712  1.00 28.14      A   
ATOM    684  N   LYS    46      35.176 130.672  26.772  1.00 28.39      A   
ATOM    685  HN  LYS    46      35.677 129.925  27.204  1.00  0.00      A   
ATOM    686  CA  LYS    46      35.788 131.261  25.591  1.00 29.26      A   
ATOM    687  HA  LYS    46      35.818 132.332  25.721  1.00  0.00      A   
ATOM    688  CB  LYS    46      37.201 130.699  25.421  1.00 32.82      A   
ATOM    689  HB1 LYS    46      37.116 129.612  25.209  1.00  0.00      A   
ATOM    690  HB2 LYS    46      37.745 130.838  26.379  1.00  0.00      A   
ATOM    691  CG  LYS    46      38.026 131.329  24.318  1.00 39.12      A   
ATOM    692  HG1 LYS    46      38.037 132.432  24.447  1.00  0.00      A   
ATOM    693  HG2 LYS    46      37.575 131.087  23.332  1.00  0.00      A   
ATOM    694  CD  LYS    46      39.460 130.794  24.367  1.00 46.26      A   
ATOM    695  HD1 LYS    46      39.449 129.706  24.141  1.00  0.00      A   
ATOM    696  HD2 LYS    46      39.868 130.944  25.390  1.00  0.00      A   
ATOM    697  CE  LYS    46      40.368 131.500  23.361  1.00 51.87      A   
ATOM    698  HE1 LYS    46      40.380 132.592  23.568  1.00  0.00      A   
ATOM    699  HE2 LYS    46      40.003 131.312  22.329  1.00  0.00      A   
ATOM    700  NZ  LYS    46      41.780 131.003  23.445  1.00 56.00      A   
ATOM    701  HZ1 LYS    46      41.780 129.965  23.500  1.00  0.00      A   
ATOM    702  HZ2 LYS    46      42.235 131.395  24.294  1.00  0.00      A   
ATOM    703  HZ3 LYS    46      42.305 131.306  22.601  1.00  0.00      A   
ATOM    704  C   LYS    46      34.939 130.944  24.365  1.00 28.72      A   
ATOM    705  O   LYS    46      34.631 131.825  23.565  1.00 27.76      A   
ATOM    706  N   ARG    47      34.548 129.679  24.232  1.00 25.18      A   
ATOM    707  HN  ARG    47      34.784 128.971  24.892  1.00  0.00      A   
ATOM    708  CA  ARG    47      33.742 129.267  23.095  1.00 26.14      A   
ATOM    709  HA  ARG    47      34.258 129.559  22.191  1.00  0.00      A   
ATOM    710  CB  ARG    47      33.535 127.752  23.128  1.00 28.22      A   
ATOM    711  HB1 ARG    47      33.384 127.438  24.183  1.00  0.00      A   
ATOM    712  HB2 ARG    47      34.449 127.260  22.734  1.00  0.00      A   
ATOM    713  CG  ARG    47      32.347 127.292  22.311  1.00 27.70      A   
ATOM    714  HG1 ARG    47      32.626 126.393  21.721  1.00  0.00      A   
ATOM    715  HG2 ARG    47      32.040 128.099  21.613  1.00  0.00      A   
ATOM    716  CD  ARG    47      31.180 126.950  23.247  1.00 33.87      A   
ATOM    717  HD1 ARG    47      30.242 127.426  22.890  1.00  0.00      A   
ATOM    718  HD2 ARG    47      31.403 127.279  24.284  1.00  0.00      A   
ATOM    719  NE  ARG    47      30.997 125.521  23.249  1.00 30.80      A   
ATOM    720  HE  ARG    47      31.689 124.979  22.774  1.00  0.00      A   
ATOM    721  CZ  ARG    47      30.000 124.851  23.817  1.00 28.52      A   
ATOM    722  NH1 ARG    47      29.017 125.456  24.493  1.00 26.51      A   
ATOM    723 HH11 ARG    47      29.012 126.452  24.585  1.00  0.00      A   
ATOM    724 HH12 ARG    47      28.285 124.913  24.905  1.00  0.00      A   
ATOM    725  NH2 ARG    47      29.975 123.544  23.655  1.00 26.35      A   
ATOM    726 HH21 ARG    47      30.690 123.093  23.119  1.00  0.00      A   
ATOM    727 HH22 ARG    47      29.241 123.003  24.066  1.00  0.00      A   
ATOM    728  C   ARG    47      32.392 129.967  23.062  1.00 24.90      A   
ATOM    729  O   ARG    47      31.919 130.387  21.998  1.00 27.59      A   
ATOM    730  N   ASP    48      31.763 130.079  24.225  1.00 22.53      A   
ATOM    731  HN  ASP    48      32.148 129.739  25.079  1.00  0.00      A   
ATOM    732  CA  ASP    48      30.457 130.716  24.306  1.00 25.21      A   
ATOM    733  HA  ASP    48      29.809 130.246  23.582  1.00  0.00      A   
ATOM    734  CB  ASP    48      29.877 130.568  25.719  1.00 24.64      A   
ATOM    735  HB1 ASP    48      29.031 131.278  25.837  1.00  0.00      A   
ATOM    736  HB2 ASP    48      30.667 130.814  26.461  1.00  0.00      A   
ATOM    737  CG  ASP    48      29.364 129.150  26.008  1.00 23.17      A   
ATOM    738  OD1 ASP    48      29.421 128.280  25.117  1.00 23.69      A   
ATOM    739  OD2 ASP    48      28.890 128.905  27.136  1.00 25.61      A   
ATOM    740  C   ASP    48      30.539 132.191  23.901  1.00 26.03      A   
ATOM    741  O   ASP    48      29.581 132.754  23.360  1.00 28.21      A   
ATOM    742  N   ALA    49      31.687 132.813  24.144  1.00 27.71      A   
ATOM    743  HN  ALA    49      32.463 132.364  24.581  1.00  0.00      A   
ATOM    744  CA  ALA    49      31.862 134.213  23.771  1.00 29.12      A   
ATOM    745  HA  ALA    49      31.021 134.771  24.154  1.00  0.00      A   
ATOM    746  CB  ALA    49      33.174 134.755  24.352  1.00 26.28      A   
ATOM    747  HB1 ALA    49      33.994 134.024  24.188  1.00  0.00      A   
ATOM    748  HB2 ALA    49      33.062 134.924  25.445  1.00  0.00      A   
ATOM    749  HB3 ALA    49      33.443 135.709  23.852  1.00  0.00      A   
ATOM    750  C   ALA    49      31.839 134.333  22.243  1.00 28.36      A   
ATOM    751  O   ALA    49      31.310 135.310  21.695  1.00 28.86      A   
ATOM    752  N   TYR    50      32.400 133.342  21.550  1.00 27.92      A   
ATOM    753  HN  TYR    50      32.853 132.571  21.992  1.00  0.00      A   
ATOM    754  CA  TYR    50      32.380 133.332  20.088  1.00 27.57      A   
ATOM    755  HA  TYR    50      32.690 134.309  19.747  1.00  0.00      A   
ATOM    756  CB  TYR    50      33.311 132.260  19.525  1.00 27.17      A   
ATOM    757  HB1 TYR    50      33.103 132.127  18.442  1.00  0.00      A   
ATOM    758  HB2 TYR    50      33.139 131.305  20.067  1.00  0.00      A   
ATOM    759  CG  TYR    50      34.769 132.593  19.661  1.00 30.43      A   
ATOM    760  CD1 TYR    50      35.620 131.773  20.395  1.00 31.46      A   
ATOM    761  HD1 TYR    50      35.219 130.910  20.905  1.00  0.00      A   
ATOM    762  CD2 TYR    50      35.310 133.707  19.017  1.00 32.51      A   
ATOM    763  HD2 TYR    50      34.662 134.358  18.448  1.00  0.00      A   
ATOM    764  CE1 TYR    50      36.984 132.049  20.482  1.00 35.87      A   
ATOM    765  HE1 TYR    50      37.636 131.404  21.053  1.00  0.00      A   
ATOM    766  CE2 TYR    50      36.665 133.992  19.095  1.00 34.05      A   
ATOM    767  HE2 TYR    50      37.069 134.857  18.590  1.00  0.00      A   
ATOM    768  CZ  TYR    50      37.497 133.159  19.829  1.00 35.35      A   
ATOM    769  OH  TYR    50      38.843 133.424  19.903  1.00 39.21      A   
ATOM    770  HH  TYR    50      39.017 134.221  19.397  1.00  0.00      A   
ATOM    771  C   TYR    50      30.973 133.040  19.594  1.00 28.73      A   
ATOM    772  O   TYR    50      30.536 133.580  18.571  1.00 28.89      A   
ATOM    773  N   ILE    51      30.277 132.160  20.308  1.00 26.37      A   
ATOM    774  HN  ILE    51      30.654 131.713  21.115  1.00  0.00      A   
ATOM    775  CA  ILE    51      28.911 131.797  19.948  1.00 28.47      A   
ATOM    776  HA  ILE    51      28.918 131.432  18.932  1.00  0.00      A   
ATOM    777  CB  ILE    51      28.366 130.709  20.907  1.00 27.11      A   
ATOM    778  HB  ILE    51      28.672 130.948  21.947  1.00  0.00      A   
ATOM    779  CG2 ILE    51      26.842 130.640  20.833  1.00 23.76      A   
ATOM    780 HG21 ILE    51      26.510 130.664  19.773  1.00  0.00      A   
ATOM    781 HG22 ILE    51      26.398 131.510  21.363  1.00  0.00      A   
ATOM    782 HG23 ILE    51      26.483 129.696  21.295  1.00  0.00      A   
ATOM    783  CG1 ILE    51      29.017 129.366  20.568  1.00 24.85      A   
ATOM    784 HG11 ILE    51      30.119 129.494  20.585  1.00  0.00      A   
ATOM    785 HG12 ILE    51      28.704 129.071  19.544  1.00  0.00      A   
ATOM    786  CD1 ILE    51      28.647 128.243  21.528  1.00 25.50      A   
ATOM    787  HD1 ILE    51      27.554 128.256  21.728  1.00  0.00      A   
ATOM    788  HD2 ILE    51      29.186 128.375  22.490  1.00  0.00      A   
ATOM    789  HD3 ILE    51      28.914 127.261  21.082  1.00  0.00      A   
ATOM    790  C   ILE    51      27.981 133.008  19.990  1.00 29.02      A   
ATOM    791  O   ILE    51      27.074 133.130  19.164  1.00 28.89      A   
ATOM    792  N   ASP    52      28.212 133.901  20.948  1.00 30.66      A   
ATOM    793  HN  ASP    52      28.956 133.802  21.606  1.00  0.00      A   
ATOM    794  CA  ASP    52      27.374 135.090  21.086  1.00 34.33      A   
ATOM    795  HA  ASP    52      26.343 134.768  21.106  1.00  0.00      A   
ATOM    796  CB  ASP    52      27.709 135.866  22.369  1.00 36.67      A   
ATOM    797  HB1 ASP    52      27.183 136.844  22.346  1.00  0.00      A   
ATOM    798  HB2 ASP    52      28.805 136.042  22.406  1.00  0.00      A   
ATOM    799  CG  ASP    52      27.300 135.131  23.630  1.00 40.26      A   
ATOM    800  OD1 ASP    52      26.391 134.273  23.568  1.00 42.78      A   
ATOM    801  OD2 ASP    52      27.884 135.425  24.695  1.00 43.76      A   
ATOM    802  C   ASP    52      27.492 136.043  19.898  1.00 35.30      A   
ATOM    803  O   ASP    52      26.683 136.958  19.767  1.00 35.21      A   
ATOM    804  N   GLU    53      28.492 135.836  19.045  1.00 34.45      A   
ATOM    805  HN  GLU    53      29.147 135.094  19.164  1.00  0.00      A   
ATOM    806  CA  GLU    53      28.691 136.690  17.872  1.00 36.57      A   
ATOM    807  HA  GLU    53      28.301 137.671  18.102  1.00  0.00      A   
ATOM    808  CB  GLU    53      30.174 136.780  17.517  1.00 39.81      A   
ATOM    809  HB1 GLU    53      30.271 137.362  16.578  1.00  0.00      A   
ATOM    810  HB2 GLU    53      30.552 135.751  17.343  1.00  0.00      A   
ATOM    811  CG  GLU    53      31.047 137.434  18.573  1.00 46.33      A   
ATOM    812  HG1 GLU    53      30.971 136.857  19.519  1.00  0.00      A   
ATOM    813  HG2 GLU    53      30.693 138.472  18.749  1.00  0.00      A   
ATOM    814  CD  GLU    53      32.503 137.482  18.147  1.00 52.79      A   
ATOM    815  OE1 GLU    53      32.785 138.063  17.075  1.00 57.73      A   
ATOM    816  OE2 GLU    53      33.362 136.934  18.875  1.00 56.75      A   
ATOM    817  C   GLU    53      27.939 136.166  16.656  1.00 35.39      A   
ATOM    818  O   GLU    53      27.950 136.791  15.593  1.00 34.78      A   
ATOM    819  N   ILE    54      27.304 135.009  16.816  1.00 32.35      A   
ATOM    820  HN  ILE    54      27.312 134.521  17.685  1.00  0.00      A   
ATOM    821  CA  ILE    54      26.551 134.372  15.736  1.00 32.74      A   
ATOM    822  HA  ILE    54      26.701 134.950  14.836  1.00  0.00      A   
ATOM    823  CB  ILE    54      27.038 132.918  15.533  1.00 32.07      A   
ATOM    824  HB  ILE    54      26.785 132.316  16.431  1.00  0.00      A   
ATOM    825  CG2 ILE    54      26.381 132.306  14.319  1.00 30.81      A   
ATOM    826 HG21 ILE    54      26.401 133.025  13.472  1.00  0.00      A   
ATOM    827 HG22 ILE    54      25.323 132.056  14.548  1.00  0.00      A   
ATOM    828 HG23 ILE    54      26.926 131.387  14.017  1.00  0.00      A   
ATOM    829  CG1 ILE    54      28.564 132.902  15.379  1.00 32.52      A   
ATOM    830 HG11 ILE    54      29.010 133.408  16.261  1.00  0.00      A   
ATOM    831 HG12 ILE    54      28.829 133.474  14.465  1.00  0.00      A   
ATOM    832  CD1 ILE    54      29.166 131.517  15.267  1.00 34.11      A   
ATOM    833  HD1 ILE    54      28.571 130.898  14.563  1.00  0.00      A   
ATOM    834  HD2 ILE    54      29.164 131.023  16.263  1.00  0.00      A   
ATOM    835  HD3 ILE    54      30.207 131.587  14.886  1.00  0.00      A   
ATOM    836  C   ILE    54      25.080 134.382  16.157  1.00 33.02      A   
ATOM    837  O   ILE    54      24.594 133.445  16.780  1.00 31.90      A   
ATOM    838  N   ALA    55      24.370 135.450  15.804  1.00 33.84      A   
ATOM    839  HN  ALA    55      24.758 136.183  15.251  1.00  0.00      A   
ATOM    840  CA  ALA    55      22.975 135.620  16.205  1.00 33.93      A   
ATOM    841  HA  ALA    55      22.943 135.751  17.276  1.00  0.00      A   
ATOM    842  CB  ALA    55      22.376 136.846  15.492  1.00 35.23      A   
ATOM    843  HB1 ALA    55      22.660 136.840  14.418  1.00  0.00      A   
ATOM    844  HB2 ALA    55      22.763 137.778  15.955  1.00  0.00      A   
ATOM    845  HB3 ALA    55      21.268 136.822  15.566  1.00  0.00      A   
ATOM    846  C   ALA    55      22.015 134.438  16.076  1.00 33.00      A   
ATOM    847  O   ALA    55      21.227 134.181  16.996  1.00 34.20      A   
ATOM    848  N   GLU    56      22.060 133.719  14.962  1.00 30.51      A   
ATOM    849  HN  GLU    56      22.705 133.896  14.222  1.00  0.00      A   
ATOM    850  CA  GLU    56      21.129 132.607  14.786  1.00 32.09      A   
ATOM    851  HA  GLU    56      20.313 132.734  15.482  1.00  0.00      A   
ATOM    852  CB  GLU    56      20.609 132.595  13.345  1.00 34.12      A   
ATOM    853  HB1 GLU    56      19.869 131.773  13.246  1.00  0.00      A   
ATOM    854  HB2 GLU    56      21.464 132.393  12.665  1.00  0.00      A   
ATOM    855  CG  GLU    56      19.938 133.911  12.903  1.00 40.76      A   
ATOM    856  HG1 GLU    56      19.444 133.747  11.922  1.00  0.00      A   
ATOM    857  HG2 GLU    56      20.721 134.691  12.793  1.00  0.00      A   
ATOM    858  CD  GLU    56      18.885 134.426  13.889  1.00 44.28      A   
ATOM    859  OE1 GLU    56      17.899 133.707  14.156  1.00 46.19      A   
ATOM    860  OE2 GLU    56      19.039 135.559  14.398  1.00 46.25      A   
ATOM    861  C   GLU    56      21.700 131.234  15.148  1.00 29.81      A   
ATOM    862  O   GLU    56      21.145 130.199  14.771  1.00 29.13      A   
ATOM    863  N   PHE    57      22.800 131.230  15.893  1.00 28.07      A   
ATOM    864  HN  PHE    57      23.231 132.072  16.208  1.00  0.00      A   
ATOM    865  CA  PHE    57      23.447 129.983  16.298  1.00 27.28      A   
ATOM    866  HA  PHE    57      23.820 129.492  15.411  1.00  0.00      A   
ATOM    867  CB  PHE    57      24.591 130.284  17.267  1.00 25.62      A   
ATOM    868  HB1 PHE    57      24.175 130.735  18.193  1.00  0.00      A   
ATOM    869  HB2 PHE    57      25.301 130.989  16.784  1.00  0.00      A   
ATOM    870  CG  PHE    57      25.386 129.064  17.684  1.00 26.44      A   
ATOM    871  CD1 PHE    57      26.430 128.592  16.897  1.00 26.45      A   
ATOM    872  HD1 PHE    57      26.656 129.080  15.961  1.00  0.00      A   
ATOM    873  CD2 PHE    57      25.108 128.414  18.883  1.00 25.78      A   
ATOM    874  HD2 PHE    57      24.297 128.767  19.502  1.00  0.00      A   
ATOM    875  CE1 PHE    57      27.198 127.484  17.306  1.00 27.43      A   
ATOM    876  HE1 PHE    57      28.009 127.130  16.687  1.00  0.00      A   
ATOM    877  CE2 PHE    57      25.865 127.308  19.303  1.00 24.72      A   
ATOM    878  HE2 PHE    57      25.636 126.817  20.237  1.00  0.00      A   
ATOM    879  CZ  PHE    57      26.910 126.847  18.511  1.00 23.57      A   
ATOM    880  HZ  PHE    57      27.498 125.998  18.829  1.00  0.00      A   
ATOM    881  C   PHE    57      22.513 128.969  16.960  1.00 26.94      A   
ATOM    882  O   PHE    57      22.361 127.845  16.476  1.00 28.25      A   
ATOM    883  N   TRP    58      21.908 129.352  18.078  1.00 26.19      A   
ATOM    884  HN  TRP    58      22.009 130.265  18.466  1.00  0.00      A   
ATOM    885  CA  TRP    58      21.046 128.419  18.797  1.00 27.32      A   
ATOM    886  HA  TRP    58      21.579 127.487  18.909  1.00  0.00      A   
ATOM    887  CB  TRP    58      20.676 128.989  20.163  1.00 25.73      A   
ATOM    888  HB1 TRP    58      19.875 128.368  20.618  1.00  0.00      A   
ATOM    889  HB2 TRP    58      20.307 130.030  20.042  1.00  0.00      A   
ATOM    890  CG  TRP    58      21.857 128.997  21.069  1.00 25.28      A   
ATOM    891  CD2 TRP    58      22.543 127.843  21.581  1.00 24.30      A   
ATOM    892  CD1 TRP    58      22.550 130.082  21.514  1.00 26.46      A   
ATOM    893  HD1 TRP    58      22.291 131.109  21.303  1.00  0.00      A   
ATOM    894  NE1 TRP    58      23.630 129.680  22.275  1.00 25.69      A   
ATOM    895  HE1 TRP    58      24.276 130.273  22.702  1.00  0.00      A   
ATOM    896  CE2 TRP    58      23.644 128.310  22.331  1.00 27.15      A   
ATOM    897  CE3 TRP    58      22.329 126.460  21.478  1.00 28.28      A   
ATOM    898  HE3 TRP    58      21.499 126.056  20.917  1.00  0.00      A   
ATOM    899  CZ2 TRP    58      24.533 127.443  22.978  1.00 26.60      A   
ATOM    900  HZ2 TRP    58      25.374 127.803  23.552  1.00  0.00      A   
ATOM    901  CZ3 TRP    58      23.213 125.598  22.121  1.00 26.03      A   
ATOM    902  HZ3 TRP    58      23.061 124.531  22.050  1.00  0.00      A   
ATOM    903  CH2 TRP    58      24.300 126.093  22.862  1.00 28.10      A   
ATOM    904  HH2 TRP    58      24.968 125.397  23.350  1.00  0.00      A   
ATOM    905  C   TRP    58      19.822 127.990  18.023  1.00 27.35      A   
ATOM    906  O   TRP    58      19.414 126.833  18.098  1.00 26.81      A   
ATOM    907  N   LYS    59      19.227 128.906  17.271  1.00 28.11      A   
ATOM    908  HN  LYS    59      19.528 129.855  17.215  1.00  0.00      A   
ATOM    909  CA  LYS    59      18.074 128.520  16.481  1.00 28.82      A   
ATOM    910  HA  LYS    59      17.308 128.168  17.158  1.00  0.00      A   
ATOM    911  CB  LYS    59      17.557 129.702  15.669  1.00 31.55      A   
ATOM    912  HB1 LYS    59      18.320 129.970  14.907  1.00  0.00      A   
ATOM    913  HB2 LYS    59      17.411 130.566  16.351  1.00  0.00      A   
ATOM    914  CG  LYS    59      16.241 129.413  14.960  1.00 35.96      A   
ATOM    915  HG1 LYS    59      15.408 129.876  15.531  1.00  0.00      A   
ATOM    916  HG2 LYS    59      16.080 128.315  14.917  1.00  0.00      A   
ATOM    917  CD  LYS    59      16.255 129.969  13.565  1.00 40.31      A   
ATOM    918  HD1 LYS    59      15.231 129.915  13.139  1.00  0.00      A   
ATOM    919  HD2 LYS    59      16.938 129.359  12.936  1.00  0.00      A   
ATOM    920  CE  LYS    59      16.719 131.393  13.560  1.00 43.46      A   
ATOM    921  HE1 LYS    59      17.465 131.552  14.367  1.00  0.00      A   
ATOM    922  HE2 LYS    59      15.852 132.073  13.703  1.00  0.00      A   
ATOM    923  NZ  LYS    59      17.364 131.738  12.267  1.00 46.28      A   
ATOM    924  HZ1 LYS    59      16.787 131.373  11.482  1.00  0.00      A   
ATOM    925  HZ2 LYS    59      18.312 131.312  12.227  1.00  0.00      A   
ATOM    926  HZ3 LYS    59      17.446 132.772  12.185  1.00  0.00      A   
ATOM    927  C   LYS    59      18.473 127.382  15.531  1.00 29.05      A   
ATOM    928  O   LYS    59      17.732 126.416  15.378  1.00 30.86      A   
ATOM    929  N   ILE    60      19.633 127.499  14.886  1.00 26.98      A   
ATOM    930  HN  ILE    60      20.230 128.288  15.005  1.00  0.00      A   
ATOM    931  CA  ILE    60      20.103 126.465  13.956  1.00 27.79      A   
ATOM    932  HA  ILE    60      19.294 126.234  13.278  1.00  0.00      A   
ATOM    933  CB  ILE    60      21.349 126.956  13.159  1.00 29.79      A   
ATOM    934  HB  ILE    60      22.109 127.346  13.869  1.00  0.00      A   
ATOM    935  CG2 ILE    60      21.951 125.816  12.353  1.00 28.82      A   
ATOM    936 HG21 ILE    60      21.148 125.249  11.835  1.00  0.00      A   
ATOM    937 HG22 ILE    60      22.498 125.123  13.027  1.00  0.00      A   
ATOM    938 HG23 ILE    60      22.648 126.221  11.588  1.00  0.00      A   
ATOM    939  CG1 ILE    60      20.949 128.100  12.218  1.00 32.77      A   
ATOM    940 HG11 ILE    60      20.453 128.892  12.819  1.00  0.00      A   
ATOM    941 HG12 ILE    60      20.227 127.707  11.472  1.00  0.00      A   
ATOM    942  CD1 ILE    60      22.126 128.726  11.471  1.00 38.31      A   
ATOM    943  HD1 ILE    60      22.789 127.931  11.069  1.00  0.00      A   
ATOM    944  HD2 ILE    60      22.716 129.365  12.161  1.00  0.00      A   
ATOM    945  HD3 ILE    60      21.751 129.337  10.622  1.00  0.00      A   
ATOM    946  C   ILE    60      20.443 125.143  14.664  1.00 28.30      A   
ATOM    947  O   ILE    60      20.075 124.050  14.199  1.00 26.80      A   
ATOM    948  N   VAL    61      21.138 125.247  15.790  1.00 26.13      A   
ATOM    949  HN  VAL    61      21.431 126.127  16.154  1.00  0.00      A   
ATOM    950  CA  VAL    61      21.516 124.065  16.568  1.00 26.29      A   
ATOM    951  HA  VAL    61      22.095 123.415  15.929  1.00  0.00      A   
ATOM    952  CB  VAL    61      22.342 124.472  17.808  1.00 25.66      A   
ATOM    953  HB  VAL    61      21.825 125.298  18.341  1.00  0.00      A   
ATOM    954  CG1 VAL    61      22.507 123.277  18.760  1.00 27.19      A   
ATOM    955 HG11 VAL    61      22.776 122.366  18.184  1.00  0.00      A   
ATOM    956 HG12 VAL    61      21.554 123.087  19.298  1.00  0.00      A   
ATOM    957 HG13 VAL    61      23.315 123.486  19.493  1.00  0.00      A   
ATOM    958  CG2 VAL    61      23.689 124.985  17.367  1.00 26.29      A   
ATOM    959 HG21 VAL    61      23.571 125.681  16.510  1.00  0.00      A   
ATOM    960 HG22 VAL    61      24.331 124.136  17.049  1.00  0.00      A   
ATOM    961 HG23 VAL    61      24.178 125.531  18.203  1.00  0.00      A   
ATOM    962  C   VAL    61      20.297 123.276  17.037  1.00 26.16      A   
ATOM    963  O   VAL    61      20.233 122.056  16.874  1.00 28.52      A   
ATOM    964  N   LEU    62      19.327 123.979  17.609  1.00 26.37      A   
ATOM    965  HN  LEU    62      19.375 124.970  17.710  1.00  0.00      A   
ATOM    966  CA  LEU    62      18.128 123.336  18.124  1.00 28.72      A   
ATOM    967  HA  LEU    62      18.431 122.507  18.746  1.00  0.00      A   
ATOM    968  CB  LEU    62      17.302 124.342  18.935  1.00 26.25      A   
ATOM    969  HB1 LEU    62      16.326 123.878  19.194  1.00  0.00      A   
ATOM    970  HB2 LEU    62      17.118 125.242  18.310  1.00  0.00      A   
ATOM    971  CG  LEU    62      18.003 124.772  20.226  1.00 27.47      A   
ATOM    972  HG  LEU    62      19.044 125.078  19.991  1.00  0.00      A   
ATOM    973  CD1 LEU    62      17.278 125.933  20.888  1.00 27.43      A   
ATOM    974 HD11 LEU    62      16.183 125.746  20.895  1.00  0.00      A   
ATOM    975 HD12 LEU    62      17.474 126.871  20.325  1.00  0.00      A   
ATOM    976 HD13 LEU    62      17.624 126.047  21.937  1.00  0.00      A   
ATOM    977  CD2 LEU    62      18.071 123.563  21.175  1.00 28.33      A   
ATOM    978 HD21 LEU    62      18.393 122.659  20.617  1.00  0.00      A   
ATOM    979 HD22 LEU    62      17.069 123.371  21.615  1.00  0.00      A   
ATOM    980 HD23 LEU    62      18.804 123.761  21.986  1.00  0.00      A   
ATOM    981  C   LEU    62      17.286 122.669  17.046  1.00 31.73      A   
ATOM    982  O   LEU    62      16.662 121.639  17.294  1.00 32.12      A   
ATOM    983  N   SER    63      17.273 123.236  15.843  1.00 32.69      A   
ATOM    984  HN  SER    63      17.770 124.074  15.631  1.00  0.00      A   
ATOM    985  CA  SER    63      16.508 122.630  14.764  1.00 32.80      A   
ATOM    986  HA  SER    63      15.594 122.235  15.183  1.00  0.00      A   
ATOM    987  CB  SER    63      16.189 123.664  13.676  1.00 33.75      A   
ATOM    988  HB1 SER    63      15.766 123.151  12.786  1.00  0.00      A   
ATOM    989  HB2 SER    63      17.119 124.200  13.387  1.00  0.00      A   
ATOM    990  OG  SER    63      15.246 124.613  14.145  1.00 35.97      A   
ATOM    991  HG1 SER    63      15.098 125.220  13.417  1.00  0.00      A   
ATOM    992  C   SER    63      17.311 121.480  14.167  1.00 31.28      A   
ATOM    993  O   SER    63      16.754 120.592  13.528  1.00 32.57      A   
ATOM    994  N   GLN    64      18.620 121.487  14.401  1.00 32.47      A   
ATOM    995  HN  GLN    64      19.058 122.194  14.950  1.00  0.00      A   
ATOM    996  CA  GLN    64      19.497 120.452  13.864  1.00 33.12      A   
ATOM    997  HA  GLN    64      19.130 120.171  12.887  1.00  0.00      A   
ATOM    998  CB  GLN    64      20.932 120.984  13.766  1.00 34.12      A   
ATOM    999  HB1 GLN    64      21.298 121.193  14.793  1.00  0.00      A   
ATOM   1000  HB2 GLN    64      20.914 121.932  13.189  1.00  0.00      A   
ATOM   1001  CG  GLN    64      21.911 120.033  13.093  1.00 36.33      A   
ATOM   1002  HG1 GLN    64      21.970 119.094  13.683  1.00  0.00      A   
ATOM   1003  HG2 GLN    64      22.915 120.507  13.060  1.00  0.00      A   
ATOM   1004  CD  GLN    64      21.488 119.691  11.673  1.00 40.55      A   
ATOM   1005  OE1 GLN    64      20.948 120.533  10.959  1.00 39.14      A   
ATOM   1006  NE2 GLN    64      21.743 118.456  11.257  1.00 41.87      A   
ATOM   1007 HE21 GLN    64      21.486 118.178  10.331  1.00  0.00      A   
ATOM   1008 HE22 GLN    64      22.193 117.806  11.868  1.00  0.00      A   
ATOM   1009  C   GLN    64      19.499 119.154  14.680  1.00 34.39      A   
ATOM   1010  O   GLN    64      19.609 118.057  14.119  1.00 35.29      A   
ATOM   1011  N   HIS    65      19.394 119.275  15.998  1.00 33.99      A   
ATOM   1012  HN  HIS    65      19.308 120.159  16.452  1.00  0.00      A   
ATOM   1013  CA  HIS    65      19.398 118.093  16.860  1.00 34.80      A   
ATOM   1014  HA  HIS    65      20.372 117.633  16.791  1.00  0.00      A   
ATOM   1015  ND1 HIS    65      20.566 117.151  19.871  1.00 33.62      A   
ATOM   1016  HD1 HIS    65      21.387 117.701  19.720  1.00  0.00      A   
ATOM   1017  NE2 HIS    65      19.253 115.631  20.612  1.00 34.06      A   
ATOM   1018  HE2 HIS    65      18.911 114.838  21.116  1.00  0.00      A   
ATOM   1019  CE1 HIS    65      20.486 116.100  20.667  1.00 32.39      A   
ATOM   1020  HE1 HIS    65      21.284 115.698  21.256  1.00  0.00      A   
ATOM   1021  CD2 HIS    65      18.515 116.406  19.752  1.00 31.77      A   
ATOM   1022  HD2 HIS    65      17.470 116.211  19.545  1.00  0.00      A   
ATOM   1023  CG  HIS    65      19.339 117.370  19.279  1.00 33.76      A   
ATOM   1024  CB  HIS    65      19.095 118.478  18.305  1.00 33.21      A   
ATOM   1025  HB1 HIS    65      18.029 118.779  18.379  1.00  0.00      A   
ATOM   1026  HB2 HIS    65      19.737 119.339  18.587  1.00  0.00      A   
ATOM   1027  C   HIS    65      18.355 117.090  16.372  1.00 36.80      A   
ATOM   1028  O   HIS    65      17.249 117.471  16.001  1.00 36.87      A   
ATOM   1029  N   VAL    66      18.715 115.810  16.404  1.00 37.71      A   
ATOM   1030  HN  VAL    66      19.602 115.527  16.762  1.00  0.00      A   
ATOM   1031  CA  VAL    66      17.856 114.730  15.926  1.00 40.23      A   
ATOM   1032  HA  VAL    66      17.470 115.014  14.959  1.00  0.00      A   
ATOM   1033  CB  VAL    66      18.649 113.411  15.821  1.00 41.82      A   
ATOM   1034  HB  VAL    66      17.982 112.607  15.440  1.00  0.00      A   
ATOM   1035  CG1 VAL    66      19.822 113.586  14.876  1.00 43.96      A   
ATOM   1036 HG11 VAL    66      20.345 114.541  15.091  1.00  0.00      A   
ATOM   1037 HG12 VAL    66      19.461 113.606  13.825  1.00  0.00      A   
ATOM   1038 HG13 VAL    66      20.541 112.750  15.008  1.00  0.00      A   
ATOM   1039  CG2 VAL    66      19.135 112.980  17.207  1.00 42.19      A   
ATOM   1040 HG21 VAL    66      18.315 113.087  17.949  1.00  0.00      A   
ATOM   1041 HG22 VAL    66      19.986 113.619  17.524  1.00  0.00      A   
ATOM   1042 HG23 VAL    66      19.455 111.916  17.182  1.00  0.00      A   
ATOM   1043  C   VAL    66      16.577 114.417  16.687  1.00 40.40      A   
ATOM   1044  O   VAL    66      15.583 114.023  16.075  1.00 42.45      A   
ATOM   1045  N   SER    67      16.588 114.575  18.006  1.00 37.38      A   
ATOM   1046  HN  SER    67      17.384 114.914  18.502  1.00  0.00      A   
ATOM   1047  CA  SER    67      15.410 114.253  18.799  1.00 35.41      A   
ATOM   1048  HA  SER    67      14.619 113.958  18.126  1.00  0.00      A   
ATOM   1049  CB  SER    67      15.738 113.117  19.775  1.00 34.98      A   
ATOM   1050  HB1 SER    67      16.140 112.247  19.213  1.00  0.00      A   
ATOM   1051  HB2 SER    67      14.816 112.813  20.316  1.00  0.00      A   
ATOM   1052  OG  SER    67      16.703 113.534  20.720  1.00 37.22      A   
ATOM   1053  HG1 SER    67      16.857 112.778  21.291  1.00  0.00      A   
ATOM   1054  C   SER    67      14.777 115.402  19.569  1.00 33.98      A   
ATOM   1055  O   SER    67      13.647 115.276  20.037  1.00 34.84      A   
ATOM   1056  N   PHE    68      15.488 116.518  19.707  1.00 32.15      A   
ATOM   1057  HN  PHE    68      16.404 116.624  19.328  1.00  0.00      A   
ATOM   1058  CA  PHE    68      14.943 117.661  20.437  1.00 31.01      A   
ATOM   1059  HA  PHE    68      14.909 117.404  21.485  1.00  0.00      A   
ATOM   1060  CB  PHE    68      15.815 118.902  20.221  1.00 29.81      A   
ATOM   1061  HB1 PHE    68      15.932 119.083  19.131  1.00  0.00      A   
ATOM   1062  HB2 PHE    68      16.809 118.737  20.688  1.00  0.00      A   
ATOM   1063  CG  PHE    68      15.242 120.152  20.821  1.00 29.46      A   
ATOM   1064  CD1 PHE    68      15.222 120.330  22.201  1.00 29.49      A   
ATOM   1065  HD1 PHE    68      15.654 119.576  22.842  1.00  0.00      A   
ATOM   1066  CD2 PHE    68      14.686 121.140  20.004  1.00 29.61      A   
ATOM   1067  HD2 PHE    68      14.700 121.017  18.932  1.00  0.00      A   
ATOM   1068  CE1 PHE    68      14.649 121.475  22.769  1.00 29.70      A   
ATOM   1069  HE1 PHE    68      14.637 121.600  23.842  1.00  0.00      A   
ATOM   1070  CE2 PHE    68      14.112 122.284  20.560  1.00 29.60      A   
ATOM   1071  HE2 PHE    68      13.684 123.040  19.919  1.00  0.00      A   
ATOM   1072  CZ  PHE    68      14.093 122.451  21.945  1.00 28.00      A   
ATOM   1073  HZ  PHE    68      13.648 123.335  22.376  1.00  0.00      A   
ATOM   1074  C   PHE    68      13.514 117.970  19.979  1.00 30.80      A   
ATOM   1075  O   PHE    68      12.616 118.148  20.796  1.00 30.80      A   
ATOM   1076  N   ALA    69      13.323 118.018  18.668  1.00 33.59      A   
ATOM   1077  HN  ALA    69      14.065 117.850  18.024  1.00  0.00      A   
ATOM   1078  CA  ALA    69      12.023 118.319  18.070  1.00 36.54      A   
ATOM   1079  HA  ALA    69      11.710 119.295  18.411  1.00  0.00      A   
ATOM   1080  CB  ALA    69      12.144 118.294  16.546  1.00 38.41      A   
ATOM   1081  HB1 ALA    69      12.725 117.404  16.222  1.00  0.00      A   
ATOM   1082  HB2 ALA    69      12.669 119.208  16.193  1.00  0.00      A   
ATOM   1083  HB3 ALA    69      11.134 118.243  16.087  1.00  0.00      A   
ATOM   1084  C   ALA    69      10.904 117.379  18.518  1.00 39.34      A   
ATOM   1085  O   ALA    69       9.738 117.769  18.556  1.00 41.09      A   
ATOM   1086  N   ASN    70      11.253 116.146  18.862  1.00 40.27      A   
ATOM   1087  HN  ASN    70      12.198 115.828  18.842  1.00  0.00      A   
ATOM   1088  CA  ASN    70      10.248 115.184  19.293  1.00 43.09      A   
ATOM   1089  HA  ASN    70       9.429 115.215  18.589  1.00  0.00      A   
ATOM   1090  CB  ASN    70      10.845 113.779  19.353  1.00 43.00      A   
ATOM   1091  HB1 ASN    70      10.072 113.073  19.724  1.00  0.00      A   
ATOM   1092  HB2 ASN    70      11.704 113.782  20.057  1.00  0.00      A   
ATOM   1093  CG  ASN    70      11.329 113.296  18.009  1.00 45.44      A   
ATOM   1094  OD1 ASN    70      10.824 113.716  16.965  1.00 47.10      A   
ATOM   1095  ND2 ASN    70      12.301 112.392  18.022  1.00 45.90      A   
ATOM   1096 HD21 ASN    70      12.672 112.068  18.892  1.00  0.00      A   
ATOM   1097 HD22 ASN    70      12.663 112.034  17.162  1.00  0.00      A   
ATOM   1098  C   ASN    70       9.598 115.500  20.639  1.00 44.41      A   
ATOM   1099  O   ASN    70       8.536 114.959  20.953  1.00 43.54      A   
ATOM   1100  N   TYR    71      10.222 116.374  21.427  1.00 44.96      A   
ATOM   1101  HN  TYR    71      11.068 116.827  21.158  1.00  0.00      A   
ATOM   1102  CA  TYR    71       9.690 116.717  22.745  1.00 47.19      A   
ATOM   1103  HA  TYR    71       9.139 115.865  23.117  1.00  0.00      A   
ATOM   1104  CB  TYR    71      10.824 117.076  23.705  1.00 45.22      A   
ATOM   1105  HB1 TYR    71      10.389 117.405  24.673  1.00  0.00      A   
ATOM   1106  HB2 TYR    71      11.430 117.895  23.260  1.00  0.00      A   
ATOM   1107  CG  TYR    71      11.768 115.946  24.008  1.00 43.95      A   
ATOM   1108  CD1 TYR    71      12.739 115.556  23.089  1.00 43.46      A   
ATOM   1109  HD1 TYR    71      12.803 116.063  22.138  1.00  0.00      A   
ATOM   1110  CD2 TYR    71      11.702 115.273  25.225  1.00 44.33      A   
ATOM   1111  HD2 TYR    71      10.954 115.558  25.950  1.00  0.00      A   
ATOM   1112  CE1 TYR    71      13.625 114.527  23.374  1.00 43.74      A   
ATOM   1113  HE1 TYR    71      14.375 114.238  22.652  1.00  0.00      A   
ATOM   1114  CE2 TYR    71      12.582 114.239  25.521  1.00 44.99      A   
ATOM   1115  HE2 TYR    71      12.517 113.725  26.468  1.00  0.00      A   
ATOM   1116  CZ  TYR    71      13.542 113.873  24.593  1.00 45.15      A   
ATOM   1117  OH  TYR    71      14.429 112.863  24.891  1.00 46.24      A   
ATOM   1118  HH  TYR    71      14.219 112.533  25.768  1.00  0.00      A   
ATOM   1119  C   TYR    71       8.654 117.836  22.817  1.00 50.10      A   
ATOM   1120  O   TYR    71       7.928 117.938  23.805  1.00 49.68      A   
ATOM   1121  N   ILE    72       8.580 118.685  21.799  1.00 53.13      A   
ATOM   1122  HN  ILE    72       9.155 118.619  20.987  1.00  0.00      A   
ATOM   1123  CA  ILE    72       7.614 119.778  21.852  1.00 56.89      A   
ATOM   1124  HA  ILE    72       6.844 119.509  22.559  1.00  0.00      A   
ATOM   1125  CB  ILE    72       8.306 121.099  22.284  1.00 59.05      A   
ATOM   1126  HB  ILE    72       7.593 121.945  22.176  1.00  0.00      A   
ATOM   1127  CG2 ILE    72       8.757 120.997  23.732  1.00 58.54      A   
ATOM   1128 HG21 ILE    72       9.251 120.018  23.910  1.00  0.00      A   
ATOM   1129 HG22 ILE    72       7.879 121.081  24.408  1.00  0.00      A   
ATOM   1130 HG23 ILE    72       9.483 121.807  23.959  1.00  0.00      A   
ATOM   1131  CG1 ILE    72       9.510 121.394  21.387  1.00 58.58      A   
ATOM   1132 HG11 ILE    72      10.058 120.445  21.209  1.00  0.00      A   
ATOM   1133 HG12 ILE    72      10.179 122.104  21.916  1.00  0.00      A   
ATOM   1134  CD1 ILE    72       9.141 121.986  20.061  1.00 61.63      A   
ATOM   1135  HD1 ILE    72       8.384 122.787  20.198  1.00  0.00      A   
ATOM   1136  HD2 ILE    72       8.712 121.200  19.402  1.00  0.00      A   
ATOM   1137  HD3 ILE    72      10.041 122.427  19.581  1.00  0.00      A   
ATOM   1138  C   ILE    72       6.815 120.016  20.576  1.00 57.65      A   
ATOM   1139  O   ILE    72       7.220 119.622  19.482  1.00 57.63      A   
ATOM   1140  N   ARG    73       5.666 120.665  20.735  1.00 58.68      A   
ATOM   1141  HN  ARG    73       5.356 120.976  21.631  1.00  0.00      A   
ATOM   1142  CA  ARG    73       4.787 120.967  19.614  1.00 58.71      A   
ATOM   1143  HA  ARG    73       4.480 120.033  19.167  1.00  0.00      A   
ATOM   1144  CB  ARG    73       3.565 121.756  20.096  1.00 62.25      A   
ATOM   1145  HB1 ARG    73       2.723 121.548  19.403  1.00  0.00      A   
ATOM   1146  HB2 ARG    73       3.811 122.838  20.051  1.00  0.00      A   
ATOM   1147  CG  ARG    73       3.108 121.432  21.511  1.00 66.66      A   
ATOM   1148  HG1 ARG    73       3.786 121.926  22.239  1.00  0.00      A   
ATOM   1149  HG2 ARG    73       3.152 120.334  21.669  1.00  0.00      A   
ATOM   1150  CD  ARG    73       1.679 121.920  21.739  1.00 71.41      A   
ATOM   1151  HD1 ARG    73       1.431 121.857  22.820  1.00  0.00      A   
ATOM   1152  HD2 ARG    73       0.974 121.297  21.148  1.00  0.00      A   
ATOM   1153  NE  ARG    73       1.494 123.310  21.324  1.00 74.78      A   
ATOM   1154  HE  ARG    73       2.308 123.842  21.094  1.00  0.00      A   
ATOM   1155  CZ  ARG    73       0.312 123.913  21.233  1.00 76.81      A   
ATOM   1156  NH1 ARG    73      -0.801 123.250  21.527  1.00 77.61      A   
ATOM   1157 HH11 ARG    73      -0.752 122.295  21.819  1.00  0.00      A   
ATOM   1158 HH12 ARG    73      -1.689 123.707  21.457  1.00  0.00      A   
ATOM   1159  NH2 ARG    73       0.238 125.180  20.847  1.00 77.48      A   
ATOM   1160 HH21 ARG    73       1.073 125.684  20.624  1.00  0.00      A   
ATOM   1161 HH22 ARG    73      -0.652 125.632  20.778  1.00  0.00      A   
ATOM   1162  C   ARG    73       5.542 121.802  18.588  1.00 56.63      A   
ATOM   1163  O   ARG    73       6.310 122.693  18.954  1.00 55.74      A   
ATOM   1164  N   ALA    74       5.327 121.513  17.307  1.00 54.78      A   
ATOM   1165  HN  ALA    74       4.713 120.783  17.016  1.00  0.00      A   
ATOM   1166  CA  ALA    74       5.994 122.268  16.252  1.00 52.13      A   
ATOM   1167  HA  ALA    74       7.056 122.091  16.332  1.00  0.00      A   
ATOM   1168  CB  ALA    74       5.483 121.829  14.885  1.00 54.11      A   
ATOM   1169  HB1 ALA    74       4.374 121.747  14.900  1.00  0.00      A   
ATOM   1170  HB2 ALA    74       5.908 120.837  14.622  1.00  0.00      A   
ATOM   1171  HB3 ALA    74       5.772 122.575  14.115  1.00  0.00      A   
ATOM   1172  C   ALA    74       5.672 123.738  16.495  1.00 50.15      A   
ATOM   1173  O   ALA    74       6.464 124.626  16.186  1.00 47.87      A   
ATOM   1174  N   SER    75       4.498 123.965  17.075  1.00 46.83      A   
ATOM   1175  HN  SER    75       3.885 123.218  17.317  1.00  0.00      A   
ATOM   1176  CA  SER    75       4.014 125.298  17.404  1.00 45.28      A   
ATOM   1177  HA  SER    75       3.926 125.864  16.489  1.00  0.00      A   
ATOM   1178  CB  SER    75       2.660 125.184  18.100  1.00 45.63      A   
ATOM   1179  HB1 SER    75       2.674 124.329  18.809  1.00  0.00      A   
ATOM   1180  HB2 SER    75       1.862 125.023  17.343  1.00  0.00      A   
ATOM   1181  OG  SER    75       2.370 126.365  18.820  1.00 49.57      A   
ATOM   1182  HG1 SER    75       1.512 126.223  19.227  1.00  0.00      A   
ATOM   1183  C   SER    75       4.971 126.091  18.296  1.00 42.38      A   
ATOM   1184  O   SER    75       5.095 127.307  18.160  1.00 42.32      A   
ATOM   1185  N   ASP    76       5.636 125.405  19.219  1.00 39.13      A   
ATOM   1186  HN  ASP    76       5.532 124.421  19.335  1.00  0.00      A   
ATOM   1187  CA  ASP    76       6.568 126.072  20.121  1.00 35.53      A   
ATOM   1188  HA  ASP    76       6.062 126.923  20.552  1.00  0.00      A   
ATOM   1189  CB  ASP    76       7.045 125.122  21.228  1.00 35.91      A   
ATOM   1190  HB1 ASP    76       7.951 125.552  21.705  1.00  0.00      A   
ATOM   1191  HB2 ASP    76       7.303 124.142  20.773  1.00  0.00      A   
ATOM   1192  CG  ASP    76       6.002 124.889  22.306  1.00 37.78      A   
ATOM   1193  OD1 ASP    76       5.075 125.715  22.446  1.00 39.94      A   
ATOM   1194  OD2 ASP    76       6.129 123.883  23.030  1.00 36.77      A   
ATOM   1195  C   ASP    76       7.809 126.623  19.425  1.00 33.08      A   
ATOM   1196  O   ASP    76       8.473 127.503  19.964  1.00 29.70      A   
ATOM   1197  N   PHE    77       8.141 126.103  18.245  1.00 29.31      A   
ATOM   1198  HN  PHE    77       7.603 125.402  17.783  1.00  0.00      A   
ATOM   1199  CA  PHE    77       9.345 126.569  17.581  1.00 28.13      A   
ATOM   1200  HA  PHE    77      10.159 126.502  18.287  1.00  0.00      A   
ATOM   1201  CB  PHE    77       9.654 125.734  16.339  1.00 30.15      A   
ATOM   1202  HB1 PHE    77      10.186 126.362  15.593  1.00  0.00      A   
ATOM   1203  HB2 PHE    77       8.706 125.350  15.907  1.00  0.00      A   
ATOM   1204  CG  PHE    77      10.526 124.551  16.635  1.00 29.67      A   
ATOM   1205  CD1 PHE    77       9.968 123.335  16.990  1.00 29.33      A   
ATOM   1206  HD1 PHE    77       8.895 123.219  16.989  1.00  0.00      A   
ATOM   1207  CD2 PHE    77      11.912 124.679  16.633  1.00 32.12      A   
ATOM   1208  HD2 PHE    77      12.358 125.621  16.351  1.00  0.00      A   
ATOM   1209  CE1 PHE    77      10.777 122.260  17.348  1.00 30.32      A   
ATOM   1210  HE1 PHE    77      10.330 121.318  17.627  1.00  0.00      A   
ATOM   1211  CE2 PHE    77      12.733 123.610  16.989  1.00 30.90      A   
ATOM   1212  HE2 PHE    77      13.807 123.726  16.986  1.00  0.00      A   
ATOM   1213  CZ  PHE    77      12.163 122.399  17.347  1.00 31.45      A   
ATOM   1214  HZ  PHE    77      12.792 121.566  17.624  1.00  0.00      A   
ATOM   1215  C   PHE    77       9.383 128.045  17.257  1.00 26.65      A   
ATOM   1216  O   PHE    77      10.451 128.604  17.077  1.00 26.64      A   
ATOM   1217  N   LYS    78       8.220 128.675  17.183  1.00 26.73      A   
ATOM   1218  HN  LYS    78       7.347 128.205  17.287  1.00  0.00      A   
ATOM   1219  CA  LYS    78       8.165 130.109  16.941  1.00 28.75      A   
ATOM   1220  HA  LYS    78       8.599 130.309  15.972  1.00  0.00      A   
ATOM   1221  CB  LYS    78       6.709 130.574  16.983  1.00 29.88      A   
ATOM   1222  HB1 LYS    78       6.249 130.185  17.915  1.00  0.00      A   
ATOM   1223  HB2 LYS    78       6.181 130.136  16.110  1.00  0.00      A   
ATOM   1224  CG  LYS    78       6.508 132.073  16.950  1.00 34.69      A   
ATOM   1225  HG1 LYS    78       6.916 132.481  16.001  1.00  0.00      A   
ATOM   1226  HG2 LYS    78       7.048 132.539  17.802  1.00  0.00      A   
ATOM   1227  CD  LYS    78       5.020 132.400  17.048  1.00 38.79      A   
ATOM   1228  HD1 LYS    78       4.620 131.990  18.000  1.00  0.00      A   
ATOM   1229  HD2 LYS    78       4.486 131.923  16.199  1.00  0.00      A   
ATOM   1230  CE  LYS    78       4.774 133.907  17.010  1.00 43.35      A   
ATOM   1231  HE1 LYS    78       5.046 134.305  16.009  1.00  0.00      A   
ATOM   1232  HE2 LYS    78       5.381 134.404  17.797  1.00  0.00      A   
ATOM   1233  NZ  LYS    78       3.344 134.247  17.260  1.00 45.44      A   
ATOM   1234  HZ1 LYS    78       2.991 133.690  18.064  1.00  0.00      A   
ATOM   1235  HZ2 LYS    78       2.783 134.028  16.413  1.00  0.00      A   
ATOM   1236  HZ3 LYS    78       3.262 135.260  17.477  1.00  0.00      A   
ATOM   1237  C   LYS    78       8.954 130.777  18.081  1.00 27.91      A   
ATOM   1238  O   LYS    78       9.716 131.726  17.868  1.00 29.11      A   
ATOM   1239  N   TYR    79       8.778 130.250  19.288  1.00 26.15      A   
ATOM   1240  HN  TYR    79       8.186 129.462  19.441  1.00  0.00      A   
ATOM   1241  CA  TYR    79       9.444 130.795  20.470  1.00 25.93      A   
ATOM   1242  HA  TYR    79       9.627 131.846  20.306  1.00  0.00      A   
ATOM   1243  CB  TYR    79       8.543 130.586  21.687  1.00 25.19      A   
ATOM   1244  HB1 TYR    79       8.943 131.157  22.552  1.00  0.00      A   
ATOM   1245  HB2 TYR    79       8.492 129.505  21.935  1.00  0.00      A   
ATOM   1246  CG  TYR    79       7.131 131.068  21.428  1.00 27.39      A   
ATOM   1247  CD1 TYR    79       6.089 130.163  21.223  1.00 26.54      A   
ATOM   1248  HD1 TYR    79       6.285 129.103  21.288  1.00  0.00      A   
ATOM   1249  CD2 TYR    79       6.847 132.435  21.340  1.00 28.50      A   
ATOM   1250  HD2 TYR    79       7.639 133.151  21.499  1.00  0.00      A   
ATOM   1251  CE1 TYR    79       4.786 130.610  20.932  1.00 28.75      A   
ATOM   1252  HE1 TYR    79       3.988 129.899  20.778  1.00  0.00      A   
ATOM   1253  CE2 TYR    79       5.559 132.891  21.048  1.00 28.74      A   
ATOM   1254  HE2 TYR    79       5.361 133.951  20.980  1.00  0.00      A   
ATOM   1255  CZ  TYR    79       4.535 131.978  20.846  1.00 28.04      A   
ATOM   1256  OH  TYR    79       3.269 132.439  20.554  1.00 27.57      A   
ATOM   1257  HH  TYR    79       2.695 131.678  20.443  1.00  0.00      A   
ATOM   1258  C   TYR    79      10.838 130.208  20.701  1.00 25.76      A   
ATOM   1259  O   TYR    79      11.743 130.906  21.163  1.00 27.41      A   
ATOM   1260  N   ILE    80      11.023 128.935  20.373  1.00 26.06      A   
ATOM   1261  HN  ILE    80      10.291 128.358  20.019  1.00  0.00      A   
ATOM   1262  CA  ILE    80      12.333 128.316  20.521  1.00 25.95      A   
ATOM   1263  HA  ILE    80      12.659 128.464  21.539  1.00  0.00      A   
ATOM   1264  CB  ILE    80      12.261 126.811  20.193  1.00 27.76      A   
ATOM   1265  HB  ILE    80      11.614 126.659  19.303  1.00  0.00      A   
ATOM   1266  CG2 ILE    80      13.645 126.261  19.909  1.00 27.99      A   
ATOM   1267 HG21 ILE    80      14.366 126.632  20.669  1.00  0.00      A   
ATOM   1268 HG22 ILE    80      13.985 126.593  18.906  1.00  0.00      A   
ATOM   1269 HG23 ILE    80      13.627 125.151  19.950  1.00  0.00      A   
ATOM   1270  CG1 ILE    80      11.593 126.079  21.362  1.00 31.26      A   
ATOM   1271 HG11 ILE    80      10.645 126.603  21.608  1.00  0.00      A   
ATOM   1272 HG12 ILE    80      12.270 126.130  22.240  1.00  0.00      A   
ATOM   1273  CD1 ILE    80      11.278 124.627  21.085  1.00 37.97      A   
ATOM   1274  HD1 ILE    80      12.146 124.135  20.596  1.00  0.00      A   
ATOM   1275  HD2 ILE    80      10.401 124.552  20.408  1.00  0.00      A   
ATOM   1276  HD3 ILE    80      11.062 124.098  22.038  1.00  0.00      A   
ATOM   1277  C   ILE    80      13.317 129.035  19.586  1.00 26.90      A   
ATOM   1278  O   ILE    80      14.497 129.204  19.913  1.00 23.27      A   
ATOM   1279  N   ASP    81      12.815 129.485  18.435  1.00 25.85      A   
ATOM   1280  HN  ASP    81      11.861 129.346  18.179  1.00  0.00      A   
ATOM   1281  CA  ASP    81      13.640 130.210  17.476  1.00 27.06      A   
ATOM   1282  HA  ASP    81      14.510 129.607  17.261  1.00  0.00      A   
ATOM   1283  CB  ASP    81      12.855 130.496  16.178  1.00 28.50      A   
ATOM   1284  HB1 ASP    81      13.365 131.311  15.621  1.00  0.00      A   
ATOM   1285  HB2 ASP    81      11.828 130.824  16.445  1.00  0.00      A   
ATOM   1286  CG  ASP    81      12.747 129.281  15.260  1.00 30.51      A   
ATOM   1287  OD1 ASP    81      13.364 128.230  15.540  1.00 28.30      A   
ATOM   1288  OD2 ASP    81      12.036 129.387  14.238  1.00 28.87      A   
ATOM   1289  C   ASP    81      14.180 131.540  18.031  1.00 27.06      A   
ATOM   1290  O   ASP    81      15.113 132.112  17.459  1.00 28.30      A   
ATOM   1291  N   THR    82      13.611 132.043  19.126  1.00 24.39      A   
ATOM   1292  HN  THR    82      12.852 131.601  19.597  1.00  0.00      A   
ATOM   1293  CA  THR    82      14.104 133.303  19.684  1.00 24.58      A   
ATOM   1294  HA  THR    82      14.585 133.849  18.885  1.00  0.00      A   
ATOM   1295  CB  THR    82      12.968 134.159  20.297  1.00 25.15      A   
ATOM   1296  HB  THR    82      13.356 135.167  20.558  1.00  0.00      A   
ATOM   1297  OG1 THR    82      12.465 133.536  21.486  1.00 24.93      A   
ATOM   1298  HG1 THR    82      11.770 134.112  21.812  1.00  0.00      A   
ATOM   1299  CG2 THR    82      11.828 134.321  19.277  1.00 27.22      A   
ATOM   1300 HG21 THR    82      11.603 133.346  18.797  1.00  0.00      A   
ATOM   1301 HG22 THR    82      12.127 135.045  18.488  1.00  0.00      A   
ATOM   1302 HG23 THR    82      10.912 134.685  19.789  1.00  0.00      A   
ATOM   1303  C   THR    82      15.199 133.118  20.730  1.00 25.99      A   
ATOM   1304  O   THR    82      15.731 134.088  21.265  1.00 24.82      A   
ATOM   1305  N   ILE    83      15.538 131.869  21.032  1.00 22.94      A   
ATOM   1306  HN  ILE    83      15.099 131.071  20.627  1.00  0.00      A   
ATOM   1307  CA  ILE    83      16.601 131.624  22.000  1.00 24.34      A   
ATOM   1308  HA  ILE    83      16.374 132.189  22.892  1.00  0.00      A   
ATOM   1309  CB  ILE    83      16.719 130.116  22.338  1.00 21.27      A   
ATOM   1310  HB  ILE    83      16.703 129.524  21.398  1.00  0.00      A   
ATOM   1311  CG2 ILE    83      18.028 129.846  23.090  1.00 24.39      A   
ATOM   1312 HG21 ILE    83      18.180 130.612  23.880  1.00  0.00      A   
ATOM   1313 HG22 ILE    83      18.886 129.890  22.386  1.00  0.00      A   
ATOM   1314 HG23 ILE    83      17.989 128.845  23.570  1.00  0.00      A   
ATOM   1315  CG1 ILE    83      15.509 129.682  23.165  1.00 23.00      A   
ATOM   1316 HG11 ILE    83      14.597 130.122  22.710  1.00  0.00      A   
ATOM   1317 HG12 ILE    83      15.627 130.082  24.194  1.00  0.00      A   
ATOM   1318  CD1 ILE    83      15.323 128.175  23.254  1.00 23.07      A   
ATOM   1319  HD1 ILE    83      16.296 127.682  23.464  1.00  0.00      A   
ATOM   1320  HD2 ILE    83      14.929 127.785  22.292  1.00  0.00      A   
ATOM   1321  HD3 ILE    83      14.617 127.929  24.076  1.00  0.00      A   
ATOM   1322  C   ILE    83      17.915 132.078  21.388  1.00 24.21      A   
ATOM   1323  O   ILE    83      18.290 131.606  20.315  1.00 25.15      A   
ATOM   1324  N   ASP    84      18.613 133.003  22.044  1.00 24.00      A   
ATOM   1325  HN  ASP    84      18.303 133.420  22.894  1.00  0.00      A   
ATOM   1326  CA  ASP    84      19.894 133.442  21.517  1.00 25.09      A   
ATOM   1327  HA  ASP    84      20.151 132.786  20.698  1.00  0.00      A   
ATOM   1328  CB  ASP    84      19.860 134.893  21.030  1.00 27.43      A   
ATOM   1329  HB1 ASP    84      19.266 134.945  20.093  1.00  0.00      A   
ATOM   1330  HB2 ASP    84      20.898 135.228  20.823  1.00  0.00      A   
ATOM   1331  CG  ASP    84      19.252 135.828  22.029  1.00 29.30      A   
ATOM   1332  OD1 ASP    84      19.284 135.522  23.237  1.00 28.20      A   
ATOM   1333  OD2 ASP    84      18.748 136.886  21.593  1.00 31.66      A   
ATOM   1334  C   ASP    84      21.037 133.249  22.500  1.00 24.04      A   
ATOM   1335  O   ASP    84      22.113 133.817  22.331  1.00 23.60      A   
ATOM   1336  N   LYS    85      20.793 132.458  23.539  1.00 24.23      A   
ATOM   1337  HN  LYS    85      19.894 132.066  23.718  1.00  0.00      A   
ATOM   1338  CA  LYS    85      21.854 132.121  24.484  1.00 25.42      A   
ATOM   1339  HA  LYS    85      22.691 131.747  23.913  1.00  0.00      A   
ATOM   1340  CB  LYS    85      22.295 133.323  25.327  1.00 27.81      A   
ATOM   1341  HB1 LYS    85      21.494 133.565  26.057  1.00  0.00      A   
ATOM   1342  HB2 LYS    85      22.448 134.196  24.658  1.00  0.00      A   
ATOM   1343  CG  LYS    85      23.596 133.044  26.088  1.00 33.94      A   
ATOM   1344  HG1 LYS    85      24.397 132.814  25.354  1.00  0.00      A   
ATOM   1345  HG2 LYS    85      23.444 132.159  26.742  1.00  0.00      A   
ATOM   1346  CD  LYS    85      24.043 134.218  26.949  1.00 37.10      A   
ATOM   1347  HD1 LYS    85      23.189 134.562  27.570  1.00  0.00      A   
ATOM   1348  HD2 LYS    85      24.366 135.052  26.290  1.00  0.00      A   
ATOM   1349  CE  LYS    85      25.205 133.820  27.864  1.00 41.78      A   
ATOM   1350  HE1 LYS    85      24.867 133.027  28.565  1.00  0.00      A   
ATOM   1351  HE2 LYS    85      25.549 134.710  28.431  1.00  0.00      A   
ATOM   1352  NZ  LYS    85      26.384 133.283  27.114  1.00 42.94      A   
ATOM   1353  HZ1 LYS    85      26.578 133.889  26.292  1.00  0.00      A   
ATOM   1354  HZ2 LYS    85      26.178 132.315  26.792  1.00  0.00      A   
ATOM   1355  HZ3 LYS    85      27.215 133.269  27.739  1.00  0.00      A   
ATOM   1356  C   LYS    85      21.459 130.993  25.410  1.00 24.94      A   
ATOM   1357  O   LYS    85      20.363 130.983  25.972  1.00 21.81      A   
ATOM   1358  N   ILE    86      22.354 130.021  25.544  1.00 23.10      A   
ATOM   1359  HN  ILE    86      23.213 130.012  25.038  1.00  0.00      A   
ATOM   1360  CA  ILE    86      22.123 128.901  26.450  1.00 22.58      A   
ATOM   1361  HA  ILE    86      21.316 129.182  27.109  1.00  0.00      A   
ATOM   1362  CB  ILE    86      21.766 127.587  25.720  1.00 24.48      A   
ATOM   1363  HB  ILE    86      22.579 127.318  25.013  1.00  0.00      A   
ATOM   1364  CG2 ILE    86      21.590 126.471  26.755  1.00 22.86      A   
ATOM   1365 HG21 ILE    86      20.981 126.835  27.609  1.00  0.00      A   
ATOM   1366 HG22 ILE    86      22.582 126.151  27.138  1.00  0.00      A   
ATOM   1367 HG23 ILE    86      21.070 125.605  26.293  1.00  0.00      A   
ATOM   1368  CG1 ILE    86      20.461 127.754  24.947  1.00 20.69      A   
ATOM   1369 HG11 ILE    86      20.611 128.528  24.166  1.00  0.00      A   
ATOM   1370 HG12 ILE    86      19.677 128.102  25.652  1.00  0.00      A   
ATOM   1371  CD1 ILE    86      19.969 126.473  24.270  1.00 24.11      A   
ATOM   1372  HD1 ILE    86      20.050 125.615  24.972  1.00  0.00      A   
ATOM   1373  HD2 ILE    86      20.589 126.257  23.373  1.00  0.00      A   
ATOM   1374  HD3 ILE    86      18.905 126.587  23.971  1.00  0.00      A   
ATOM   1375  C   ILE    86      23.428 128.676  27.187  1.00 23.45      A   
ATOM   1376  O   ILE    86      24.481 128.568  26.562  1.00 24.86      A   
ATOM   1377  N   LYS    87      23.364 128.619  28.511  1.00 23.39      A   
ATOM   1378  HN  LYS    87      22.510 128.722  29.015  1.00  0.00      A   
ATOM   1379  CA  LYS    87      24.568 128.398  29.299  1.00 25.95      A   
ATOM   1380  HA  LYS    87      25.333 128.015  28.641  1.00  0.00      A   
ATOM   1381  CB  LYS    87      25.035 129.703  29.954  1.00 27.60      A   
ATOM   1382  HB1 LYS    87      24.251 130.040  30.665  1.00  0.00      A   
ATOM   1383  HB2 LYS    87      25.157 130.471  29.162  1.00  0.00      A   
ATOM   1384  CG  LYS    87      26.355 129.572  30.711  1.00 35.80      A   
ATOM   1385  HG1 LYS    87      27.168 129.342  29.991  1.00  0.00      A   
ATOM   1386  HG2 LYS    87      26.276 128.740  31.443  1.00  0.00      A   
ATOM   1387  CD  LYS    87      26.689 130.864  31.452  1.00 43.54      A   
ATOM   1388  HD1 LYS    87      25.874 131.094  32.171  1.00  0.00      A   
ATOM   1389  HD2 LYS    87      26.768 131.695  30.720  1.00  0.00      A   
ATOM   1390  CE  LYS    87      28.006 130.737  32.210  1.00 49.02      A   
ATOM   1391  HE1 LYS    87      28.837 130.571  31.492  1.00  0.00      A   
ATOM   1392  HE2 LYS    87      27.945 129.891  32.927  1.00  0.00      A   
ATOM   1393  NZ  LYS    87      28.318 131.974  32.990  1.00 55.38      A   
ATOM   1394  HZ1 LYS    87      27.465 132.293  33.491  1.00  0.00      A   
ATOM   1395  HZ2 LYS    87      28.640 132.721  32.341  1.00  0.00      A   
ATOM   1396  HZ3 LYS    87      29.069 131.768  33.680  1.00  0.00      A   
ATOM   1397  C   LYS    87      24.293 127.362  30.369  1.00 25.67      A   
ATOM   1398  O   LYS    87      23.341 127.479  31.136  1.00 24.83      A   
ATOM   1399  N   VAL    88      25.119 126.325  30.396  1.00 26.61      A   
ATOM   1400  HN  VAL    88      25.875 126.227  29.753  1.00  0.00      A   
ATOM   1401  CA  VAL    88      24.963 125.267  31.375  1.00 25.95      A   
ATOM   1402  HA  VAL    88      24.012 125.407  31.866  1.00  0.00      A   
ATOM   1403  CB  VAL    88      25.017 123.879  30.707  1.00 27.53      A   
ATOM   1404  HB  VAL    88      25.918 123.815  30.062  1.00  0.00      A   
ATOM   1405  CG1 VAL    88      25.073 122.777  31.774  1.00 26.23      A   
ATOM   1406 HG11 VAL    88      24.333 122.983  32.577  1.00  0.00      A   
ATOM   1407 HG12 VAL    88      26.087 122.741  32.228  1.00  0.00      A   
ATOM   1408 HG13 VAL    88      24.834 121.793  31.315  1.00  0.00      A   
ATOM   1409  CG2 VAL    88      23.796 123.699  29.826  1.00 24.24      A   
ATOM   1410 HG21 VAL    88      23.621 124.615  29.223  1.00  0.00      A   
ATOM   1411 HG22 VAL    88      22.899 123.513  30.456  1.00  0.00      A   
ATOM   1412 HG23 VAL    88      23.951 122.843  29.135  1.00  0.00      A   
ATOM   1413  C   VAL    88      26.109 125.377  32.354  1.00 27.48      A   
ATOM   1414  O   VAL    88      27.240 125.653  31.953  1.00 28.56      A   
ATOM   1415  N   GLU    89      25.806 125.186  33.633  1.00 26.55      A   
ATOM   1416  HN  GLU    89      24.873 125.002  33.933  1.00  0.00      A   
ATOM   1417  CA  GLU    89      26.817 125.234  34.682  1.00 30.96      A   
ATOM   1418  HA  GLU    89      27.788 125.209  34.211  1.00  0.00      A   
ATOM   1419  CB  GLU    89      26.669 126.502  35.525  1.00 32.03      A   
ATOM   1420  HB1 GLU    89      27.301 126.403  36.433  1.00  0.00      A   
ATOM   1421  HB2 GLU    89      25.607 126.602  35.835  1.00  0.00      A   
ATOM   1422  CG  GLU    89      27.082 127.765  34.777  1.00 38.25      A   
ATOM   1423  HG1 GLU    89      26.450 127.869  33.870  1.00  0.00      A   
ATOM   1424  HG2 GLU    89      28.145 127.672  34.472  1.00  0.00      A   
ATOM   1425  CD  GLU    89      26.931 129.018  35.612  1.00 43.96      A   
ATOM   1426  OE1 GLU    89      25.779 129.433  35.867  1.00 49.99      A   
ATOM   1427  OE2 GLU    89      27.964 129.586  36.021  1.00 47.81      A   
ATOM   1428  C   GLU    89      26.623 123.996  35.532  1.00 29.53      A   
ATOM   1429  O   GLU    89      25.502 123.680  35.932  1.00 30.30      A   
ATOM   1430  N   TRP    90      27.714 123.287  35.796  1.00 28.31      A   
ATOM   1431  HN  TRP    90      28.617 123.556  35.471  1.00  0.00      A   
ATOM   1432  CA  TRP    90      27.647 122.062  36.584  1.00 28.11      A   
ATOM   1433  HA  TRP    90      26.656 121.644  36.480  1.00  0.00      A   
ATOM   1434  CB  TRP    90      28.699 121.075  36.083  1.00 27.74      A   
ATOM   1435  HB1 TRP    90      28.832 120.268  36.836  1.00  0.00      A   
ATOM   1436  HB2 TRP    90      29.664 121.607  35.946  1.00  0.00      A   
ATOM   1437  CG  TRP    90      28.298 120.458  34.779  1.00 27.35      A   
ATOM   1438  CD2 TRP    90      28.456 121.030  33.471  1.00 27.36      A   
ATOM   1439  CD1 TRP    90      27.650 119.270  34.601  1.00 26.24      A   
ATOM   1440  HD1 TRP    90      27.378 118.589  35.394  1.00  0.00      A   
ATOM   1441  NE1 TRP    90      27.394 119.065  33.267  1.00 27.11      A   
ATOM   1442  HE1 TRP    90      26.941 118.288  32.890  1.00  0.00      A   
ATOM   1443  CE2 TRP    90      27.877 120.129  32.551  1.00 27.00      A   
ATOM   1444  CE3 TRP    90      29.029 122.218  32.990  1.00 23.54      A   
ATOM   1445  HE3 TRP    90      29.482 122.939  33.655  1.00  0.00      A   
ATOM   1446  CZ2 TRP    90      27.853 120.374  31.169  1.00 25.57      A   
ATOM   1447  HZ2 TRP    90      27.408 119.683  30.467  1.00  0.00      A   
ATOM   1448  CZ3 TRP    90      29.007 122.462  31.618  1.00 26.92      A   
ATOM   1449  HZ3 TRP    90      29.446 123.371  31.234  1.00  0.00      A   
ATOM   1450  CH2 TRP    90      28.422 121.541  30.723  1.00 27.74      A   
ATOM   1451  HH2 TRP    90      28.423 121.759  29.665  1.00  0.00      A   
ATOM   1452  C   TRP    90      27.820 122.347  38.064  1.00 28.50      A   
ATOM   1453  O   TRP    90      28.848 122.857  38.496  1.00 29.13      A   
ATOM   1454  N   LEU    91      26.789 121.998  38.823  1.00 29.11      A   
ATOM   1455  HN  LEU    91      25.990 121.545  38.438  1.00  0.00      A   
ATOM   1456  CA  LEU    91      26.740 122.242  40.250  1.00 30.62      A   
ATOM   1457  HA  LEU    91      26.938 123.288  40.425  1.00  0.00      A   
ATOM   1458  CB  LEU    91      25.356 121.857  40.780  1.00 31.21      A   
ATOM   1459  HB1 LEU    91      25.338 122.033  41.875  1.00  0.00      A   
ATOM   1460  HB2 LEU    91      25.193 120.776  40.586  1.00  0.00      A   
ATOM   1461  CG  LEU    91      24.199 122.644  40.141  1.00 30.88      A   
ATOM   1462  HG  LEU    91      24.211 122.493  39.041  1.00  0.00      A   
ATOM   1463  CD1 LEU    91      22.865 122.165  40.705  1.00 31.54      A   
ATOM   1464 HD11 LEU    91      22.932 122.062  41.809  1.00  0.00      A   
ATOM   1465 HD12 LEU    91      22.604 121.175  40.271  1.00  0.00      A   
ATOM   1466 HD13 LEU    91      22.067 122.900  40.464  1.00  0.00      A   
ATOM   1467  CD2 LEU    91      24.404 124.136  40.407  1.00 33.15      A   
ATOM   1468 HD21 LEU    91      25.461 124.416  40.215  1.00  0.00      A   
ATOM   1469 HD22 LEU    91      24.162 124.369  41.466  1.00  0.00      A   
ATOM   1470 HD23 LEU    91      23.751 124.733  39.734  1.00  0.00      A   
ATOM   1471  C   LEU    91      27.815 121.562  41.085  1.00 30.64      A   
ATOM   1472  O   LEU    91      28.171 122.068  42.147  1.00 32.88      A   
ATOM   1473  N   ALA    92      28.322 120.428  40.608  1.00 32.65      A   
ATOM   1474  HN  ALA    92      28.026 120.039  39.739  1.00  0.00      A   
ATOM   1475  CA  ALA    92      29.346 119.679  41.333  1.00 33.94      A   
ATOM   1476  HA  ALA    92      28.989 119.504  42.337  1.00  0.00      A   
ATOM   1477  CB  ALA    92      29.626 118.359  40.634  1.00 34.41      A   
ATOM   1478  HB1 ALA    92      29.720 118.519  39.539  1.00  0.00      A   
ATOM   1479  HB2 ALA    92      28.792 117.648  40.819  1.00  0.00      A   
ATOM   1480  HB3 ALA    92      30.577 117.926  41.012  1.00  0.00      A   
ATOM   1481  C   ALA    92      30.633 120.466  41.474  1.00 35.86      A   
ATOM   1482  O   ALA    92      31.480 120.122  42.296  1.00 34.97      A   
ATOM   1483  N   LEU    93      30.785 121.518  40.673  1.00 38.37      A   
ATOM   1484  HN  LEU    93      30.096 121.785  40.004  1.00  0.00      A   
ATOM   1485  CA  LEU    93      31.985 122.343  40.737  1.00 40.70      A   
ATOM   1486  HA  LEU    93      32.828 121.692  40.912  1.00  0.00      A   
ATOM   1487  CB  LEU    93      32.180 123.124  39.434  1.00 38.44      A   
ATOM   1488  HB1 LEU    93      33.073 123.770  39.565  1.00  0.00      A   
ATOM   1489  HB2 LEU    93      31.285 123.766  39.296  1.00  0.00      A   
ATOM   1490  CG  LEU    93      32.377 122.326  38.134  1.00 35.57      A   
ATOM   1491  HG  LEU    93      31.435 121.797  37.874  1.00  0.00      A   
ATOM   1492  CD1 LEU    93      32.757 123.278  37.009  1.00 35.75      A   
ATOM   1493 HD11 LEU    93      33.530 123.995  37.360  1.00  0.00      A   
ATOM   1494 HD12 LEU    93      31.863 123.852  36.681  1.00  0.00      A   
ATOM   1495 HD13 LEU    93      33.168 122.705  36.151  1.00  0.00      A   
ATOM   1496  CD2 LEU    93      33.468 121.284  38.317  1.00 36.28      A   
ATOM   1497 HD21 LEU    93      33.331 120.754  39.285  1.00  0.00      A   
ATOM   1498 HD22 LEU    93      34.464 121.775  38.319  1.00  0.00      A   
ATOM   1499 HD23 LEU    93      33.420 120.538  37.495  1.00  0.00      A   
ATOM   1500  C   LEU    93      31.913 123.314  41.911  1.00 46.06      A   
ATOM   1501  O   LEU    93      32.940 123.816  42.364  1.00 47.27      A   
ATOM   1502  N   GLU    94      30.700 123.567  42.402  1.00 49.77      A   
ATOM   1503  HN  GLU    94      29.880 123.145  42.024  1.00  0.00      A   
ATOM   1504  CA  GLU    94      30.489 124.482  43.527  1.00 54.48      A   
ATOM   1505  HA  GLU    94      31.310 125.183  43.547  1.00  0.00      A   
ATOM   1506  CB  GLU    94      29.159 125.221  43.368  1.00 58.28      A   
ATOM   1507  HB1 GLU    94      29.067 125.952  44.200  1.00  0.00      A   
ATOM   1508  HB2 GLU    94      28.338 124.478  43.449  1.00  0.00      A   
ATOM   1509  CG  GLU    94      28.995 125.968  42.062  1.00 66.76      A   
ATOM   1510  HG1 GLU    94      29.189 125.272  41.218  1.00  0.00      A   
ATOM   1511  HG2 GLU    94      29.729 126.801  42.024  1.00  0.00      A   
ATOM   1512  CD  GLU    94      27.598 126.546  41.903  1.00 72.48      A   
ATOM   1513  OE1 GLU    94      26.621 125.769  41.989  1.00 75.76      A   
ATOM   1514  OE2 GLU    94      27.475 127.773  41.692  1.00 76.71      A   
ATOM   1515  C   GLU    94      30.490 123.751  44.871  1.00 53.57      A   
ATOM   1516  O   GLU    94      30.872 124.319  45.893  1.00 54.66      A   
ATOM   1517  N   SER    95      30.049 122.497  44.867  1.00 53.15      A   
ATOM   1518  HN  SER    95      29.736 122.050  44.033  1.00  0.00      A   
ATOM   1519  CA  SER    95      29.997 121.694  46.085  1.00 52.29      A   
ATOM   1520  HA  SER    95      30.873 121.920  46.674  1.00  0.00      A   
ATOM   1521  CB  SER    95      28.725 122.008  46.879  1.00 53.16      A   
ATOM   1522  HB1 SER    95      27.868 122.116  46.181  1.00  0.00      A   
ATOM   1523  HB2 SER    95      28.864 122.954  47.445  1.00  0.00      A   
ATOM   1524  OG  SER    95      28.434 120.966  47.798  1.00 51.83      A   
ATOM   1525  HG1 SER    95      27.632 121.232  48.254  1.00  0.00      A   
ATOM   1526  C   SER    95      30.024 120.209  45.763  1.00 52.04      A   
ATOM   1527  O   SER    95      29.374 119.762  44.819  1.00 52.61      A   
ATOM   1528  N   GLU    96      30.761 119.441  46.559  1.00 51.76      A   
ATOM   1529  HN  GLU    96      31.271 119.806  47.335  1.00  0.00      A   
ATOM   1530  CA  GLU    96      30.861 118.006  46.332  1.00 51.93      A   
ATOM   1531  HA  GLU    96      30.911 117.839  45.266  1.00  0.00      A   
ATOM   1532  CB  GLU    96      32.109 117.436  47.021  1.00 56.17      A   
ATOM   1533  HB1 GLU    96      32.914 117.357  46.260  1.00  0.00      A   
ATOM   1534  HB2 GLU    96      31.862 116.420  47.393  1.00  0.00      A   
ATOM   1535  CG  GLU    96      32.650 118.250  48.195  1.00 63.25      A   
ATOM   1536  HG1 GLU    96      32.576 119.329  47.946  1.00  0.00      A   
ATOM   1537  HG2 GLU    96      33.716 117.984  48.353  1.00  0.00      A   
ATOM   1538  CD  GLU    96      31.901 118.007  49.493  1.00 67.74      A   
ATOM   1539  OE1 GLU    96      30.716 118.400  49.581  1.00 71.51      A   
ATOM   1540  OE2 GLU    96      32.501 117.421  50.424  1.00 69.06      A   
ATOM   1541  C   GLU    96      29.621 117.232  46.756  1.00 49.77      A   
ATOM   1542  O   GLU    96      29.559 116.012  46.601  1.00 48.38      A   
ATOM   1543  N   MET    97      28.627 117.941  47.283  1.00 46.91      A   
ATOM   1544  HN  MET    97      28.681 118.928  47.414  1.00  0.00      A   
ATOM   1545  CA  MET    97      27.393 117.292  47.699  1.00 44.54      A   
ATOM   1546  HA  MET    97      27.641 116.315  48.085  1.00  0.00      A   
ATOM   1547  CB  MET    97      26.687 118.126  48.773  1.00 44.44      A   
ATOM   1548  HB1 MET    97      25.667 117.716  48.928  1.00  0.00      A   
ATOM   1549  HB2 MET    97      26.604 119.173  48.412  1.00  0.00      A   
ATOM   1550  CG  MET    97      27.418 118.127  50.103  1.00 45.08      A   
ATOM   1551  HG1 MET    97      26.834 118.723  50.836  1.00  0.00      A   
ATOM   1552  HG2 MET    97      28.409 118.611  49.971  1.00  0.00      A   
ATOM   1553  SD  MET    97      27.635 116.443  50.715  1.00 45.28      A   
ATOM   1554  CE  MET    97      29.283 116.047  50.150  1.00 49.92      A   
ATOM   1555  HE1 MET    97      29.988 116.885  50.343  1.00  0.00      A   
ATOM   1556  HE2 MET    97      29.277 115.849  49.057  1.00  0.00      A   
ATOM   1557  HE3 MET    97      29.665 115.148  50.679  1.00  0.00      A   
ATOM   1558  C   MET    97      26.491 117.105  46.485  1.00 43.41      A   
ATOM   1559  O   MET    97      25.478 116.398  46.540  1.00 41.80      A   
ATOM   1560  N   TYR    98      26.871 117.747  45.384  1.00 42.64      A   
ATOM   1561  HN  TYR    98      27.684 118.324  45.357  1.00  0.00      A   
ATOM   1562  CA  TYR    98      26.112 117.641  44.144  1.00 39.70      A   
ATOM   1563  HA  TYR    98      25.090 117.405  44.398  1.00  0.00      A   
ATOM   1564  CB  TYR    98      26.172 118.948  43.352  1.00 40.48      A   
ATOM   1565  HB1 TYR    98      25.841 118.755  42.310  1.00  0.00      A   
ATOM   1566  HB2 TYR    98      27.216 119.326  43.358  1.00  0.00      A   
ATOM   1567  CG  TYR    98      25.300 120.052  43.895  1.00 40.91      A   
ATOM   1568  CD1 TYR    98      25.852 121.266  44.302  1.00 41.61      A   
ATOM   1569  HD1 TYR    98      26.921 121.407  44.245  1.00  0.00      A   
ATOM   1570  CD2 TYR    98      23.915 119.894  43.983  1.00 43.48      A   
ATOM   1571  HD2 TYR    98      23.465 118.963  43.674  1.00  0.00      A   
ATOM   1572  CE1 TYR    98      25.048 122.301  44.781  1.00 42.24      A   
ATOM   1573  HE1 TYR    98      25.492 123.236  45.088  1.00  0.00      A   
ATOM   1574  CE2 TYR    98      23.104 120.923  44.465  1.00 43.13      A   
ATOM   1575  HE2 TYR    98      22.035 120.786  44.530  1.00  0.00      A   
ATOM   1576  CZ  TYR    98      23.677 122.121  44.859  1.00 43.94      A   
ATOM   1577  OH  TYR    98      22.881 123.142  45.334  1.00 45.79      A   
ATOM   1578  HH  TYR    98      23.448 123.884  45.555  1.00  0.00      A   
ATOM   1579  C   TYR    98      26.663 116.527  43.281  1.00 38.02      A   
ATOM   1580  O   TYR    98      27.873 116.323  43.210  1.00 38.13      A   
ATOM   1581  N   ASP    99      25.760 115.808  42.630  1.00 35.84      A   
ATOM   1582  HN  ASP    99      24.783 115.979  42.731  1.00  0.00      A   
ATOM   1583  CA  ASP    99      26.116 114.729  41.732  1.00 34.26      A   
ATOM   1584  HA  ASP    99      26.831 114.091  42.229  1.00  0.00      A   
ATOM   1585  CB  ASP    99      24.853 113.947  41.370  1.00 35.86      A   
ATOM   1586  HB1 ASP    99      24.148 114.627  40.846  1.00  0.00      A   
ATOM   1587  HB2 ASP    99      24.379 113.580  42.304  1.00  0.00      A   
ATOM   1588  CG  ASP    99      25.123 112.757  40.473  1.00 38.46      A   
ATOM   1589  OD1 ASP    99      24.763 111.627  40.878  1.00 40.68      A   
ATOM   1590  OD2 ASP    99      25.674 112.938  39.365  1.00 37.26      A   
ATOM   1591  C   ASP    99      26.726 115.379  40.481  1.00 35.44      A   
ATOM   1592  O   ASP    99      26.368 116.501  40.105  1.00 32.00      A   
ATOM   1593  N   THR   100      27.653 114.669  39.853  1.00 33.31      A   
ATOM   1594  HN  THR   100      27.930 113.766  40.172  1.00  0.00      A   
ATOM   1595  CA  THR   100      28.328 115.151  38.660  1.00 34.03      A   
ATOM   1596  HA  THR   100      28.811 116.088  38.894  1.00  0.00      A   
ATOM   1597  CB  THR   100      29.368 114.092  38.218  1.00 32.82      A   
ATOM   1598  HB  THR   100      29.153 113.120  38.709  1.00  0.00      A   
ATOM   1599  OG1 THR   100      30.679 114.532  38.602  1.00 38.30      A   
ATOM   1600  HG1 THR   100      31.284 113.847  38.308  1.00  0.00      A   
ATOM   1601  CG2 THR   100      29.301 113.842  36.740  1.00 37.63      A   
ATOM   1602 HG21 THR   100      29.236 114.807  36.191  1.00  0.00      A   
ATOM   1603 HG22 THR   100      28.402 113.236  36.499  1.00  0.00      A   
ATOM   1604 HG23 THR   100      30.215 113.306  36.405  1.00  0.00      A   
ATOM   1605  C   THR   100      27.354 115.488  37.516  1.00 33.57      A   
ATOM   1606  O   THR   100      27.694 116.234  36.587  1.00 31.86      A   
ATOM   1607  N   ARG   101      26.144 114.945  37.596  1.00 34.28      A   
ATOM   1608  HN  ARG   101      25.877 114.358  38.356  1.00  0.00      A   
ATOM   1609  CA  ARG   101      25.129 115.173  36.574  1.00 32.77      A   
ATOM   1610  HA  ARG   101      25.629 115.394  35.643  1.00  0.00      A   
ATOM   1611  CB  ARG   101      24.251 113.925  36.430  1.00 34.79      A   
ATOM   1612  HB1 ARG   101      23.383 114.180  35.786  1.00  0.00      A   
ATOM   1613  HB2 ARG   101      23.880 113.641  37.438  1.00  0.00      A   
ATOM   1614  CG  ARG   101      24.959 112.731  35.827  1.00 37.00      A   
ATOM   1615  HG1 ARG   101      25.961 112.625  36.294  1.00  0.00      A   
ATOM   1616  HG2 ARG   101      25.086 112.893  34.736  1.00  0.00      A   
ATOM   1617  CD  ARG   101      24.164 111.456  36.055  1.00 38.72      A   
ATOM   1618  HD1 ARG   101      24.641 110.613  35.510  1.00  0.00      A   
ATOM   1619  HD2 ARG   101      23.120 111.596  35.701  1.00  0.00      A   
ATOM   1620  NE  ARG   101      24.111 111.099  37.472  1.00 39.58      A   
ATOM   1621  HE  ARG   101      24.645 111.648  38.114  1.00  0.00      A   
ATOM   1622  CZ  ARG   101      23.396 110.090  37.962  1.00 40.94      A   
ATOM   1623  NH1 ARG   101      22.667 109.333  37.152  1.00 40.88      A   
ATOM   1624 HH11 ARG   101      22.654 109.521  36.169  1.00  0.00      A   
ATOM   1625 HH12 ARG   101      22.131 108.575  37.523  1.00  0.00      A   
ATOM   1626  NH2 ARG   101      23.417 109.830  39.261  1.00 41.31      A   
ATOM   1627 HH21 ARG   101      23.971 110.394  39.875  1.00  0.00      A   
ATOM   1628 HH22 ARG   101      22.880 109.071  39.628  1.00  0.00      A   
ATOM   1629  C   ARG   101      24.233 116.379  36.847  1.00 31.83      A   
ATOM   1630  O   ARG   101      23.411 116.738  36.008  1.00 31.04      A   
ATOM   1631  N   ASP   102      24.395 117.007  38.004  1.00 31.10      A   
ATOM   1632  HN  ASP   102      25.087 116.732  38.667  1.00  0.00      A   
ATOM   1633  CA  ASP   102      23.561 118.145  38.374  1.00 31.59      A   
ATOM   1634  HA  ASP   102      22.556 117.949  38.034  1.00  0.00      A   
ATOM   1635  CB  ASP   102      23.582 118.348  39.892  1.00 32.74      A   
ATOM   1636  HB1 ASP   102      22.914 119.196  40.152  1.00  0.00      A   
ATOM   1637  HB2 ASP   102      24.619 118.588  40.210  1.00  0.00      A   
ATOM   1638  CG  ASP   102      23.117 117.117  40.651  1.00 32.67      A   
ATOM   1639  OD1 ASP   102      22.453 116.241  40.049  1.00 33.13      A   
ATOM   1640  OD2 ASP   102      23.414 117.031  41.855  1.00 36.67      A   
ATOM   1641  C   ASP   102      23.978 119.425  37.674  1.00 30.49      A   
ATOM   1642  O   ASP   102      25.162 119.741  37.588  1.00 29.29      A   
ATOM   1643  N   PHE   103      23.001 120.187  37.195  1.00 28.08      A   
ATOM   1644  HN  PHE   103      22.034 119.970  37.299  1.00  0.00      A   
ATOM   1645  CA  PHE   103      23.341 121.406  36.478  1.00 26.76      A   
ATOM   1646  HA  PHE   103      24.177 121.875  36.975  1.00  0.00      A   
ATOM   1647  CB  PHE   103      23.701 121.047  35.032  1.00 24.87      A   
ATOM   1648  HB1 PHE   103      24.422 120.202  35.033  1.00  0.00      A   
ATOM   1649  HB2 PHE   103      24.152 121.933  34.536  1.00  0.00      A   
ATOM   1650  CG  PHE   103      22.514 120.623  34.199  1.00 24.92      A   
ATOM   1651  CD1 PHE   103      21.840 121.551  33.402  1.00 24.45      A   
ATOM   1652  HD1 PHE   103      22.198 122.569  33.352  1.00  0.00      A   
ATOM   1653  CD2 PHE   103      22.040 119.316  34.248  1.00 26.53      A   
ATOM   1654  HD2 PHE   103      22.552 118.587  34.857  1.00  0.00      A   
ATOM   1655  CE1 PHE   103      20.713 121.184  32.668  1.00 25.06      A   
ATOM   1656  HE1 PHE   103      20.205 121.916  32.057  1.00  0.00      A   
ATOM   1657  CE2 PHE   103      20.908 118.934  33.516  1.00 26.18      A   
ATOM   1658  HE2 PHE   103      20.549 117.916  33.565  1.00  0.00      A   
ATOM   1659  CZ  PHE   103      20.242 119.876  32.721  1.00 26.09      A   
ATOM   1660  HZ  PHE   103      19.369 119.590  32.154  1.00  0.00      A   
ATOM   1661  C   PHE   103      22.227 122.434  36.449  1.00 26.04      A   
ATOM   1662  O   PHE   103      21.065 122.114  36.685  1.00 26.15      A   
ATOM   1663  N   SER   104      22.610 123.677  36.178  1.00 26.19      A   
ATOM   1664  HN  SER   104      23.568 123.930  36.071  1.00  0.00      A   
ATOM   1665  CA  SER   104      21.635 124.749  36.021  1.00 28.19      A   
ATOM   1666  HA  SER   104      20.668 124.358  36.303  1.00  0.00      A   
ATOM   1667  CB  SER   104      21.982 125.967  36.886  1.00 28.05      A   
ATOM   1668  HB1 SER   104      22.099 125.650  37.945  1.00  0.00      A   
ATOM   1669  HB2 SER   104      21.168 126.719  36.813  1.00  0.00      A   
ATOM   1670  OG  SER   104      23.188 126.563  36.459  1.00 32.72      A   
ATOM   1671  HG1 SER   104      23.335 127.310  37.043  1.00  0.00      A   
ATOM   1672  C   SER   104      21.757 125.121  34.552  1.00 27.65      A   
ATOM   1673  O   SER   104      22.852 125.081  33.975  1.00 28.48      A   
ATOM   1674  N   ILE   105      20.641 125.462  33.928  1.00 26.52      A   
ATOM   1675  HN  ILE   105      19.748 125.461  34.371  1.00  0.00      A   
ATOM   1676  CA  ILE   105      20.688 125.858  32.536  1.00 25.25      A   
ATOM   1677  HA  ILE   105      21.724 126.002  32.269  1.00  0.00      A   
ATOM   1678  CB  ILE   105      20.052 124.801  31.624  1.00 24.59      A   
ATOM   1679  HB  ILE   105      20.633 123.856  31.692  1.00  0.00      A   
ATOM   1680  CG2 ILE   105      18.605 124.539  32.045  1.00 25.90      A   
ATOM   1681 HG21 ILE   105      18.083 125.502  32.235  1.00  0.00      A   
ATOM   1682 HG22 ILE   105      18.586 123.935  32.976  1.00  0.00      A   
ATOM   1683 HG23 ILE   105      18.069 123.999  31.236  1.00  0.00      A   
ATOM   1684  CG1 ILE   105      20.177 125.248  30.160  1.00 24.66      A   
ATOM   1685 HG11 ILE   105      21.223 125.571  29.979  1.00  0.00      A   
ATOM   1686 HG12 ILE   105      19.499 126.111  29.996  1.00  0.00      A   
ATOM   1687  CD1 ILE   105      19.831 124.174  29.167  1.00 21.53      A   
ATOM   1688  HD1 ILE   105      18.898 123.655  29.475  1.00  0.00      A   
ATOM   1689  HD2 ILE   105      20.652 123.427  29.116  1.00  0.00      A   
ATOM   1690  HD3 ILE   105      19.671 124.623  28.164  1.00  0.00      A   
ATOM   1691  C   ILE   105      19.952 127.193  32.438  1.00 25.58      A   
ATOM   1692  O   ILE   105      18.855 127.359  32.968  1.00 23.36      A   
ATOM   1693  N   THR   106      20.599 128.137  31.776  1.00 24.18      A   
ATOM   1694  HN  THR   106      21.486 127.967  31.353  1.00  0.00      A   
ATOM   1695  CA  THR   106      20.072 129.476  31.614  1.00 23.44      A   
ATOM   1696  HA  THR   106      19.140 129.542  32.155  1.00  0.00      A   
ATOM   1697  CB  THR   106      21.077 130.493  32.155  1.00 25.47      A   
ATOM   1698  HB  THR   106      22.051 130.380  31.635  1.00  0.00      A   
ATOM   1699  OG1 THR   106      21.262 130.263  33.555  1.00 26.26      A   
ATOM   1700  HG1 THR   106      21.897 130.921  33.849  1.00  0.00      A   
ATOM   1701  CG2 THR   106      20.581 131.923  31.917  1.00 24.72      A   
ATOM   1702 HG21 THR   106      19.507 132.005  32.189  1.00  0.00      A   
ATOM   1703 HG22 THR   106      20.697 132.189  30.845  1.00  0.00      A   
ATOM   1704 HG23 THR   106      21.160 132.634  32.544  1.00  0.00      A   
ATOM   1705  C   THR   106      19.802 129.779  30.157  1.00 24.07      A   
ATOM   1706  O   THR   106      20.695 129.673  29.307  1.00 24.25      A   
ATOM   1707  N   PHE   107      18.563 130.173  29.878  1.00 22.58      A   
ATOM   1708  HN  PHE   107      17.860 130.251  30.580  1.00  0.00      A   
ATOM   1709  CA  PHE   107      18.158 130.516  28.525  1.00 23.32      A   
ATOM   1710  HA  PHE   107      18.948 130.209  27.856  1.00  0.00      A   
ATOM   1711  CB  PHE   107      16.849 129.830  28.138  1.00 22.80      A   
ATOM   1712  HB1 PHE   107      16.559 130.155  27.116  1.00  0.00      A   
ATOM   1713  HB2 PHE   107      16.062 130.117  28.867  1.00  0.00      A   
ATOM   1714  CG  PHE   107      16.905 128.343  28.121  1.00 25.01      A   
ATOM   1715  CD1 PHE   107      16.690 127.611  29.282  1.00 26.65      A   
ATOM   1716  HD1 PHE   107      16.533 128.124  30.219  1.00  0.00      A   
ATOM   1717  CD2 PHE   107      17.113 127.671  26.927  1.00 28.09      A   
ATOM   1718  HD2 PHE   107      17.284 128.233  26.020  1.00  0.00      A   
ATOM   1719  CE1 PHE   107      16.678 126.218  29.245  1.00 22.58      A   
ATOM   1720  HE1 PHE   107      16.506 125.653  30.149  1.00  0.00      A   
ATOM   1721  CE2 PHE   107      17.105 126.280  26.884  1.00 25.90      A   
ATOM   1722  HE2 PHE   107      17.268 125.765  25.950  1.00  0.00      A   
ATOM   1723  CZ  PHE   107      16.886 125.563  28.045  1.00 25.68      A   
ATOM   1724  HZ  PHE   107      16.877 124.484  28.014  1.00  0.00      A   
ATOM   1725  C   PHE   107      17.852 131.999  28.421  1.00 23.02      A   
ATOM   1726  O   PHE   107      17.347 132.595  29.368  1.00 24.90      A   
ATOM   1727  N   HIS   108      18.161 132.591  27.277  1.00 24.27      A   
ATOM   1728  HN  HIS   108      18.672 132.142  26.549  1.00  0.00      A   
ATOM   1729  CA  HIS   108      17.743 133.971  27.047  1.00 23.79      A   
ATOM   1730  HA  HIS   108      17.172 134.277  27.910  1.00  0.00      A   
ATOM   1731  ND1 HIS   108      18.418 136.899  25.296  1.00 29.29      A   
ATOM   1732  HD1 HIS   108      18.780 136.464  24.472  1.00  0.00      A   
ATOM   1733  NE2 HIS   108      17.499 138.337  26.593  1.00 28.21      A   
ATOM   1734  HE2 HIS   108      17.045 139.167  26.918  1.00  0.00      A   
ATOM   1735  CE1 HIS   108      17.852 138.094  25.342  1.00 26.90      A   
ATOM   1736  HE1 HIS   108      17.705 138.751  24.510  1.00  0.00      A   
ATOM   1737  CD2 HIS   108      17.855 137.263  27.375  1.00 28.97      A   
ATOM   1738  HD2 HIS   108      17.672 137.236  28.442  1.00  0.00      A   
ATOM   1739  CG  HIS   108      18.431 136.347  26.560  1.00 26.33      A   
ATOM   1740  CB  HIS   108      18.900 134.945  26.830  1.00 25.32      A   
ATOM   1741  HB1 HIS   108      19.504 134.602  25.963  1.00  0.00      A   
ATOM   1742  HB2 HIS   108      19.539 134.956  27.739  1.00  0.00      A   
ATOM   1743  C   HIS   108      16.910 133.907  25.772  1.00 22.83      A   
ATOM   1744  O   HIS   108      17.342 133.326  24.774  1.00 22.56      A   
ATOM   1745  N   PHE   109      15.704 134.477  25.818  1.00 23.74      A   
ATOM   1746  HN  PHE   109      15.355 134.906  26.647  1.00  0.00      A   
ATOM   1747  CA  PHE   109      14.820 134.510  24.661  1.00 23.09      A   
ATOM   1748  HA  PHE   109      15.239 133.858  23.909  1.00  0.00      A   
ATOM   1749  CB  PHE   109      13.400 134.058  25.012  1.00 21.98      A   
ATOM   1750  HB1 PHE   109      12.776 134.081  24.094  1.00  0.00      A   
ATOM   1751  HB2 PHE   109      12.981 134.747  25.776  1.00  0.00      A   
ATOM   1752  CG  PHE   109      13.300 132.668  25.575  1.00 22.75      A   
ATOM   1753  CD1 PHE   109      13.511 132.437  26.933  1.00 23.73      A   
ATOM   1754  HD1 PHE   109      13.790 133.259  27.575  1.00  0.00      A   
ATOM   1755  CD2 PHE   109      12.946 131.599  24.757  1.00 22.90      A   
ATOM   1756  HD2 PHE   109      12.783 131.762  23.703  1.00  0.00      A   
ATOM   1757  CE1 PHE   109      13.367 131.160  27.474  1.00 25.66      A   
ATOM   1758  HE1 PHE   109      13.531 130.995  28.529  1.00  0.00      A   
ATOM   1759  CE2 PHE   109      12.799 130.317  25.291  1.00 24.32      A   
ATOM   1760  HE2 PHE   109      12.521 129.494  24.649  1.00  0.00      A   
ATOM   1761  CZ  PHE   109      13.008 130.097  26.643  1.00 22.88      A   
ATOM   1762  HZ  PHE   109      12.894 129.104  27.054  1.00  0.00      A   
ATOM   1763  C   PHE   109      14.728 135.969  24.217  1.00 24.92      A   
ATOM   1764  O   PHE   109      14.514 136.845  25.045  1.00 26.28      A   
ATOM   1765  N   HIS   110      14.867 136.211  22.918  1.00 25.20      A   
ATOM   1766  HN  HIS   110      15.028 135.477  22.263  1.00  0.00      A   
ATOM   1767  CA  HIS   110      14.796 137.555  22.357  1.00 28.84      A   
ATOM   1768  HA  HIS   110      15.378 138.217  22.981  1.00  0.00      A   
ATOM   1769  ND1 HIS   110      16.142 139.901  20.536  1.00 42.66      A   
ATOM   1770  HD1 HIS   110      16.857 139.876  21.234  1.00  0.00      A   
ATOM   1771  NE2 HIS   110      14.863 140.604  18.967  1.00 47.09      A   
ATOM   1772  HE2 HIS   110      14.448 141.198  18.277  1.00  0.00      A   
ATOM   1773  CE1 HIS   110      15.866 140.935  19.760  1.00 46.56      A   
ATOM   1774  HE1 HIS   110      16.370 141.879  19.772  1.00  0.00      A   
ATOM   1775  CD2 HIS   110      14.482 139.312  19.242  1.00 44.58      A   
ATOM   1776  HD2 HIS   110      13.673 138.820  18.716  1.00  0.00      A   
ATOM   1777  CG  HIS   110      15.289 138.860  20.232  1.00 41.90      A   
ATOM   1778  CB  HIS   110      15.347 137.536  20.927  1.00 33.58      A   
ATOM   1779  HB1 HIS   110      14.760 136.806  20.331  1.00  0.00      A   
ATOM   1780  HB2 HIS   110      16.409 137.210  20.961  1.00  0.00      A   
ATOM   1781  C   HIS   110      13.348 138.054  22.364  1.00 29.76      A   
ATOM   1782  O   HIS   110      13.098 139.261  22.436  1.00 30.62      A   
ATOM   1783  N   GLY   111      12.397 137.128  22.284  1.00 27.46      A   
ATOM   1784  HN  GLY   111      12.596 136.154  22.209  1.00  0.00      A   
ATOM   1785  CA  GLY   111      10.989 137.512  22.303  1.00 30.34      A   
ATOM   1786  HA1 GLY   111      10.906 138.377  22.944  1.00  0.00      A   
ATOM   1787  HA2 GLY   111      10.441 136.682  22.724  1.00  0.00      A   
ATOM   1788  C   GLY   111      10.371 137.858  20.955  1.00 31.10      A   
ATOM   1789  O   GLY   111      11.062 137.883  19.937  1.00 32.65      A   
ATOM   1790  N   ILE   112       9.059 138.118  20.957  1.00 29.71      A   
ATOM   1791  HN  ILE   112       8.522 138.080  21.795  1.00  0.00      A   
ATOM   1792  CA  ILE   112       8.310 138.475  19.746  1.00 28.43      A   
ATOM   1793  HA  ILE   112       9.021 138.766  18.987  1.00  0.00      A   
ATOM   1794  CB  ILE   112       7.466 137.283  19.261  1.00 28.99      A   
ATOM   1795  HB  ILE   112       6.704 137.032  20.030  1.00  0.00      A   
ATOM   1796  CG2 ILE   112       6.763 137.626  17.943  1.00 28.81      A   
ATOM   1797 HG21 ILE   112       7.472 138.125  17.250  1.00  0.00      A   
ATOM   1798 HG22 ILE   112       5.912 138.315  18.137  1.00  0.00      A   
ATOM   1799 HG23 ILE   112       6.390 136.697  17.461  1.00  0.00      A   
ATOM   1800  CG1 ILE   112       8.374 136.057  19.093  1.00 29.52      A   
ATOM   1801 HG11 ILE   112       8.918 135.891  20.047  1.00  0.00      A   
ATOM   1802 HG12 ILE   112       9.111 136.274  18.291  1.00  0.00      A   
ATOM   1803  CD1 ILE   112       7.648 134.798  18.738  1.00 31.38      A   
ATOM   1804  HD1 ILE   112       6.901 134.999  17.941  1.00  0.00      A   
ATOM   1805  HD2 ILE   112       7.117 134.404  19.631  1.00  0.00      A   
ATOM   1806  HD3 ILE   112       8.369 134.039  18.366  1.00  0.00      A   
ATOM   1807  C   ILE   112       7.381 139.644  20.111  1.00 27.20      A   
ATOM   1808  O   ILE   112       6.592 139.550  21.052  1.00 26.56      A   
ATOM   1809  N   GLU   113       7.480 140.744  19.377  1.00 28.64      A   
ATOM   1810  HN  GLU   113       8.105 140.819  18.603  1.00  0.00      A   
ATOM   1811  CA  GLU   113       6.665 141.920  19.672  1.00 30.43      A   
ATOM   1812  HA  GLU   113       6.983 142.318  20.624  1.00  0.00      A   
ATOM   1813  CB  GLU   113       6.828 142.977  18.569  1.00 33.62      A   
ATOM   1814  HB1 GLU   113       6.333 142.603  17.648  1.00  0.00      A   
ATOM   1815  HB2 GLU   113       7.911 143.111  18.367  1.00  0.00      A   
ATOM   1816  CG  GLU   113       6.226 144.340  18.926  1.00 38.27      A   
ATOM   1817  HG1 GLU   113       5.148 144.207  19.156  1.00  0.00      A   
ATOM   1818  HG2 GLU   113       6.332 145.019  18.053  1.00  0.00      A   
ATOM   1819  CD  GLU   113       6.897 144.995  20.127  1.00 42.59      A   
ATOM   1820  OE1 GLU   113       6.171 145.434  21.054  1.00 43.67      A   
ATOM   1821  OE2 GLU   113       8.146 145.080  20.145  1.00 44.96      A   
ATOM   1822  C   GLU   113       5.185 141.617  19.870  1.00 28.68      A   
ATOM   1823  O   GLU   113       4.552 140.974  19.029  1.00 31.02      A   
ATOM   1824  N   GLY   114       4.655 142.090  20.996  1.00 27.91      A   
ATOM   1825  HN  GLY   114       5.201 142.592  21.661  1.00  0.00      A   
ATOM   1826  CA  GLY   114       3.254 141.912  21.337  1.00 28.18      A   
ATOM   1827  HA1 GLY   114       2.686 142.180  20.459  1.00  0.00      A   
ATOM   1828  HA2 GLY   114       3.042 142.598  22.143  1.00  0.00      A   
ATOM   1829  C   GLY   114       2.809 140.528  21.774  1.00 28.57      A   
ATOM   1830  O   GLY   114       1.671 140.355  22.212  1.00 27.98      A   
ATOM   1831  N   ASP   115       3.702 139.546  21.702  1.00 27.57      A   
ATOM   1832  HN  ASP   115       4.645 139.695  21.414  1.00  0.00      A   
ATOM   1833  CA  ASP   115       3.330 138.178  22.050  1.00 27.19      A   
ATOM   1834  HA  ASP   115       2.333 138.186  22.465  1.00  0.00      A   
ATOM   1835  CB  ASP   115       3.385 137.321  20.776  1.00 23.73      A   
ATOM   1836  HB1 ASP   115       4.443 137.238  20.447  1.00  0.00      A   
ATOM   1837  HB2 ASP   115       2.793 137.824  19.981  1.00  0.00      A   
ATOM   1838  CG  ASP   115       2.829 135.913  20.969  1.00 24.57      A   
ATOM   1839  OD1 ASP   115       3.298 134.998  20.261  1.00 31.54      A   
ATOM   1840  OD2 ASP   115       1.917 135.711  21.793  1.00 29.76      A   
ATOM   1841  C   ASP   115       4.198 137.528  23.121  1.00 26.12      A   
ATOM   1842  O   ASP   115       3.686 136.994  24.105  1.00 25.49      A   
ATOM   1843  N   PHE   116       5.512 137.604  22.930  1.00 26.99      A   
ATOM   1844  HN  PHE   116       5.909 138.112  22.170  1.00  0.00      A   
ATOM   1845  CA  PHE   116       6.460 136.943  23.829  1.00 26.29      A   
ATOM   1846  HA  PHE   116       5.927 136.593  24.701  1.00  0.00      A   
ATOM   1847  CB  PHE   116       7.087 135.777  23.065  1.00 26.66      A   
ATOM   1848  HB1 PHE   116       7.723 136.180  22.248  1.00  0.00      A   
ATOM   1849  HB2 PHE   116       6.277 135.144  22.642  1.00  0.00      A   
ATOM   1850  CG  PHE   116       7.964 134.874  23.903  1.00 25.01      A   
ATOM   1851  CD1 PHE   116       7.540 134.422  25.149  1.00 22.54      A   
ATOM   1852  HD1 PHE   116       6.592 134.756  25.543  1.00  0.00      A   
ATOM   1853  CD2 PHE   116       9.191 134.437  23.410  1.00 27.37      A   
ATOM   1854  HD2 PHE   116       9.532 134.784  22.446  1.00  0.00      A   
ATOM   1855  CE1 PHE   116       8.326 133.541  25.897  1.00 24.27      A   
ATOM   1856  HE1 PHE   116       7.985 133.197  26.862  1.00  0.00      A   
ATOM   1857  CE2 PHE   116       9.987 133.556  24.148  1.00 25.46      A   
ATOM   1858  HE2 PHE   116      10.936 133.223  23.754  1.00  0.00      A   
ATOM   1859  CZ  PHE   116       9.551 133.108  25.394  1.00 23.22      A   
ATOM   1860  HZ  PHE   116      10.162 132.427  25.968  1.00  0.00      A   
ATOM   1861  C   PHE   116       7.530 137.909  24.322  1.00 27.71      A   
ATOM   1862  O   PHE   116       8.281 138.475  23.537  1.00 28.41      A   
ATOM   1863  N   LYS   117       7.604 138.072  25.633  1.00 30.00      A   
ATOM   1864  HN  LYS   117       7.010 137.579  26.264  1.00  0.00      A   
ATOM   1865  CA  LYS   117       8.565 138.988  26.239  1.00 32.40      A   
ATOM   1866  HA  LYS   117       8.578 139.900  25.662  1.00  0.00      A   
ATOM   1867  CB  LYS   117       8.143 139.266  27.682  1.00 38.82      A   
ATOM   1868  HB1 LYS   117       8.237 138.322  28.259  1.00  0.00      A   
ATOM   1869  HB2 LYS   117       7.079 139.582  27.678  1.00  0.00      A   
ATOM   1870  CG  LYS   117       8.955 140.339  28.391  1.00 46.11      A   
ATOM   1871  HG1 LYS   117       8.941 141.270  27.785  1.00  0.00      A   
ATOM   1872  HG2 LYS   117      10.006 139.995  28.497  1.00  0.00      A   
ATOM   1873  CD  LYS   117       8.377 140.629  29.773  1.00 53.19      A   
ATOM   1874  HD1 LYS   117       8.406 139.701  30.382  1.00  0.00      A   
ATOM   1875  HD2 LYS   117       7.321 140.954  29.665  1.00  0.00      A   
ATOM   1876  CE  LYS   117       9.164 141.718  30.487  1.00 58.65      A   
ATOM   1877  HE1 LYS   117       9.210 142.627  29.849  1.00  0.00      A   
ATOM   1878  HE2 LYS   117      10.190 141.355  30.710  1.00  0.00      A   
ATOM   1879  NZ  LYS   117       8.527 142.102  31.780  1.00 64.37      A   
ATOM   1880  HZ1 LYS   117       8.248 141.244  32.297  1.00  0.00      A   
ATOM   1881  HZ2 LYS   117       7.685 142.684  31.593  1.00  0.00      A   
ATOM   1882  HZ3 LYS   117       9.204 142.647  32.351  1.00  0.00      A   
ATOM   1883  C   LYS   117      10.011 138.489  26.219  1.00 32.76      A   
ATOM   1884  O   LYS   117      10.275 137.284  26.346  1.00 30.92      A   
ATOM   1885  N   GLU   118      10.939 139.426  26.038  1.00 30.13      A   
ATOM   1886  HN  GLU   118      10.700 140.382  25.885  1.00  0.00      A   
ATOM   1887  CA  GLU   118      12.366 139.120  26.051  1.00 30.71      A   
ATOM   1888  HA  GLU   118      12.541 138.301  25.370  1.00  0.00      A   
ATOM   1889  CB  GLU   118      13.167 140.345  25.627  1.00 33.95      A   
ATOM   1890  HB1 GLU   118      12.795 141.222  26.198  1.00  0.00      A   
ATOM   1891  HB2 GLU   118      12.992 140.520  24.545  1.00  0.00      A   
ATOM   1892  CG  GLU   118      14.655 140.226  25.855  1.00 42.25      A   
ATOM   1893  HG1 GLU   118      15.052 139.387  25.244  1.00  0.00      A   
ATOM   1894  HG2 GLU   118      14.843 140.016  26.929  1.00  0.00      A   
ATOM   1895  CD  GLU   118      15.387 141.490  25.475  1.00 50.00      A   
ATOM   1896  OE1 GLU   118      15.427 141.814  24.267  1.00 54.21      A   
ATOM   1897  OE2 GLU   118      15.916 142.168  26.383  1.00 55.85      A   
ATOM   1898  C   GLU   118      12.648 138.785  27.510  1.00 27.56      A   
ATOM   1899  O   GLU   118      12.242 139.529  28.408  1.00 26.69      A   
ATOM   1900  N   GLN   119      13.329 137.671  27.764  1.00 26.58      A   
ATOM   1901  HN  GLN   119      13.690 137.075  27.051  1.00  0.00      A   
ATOM   1902  CA  GLN   119      13.572 137.284  29.140  1.00 25.10      A   
ATOM   1903  HA  GLN   119      13.910 138.154  29.682  1.00  0.00      A   
ATOM   1904  CB  GLN   119      12.278 136.735  29.759  1.00 26.55      A   
ATOM   1905  HB1 GLN   119      11.513 137.540  29.748  1.00  0.00      A   
ATOM   1906  HB2 GLN   119      12.485 136.449  30.812  1.00  0.00      A   
ATOM   1907  CG  GLN   119      11.702 135.502  29.020  1.00 25.14      A   
ATOM   1908  HG1 GLN   119      12.347 134.624  29.235  1.00  0.00      A   
ATOM   1909  HG2 GLN   119      11.711 135.704  27.929  1.00  0.00      A   
ATOM   1910  CD  GLN   119      10.271 135.159  29.434  1.00 25.27      A   
ATOM   1911  OE1 GLN   119       9.992 134.915  30.608  1.00 25.86      A   
ATOM   1912  NE2 GLN   119       9.360 135.134  28.463  1.00 26.60      A   
ATOM   1913 HE21 GLN   119       8.408 134.915  28.677  1.00  0.00      A   
ATOM   1914 HE22 GLN   119       9.628 135.334  27.521  1.00  0.00      A   
ATOM   1915  C   GLN   119      14.662 136.240  29.286  1.00 27.47      A   
ATOM   1916  O   GLN   119      14.994 135.547  28.328  1.00 25.38      A   
ATOM   1917  N   GLN   120      15.205 136.145  30.498  1.00 28.15      A   
ATOM   1918  HN  GLN   120      14.926 136.745  31.244  1.00  0.00      A   
ATOM   1919  CA  GLN   120      16.240 135.166  30.828  1.00 29.66      A   
ATOM   1920  HA  GLN   120      16.449 134.587  29.940  1.00  0.00      A   
ATOM   1921  CB  GLN   120      17.513 135.877  31.315  1.00 32.26      A   
ATOM   1922  HB1 GLN   120      17.239 136.562  32.145  1.00  0.00      A   
ATOM   1923  HB2 GLN   120      17.926 136.476  30.476  1.00  0.00      A   
ATOM   1924  CG  GLN   120      18.594 134.925  31.809  1.00 37.49      A   
ATOM   1925  HG1 GLN   120      18.825 134.195  31.006  1.00  0.00      A   
ATOM   1926  HG2 GLN   120      18.213 134.380  32.699  1.00  0.00      A   
ATOM   1927  CD  GLN   120      19.881 135.635  32.196  1.00 40.80      A   
ATOM   1928  OE1 GLN   120      20.672 136.025  31.340  1.00 43.72      A   
ATOM   1929  NE2 GLN   120      20.087 135.815  33.493  1.00 43.84      A   
ATOM   1930 HE21 GLN   120      20.916 136.276  33.808  1.00  0.00      A   
ATOM   1931 HE22 GLN   120      19.413 135.489  34.156  1.00  0.00      A   
ATOM   1932  C   GLN   120      15.678 134.271  31.932  1.00 28.28      A   
ATOM   1933  O   GLN   120      15.161 134.759  32.941  1.00 28.97      A   
ATOM   1934  N   VAL   121      15.761 132.960  31.737  1.00 26.00      A   
ATOM   1935  HN  VAL   121      16.180 132.569  30.922  1.00  0.00      A   
ATOM   1936  CA  VAL   121      15.241 132.014  32.710  1.00 25.92      A   
ATOM   1937  HA  VAL   121      15.044 132.553  33.625  1.00  0.00      A   
ATOM   1938  CB  VAL   121      13.945 131.336  32.199  1.00 27.00      A   
ATOM   1939  HB  VAL   121      14.171 130.738  31.291  1.00  0.00      A   
ATOM   1940  CG1 VAL   121      13.380 130.430  33.274  1.00 26.88      A   
ATOM   1941 HG11 VAL   121      13.396 130.948  34.257  1.00  0.00      A   
ATOM   1942 HG12 VAL   121      13.991 129.506  33.349  1.00  0.00      A   
ATOM   1943 HG13 VAL   121      12.329 130.165  33.031  1.00  0.00      A   
ATOM   1944  CG2 VAL   121      12.911 132.399  31.785  1.00 27.51      A   
ATOM   1945 HG21 VAL   121      13.401 133.193  31.182  1.00  0.00      A   
ATOM   1946 HG22 VAL   121      12.464 132.865  32.689  1.00  0.00      A   
ATOM   1947 HG23 VAL   121      12.112 131.931  31.172  1.00  0.00      A   
ATOM   1948  C   VAL   121      16.264 130.913  32.988  1.00 26.70      A   
ATOM   1949  O   VAL   121      16.905 130.407  32.063  1.00 26.51      A   
ATOM   1950  N   THR   122      16.394 130.552  34.263  1.00 26.08      A   
ATOM   1951  HN  THR   122      15.857 130.984  34.982  1.00  0.00      A   
ATOM   1952  CA  THR   122      17.319 129.506  34.710  1.00 26.73      A   
ATOM   1953  HA  THR   122      17.820 129.111  33.838  1.00  0.00      A   
ATOM   1954  CB  THR   122      18.352 130.066  35.708  1.00 28.84      A   
ATOM   1955  HB  THR   122      17.833 130.476  36.600  1.00  0.00      A   
ATOM   1956  OG1 THR   122      19.099 131.111  35.080  1.00 27.41      A   
ATOM   1957  HG1 THR   122      19.722 131.423  35.740  1.00  0.00      A   
ATOM   1958  CG2 THR   122      19.305 128.958  36.169  1.00 27.21      A   
ATOM   1959 HG21 THR   122      19.640 128.356  35.298  1.00  0.00      A   
ATOM   1960 HG22 THR   122      18.786 128.286  36.885  1.00  0.00      A   
ATOM   1961 HG23 THR   122      20.198 129.406  36.655  1.00  0.00      A   
ATOM   1962  C   THR   122      16.585 128.380  35.427  1.00 27.09      A   
ATOM   1963  O   THR   122      15.840 128.627  36.377  1.00 29.11      A   
ATOM   1964  N   LYS   123      16.804 127.143  34.988  1.00 25.20      A   
ATOM   1965  HN  LYS   123      17.400 126.946  34.214  1.00  0.00      A   
ATOM   1966  CA  LYS   123      16.171 126.001  35.632  1.00 25.36      A   
ATOM   1967  HA  LYS   123      15.553 126.372  36.436  1.00  0.00      A   
ATOM   1968  CB  LYS   123      15.321 125.210  34.630  1.00 27.00      A   
ATOM   1969  HB1 LYS   123      16.002 124.685  33.928  1.00  0.00      A   
ATOM   1970  HB2 LYS   123      14.695 125.926  34.056  1.00  0.00      A   
ATOM   1971  CG  LYS   123      14.405 124.179  35.282  1.00 23.42      A   
ATOM   1972  HG1 LYS   123      13.911 124.640  36.163  1.00  0.00      A   
ATOM   1973  HG2 LYS   123      15.017 123.317  35.623  1.00  0.00      A   
ATOM   1974  CD  LYS   123      13.334 123.677  34.319  1.00 24.29      A   
ATOM   1975  HD1 LYS   123      13.820 123.331  33.382  1.00  0.00      A   
ATOM   1976  HD2 LYS   123      12.642 124.512  34.078  1.00  0.00      A   
ATOM   1977  CE  LYS   123      12.536 122.524  34.924  1.00 24.67      A   
ATOM   1978  HE1 LYS   123      13.228 121.698  35.190  1.00  0.00      A   
ATOM   1979  HE2 LYS   123      11.785 122.171  34.186  1.00  0.00      A   
ATOM   1980  NZ  LYS   123      11.798 122.898  36.160  1.00 25.53      A   
ATOM   1981  HZ1 LYS   123      11.322 123.812  36.017  1.00  0.00      A   
ATOM   1982  HZ2 LYS   123      12.466 122.976  36.953  1.00  0.00      A   
ATOM   1983  HZ3 LYS   123      11.089 122.168  36.375  1.00  0.00      A   
ATOM   1984  C   LYS   123      17.285 125.126  36.207  1.00 27.13      A   
ATOM   1985  O   LYS   123      18.369 125.035  35.625  1.00 28.03      A   
ATOM   1986  N   VAL   124      17.019 124.508  37.353  1.00 26.91      A   
ATOM   1987  HN  VAL   124      16.134 124.589  37.805  1.00  0.00      A   
ATOM   1988  CA  VAL   124      18.009 123.665  38.026  1.00 28.56      A   
ATOM   1989  HA  VAL   124      18.925 123.707  37.456  1.00  0.00      A   
ATOM   1990  CB  VAL   124      18.252 124.150  39.455  1.00 26.92      A   
ATOM   1991  HB  VAL   124      17.298 124.124  40.023  1.00  0.00      A   
ATOM   1992  CG1 VAL   124      19.277 123.253  40.135  1.00 31.06      A   
ATOM   1993 HG11 VAL   124      20.130 123.061  39.450  1.00  0.00      A   
ATOM   1994 HG12 VAL   124      18.810 122.281  40.402  1.00  0.00      A   
ATOM   1995 HG13 VAL   124      19.662 123.747  41.052  1.00  0.00      A   
ATOM   1996  CG2 VAL   124      18.740 125.604  39.437  1.00 27.44      A   
ATOM   1997 HG21 VAL   124      18.123 126.206  38.736  1.00  0.00      A   
ATOM   1998 HG22 VAL   124      19.799 125.644  39.103  1.00  0.00      A   
ATOM   1999 HG23 VAL   124      18.652 126.046  40.453  1.00  0.00      A   
ATOM   2000  C   VAL   124      17.610 122.195  38.078  1.00 27.80      A   
ATOM   2001  O   VAL   124      16.486 121.854  38.450  1.00 28.71      A   
ATOM   2002  N   PHE   125      18.537 121.324  37.697  1.00 27.95      A   
ATOM   2003  HN  PHE   125      19.442 121.605  37.388  1.00  0.00      A   
ATOM   2004  CA  PHE   125      18.272 119.896  37.712  1.00 28.28      A   
ATOM   2005  HA  PHE   125      17.281 119.745  38.114  1.00  0.00      A   
ATOM   2006  CB  PHE   125      18.368 119.308  36.305  1.00 28.70      A   
ATOM   2007  HB1 PHE   125      18.241 118.206  36.358  1.00  0.00      A   
ATOM   2008  HB2 PHE   125      19.360 119.558  35.871  1.00  0.00      A   
ATOM   2009  CG  PHE   125      17.325 119.830  35.361  1.00 27.90      A   
ATOM   2010  CD1 PHE   125      17.543 121.001  34.638  1.00 30.06      A   
ATOM   2011  HD1 PHE   125      18.482 121.525  34.742  1.00  0.00      A   
ATOM   2012  CD2 PHE   125      16.110 119.165  35.217  1.00 27.35      A   
ATOM   2013  HD2 PHE   125      15.932 118.256  35.773  1.00  0.00      A   
ATOM   2014  CE1 PHE   125      16.563 121.502  33.784  1.00 29.77      A   
ATOM   2015  HE1 PHE   125      16.745 122.410  33.229  1.00  0.00      A   
ATOM   2016  CE2 PHE   125      15.118 119.656  34.364  1.00 28.00      A   
ATOM   2017  HE2 PHE   125      14.180 119.132  34.262  1.00  0.00      A   
ATOM   2018  CZ  PHE   125      15.350 120.830  33.645  1.00 28.81      A   
ATOM   2019  HZ  PHE   125      14.590 121.217  32.982  1.00  0.00      A   
ATOM   2020  C   PHE   125      19.268 119.206  38.637  1.00 31.10      A   
ATOM   2021  O   PHE   125      20.467 119.475  38.571  1.00 31.52      A   
ATOM   2022  N   GLN   126      18.751 118.324  39.493  1.00 32.87      A   
ATOM   2023  HN  GLN   126      17.774 118.122  39.505  1.00  0.00      A   
ATOM   2024  CA  GLN   126      19.558 117.585  40.473  1.00 35.13      A   
ATOM   2025  HA  GLN   126      20.589 117.622  40.155  1.00  0.00      A   
ATOM   2026  CB  GLN   126      19.408 118.200  41.858  1.00 36.94      A   
ATOM   2027  HB1 GLN   126      19.957 117.558  42.579  1.00  0.00      A   
ATOM   2028  HB2 GLN   126      18.329 118.196  42.119  1.00  0.00      A   
ATOM   2029  CG  GLN   126      19.917 119.612  42.010  1.00 41.81      A   
ATOM   2030  HG1 GLN   126      19.464 120.253  41.225  1.00  0.00      A   
ATOM   2031  HG2 GLN   126      21.022 119.619  41.894  1.00  0.00      A   
ATOM   2032  CD  GLN   126      19.565 120.177  43.367  1.00 44.74      A   
ATOM   2033  OE1 GLN   126      19.884 119.581  44.396  1.00 49.08      A   
ATOM   2034  NE2 GLN   126      18.895 121.323  43.381  1.00 43.72      A   
ATOM   2035 HE21 GLN   126      18.637 121.740  44.252  1.00  0.00      A   
ATOM   2036 HE22 GLN   126      18.649 121.770  42.520  1.00  0.00      A   
ATOM   2037  C   GLN   126      19.090 116.144  40.569  1.00 35.52      A   
ATOM   2038  O   GLN   126      17.891 115.866  40.481  1.00 33.22      A   
ATOM   2039  N   ILE   127      20.036 115.235  40.780  1.00 36.65      A   
ATOM   2040  HN  ILE   127      20.998 115.483  40.867  1.00  0.00      A   
ATOM   2041  CA  ILE   127      19.728 113.814  40.897  1.00 37.96      A   
ATOM   2042  HA  ILE   127      19.008 113.566  40.130  1.00  0.00      A   
ATOM   2043  CB  ILE   127      21.008 112.945  40.732  1.00 36.88      A   
ATOM   2044  HB  ILE   127      21.812 113.344  41.386  1.00  0.00      A   
ATOM   2045  CG2 ILE   127      20.715 111.498  41.113  1.00 34.72      A   
ATOM   2046 HG21 ILE   127      19.754 111.172  40.662  1.00  0.00      A   
ATOM   2047 HG22 ILE   127      20.637 111.407  42.218  1.00  0.00      A   
ATOM   2048 HG23 ILE   127      21.526 110.837  40.739  1.00  0.00      A   
ATOM   2049  CG1 ILE   127      21.536 113.031  39.300  1.00 35.86      A   
ATOM   2050 HG11 ILE   127      22.568 112.621  39.283  1.00  0.00      A   
ATOM   2051 HG12 ILE   127      21.570 114.100  39.004  1.00  0.00      A   
ATOM   2052  CD1 ILE   127      20.711 112.283  38.286  1.00 33.97      A   
ATOM   2053  HD1 ILE   127      19.630 112.486  38.448  1.00  0.00      A   
ATOM   2054  HD2 ILE   127      20.886 111.190  38.388  1.00  0.00      A   
ATOM   2055  HD3 ILE   127      20.983 112.612  37.260  1.00  0.00      A   
ATOM   2056  C   ILE   127      19.119 113.482  42.261  1.00 41.45      A   
ATOM   2057  O   ILE   127      19.421 114.129  43.271  1.00 40.01      A   
ATOM   2058  N   LYS   128      18.248 112.474  42.263  1.00 43.98      A   
ATOM   2059  HN  LYS   128      17.988 112.015  41.417  1.00  0.00      A   
ATOM   2060  CA  LYS   128      17.609 111.962  43.473  1.00 47.15      A   
ATOM   2061  HA  LYS   128      18.264 112.175  44.305  1.00  0.00      A   
ATOM   2062  CB  LYS   128      16.236 112.601  43.711  1.00 44.90      A   
ATOM   2063  HB1 LYS   128      15.664 111.950  44.405  1.00  0.00      A   
ATOM   2064  HB2 LYS   128      15.700 112.649  42.739  1.00  0.00      A   
ATOM   2065  CG  LYS   128      16.288 113.999  44.298  1.00 43.70      A   
ATOM   2066  HG1 LYS   128      16.676 114.702  43.530  1.00  0.00      A   
ATOM   2067  HG2 LYS   128      16.977 114.002  45.169  1.00  0.00      A   
ATOM   2068  CD  LYS   128      14.913 114.468  44.750  1.00 43.15      A   
ATOM   2069  HD1 LYS   128      14.601 113.882  45.640  1.00  0.00      A   
ATOM   2070  HD2 LYS   128      14.180 114.296  43.933  1.00  0.00      A   
ATOM   2071  CE  LYS   128      14.931 115.947  45.105  1.00 44.67      A   
ATOM   2072  HE1 LYS   128      13.953 116.242  45.542  1.00  0.00      A   
ATOM   2073  HE2 LYS   128      15.140 116.549  44.196  1.00  0.00      A   
ATOM   2074  NZ  LYS   128      15.992 116.252  46.109  1.00 45.04      A   
ATOM   2075  HZ1 LYS   128      16.874 115.772  45.838  1.00  0.00      A   
ATOM   2076  HZ2 LYS   128      15.688 115.917  47.046  1.00  0.00      A   
ATOM   2077  HZ3 LYS   128      16.152 117.279  46.143  1.00  0.00      A   
ATOM   2078  C   LYS   128      17.442 110.458  43.280  1.00 50.20      A   
ATOM   2079  O   LYS   128      17.290 109.983  42.151  1.00 50.29      A   
ATOM   2080  N   LYS   129      17.470 109.713  44.379  1.00 55.03      A   
ATOM   2081  HN  LYS   129      17.595 110.106  45.286  1.00  0.00      A   
ATOM   2082  CA  LYS   129      17.318 108.262  44.319  1.00 59.37      A   
ATOM   2083  HA  LYS   129      17.047 107.992  43.310  1.00  0.00      A   
ATOM   2084  CB  LYS   129      18.631 107.587  44.721  1.00 59.31      A   
ATOM   2085  HB1 LYS   129      18.499 106.487  44.660  1.00  0.00      A   
ATOM   2086  HB2 LYS   129      18.866 107.862  45.771  1.00  0.00      A   
ATOM   2087  CG  LYS   129      19.803 107.988  43.838  1.00 61.90      A   
ATOM   2088  HG1 LYS   129      19.885 109.096  43.830  1.00  0.00      A   
ATOM   2089  HG2 LYS   129      19.610 107.635  42.802  1.00  0.00      A   
ATOM   2090  CD  LYS   129      21.118 107.402  44.319  1.00 62.83      A   
ATOM   2091  HD1 LYS   129      21.079 106.295  44.239  1.00  0.00      A   
ATOM   2092  HD2 LYS   129      21.278 107.680  45.383  1.00  0.00      A   
ATOM   2093  CE  LYS   129      22.277 107.928  43.482  1.00 64.29      A   
ATOM   2094  HE1 LYS   129      22.272 109.039  43.496  1.00  0.00      A   
ATOM   2095  HE2 LYS   129      22.177 107.560  42.438  1.00  0.00      A   
ATOM   2096  NZ  LYS   129      23.608 107.479  43.990  1.00 66.74      A   
ATOM   2097  HZ1 LYS   129      23.569 106.465  44.218  1.00  0.00      A   
ATOM   2098  HZ2 LYS   129      23.852 108.018  44.846  1.00  0.00      A   
ATOM   2099  HZ3 LYS   129      24.331 107.644  43.261  1.00  0.00      A   
ATOM   2100  C   LYS   129      16.189 107.791  45.226  1.00 62.36      A   
ATOM   2101  O   LYS   129      15.772 108.508  46.134  1.00 61.59      A   
ATOM   2102  N   GLY   130      15.692 106.583  44.965  1.00 65.26      A   
ATOM   2103  HN  GLY   130      16.029 106.015  44.219  1.00  0.00      A   
ATOM   2104  CA  GLY   130      14.619 106.027  45.768  1.00 70.25      A   
ATOM   2105  HA1 GLY   130      13.866 105.636  45.100  1.00  0.00      A   
ATOM   2106  HA2 GLY   130      14.205 106.821  46.372  1.00  0.00      A   
ATOM   2107  C   GLY   130      15.115 104.914  46.674  1.00 73.69      A   
ATOM   2108  O   GLY   130      14.348 104.354  47.461  1.00 74.11      A   
ATOM   2109  N   LYS   131      16.404 104.598  46.553  1.00 76.24      A   
ATOM   2110  HN  LYS   131      16.993 105.069  45.902  1.00  0.00      A   
ATOM   2111  CA  LYS   131      17.061 103.556  47.347  1.00 78.84      A   
ATOM   2112  HA  LYS   131      18.125 103.634  47.187  1.00  0.00      A   
ATOM   2113  CB  LYS   131      16.732 103.724  48.836  1.00 79.03      A   
ATOM   2114  HB1 LYS   131      16.855 102.742  49.339  1.00  0.00      A   
ATOM   2115  HB2 LYS   131      15.674 104.049  48.931  1.00  0.00      A   
ATOM   2116  CG  LYS   131      17.617 104.743  49.539  1.00 79.57      A   
ATOM   2117  HG1 LYS   131      17.331 104.801  50.611  1.00  0.00      A   
ATOM   2118  HG2 LYS   131      17.471 105.741  49.073  1.00  0.00      A   
ATOM   2119  CD  LYS   131      19.088 104.346  49.428  1.00 79.10      A   
ATOM   2120  HD1 LYS   131      19.345 104.206  48.356  1.00  0.00      A   
ATOM   2121  HD2 LYS   131      19.244 103.385  49.963  1.00  0.00      A   
ATOM   2122  CE  LYS   131      20.010 105.400  50.024  1.00 78.57      A   
ATOM   2123  HE1 LYS   131      19.830 106.376  49.525  1.00  0.00      A   
ATOM   2124  HE2 LYS   131      21.068 105.091  49.887  1.00  0.00      A   
ATOM   2125  NZ  LYS   131      19.784 105.594  51.484  1.00 77.95      A   
ATOM   2126  HZ1 LYS   131      19.705 104.667  51.949  1.00  0.00      A   
ATOM   2127  HZ2 LYS   131      18.906 106.131  51.631  1.00  0.00      A   
ATOM   2128  HZ3 LYS   131      20.584 106.119  51.892  1.00  0.00      A   
ATOM   2129  C   LYS   131      16.764 102.124  46.917  1.00 80.32      A   
ATOM   2130  O   LYS   131      15.875 101.879  46.100  1.00 80.66      A   
ATOM   2131  N   ASP   132      17.527 101.188  47.482  1.00 81.39      A   
ATOM   2132  HN  ASP   132      18.231 101.424  48.147  1.00  0.00      A   
ATOM   2133  CA  ASP   132      17.403  99.761  47.181  1.00 82.40      A   
ATOM   2134  HA  ASP   132      18.000  99.216  47.897  1.00  0.00      A   
ATOM   2135  CB  ASP   132      15.939  99.312  47.260  1.00 82.87      A   
ATOM   2136  HB1 ASP   132      15.748  98.559  46.466  1.00  0.00      A   
ATOM   2137  HB2 ASP   132      15.282 100.192  47.094  1.00  0.00      A   
ATOM   2138  CG  ASP   132      15.588  98.695  48.605  1.00 82.95      A   
ATOM   2139  OD1 ASP   132      15.897  99.310  49.647  1.00 82.88      A   
ATOM   2140  OD2 ASP   132      14.999  97.592  48.616  1.00 82.97      A   
ATOM   2141  C   ASP   132      17.978  99.430  45.808  1.00 82.99      A   
ATOM   2142  O   ASP   132      19.168  99.130  45.684  1.00 82.82      A   
ATOM   2143  N   ASP   133      17.133  99.482  44.781  1.00 83.24      A   
ATOM   2144  HN  ASP   133      16.172  99.717  44.897  1.00  0.00      A   
ATOM   2145  CA  ASP   133      17.567  99.195  43.416  1.00 83.56      A   
ATOM   2146  HA  ASP   133      17.826  98.149  43.357  1.00  0.00      A   
ATOM   2147  CB  ASP   133      16.440  99.527  42.430  1.00 83.60      A   
ATOM   2148  HB1 ASP   133      16.202 100.609  42.504  1.00  0.00      A   
ATOM   2149  HB2 ASP   133      15.538  98.937  42.701  1.00  0.00      A   
ATOM   2150  CG  ASP   133      16.807  99.211  40.989  1.00 83.81      A   
ATOM   2151  OD1 ASP   133      17.096  98.033  40.691  1.00 83.66      A   
ATOM   2152  OD2 ASP   133      16.803 100.142  40.155  1.00 83.20      A   
ATOM   2153  C   ASP   133      18.810 100.029  43.098  1.00 83.80      A   
ATOM   2154  O   ASP   133      18.908 101.187  43.516  1.00 84.31      A   
ATOM   2155  N   GLN   134      19.755  99.436  42.370  1.00 83.55      A   
ATOM   2156  HN  GLN   134      19.659  98.499  42.046  1.00  0.00      A   
ATOM   2157  CA  GLN   134      20.996 100.116  41.997  1.00 82.80      A   
ATOM   2158  HA  GLN   134      21.673 100.066  42.837  1.00  0.00      A   
ATOM   2159  CB  GLN   134      21.615  99.445  40.769  1.00 83.46      A   
ATOM   2160  HB1 GLN   134      22.481 100.054  40.434  1.00  0.00      A   
ATOM   2161  HB2 GLN   134      20.856  99.423  39.959  1.00  0.00      A   
ATOM   2162  CG  GLN   134      22.094  98.023  41.018  1.00 83.45      A   
ATOM   2163  HG1 GLN   134      21.245  97.418  41.400  1.00  0.00      A   
ATOM   2164  HG2 GLN   134      22.902  98.042  41.780  1.00  0.00      A   
ATOM   2165  CD  GLN   134      22.631  97.363  39.763  1.00 83.97      A   
ATOM   2166  OE1 GLN   134      21.895  97.143  38.799  1.00 83.98      A   
ATOM   2167  NE2 GLN   134      23.921  97.044  39.769  1.00 83.68      A   
ATOM   2168 HE21 GLN   134      24.331  96.606  38.969  1.00  0.00      A   
ATOM   2169 HE22 GLN   134      24.481  97.243  40.573  1.00  0.00      A   
ATOM   2170  C   GLN   134      20.772 101.598  41.713  1.00 82.04      A   
ATOM   2171  O   GLN   134      21.640 102.429  41.988  1.00 82.64      A   
ATOM   2172  N   GLU   135      19.601 101.907  41.161  1.00 80.97      A   
ATOM   2173  HN  GLU   135      18.934 101.200  40.941  1.00  0.00      A   
ATOM   2174  CA  GLU   135      19.189 103.271  40.832  1.00 78.76      A   
ATOM   2175  HA  GLU   135      18.840 103.281  39.810  1.00  0.00      A   
ATOM   2176  CB  GLU   135      18.078 103.726  41.781  1.00 79.63      A   
ATOM   2177  HB1 GLU   135      17.802 104.768  41.516  1.00  0.00      A   
ATOM   2178  HB2 GLU   135      18.479 103.711  42.816  1.00  0.00      A   
ATOM   2179  CG  GLU   135      16.825 102.881  41.747  1.00 81.77      A   
ATOM   2180  HG1 GLU   135      17.096 101.820  41.935  1.00  0.00      A   
ATOM   2181  HG2 GLU   135      16.357 102.965  40.743  1.00  0.00      A   
ATOM   2182  CD  GLU   135      15.819 103.318  42.791  1.00 82.92      A   
ATOM   2183  OE1 GLU   135      15.383 104.488  42.743  1.00 84.21      A   
ATOM   2184  OE2 GLU   135      15.466 102.492  43.660  1.00 84.30      A   
ATOM   2185  C   GLU   135      20.297 104.311  40.871  1.00 76.28      A   
ATOM   2186  O   GLU   135      20.718 104.742  41.946  1.00 76.58      A   
ATOM   2187  N   ASP   136      20.763 104.722  39.698  1.00 73.74      A   
ATOM   2188  HN  ASP   136      20.434 104.355  38.831  1.00  0.00      A   
ATOM   2189  CA  ASP   136      21.794 105.745  39.624  1.00 70.99      A   
ATOM   2190  HA  ASP   136      22.611 105.444  40.264  1.00  0.00      A   
ATOM   2191  CB  ASP   136      22.280 105.910  38.184  1.00 72.94      A   
ATOM   2192  HB1 ASP   136      23.192 106.544  38.180  1.00  0.00      A   
ATOM   2193  HB2 ASP   136      21.486 106.410  37.590  1.00  0.00      A   
ATOM   2194  CG  ASP   136      22.610 104.587  37.529  1.00 74.71      A   
ATOM   2195  OD1 ASP   136      21.701 103.736  37.423  1.00 75.45      A   
ATOM   2196  OD2 ASP   136      23.774 104.399  37.121  1.00 76.27      A   
ATOM   2197  C   ASP   136      21.098 107.020  40.070  1.00 67.40      A   
ATOM   2198  O   ASP   136      21.734 108.038  40.339  1.00 68.21      A   
ATOM   2199  N   GLY   137      19.773 106.936  40.151  1.00 63.25      A   
ATOM   2200  HN  GLY   137      19.282 106.092  39.947  1.00  0.00      A   
ATOM   2201  CA  GLY   137      18.961 108.071  40.541  1.00 56.78      A   
ATOM   2202  HA1 GLY   137      19.584 108.788  41.054  1.00  0.00      A   
ATOM   2203  HA2 GLY   137      18.172 107.730  41.194  1.00  0.00      A   
ATOM   2204  C   GLY   137      18.371 108.694  39.292  1.00 52.21      A   
ATOM   2205  O   GLY   137      18.762 108.343  38.176  1.00 52.41      A   
ATOM   2206  N   ILE   138      17.418 109.604  39.462  1.00 48.71      A   
ATOM   2207  HN  ILE   138      17.080 109.868  40.361  1.00  0.00      A   
ATOM   2208  CA  ILE   138      16.814 110.269  38.314  1.00 43.70      A   
ATOM   2209  HA  ILE   138      17.403 110.022  37.444  1.00  0.00      A   
ATOM   2210  CB  ILE   138      15.344 109.835  38.099  1.00 43.29      A   
ATOM   2211  HB  ILE   138      14.910 110.403  37.249  1.00  0.00      A   
ATOM   2212  CG2 ILE   138      15.283 108.339  37.796  1.00 43.08      A   
ATOM   2213 HG21 ILE   138      15.939 107.781  38.498  1.00  0.00      A   
ATOM   2214 HG22 ILE   138      15.630 108.148  36.758  1.00  0.00      A   
ATOM   2215 HG23 ILE   138      14.241 107.972  37.916  1.00  0.00      A   
ATOM   2216  CG1 ILE   138      14.512 110.186  39.334  1.00 43.40      A   
ATOM   2217 HG11 ILE   138      14.612 111.275  39.528  1.00  0.00      A   
ATOM   2218 HG12 ILE   138      14.919 109.626  40.203  1.00  0.00      A   
ATOM   2219  CD1 ILE   138      13.039 109.857  39.200  1.00 44.79      A   
ATOM   2220  HD1 ILE   138      12.913 108.844  38.760  1.00  0.00      A   
ATOM   2221  HD2 ILE   138      12.546 110.597  38.534  1.00  0.00      A   
ATOM   2222  HD3 ILE   138      12.556 109.873  40.200  1.00  0.00      A   
ATOM   2223  C   ILE   138      16.853 111.777  38.530  1.00 40.15      A   
ATOM   2224  O   ILE   138      16.957 112.252  39.661  1.00 38.04      A   
ATOM   2225  N   LEU   139      16.779 112.526  37.439  1.00 38.30      A   
ATOM   2226  HN  LEU   139      16.706 112.138  36.523  1.00  0.00      A   
ATOM   2227  CA  LEU   139      16.801 113.977  37.536  1.00 33.38      A   
ATOM   2228  HA  LEU   139      17.583 114.254  38.227  1.00  0.00      A   
ATOM   2229  CB  LEU   139      17.058 114.606  36.165  1.00 35.12      A   
ATOM   2230  HB1 LEU   139      16.779 115.677  36.241  1.00  0.00      A   
ATOM   2231  HB2 LEU   139      16.379 114.105  35.446  1.00  0.00      A   
ATOM   2232  CG  LEU   139      18.462 114.552  35.566  1.00 35.76      A   
ATOM   2233  HG  LEU   139      18.743 113.497  35.362  1.00  0.00      A   
ATOM   2234  CD1 LEU   139      18.477 115.351  34.264  1.00 35.81      A   
ATOM   2235 HD11 LEU   139      17.950 116.319  34.404  1.00  0.00      A   
ATOM   2236 HD12 LEU   139      17.961 114.780  33.463  1.00  0.00      A   
ATOM   2237 HD13 LEU   139      19.526 115.559  33.960  1.00  0.00      A   
ATOM   2238  CD2 LEU   139      19.458 115.136  36.559  1.00 35.15      A   
ATOM   2239 HD21 LEU   139      19.258 114.741  37.578  1.00  0.00      A   
ATOM   2240 HD22 LEU   139      19.363 116.243  36.583  1.00  0.00      A   
ATOM   2241 HD23 LEU   139      20.492 114.857  36.266  1.00  0.00      A   
ATOM   2242  C   LEU   139      15.488 114.514  38.083  1.00 32.19      A   
ATOM   2243  O   LEU   139      14.411 113.974  37.801  1.00 30.21      A   
ATOM   2244  N   THR   140      15.591 115.581  38.868  1.00 28.59      A   
ATOM   2245  HN  THR   140      16.475 115.975  39.106  1.00  0.00      A   
ATOM   2246  CA  THR   140      14.424 116.249  39.434  1.00 31.17      A   
ATOM   2247  HA  THR   140      13.558 115.925  38.876  1.00  0.00      A   
ATOM   2248  CB  THR   140      14.241 115.922  40.928  1.00 31.74      A   
ATOM   2249  HB  THR   140      13.280 116.343  41.293  1.00  0.00      A   
ATOM   2250  OG1 THR   140      15.316 116.495  41.677  1.00 31.50      A   
ATOM   2251  HG1 THR   140      15.153 116.262  42.594  1.00  0.00      A   
ATOM   2252  CG2 THR   140      14.232 114.412  41.144  1.00 34.48      A   
ATOM   2253 HG21 THR   140      15.053 113.938  40.564  1.00  0.00      A   
ATOM   2254 HG22 THR   140      13.265 113.987  40.801  1.00  0.00      A   
ATOM   2255 HG23 THR   140      14.380 114.184  42.221  1.00  0.00      A   
ATOM   2256  C   THR   140      14.691 117.742  39.292  1.00 28.99      A   
ATOM   2257  O   THR   140      15.825 118.149  39.054  1.00 29.19      A   
ATOM   2258  N   SER   141      13.655 118.558  39.422  1.00 29.83      A   
ATOM   2259  HN  SER   141      12.728 118.233  39.595  1.00  0.00      A   
ATOM   2260  CA  SER   141      13.836 119.998  39.315  1.00 27.92      A   
ATOM   2261  HA  SER   141      14.778 120.254  39.778  1.00  0.00      A   
ATOM   2262  CB  SER   141      13.830 120.427  37.837  1.00 29.62      A   
ATOM   2263  HB1 SER   141      12.866 120.132  37.371  1.00  0.00      A   
ATOM   2264  HB2 SER   141      14.667 119.927  37.304  1.00  0.00      A   
ATOM   2265  OG  SER   141      13.986 121.837  37.698  1.00 28.62      A   
ATOM   2266  HG1 SER   141      13.971 122.014  36.754  1.00  0.00      A   
ATOM   2267  C   SER   141      12.741 120.729  40.078  1.00 29.60      A   
ATOM   2268  O   SER   141      11.795 120.115  40.586  1.00 28.00      A   
ATOM   2269  N   GLU   142      12.899 122.040  40.182  1.00 29.26      A   
ATOM   2270  HN  GLU   142      13.694 122.505  39.800  1.00  0.00      A   
ATOM   2271  CA  GLU   142      11.929 122.893  40.857  1.00 31.30      A   
ATOM   2272  HA  GLU   142      11.207 122.255  41.344  1.00  0.00      A   
ATOM   2273  CB  GLU   142      12.616 123.799  41.885  1.00 33.62      A   
ATOM   2274  HB1 GLU   142      11.878 124.554  42.229  1.00  0.00      A   
ATOM   2275  HB2 GLU   142      13.456 124.320  41.380  1.00  0.00      A   
ATOM   2276  CG  GLU   142      13.170 123.083  43.113  1.00 42.82      A   
ATOM   2277  HG1 GLU   142      13.829 123.781  43.670  1.00  0.00      A   
ATOM   2278  HG2 GLU   142      13.765 122.205  42.780  1.00  0.00      A   
ATOM   2279  CD  GLU   142      12.080 122.598  44.052  1.00 47.64      A   
ATOM   2280  OE1 GLU   142      10.962 123.162  44.019  1.00 50.80      A   
ATOM   2281  OE2 GLU   142      12.347 121.661  44.834  1.00 51.08      A   
ATOM   2282  C   GLU   142      11.332 123.773  39.776  1.00 29.17      A   
ATOM   2283  O   GLU   142      12.017 124.122  38.814  1.00 26.22      A   
ATOM   2284  N   PRO   143      10.051 124.143  39.916  1.00 30.03      A   
ATOM   2285  CA  PRO   143       9.432 125.002  38.901  1.00 30.52      A   
ATOM   2286  HA  PRO   143       9.559 124.576  37.920  1.00  0.00      A   
ATOM   2287  CD  PRO   143       9.081 123.771  40.959  1.00 31.04      A   
ATOM   2288  HD1 PRO   143       9.125 124.490  41.804  1.00  0.00      A   
ATOM   2289  HD2 PRO   143       9.279 122.742  41.324  1.00  0.00      A   
ATOM   2290  CB  PRO   143       7.976 125.112  39.367  1.00 31.16      A   
ATOM   2291  HB1 PRO   143       7.280 125.127  38.502  1.00  0.00      A   
ATOM   2292  HB2 PRO   143       7.817 126.030  39.971  1.00  0.00      A   
ATOM   2293  CG  PRO   143       7.773 123.863  40.209  1.00 34.72      A   
ATOM   2294  HG1 PRO   143       6.914 123.976  40.903  1.00  0.00      A   
ATOM   2295  HG2 PRO   143       7.607 122.967  39.572  1.00  0.00      A   
ATOM   2296  C   PRO   143      10.127 126.363  38.933  1.00 30.67      A   
ATOM   2297  O   PRO   143      10.552 126.819  39.995  1.00 29.80      A   
ATOM   2298  N   VAL   144      10.246 127.003  37.775  1.00 29.87      A   
ATOM   2299  HN  VAL   144       9.915 126.618  36.917  1.00  0.00      A   
ATOM   2300  CA  VAL   144      10.871 128.314  37.697  1.00 29.04      A   
ATOM   2301  HA  VAL   144      10.933 128.710  38.700  1.00  0.00      A   
ATOM   2302  CB  VAL   144      12.286 128.238  37.069  1.00 30.90      A   
ATOM   2303  HB  VAL   144      12.901 127.505  37.632  1.00  0.00      A   
ATOM   2304  CG1 VAL   144      12.198 127.810  35.615  1.00 31.15      A   
ATOM   2305 HG11 VAL   144      11.388 128.370  35.100  1.00  0.00      A   
ATOM   2306 HG12 VAL   144      11.972 126.724  35.553  1.00  0.00      A   
ATOM   2307 HG13 VAL   144      13.159 128.023  35.099  1.00  0.00      A   
ATOM   2308  CG2 VAL   144      12.970 129.588  37.176  1.00 32.71      A   
ATOM   2309 HG21 VAL   144      12.827 130.009  38.195  1.00  0.00      A   
ATOM   2310 HG22 VAL   144      12.534 130.294  36.436  1.00  0.00      A   
ATOM   2311 HG23 VAL   144      14.059 129.476  36.989  1.00  0.00      A   
ATOM   2312  C   VAL   144       9.975 129.186  36.825  1.00 29.48      A   
ATOM   2313  O   VAL   144       9.463 128.726  35.806  1.00 27.92      A   
ATOM   2314  N   PRO   145       9.784 130.459  37.209  1.00 30.49      A   
ATOM   2315  CA  PRO   145       8.930 131.364  36.434  1.00 30.84      A   
ATOM   2316  HA  PRO   145       7.985 130.895  36.216  1.00  0.00      A   
ATOM   2317  CD  PRO   145      10.213 131.098  38.465  1.00 30.47      A   
ATOM   2318  HD1 PRO   145      11.182 131.619  38.326  1.00  0.00      A   
ATOM   2319  HD2 PRO   145      10.299 130.344  39.275  1.00  0.00      A   
ATOM   2320  CB  PRO   145       8.838 132.605  37.325  1.00 31.32      A   
ATOM   2321  HB1 PRO   145       7.834 133.075  37.253  1.00  0.00      A   
ATOM   2322  HB2 PRO   145       9.606 133.356  37.046  1.00  0.00      A   
ATOM   2323  CG  PRO   145       9.086 132.061  38.712  1.00 32.76      A   
ATOM   2324  HG1 PRO   145       9.384 132.865  39.418  1.00  0.00      A   
ATOM   2325  HG2 PRO   145       8.189 131.545  39.114  1.00  0.00      A   
ATOM   2326  C   PRO   145       9.395 131.724  35.031  1.00 29.43      A   
ATOM   2327  O   PRO   145      10.580 131.967  34.783  1.00 28.33      A   
ATOM   2328  N   ILE   146       8.433 131.769  34.115  1.00 27.01      A   
ATOM   2329  HN  ILE   146       7.487 131.542  34.333  1.00  0.00      A   
ATOM   2330  CA  ILE   146       8.691 132.149  32.737  1.00 26.06      A   
ATOM   2331  HA  ILE   146       9.508 132.855  32.740  1.00  0.00      A   
ATOM   2332  CB  ILE   146       9.051 130.924  31.854  1.00 25.53      A   
ATOM   2333  HB  ILE   146       9.944 130.418  32.277  1.00  0.00      A   
ATOM   2334  CG2 ILE   146       7.888 129.930  31.794  1.00 25.44      A   
ATOM   2335 HG21 ILE   146       6.932 130.470  31.626  1.00  0.00      A   
ATOM   2336 HG22 ILE   146       7.817 129.373  32.753  1.00  0.00      A   
ATOM   2337 HG23 ILE   146       8.044 129.215  30.958  1.00  0.00      A   
ATOM   2338  CG1 ILE   146       9.439 131.408  30.453  1.00 24.14      A   
ATOM   2339 HG11 ILE   146      10.166 132.241  30.557  1.00  0.00      A   
ATOM   2340 HG12 ILE   146       8.526 131.788  29.946  1.00  0.00      A   
ATOM   2341  CD1 ILE   146      10.064 130.324  29.578  1.00 27.06      A   
ATOM   2342  HD1 ILE   146       9.480 129.382  29.662  1.00  0.00      A   
ATOM   2343  HD2 ILE   146      11.106 130.125  29.909  1.00  0.00      A   
ATOM   2344  HD3 ILE   146      10.064 130.649  28.516  1.00  0.00      A   
ATOM   2345  C   ILE   146       7.393 132.796  32.269  1.00 25.21      A   
ATOM   2346  O   ILE   146       6.306 132.346  32.645  1.00 24.32      A   
ATOM   2347  N   GLU   147       7.491 133.882  31.512  1.00 27.54      A   
ATOM   2348  HN  GLU   147       8.359 134.285  31.235  1.00  0.00      A   
ATOM   2349  CA  GLU   147       6.270 134.530  31.054  1.00 27.94      A   
ATOM   2350  HA  GLU   147       5.496 134.323  31.777  1.00  0.00      A   
ATOM   2351  CB  GLU   147       6.451 136.043  30.898  1.00 33.78      A   
ATOM   2352  HB1 GLU   147       7.115 136.245  30.031  1.00  0.00      A   
ATOM   2353  HB2 GLU   147       6.925 136.452  31.816  1.00  0.00      A   
ATOM   2354  CG  GLU   147       5.099 136.742  30.673  1.00 41.39      A   
ATOM   2355  HG1 GLU   147       4.413 136.462  31.501  1.00  0.00      A   
ATOM   2356  HG2 GLU   147       4.673 136.389  29.710  1.00  0.00      A   
ATOM   2357  CD  GLU   147       5.189 138.256  30.623  1.00 46.81      A   
ATOM   2358  OE1 GLU   147       5.702 138.855  31.594  1.00 50.42      A   
ATOM   2359  OE2 GLU   147       4.735 138.843  29.615  1.00 49.18      A   
ATOM   2360  C   GLU   147       5.872 133.909  29.732  1.00 26.18      A   
ATOM   2361  O   GLU   147       6.596 134.008  28.742  1.00 26.83      A   
ATOM   2362  N   TRP   148       4.729 133.234  29.744  1.00 26.50      A   
ATOM   2363  HN  TRP   148       4.175 133.160  30.569  1.00  0.00      A   
ATOM   2364  CA  TRP   148       4.198 132.556  28.567  1.00 26.52      A   
ATOM   2365  HA  TRP   148       4.975 131.926  28.158  1.00  0.00      A   
ATOM   2366  CB  TRP   148       2.979 131.718  28.967  1.00 27.59      A   
ATOM   2367  HB1 TRP   148       2.494 131.345  28.041  1.00  0.00      A   
ATOM   2368  HB2 TRP   148       2.270 132.375  29.513  1.00  0.00      A   
ATOM   2369  CG  TRP   148       3.269 130.541  29.835  1.00 26.74      A   
ATOM   2370  CD2 TRP   148       2.796 129.206  29.637  1.00 28.28      A   
ATOM   2371  CD1 TRP   148       4.033 130.514  30.969  1.00 28.35      A   
ATOM   2372  HD1 TRP   148       4.534 131.370  31.397  1.00  0.00      A   
ATOM   2373  NE1 TRP   148       4.071 129.239  31.486  1.00 26.89      A   
ATOM   2374  HE1 TRP   148       4.554 128.965  32.288  1.00  0.00      A   
ATOM   2375  CE2 TRP   148       3.317 128.417  30.689  1.00 29.22      A   
ATOM   2376  CE3 TRP   148       1.979 128.598  28.673  1.00 26.91      A   
ATOM   2377  HE3 TRP   148       1.557 129.159  27.853  1.00  0.00      A   
ATOM   2378  CZ2 TRP   148       3.051 127.054  30.801  1.00 27.26      A   
ATOM   2379  HZ2 TRP   148       3.451 126.454  31.604  1.00  0.00      A   
ATOM   2380  CZ3 TRP   148       1.712 127.239  28.785  1.00 27.65      A   
ATOM   2381  HZ3 TRP   148       1.085 126.757  28.050  1.00  0.00      A   
ATOM   2382  CH2 TRP   148       2.247 126.481  29.842  1.00 28.13      A   
ATOM   2383  HH2 TRP   148       2.023 125.426  29.901  1.00  0.00      A   
ATOM   2384  C   TRP   148       3.766 133.559  27.499  1.00 26.66      A   
ATOM   2385  O   TRP   148       3.497 134.720  27.805  1.00 27.61      A   
ATOM   2386  N   PRO   149       3.699 133.125  26.228  1.00 26.22      A   
ATOM   2387  CA  PRO   149       3.282 134.002  25.126  1.00 26.21      A   
ATOM   2388  HA  PRO   149       3.892 134.891  25.103  1.00  0.00      A   
ATOM   2389  CD  PRO   149       4.160 131.817  25.723  1.00 26.41      A   
ATOM   2390  HD1 PRO   149       3.351 131.062  25.820  1.00  0.00      A   
ATOM   2391  HD2 PRO   149       5.059 131.485  26.282  1.00  0.00      A   
ATOM   2392  CB  PRO   149       3.409 133.109  23.888  1.00 25.29      A   
ATOM   2393  HB1 PRO   149       3.720 133.699  23.000  1.00  0.00      A   
ATOM   2394  HB2 PRO   149       2.448 132.600  23.662  1.00  0.00      A   
ATOM   2395  CG  PRO   149       4.477 132.109  24.281  1.00 24.30      A   
ATOM   2396  HG1 PRO   149       4.413 131.190  23.661  1.00  0.00      A   
ATOM   2397  HG2 PRO   149       5.494 132.544  24.174  1.00  0.00      A   
ATOM   2398  C   PRO   149       1.834 134.417  25.337  1.00 26.15      A   
ATOM   2399  O   PRO   149       1.028 133.626  25.802  1.00 26.89      A   
ATOM   2400  N   GLN   150       1.503 135.656  24.989  1.00 27.34      A   
ATOM   2401  HN  GLN   150       2.162 136.305  24.618  1.00  0.00      A   
ATOM   2402  CA  GLN   150       0.134 136.128  25.136  1.00 29.60      A   
ATOM   2403  HA  GLN   150      -0.120 136.105  26.185  1.00  0.00      A   
ATOM   2404  CB  GLN   150       0.009 137.550  24.585  1.00 29.49      A   
ATOM   2405  HB1 GLN   150      -1.055 137.861  24.655  1.00  0.00      A   
ATOM   2406  HB2 GLN   150       0.312 137.541  23.517  1.00  0.00      A   
ATOM   2407  CG  GLN   150       0.858 138.580  25.315  1.00 31.31      A   
ATOM   2408  HG1 GLN   150       0.676 139.581  24.870  1.00  0.00      A   
ATOM   2409  HG2 GLN   150       1.931 138.317  25.195  1.00  0.00      A   
ATOM   2410  CD  GLN   150       0.542 138.646  26.792  1.00 33.35      A   
ATOM   2411  OE1 GLN   150      -0.606 138.493  27.198  1.00 34.69      A   
ATOM   2412  NE2 GLN   150       1.558 138.887  27.606  1.00 35.59      A   
ATOM   2413 HE21 GLN   150       1.407 138.941  28.593  1.00  0.00      A   
ATOM   2414 HE22 GLN   150       2.477 139.015  27.232  1.00  0.00      A   
ATOM   2415  C   GLN   150      -0.838 135.210  24.393  1.00 29.40      A   
ATOM   2416  O   GLN   150      -1.928 134.920  24.880  1.00 32.29      A   
ATOM   2417  N   SER   151      -0.442 134.745  23.219  1.00 30.95      A   
ATOM   2418  HN  SER   151       0.450 134.952  22.827  1.00  0.00      A   
ATOM   2419  CA  SER   151      -1.323 133.892  22.437  1.00 32.31      A   
ATOM   2420  HA  SER   151      -2.302 134.347  22.417  1.00  0.00      A   
ATOM   2421  CB  SER   151      -0.776 133.733  21.011  1.00 33.08      A   
ATOM   2422  HB1 SER   151      -0.779 134.720  20.504  1.00  0.00      A   
ATOM   2423  HB2 SER   151      -1.419 133.024  20.447  1.00  0.00      A   
ATOM   2424  OG  SER   151       0.543 133.235  21.008  1.00 34.37      A   
ATOM   2425  HG1 SER   151       0.799 133.169  20.085  1.00  0.00      A   
ATOM   2426  C   SER   151      -1.573 132.528  23.087  1.00 33.48      A   
ATOM   2427  O   SER   151      -2.503 131.815  22.703  1.00 33.37      A   
ATOM   2428  N   TYR   152      -0.759 132.180  24.085  1.00 31.73      A   
ATOM   2429  HN  TYR   152      -0.017 132.770  24.393  1.00  0.00      A   
ATOM   2430  CA  TYR   152      -0.904 130.909  24.791  1.00 29.97      A   
ATOM   2431  HA  TYR   152      -1.363 130.200  24.118  1.00  0.00      A   
ATOM   2432  CB  TYR   152       0.476 130.398  25.250  1.00 30.09      A   
ATOM   2433  HB1 TYR   152       0.343 129.760  26.149  1.00  0.00      A   
ATOM   2434  HB2 TYR   152       1.121 131.269  25.491  1.00  0.00      A   
ATOM   2435  CG  TYR   152       1.218 129.569  24.224  1.00 30.85      A   
ATOM   2436  CD1 TYR   152       1.035 129.778  22.854  1.00 30.75      A   
ATOM   2437  HD1 TYR   152       0.332 130.527  22.521  1.00  0.00      A   
ATOM   2438  CD2 TYR   152       2.133 128.597  24.621  1.00 29.14      A   
ATOM   2439  HD2 TYR   152       2.291 128.415  25.674  1.00  0.00      A   
ATOM   2440  CE1 TYR   152       1.745 129.038  21.911  1.00 30.23      A   
ATOM   2441  HE1 TYR   152       1.589 129.210  20.856  1.00  0.00      A   
ATOM   2442  CE2 TYR   152       2.847 127.857  23.688  1.00 30.15      A   
ATOM   2443  HE2 TYR   152       3.554 127.109  24.014  1.00  0.00      A   
ATOM   2444  CZ  TYR   152       2.648 128.084  22.332  1.00 29.98      A   
ATOM   2445  OH  TYR   152       3.365 127.367  21.401  1.00 30.62      A   
ATOM   2446  HH  TYR   152       3.937 126.756  21.872  1.00  0.00      A   
ATOM   2447  C   TYR   152      -1.821 131.046  26.005  1.00 29.87      A   
ATOM   2448  O   TYR   152      -1.944 130.116  26.807  1.00 27.89      A   
ATOM   2449  N   ASP   153      -2.473 132.202  26.138  1.00 29.23      A   
ATOM   2450  HN  ASP   153      -2.381 132.943  25.477  1.00  0.00      A   
ATOM   2451  CA  ASP   153      -3.365 132.453  27.262  1.00 30.16      A   
ATOM   2452  HA  ASP   153      -2.766 132.497  28.160  1.00  0.00      A   
ATOM   2453  CB  ASP   153      -4.132 133.770  27.069  1.00 30.49      A   
ATOM   2454  HB1 ASP   153      -5.104 133.702  27.603  1.00  0.00      A   
ATOM   2455  HB2 ASP   153      -4.321 133.920  25.985  1.00  0.00      A   
ATOM   2456  CG  ASP   153      -3.376 134.985  27.598  1.00 33.50      A   
ATOM   2457  OD1 ASP   153      -2.267 134.836  28.178  1.00 29.63      A   
ATOM   2458  OD2 ASP   153      -3.907 136.102  27.441  1.00 29.97      A   
ATOM   2459  C   ASP   153      -4.379 131.345  27.541  1.00 31.04      A   
ATOM   2460  O   ASP   153      -4.610 131.003  28.698  1.00 29.26      A   
ATOM   2461  N   SER   154      -4.988 130.787  26.499  1.00 31.64      A   
ATOM   2462  HN  SER   154      -4.793 131.044  25.556  1.00  0.00      A   
ATOM   2463  CA  SER   154      -5.993 129.748  26.707  1.00 32.35      A   
ATOM   2464  HA  SER   154      -6.620 130.047  27.534  1.00  0.00      A   
ATOM   2465  CB  SER   154      -6.837 129.558  25.441  1.00 32.75      A   
ATOM   2466  HB1 SER   154      -7.369 130.504  25.205  1.00  0.00      A   
ATOM   2467  HB2 SER   154      -7.577 128.747  25.606  1.00  0.00      A   
ATOM   2468  OG  SER   154      -6.030 129.211  24.336  1.00 37.78      A   
ATOM   2469  HG1 SER   154      -6.628 129.112  23.592  1.00  0.00      A   
ATOM   2470  C   SER   154      -5.461 128.396  27.177  1.00 32.07      A   
ATOM   2471  O   SER   154      -6.230 127.579  27.687  1.00 32.97      A   
ATOM   2472  N   ILE   155      -4.167 128.145  27.004  1.00 31.81      A   
ATOM   2473  HN  ILE   155      -3.543 128.788  26.568  1.00  0.00      A   
ATOM   2474  CA  ILE   155      -3.596 126.877  27.462  1.00 31.76      A   
ATOM   2475  HA  ILE   155      -4.403 126.281  27.860  1.00  0.00      A   
ATOM   2476  CB  ILE   155      -2.883 126.104  26.322  1.00 30.43      A   
ATOM   2477  HB  ILE   155      -2.460 125.159  26.724  1.00  0.00      A   
ATOM   2478  CG2 ILE   155      -3.875 125.782  25.204  1.00 32.03      A   
ATOM   2479 HG21 ILE   155      -4.494 126.675  24.975  1.00  0.00      A   
ATOM   2480 HG22 ILE   155      -4.547 124.956  25.520  1.00  0.00      A   
ATOM   2481 HG23 ILE   155      -3.325 125.486  24.285  1.00  0.00      A   
ATOM   2482  CG1 ILE   155      -1.716 126.929  25.777  1.00 30.11      A   
ATOM   2483 HG11 ILE   155      -1.013 127.137  26.610  1.00  0.00      A   
ATOM   2484 HG12 ILE   155      -2.116 127.891  25.393  1.00  0.00      A   
ATOM   2485  CD1 ILE   155      -0.947 126.248  24.658  1.00 28.11      A   
ATOM   2486  HD1 ILE   155      -1.653 125.802  23.925  1.00  0.00      A   
ATOM   2487  HD2 ILE   155      -0.311 125.438  25.075  1.00  0.00      A   
ATOM   2488  HD3 ILE   155      -0.311 126.990  24.129  1.00  0.00      A   
ATOM   2489  C   ILE   155      -2.592 127.117  28.593  1.00 31.90      A   
ATOM   2490  O   ILE   155      -1.850 126.213  28.971  1.00 30.13      A   
ATOM   2491  N   ASN   156      -2.576 128.338  29.117  1.00 30.96      A   
ATOM   2492  HN  ASN   156      -3.175 129.061  28.782  1.00  0.00      A   
ATOM   2493  CA  ASN   156      -1.686 128.710  30.216  1.00 32.82      A   
ATOM   2494  HA  ASN   156      -0.709 128.293  30.017  1.00  0.00      A   
ATOM   2495  CB  ASN   156      -1.607 130.239  30.321  1.00 32.28      A   
ATOM   2496  HB1 ASN   156      -2.602 130.631  30.619  1.00  0.00      A   
ATOM   2497  HB2 ASN   156      -1.332 130.655  29.329  1.00  0.00      A   
ATOM   2498  CG  ASN   156      -0.581 130.709  31.339  1.00 32.77      A   
ATOM   2499  OD1 ASN   156      -0.501 130.179  32.449  1.00 32.98      A   
ATOM   2500  ND2 ASN   156       0.198 131.721  30.970  1.00 29.36      A   
ATOM   2501 HD21 ASN   156       0.892 132.073  31.599  1.00  0.00      A   
ATOM   2502 HD22 ASN   156       0.091 132.130  30.064  1.00  0.00      A   
ATOM   2503  C   ASN   156      -2.291 128.112  31.493  1.00 33.62      A   
ATOM   2504  O   ASN   156      -3.430 128.415  31.852  1.00 35.39      A   
ATOM   2505  N   PRO   157      -1.537 127.248  32.192  1.00 34.08      A   
ATOM   2506  CA  PRO   157      -1.992 126.596  33.427  1.00 35.06      A   
ATOM   2507  HA  PRO   157      -2.866 125.996  33.235  1.00  0.00      A   
ATOM   2508  CD  PRO   157      -0.141 126.887  31.897  1.00 34.28      A   
ATOM   2509  HD1 PRO   157       0.551 127.656  32.301  1.00  0.00      A   
ATOM   2510  HD2 PRO   157       0.008 126.780  30.803  1.00  0.00      A   
ATOM   2511  CB  PRO   157      -0.760 125.806  33.881  1.00 35.71      A   
ATOM   2512  HB1 PRO   157      -1.052 124.843  34.351  1.00  0.00      A   
ATOM   2513  HB2 PRO   157      -0.156 126.391  34.607  1.00  0.00      A   
ATOM   2514  CG  PRO   157       0.000 125.576  32.612  1.00 37.63      A   
ATOM   2515  HG1 PRO   157       1.066 125.343  32.817  1.00  0.00      A   
ATOM   2516  HG2 PRO   157      -0.443 124.747  32.022  1.00  0.00      A   
ATOM   2517  C   PRO   157      -2.473 127.548  34.522  1.00 35.36      A   
ATOM   2518  O   PRO   157      -3.365 127.213  35.294  1.00 36.18      A   
ATOM   2519  N   ASP   158      -1.872 128.728  34.592  1.00 36.56      A   
ATOM   2520  HN  ASP   158      -1.154 129.001  33.957  1.00  0.00      A   
ATOM   2521  CA  ASP   158      -2.237 129.698  35.614  1.00 38.01      A   
ATOM   2522  HA  ASP   158      -2.575 129.157  36.485  1.00  0.00      A   
ATOM   2523  CB  ASP   158      -1.033 130.572  35.961  1.00 39.82      A   
ATOM   2524  HB1 ASP   158      -1.313 131.258  36.789  1.00  0.00      A   
ATOM   2525  HB2 ASP   158      -0.754 131.173  35.069  1.00  0.00      A   
ATOM   2526  CG  ASP   158       0.175 129.764  36.394  1.00 41.65      A   
ATOM   2527  OD1 ASP   158      -0.008 128.683  36.993  1.00 41.09      A   
ATOM   2528  OD2 ASP   158       1.311 130.218  36.146  1.00 42.49      A   
ATOM   2529  C   ASP   158      -3.414 130.605  35.248  1.00 39.08      A   
ATOM   2530  O   ASP   158      -3.881 131.368  36.088  1.00 38.82      A   
ATOM   2531  N   LEU   159      -3.886 130.526  34.007  1.00 39.31      A   
ATOM   2532  HN  LEU   159      -3.505 129.900  33.330  1.00  0.00      A   
ATOM   2533  CA  LEU   159      -5.000 131.363  33.565  1.00 40.21      A   
ATOM   2534  HA  LEU   159      -5.226 132.066  34.353  1.00  0.00      A   
ATOM   2535  CB  LEU   159      -4.631 132.105  32.280  1.00 38.67      A   
ATOM   2536  HB1 LEU   159      -5.522 132.678  31.948  1.00  0.00      A   
ATOM   2537  HB2 LEU   159      -4.381 131.347  31.508  1.00  0.00      A   
ATOM   2538  CG  LEU   159      -3.454 133.081  32.379  1.00 38.26      A   
ATOM   2539  HG  LEU   159      -2.550 132.539  32.729  1.00  0.00      A   
ATOM   2540  CD1 LEU   159      -3.184 133.693  31.024  1.00 37.32      A   
ATOM   2541 HD11 LEU   159      -4.138 134.004  30.548  1.00  0.00      A   
ATOM   2542 HD12 LEU   159      -2.686 132.949  30.366  1.00  0.00      A   
ATOM   2543 HD13 LEU   159      -2.535 134.588  31.135  1.00  0.00      A   
ATOM   2544  CD2 LEU   159      -3.761 134.165  33.398  1.00 40.43      A   
ATOM   2545 HD21 LEU   159      -4.197 133.715  34.314  1.00  0.00      A   
ATOM   2546 HD22 LEU   159      -4.493 134.885  32.974  1.00  0.00      A   
ATOM   2547 HD23 LEU   159      -2.827 134.701  33.674  1.00  0.00      A   
ATOM   2548  C   LEU   159      -6.293 130.587  33.345  1.00 42.35      A   
ATOM   2549  O   LEU   159      -7.382 131.157  33.428  1.00 43.13      A   
ATOM   2550  N   ILE   160      -6.178 129.294  33.062  1.00 43.86      A   
ATOM   2551  HN  ILE   160      -5.293 128.841  32.992  1.00  0.00      A   
ATOM   2552  CA  ILE   160      -7.352 128.456  32.837  1.00 47.74      A   
ATOM   2553  HA  ILE   160      -7.942 128.918  32.060  1.00  0.00      A   
ATOM   2554  CB  ILE   160      -6.959 127.023  32.423  1.00 45.27      A   
ATOM   2555  HB  ILE   160      -6.441 126.521  33.268  1.00  0.00      A   
ATOM   2556  CG2 ILE   160      -8.207 126.227  32.047  1.00 43.82      A   
ATOM   2557 HG21 ILE   160      -8.869 126.839  31.397  1.00  0.00      A   
ATOM   2558 HG22 ILE   160      -8.769 125.950  32.964  1.00  0.00      A   
ATOM   2559 HG23 ILE   160      -7.918 125.309  31.493  1.00  0.00      A   
ATOM   2560  CG1 ILE   160      -6.004 127.065  31.230  1.00 42.39      A   
ATOM   2561 HG11 ILE   160      -5.134 127.701  31.497  1.00  0.00      A   
ATOM   2562 HG12 ILE   160      -6.534 127.526  30.370  1.00  0.00      A   
ATOM   2563  CD1 ILE   160      -5.495 125.709  30.809  1.00 40.60      A   
ATOM   2564  HD1 ILE   160      -6.332 124.979  30.781  1.00  0.00      A   
ATOM   2565  HD2 ILE   160      -4.735 125.349  31.535  1.00  0.00      A   
ATOM   2566  HD3 ILE   160      -5.045 125.772  29.796  1.00  0.00      A   
ATOM   2567  C   ILE   160      -8.153 128.380  34.128  1.00 53.34      A   
ATOM   2568  O   ILE   160      -7.637 127.954  35.162  1.00 54.44      A   
ATOM   2569  N   LYS   161      -9.415 128.790  34.072  1.00 58.15      A   
ATOM   2570  HN  LYS   161      -9.831 129.128  33.231  1.00  0.00      A   
ATOM   2571  CA  LYS   161     -10.265 128.764  35.256  1.00 64.67      A   
ATOM   2572  HA  LYS   161      -9.657 129.008  36.114  1.00  0.00      A   
ATOM   2573  CB  LYS   161     -11.402 129.775  35.102  1.00 65.84      A   
ATOM   2574  HB1 LYS   161     -12.041 129.734  36.009  1.00  0.00      A   
ATOM   2575  HB2 LYS   161     -12.014 129.492  34.219  1.00  0.00      A   
ATOM   2576  CG  LYS   161     -10.911 131.203  34.917  1.00 68.02      A   
ATOM   2577  HG1 LYS   161     -10.361 131.274  33.954  1.00  0.00      A   
ATOM   2578  HG2 LYS   161     -10.217 131.456  35.746  1.00  0.00      A   
ATOM   2579  CD  LYS   161     -12.055 132.201  34.907  1.00 70.81      A   
ATOM   2580  HD1 LYS   161     -12.588 132.157  35.881  1.00  0.00      A   
ATOM   2581  HD2 LYS   161     -12.766 131.935  34.096  1.00  0.00      A   
ATOM   2582  CE  LYS   161     -11.543 133.618  34.680  1.00 72.56      A   
ATOM   2583  HE1 LYS   161     -12.395 134.330  34.709  1.00  0.00      A   
ATOM   2584  HE2 LYS   161     -11.031 133.675  33.696  1.00  0.00      A   
ATOM   2585  NZ  LYS   161     -10.565 134.042  35.722  1.00 73.28      A   
ATOM   2586  HZ1 LYS   161      -9.883 133.276  35.891  1.00  0.00      A   
ATOM   2587  HZ2 LYS   161     -11.071 134.256  36.605  1.00  0.00      A   
ATOM   2588  HZ3 LYS   161     -10.059 134.891  35.399  1.00  0.00      A   
ATOM   2589  C   LYS   161     -10.828 127.375  35.554  1.00 67.72      A   
ATOM   2590  O   LYS   161     -10.754 126.901  36.690  1.00 68.25      A   
ATOM   2591  N   ASP   162     -11.379 126.719  34.537  1.00 71.54      A   
ATOM   2592  HN  ASP   162     -11.428 127.102  33.618  1.00  0.00      A   
ATOM   2593  CA  ASP   162     -11.950 125.385  34.713  1.00 75.87      A   
ATOM   2594  HA  ASP   162     -12.429 125.350  35.680  1.00  0.00      A   
ATOM   2595  CB  ASP   162     -12.964 125.086  33.605  1.00 77.78      A   
ATOM   2596  HB1 ASP   162     -13.263 124.018  33.669  1.00  0.00      A   
ATOM   2597  HB2 ASP   162     -12.488 125.274  32.619  1.00  0.00      A   
ATOM   2598  CG  ASP   162     -14.211 125.941  33.707  1.00 80.09      A   
ATOM   2599  OD1 ASP   162     -14.858 125.924  34.780  1.00 81.07      A   
ATOM   2600  OD2 ASP   162     -14.549 126.622  32.714  1.00 80.79      A   
ATOM   2601  C   ASP   162     -10.896 124.285  34.725  1.00 77.00      A   
ATOM   2602  O   ASP   162     -10.616 123.689  35.761  1.00 78.04      A   
ATOM   2603  N   LYS   163     -10.320 124.020  33.559  1.00 77.61      A   
ATOM   2604  HN  LYS   163     -10.558 124.526  32.734  1.00  0.00      A   
ATOM   2605  CA  LYS   163      -9.306 122.981  33.391  1.00 77.69      A   
ATOM   2606  HA  LYS   163      -9.244 122.745  32.339  1.00  0.00      A   
ATOM   2607  CB  LYS   163      -7.936 123.448  33.912  1.00 78.55      A   
ATOM   2608  HB1 LYS   163      -7.626 124.325  33.306  1.00  0.00      A   
ATOM   2609  HB2 LYS   163      -7.214 122.622  33.747  1.00  0.00      A   
ATOM   2610  CG  LYS   163      -7.856 123.846  35.374  1.00 78.56      A   
ATOM   2611  HG1 LYS   163      -8.095 122.970  36.013  1.00  0.00      A   
ATOM   2612  HG2 LYS   163      -8.590 124.653  35.582  1.00  0.00      A   
ATOM   2613  CD  LYS   163      -6.452 124.341  35.690  1.00 78.60      A   
ATOM   2614  HD1 LYS   163      -6.173 125.127  34.957  1.00  0.00      A   
ATOM   2615  HD2 LYS   163      -5.740 123.492  35.595  1.00  0.00      A   
ATOM   2616  CE  LYS   163      -6.349 124.914  37.089  1.00 79.59      A   
ATOM   2617  HE1 LYS   163      -6.537 124.117  37.840  1.00  0.00      A   
ATOM   2618  HE2 LYS   163      -7.082 125.739  37.215  1.00  0.00      A   
ATOM   2619  NZ  LYS   163      -4.987 125.467  37.336  1.00 80.14      A   
ATOM   2620  HZ1 LYS   163      -4.686 126.030  36.515  1.00  0.00      A   
ATOM   2621  HZ2 LYS   163      -4.317 124.685  37.484  1.00  0.00      A   
ATOM   2622  HZ3 LYS   163      -5.006 126.071  38.183  1.00  0.00      A   
ATOM   2623  C   LYS   163      -9.684 121.642  34.015  1.00 76.93      A   
ATOM   2624  O   LYS   163      -8.823 120.801  34.274  1.00 77.20      A   
ATOM   2625  N   ARG   164     -10.978 121.453  34.257  1.00 76.02      A   
ATOM   2626  HN  ARG   164     -11.660 122.157  34.078  1.00  0.00      A   
ATOM   2627  CA  ARG   164     -11.477 120.198  34.802  1.00 75.04      A   
ATOM   2628  HA  ARG   164     -10.672 119.479  34.765  1.00  0.00      A   
ATOM   2629  CB  ARG   164     -11.970 120.362  36.242  1.00 76.60      A   
ATOM   2630  HB1 ARG   164     -13.068 120.527  36.227  1.00  0.00      A   
ATOM   2631  HB2 ARG   164     -11.479 121.252  36.690  1.00  0.00      A   
ATOM   2632  CG  ARG   164     -11.666 119.141  37.110  1.00 79.39      A   
ATOM   2633  HG1 ARG   164     -10.564 119.013  37.173  1.00  0.00      A   
ATOM   2634  HG2 ARG   164     -12.105 118.242  36.629  1.00  0.00      A   
ATOM   2635  CD  ARG   164     -12.226 119.267  38.516  1.00 82.26      A   
ATOM   2636  HD1 ARG   164     -13.256 118.852  38.549  1.00  0.00      A   
ATOM   2637  HD2 ARG   164     -12.235 120.335  38.824  1.00  0.00      A   
ATOM   2638  NE  ARG   164     -11.416 118.529  39.484  1.00 84.97      A   
ATOM   2639  HE  ARG   164     -10.622 118.029  39.142  1.00  0.00      A   
ATOM   2640  CZ  ARG   164     -11.665 118.479  40.791  1.00 86.50      A   
ATOM   2641  NH1 ARG   164     -12.709 119.123  41.298  1.00 87.14      A   
ATOM   2642 HH11 ARG   164     -13.312 119.648  40.697  1.00  0.00      A   
ATOM   2643 HH12 ARG   164     -12.892 119.083  42.280  1.00  0.00      A   
ATOM   2644  NH2 ARG   164     -10.863 117.790  41.594  1.00 86.39      A   
ATOM   2645 HH21 ARG   164     -10.071 117.309  41.217  1.00  0.00      A   
ATOM   2646 HH22 ARG   164     -11.050 117.752  42.575  1.00  0.00      A   
ATOM   2647  C   ARG   164     -12.626 119.764  33.901  1.00 72.71      A   
ATOM   2648  O   ARG   164     -12.986 118.588  33.850  1.00 73.05      A   
ATOM   2649  N   SER   165     -13.195 120.733  33.188  1.00 70.23      A   
ATOM   2650  HN  SER   165     -12.906 121.683  33.259  1.00  0.00      A   
ATOM   2651  CA  SER   165     -14.281 120.462  32.256  1.00 66.80      A   
ATOM   2652  HA  SER   165     -14.975 119.787  32.735  1.00  0.00      A   
ATOM   2653  CB  SER   165     -14.985 121.762  31.865  1.00 67.15      A   
ATOM   2654  HB1 SER   165     -15.326 122.289  32.782  1.00  0.00      A   
ATOM   2655  HB2 SER   165     -15.862 121.531  31.224  1.00  0.00      A   
ATOM   2656  OG  SER   165     -14.113 122.619  31.149  1.00 66.70      A   
ATOM   2657  HG1 SER   165     -14.626 123.405  30.943  1.00  0.00      A   
ATOM   2658  C   SER   165     -13.640 119.834  31.023  1.00 65.25      A   
ATOM   2659  O   SER   165     -12.422 119.886  30.858  1.00 65.25      A   
ATOM   2660  N   PRO   166     -14.448 119.231  30.140  1.00 63.71      A   
ATOM   2661  CA  PRO   166     -13.910 118.603  28.929  1.00 62.49      A   
ATOM   2662  HA  PRO   166     -13.303 117.748  29.184  1.00  0.00      A   
ATOM   2663  CD  PRO   166     -15.905 119.032  30.228  1.00 63.36      A   
ATOM   2664  HD1 PRO   166     -16.440 119.966  29.956  1.00  0.00      A   
ATOM   2665  HD2 PRO   166     -16.190 118.716  31.253  1.00  0.00      A   
ATOM   2666  CB  PRO   166     -15.168 118.280  28.131  1.00 62.86      A   
ATOM   2667  HB1 PRO   166     -15.001 117.427  27.440  1.00  0.00      A   
ATOM   2668  HB2 PRO   166     -15.511 119.158  27.543  1.00  0.00      A   
ATOM   2669  CG  PRO   166     -16.143 117.929  29.210  1.00 62.80      A   
ATOM   2670  HG1 PRO   166     -17.188 117.944  28.834  1.00  0.00      A   
ATOM   2671  HG2 PRO   166     -15.929 116.927  29.641  1.00  0.00      A   
ATOM   2672  C   PRO   166     -12.934 119.487  28.155  1.00 61.79      A   
ATOM   2673  O   PRO   166     -11.812 119.072  27.859  1.00 61.86      A   
ATOM   2674  N   GLU   167     -13.362 120.703  27.827  1.00 61.14      A   
ATOM   2675  HN  GLU   167     -14.271 121.030  28.072  1.00  0.00      A   
ATOM   2676  CA  GLU   167     -12.519 121.636  27.084  1.00 61.22      A   
ATOM   2677  HA  GLU   167     -12.049 121.094  26.277  1.00  0.00      A   
ATOM   2678  CB  GLU   167     -13.356 122.792  26.532  1.00 63.03      A   
ATOM   2679  HB1 GLU   167     -12.701 123.682  26.422  1.00  0.00      A   
ATOM   2680  HB2 GLU   167     -14.161 123.025  27.262  1.00  0.00      A   
ATOM   2681  CG  GLU   167     -13.993 122.494  25.191  1.00 68.61      A   
ATOM   2682  HG1 GLU   167     -14.517 123.403  24.826  1.00  0.00      A   
ATOM   2683  HG2 GLU   167     -14.731 121.672  25.313  1.00  0.00      A   
ATOM   2684  CD  GLU   167     -12.966 122.075  24.150  1.00 71.81      A   
ATOM   2685  OE1 GLU   167     -11.967 122.806  23.972  1.00 74.92      A   
ATOM   2686  OE2 GLU   167     -13.157 121.016  23.514  1.00 74.69      A   
ATOM   2687  C   GLU   167     -11.367 122.196  27.908  1.00 58.87      A   
ATOM   2688  O   GLU   167     -10.255 122.346  27.402  1.00 58.53      A   
ATOM   2689  N   GLY   168     -11.637 122.508  29.172  1.00 57.42      A   
ATOM   2690  HN  GLY   168     -12.542 122.388  29.574  1.00  0.00      A   
ATOM   2691  CA  GLY   168     -10.606 123.046  30.039  1.00 55.84      A   
ATOM   2692  HA1 GLY   168     -11.064 123.312  30.981  1.00  0.00      A   
ATOM   2693  HA2 GLY   168     -10.193 123.924  29.565  1.00  0.00      A   
ATOM   2694  C   GLY   168      -9.494 122.046  30.290  1.00 55.50      A   
ATOM   2695  O   GLY   168      -8.317 122.405  30.324  1.00 54.16      A   
ATOM   2696  N   LYS   169      -9.871 120.784  30.468  1.00 54.56      A   
ATOM   2697  HN  LYS   169     -10.829 120.510  30.440  1.00  0.00      A   
ATOM   2698  CA  LYS   169      -8.907 119.718  30.715  1.00 54.37      A   
ATOM   2699  HA  LYS   169      -8.284 120.012  31.546  1.00  0.00      A   
ATOM   2700  CB  LYS   169      -9.639 118.411  31.031  1.00 56.79      A   
ATOM   2701  HB1 LYS   169      -9.429 117.686  30.217  1.00  0.00      A   
ATOM   2702  HB2 LYS   169     -10.729 118.618  31.058  1.00  0.00      A   
ATOM   2703  CG  LYS   169      -9.237 117.777  32.354  1.00 60.35      A   
ATOM   2704  HG1 LYS   169      -9.838 116.857  32.516  1.00  0.00      A   
ATOM   2705  HG2 LYS   169      -9.446 118.491  33.179  1.00  0.00      A   
ATOM   2706  CD  LYS   169      -7.760 117.419  32.366  1.00 64.99      A   
ATOM   2707  HD1 LYS   169      -7.160 118.343  32.218  1.00  0.00      A   
ATOM   2708  HD2 LYS   169      -7.550 116.717  31.532  1.00  0.00      A   
ATOM   2709  CE  LYS   169      -7.356 116.767  33.681  1.00 68.22      A   
ATOM   2710  HE1 LYS   169      -7.953 115.845  33.843  1.00  0.00      A   
ATOM   2711  HE2 LYS   169      -7.517 117.479  34.519  1.00  0.00      A   
ATOM   2712  NZ  LYS   169      -5.916 116.386  33.677  1.00 71.61      A   
ATOM   2713  HZ1 LYS   169      -5.351 117.167  33.289  1.00  0.00      A   
ATOM   2714  HZ2 LYS   169      -5.784 115.538  33.088  1.00  0.00      A   
ATOM   2715  HZ3 LYS   169      -5.608 116.184  34.649  1.00  0.00      A   
ATOM   2716  C   LYS   169      -8.024 119.528  29.489  1.00 52.36      A   
ATOM   2717  O   LYS   169      -6.823 119.281  29.605  1.00 51.58      A   
ATOM   2718  N   LYS   170      -8.629 119.648  28.313  1.00 50.14      A   
ATOM   2719  HN  LYS   170      -9.603 119.847  28.233  1.00  0.00      A   
ATOM   2720  CA  LYS   170      -7.898 119.495  27.064  1.00 49.22      A   
ATOM   2721  HA  LYS   170      -7.334 118.576  27.113  1.00  0.00      A   
ATOM   2722  CB  LYS   170      -8.878 119.463  25.888  1.00 50.64      A   
ATOM   2723  HB1 LYS   170      -9.344 120.467  25.791  1.00  0.00      A   
ATOM   2724  HB2 LYS   170      -9.671 118.718  26.111  1.00  0.00      A   
ATOM   2725  CG  LYS   170      -8.236 119.101  24.566  1.00 54.39      A   
ATOM   2726  HG1 LYS   170      -7.658 118.160  24.689  1.00  0.00      A   
ATOM   2727  HG2 LYS   170      -7.540 119.913  24.266  1.00  0.00      A   
ATOM   2728  CD  LYS   170      -9.278 118.906  23.471  1.00 58.53      A   
ATOM   2729  HD1 LYS   170      -9.833 119.857  23.319  1.00  0.00      A   
ATOM   2730  HD2 LYS   170      -9.995 118.118  23.783  1.00  0.00      A   
ATOM   2731  CE  LYS   170      -8.616 118.495  22.162  1.00 62.51      A   
ATOM   2732  HE1 LYS   170      -8.058 117.545  22.309  1.00  0.00      A   
ATOM   2733  HE2 LYS   170      -7.922 119.296  21.828  1.00  0.00      A   
ATOM   2734  NZ  LYS   170      -9.605 118.271  21.070  1.00 66.46      A   
ATOM   2735  HZ1 LYS   170     -10.300 119.045  21.067  1.00  0.00      A   
ATOM   2736  HZ2 LYS   170     -10.095 117.367  21.224  1.00  0.00      A   
ATOM   2737  HZ3 LYS   170      -9.112 118.245  20.155  1.00  0.00      A   
ATOM   2738  C   LYS   170      -6.906 120.651  26.900  1.00 46.71      A   
ATOM   2739  O   LYS   170      -5.737 120.435  26.582  1.00 44.95      A   
ATOM   2740  N   LYS   171      -7.380 121.876  27.116  1.00 43.49      A   
ATOM   2741  HN  LYS   171      -8.331 122.040  27.362  1.00  0.00      A   
ATOM   2742  CA  LYS   171      -6.528 123.061  27.003  1.00 43.07      A   
ATOM   2743  HA  LYS   171      -6.125 123.091  26.002  1.00  0.00      A   
ATOM   2744  CB  LYS   171      -7.338 124.331  27.290  1.00 43.58      A   
ATOM   2745  HB1 LYS   171      -6.652 125.200  27.230  1.00  0.00      A   
ATOM   2746  HB2 LYS   171      -7.739 124.259  28.323  1.00  0.00      A   
ATOM   2747  CG  LYS   171      -8.505 124.579  26.342  1.00 44.60      A   
ATOM   2748  HG1 LYS   171      -9.320 125.086  26.901  1.00  0.00      A   
ATOM   2749  HG2 LYS   171      -8.879 123.601  25.969  1.00  0.00      A   
ATOM   2750  CD  LYS   171      -8.112 125.442  25.151  1.00 48.67      A   
ATOM   2751  HD1 LYS   171      -7.671 126.390  25.526  1.00  0.00      A   
ATOM   2752  HD2 LYS   171      -9.024 125.678  24.563  1.00  0.00      A   
ATOM   2753  CE  LYS   171      -7.103 124.757  24.241  1.00 51.55      A   
ATOM   2754  HE1 LYS   171      -7.537 123.815  23.843  1.00  0.00      A   
ATOM   2755  HE2 LYS   171      -6.174 124.540  24.809  1.00  0.00      A   
ATOM   2756  NZ  LYS   171      -6.733 125.618  23.074  1.00 55.07      A   
ATOM   2757  HZ1 LYS   171      -6.554 126.589  23.401  1.00  0.00      A   
ATOM   2758  HZ2 LYS   171      -7.512 125.622  22.385  1.00  0.00      A   
ATOM   2759  HZ3 LYS   171      -5.874 125.240  22.623  1.00  0.00      A   
ATOM   2760  C   LYS   171      -5.380 122.953  28.009  1.00 41.99      A   
ATOM   2761  O   LYS   171      -4.227 123.257  27.692  1.00 39.59      A   
ATOM   2762  N   TYR   172      -5.711 122.524  29.223  1.00 40.02      A   
ATOM   2763  HN  TYR   172      -6.650 122.292  29.464  1.00  0.00      A   
ATOM   2764  CA  TYR   172      -4.720 122.364  30.281  1.00 40.19      A   
ATOM   2765  HA  TYR   172      -4.269 123.328  30.468  1.00  0.00      A   
ATOM   2766  CB  TYR   172      -5.382 121.830  31.552  1.00 41.48      A   
ATOM   2767  HB1 TYR   172      -5.967 120.918  31.306  1.00  0.00      A   
ATOM   2768  HB2 TYR   172      -6.050 122.611  31.975  1.00  0.00      A   
ATOM   2769  CG  TYR   172      -4.392 121.454  32.629  1.00 44.60      A   
ATOM   2770  CD1 TYR   172      -3.682 122.428  33.326  1.00 44.81      A   
ATOM   2771  HD1 TYR   172      -3.856 123.471  33.107  1.00  0.00      A   
ATOM   2772  CD2 TYR   172      -4.145 120.116  32.934  1.00 46.33      A   
ATOM   2773  HD2 TYR   172      -4.684 119.344  32.405  1.00  0.00      A   
ATOM   2774  CE1 TYR   172      -2.746 122.078  34.305  1.00 46.96      A   
ATOM   2775  HE1 TYR   172      -2.203 122.846  34.838  1.00  0.00      A   
ATOM   2776  CE2 TYR   172      -3.217 119.757  33.904  1.00 46.94      A   
ATOM   2777  HE2 TYR   172      -3.039 118.715  34.126  1.00  0.00      A   
ATOM   2778  CZ  TYR   172      -2.521 120.741  34.586  1.00 47.27      A   
ATOM   2779  OH  TYR   172      -1.600 120.383  35.548  1.00 49.72      A   
ATOM   2780  HH  TYR   172      -1.584 119.425  35.600  1.00  0.00      A   
ATOM   2781  C   TYR   172      -3.607 121.408  29.859  1.00 39.87      A   
ATOM   2782  O   TYR   172      -2.427 121.724  29.977  1.00 36.04      A   
ATOM   2783  N   ARG   173      -3.983 120.232  29.370  1.00 40.32      A   
ATOM   2784  HN  ARG   173      -4.940 119.970  29.272  1.00  0.00      A   
ATOM   2785  CA  ARG   173      -2.989 119.254  28.947  1.00 41.79      A   
ATOM   2786  HA  ARG   173      -2.306 119.091  29.767  1.00  0.00      A   
ATOM   2787  CB  ARG   173      -3.679 117.942  28.553  1.00 46.21      A   
ATOM   2788  HB1 ARG   173      -2.908 117.221  28.206  1.00  0.00      A   
ATOM   2789  HB2 ARG   173      -4.384 118.145  27.718  1.00  0.00      A   
ATOM   2790  CG  ARG   173      -4.448 117.321  29.704  1.00 51.99      A   
ATOM   2791  HG1 ARG   173      -5.265 118.011  30.001  1.00  0.00      A   
ATOM   2792  HG2 ARG   173      -3.757 117.190  30.564  1.00  0.00      A   
ATOM   2793  CD  ARG   173      -5.051 115.974  29.355  1.00 59.48      A   
ATOM   2794  HD1 ARG   173      -4.255 115.279  29.013  1.00  0.00      A   
ATOM   2795  HD2 ARG   173      -5.819 116.096  28.560  1.00  0.00      A   
ATOM   2796  NE  ARG   173      -5.700 115.380  30.520  1.00 67.08      A   
ATOM   2797  HE  ARG   173      -5.695 115.902  31.372  1.00  0.00      A   
ATOM   2798  CZ  ARG   173      -6.297 114.192  30.527  1.00 71.73      A   
ATOM   2799  NH1 ARG   173      -6.334 113.456  29.423  1.00 75.09      A   
ATOM   2800 HH11 ARG   173      -5.912 113.795  28.582  1.00  0.00      A   
ATOM   2801 HH12 ARG   173      -6.784 112.563  29.433  1.00  0.00      A   
ATOM   2802  NH2 ARG   173      -6.855 113.741  31.641  1.00 73.93      A   
ATOM   2803 HH21 ARG   173      -6.827 114.294  32.474  1.00  0.00      A   
ATOM   2804 HH22 ARG   173      -7.304 112.847  31.649  1.00  0.00      A   
ATOM   2805  C   ARG   173      -2.125 119.775  27.798  1.00 40.31      A   
ATOM   2806  O   ARG   173      -0.923 119.486  27.730  1.00 37.92      A   
ATOM   2807  N   GLN   174      -2.725 120.554  26.901  1.00 38.27      A   
ATOM   2808  HN  GLN   174      -3.691 120.795  26.957  1.00  0.00      A   
ATOM   2809  CA  GLN   174      -1.974 121.100  25.774  1.00 38.75      A   
ATOM   2810  HA  GLN   174      -1.510 120.278  25.251  1.00  0.00      A   
ATOM   2811  CB  GLN   174      -2.901 121.875  24.834  1.00 42.13      A   
ATOM   2812  HB1 GLN   174      -2.272 122.481  24.149  1.00  0.00      A   
ATOM   2813  HB2 GLN   174      -3.527 122.556  25.446  1.00  0.00      A   
ATOM   2814  CG  GLN   174      -3.822 121.009  23.992  1.00 49.10      A   
ATOM   2815  HG1 GLN   174      -4.445 120.381  24.664  1.00  0.00      A   
ATOM   2816  HG2 GLN   174      -3.209 120.350  23.341  1.00  0.00      A   
ATOM   2817  CD  GLN   174      -4.742 121.840  23.114  1.00 52.42      A   
ATOM   2818  OE1 GLN   174      -4.301 122.779  22.443  1.00 55.21      A   
ATOM   2819  NE2 GLN   174      -6.025 121.494  23.108  1.00 55.20      A   
ATOM   2820 HE21 GLN   174      -6.678 122.004  22.547  1.00  0.00      A   
ATOM   2821 HE22 GLN   174      -6.338 120.724  23.662  1.00  0.00      A   
ATOM   2822  C   GLN   174      -0.861 122.025  26.262  1.00 35.48      A   
ATOM   2823  O   GLN   174       0.270 121.972  25.767  1.00 33.33      A   
ATOM   2824  N   GLY   175      -1.191 122.871  27.231  1.00 34.28      A   
ATOM   2825  HN  GLY   175      -2.104 122.902  27.629  1.00  0.00      A   
ATOM   2826  CA  GLY   175      -0.213 123.807  27.763  1.00 31.76      A   
ATOM   2827  HA1 GLY   175      -0.723 124.457  28.458  1.00  0.00      A   
ATOM   2828  HA2 GLY   175       0.179 124.381  26.936  1.00  0.00      A   
ATOM   2829  C   GLY   175       0.937 123.125  28.478  1.00 31.48      A   
ATOM   2830  O   GLY   175       2.095 123.528  28.343  1.00 30.40      A   
ATOM   2831  N   MET   176       0.623 122.089  29.248  1.00 30.54      A   
ATOM   2832  HN  MET   176      -0.315 121.770  29.359  1.00  0.00      A   
ATOM   2833  CA  MET   176       1.652 121.356  29.979  1.00 29.93      A   
ATOM   2834  HA  MET   176       2.256 122.069  30.520  1.00  0.00      A   
ATOM   2835  CB  MET   176       0.998 120.362  30.948  1.00 29.36      A   
ATOM   2836  HB1 MET   176       1.791 119.715  31.380  1.00  0.00      A   
ATOM   2837  HB2 MET   176       0.287 119.727  30.377  1.00  0.00      A   
ATOM   2838  CG  MET   176       0.239 121.028  32.095  1.00 31.52      A   
ATOM   2839  HG1 MET   176      -0.155 120.238  32.769  1.00  0.00      A   
ATOM   2840  HG2 MET   176      -0.622 121.590  31.674  1.00  0.00      A   
ATOM   2841  SD  MET   176       1.308 122.163  33.040  1.00 29.75      A   
ATOM   2842  CE  MET   176       2.602 121.015  33.513  1.00 34.85      A   
ATOM   2843  HE1 MET   176       2.913 120.381  32.656  1.00  0.00      A   
ATOM   2844  HE2 MET   176       2.242 120.345  34.323  1.00  0.00      A   
ATOM   2845  HE3 MET   176       3.495 121.570  33.872  1.00  0.00      A   
ATOM   2846  C   MET   176       2.612 120.626  29.040  1.00 30.53      A   
ATOM   2847  O   MET   176       3.707 120.231  29.447  1.00 30.29      A   
ATOM   2848  N   LYS   177       2.209 120.443  27.785  1.00 30.26      A   
ATOM   2849  HN  LYS   177       1.320 120.753  27.454  1.00  0.00      A   
ATOM   2850  CA  LYS   177       3.064 119.768  26.819  1.00 30.36      A   
ATOM   2851  HA  LYS   177       3.778 119.167  27.363  1.00  0.00      A   
ATOM   2852  CB  LYS   177       2.218 118.884  25.888  1.00 34.33      A   
ATOM   2853  HB1 LYS   177       2.866 118.514  25.065  1.00  0.00      A   
ATOM   2854  HB2 LYS   177       1.404 119.503  25.454  1.00  0.00      A   
ATOM   2855  CG  LYS   177       1.591 117.678  26.600  1.00 36.98      A   
ATOM   2856  HG1 LYS   177       0.982 118.040  27.456  1.00  0.00      A   
ATOM   2857  HG2 LYS   177       2.402 117.025  26.987  1.00  0.00      A   
ATOM   2858  CD  LYS   177       0.696 116.860  25.659  1.00 42.77      A   
ATOM   2859  HD1 LYS   177       1.313 116.464  24.825  1.00  0.00      A   
ATOM   2860  HD2 LYS   177      -0.092 117.521  25.242  1.00  0.00      A   
ATOM   2861  CE  LYS   177       0.035 115.696  26.387  1.00 46.15      A   
ATOM   2862  HE1 LYS   177      -0.544 116.080  27.253  1.00  0.00      A   
ATOM   2863  HE2 LYS   177       0.815 114.984  26.735  1.00  0.00      A   
ATOM   2864  NZ  LYS   177      -0.914 114.936  25.508  1.00 50.90      A   
ATOM   2865  HZ1 LYS   177      -0.472 114.770  24.582  1.00  0.00      A   
ATOM   2866  HZ2 LYS   177      -1.787 115.487  25.383  1.00  0.00      A   
ATOM   2867  HZ3 LYS   177      -1.141 114.023  25.952  1.00  0.00      A   
ATOM   2868  C   LYS   177       3.925 120.745  26.004  1.00 30.48      A   
ATOM   2869  O   LYS   177       4.709 120.328  25.149  1.00 29.32      A   
ATOM   2870  N   THR   178       3.779 122.043  26.267  1.00 29.46      A   
ATOM   2871  HN  THR   178       3.129 122.382  26.943  1.00  0.00      A   
ATOM   2872  CA  THR   178       4.578 123.054  25.568  1.00 28.48      A   
ATOM   2873  HA  THR   178       4.727 122.708  24.556  1.00  0.00      A   
ATOM   2874  CB  THR   178       3.892 124.443  25.555  1.00 27.85      A   
ATOM   2875  HB  THR   178       4.502 125.162  24.968  1.00  0.00      A   
ATOM   2876  OG1 THR   178       3.770 124.922  26.899  1.00 27.21      A   
ATOM   2877  HG1 THR   178       3.342 125.779  26.836  1.00  0.00      A   
ATOM   2878  CG2 THR   178       2.507 124.366  24.905  1.00 27.55      A   
ATOM   2879 HG21 THR   178       1.955 123.482  25.288  1.00  0.00      A   
ATOM   2880 HG22 THR   178       2.611 124.269  23.804  1.00  0.00      A   
ATOM   2881 HG23 THR   178       1.924 125.280  25.147  1.00  0.00      A   
ATOM   2882  C   THR   178       5.912 123.225  26.297  1.00 29.44      A   
ATOM   2883  O   THR   178       6.070 122.783  27.442  1.00 29.76      A   
ATOM   2884  N   ILE   179       6.864 123.878  25.636  1.00 28.64      A   
ATOM   2885  HN  ILE   179       6.725 124.228  24.713  1.00  0.00      A   
ATOM   2886  CA  ILE   179       8.173 124.125  26.226  1.00 27.73      A   
ATOM   2887  HA  ILE   179       8.605 123.171  26.489  1.00  0.00      A   
ATOM   2888  CB  ILE   179       9.098 124.875  25.230  1.00 27.76      A   
ATOM   2889  HB  ILE   179       9.178 124.290  24.288  1.00  0.00      A   
ATOM   2890  CG2 ILE   179       8.535 126.266  24.916  1.00 28.83      A   
ATOM   2891 HG21 ILE   179       8.205 126.764  25.852  1.00  0.00      A   
ATOM   2892 HG22 ILE   179       7.662 126.176  24.236  1.00  0.00      A   
ATOM   2893 HG23 ILE   179       9.318 126.892  24.439  1.00  0.00      A   
ATOM   2894  CG1 ILE   179      10.512 124.974  25.800  1.00 28.01      A   
ATOM   2895 HG11 ILE   179      10.470 125.529  26.761  1.00  0.00      A   
ATOM   2896 HG12 ILE   179      11.145 125.541  25.085  1.00  0.00      A   
ATOM   2897  CD1 ILE   179      11.156 123.612  26.049  1.00 29.33      A   
ATOM   2898  HD1 ILE   179      10.983 122.943  25.179  1.00  0.00      A   
ATOM   2899  HD2 ILE   179      10.710 123.142  26.952  1.00  0.00      A   
ATOM   2900  HD3 ILE   179      12.251 123.733  26.192  1.00  0.00      A   
ATOM   2901  C   ILE   179       8.022 124.929  27.516  1.00 27.98      A   
ATOM   2902  O   ILE   179       8.797 124.778  28.460  1.00 26.93      A   
ATOM   2903  N   PHE   180       7.003 125.778  27.569  1.00 25.37      A   
ATOM   2904  HN  PHE   180       6.360 125.899  26.816  1.00  0.00      A   
ATOM   2905  CA  PHE   180       6.779 126.582  28.756  1.00 25.95      A   
ATOM   2906  HA  PHE   180       7.724 127.002  29.065  1.00  0.00      A   
ATOM   2907  CB  PHE   180       5.772 127.695  28.435  1.00 26.44      A   
ATOM   2908  HB1 PHE   180       5.676 128.373  29.310  1.00  0.00      A   
ATOM   2909  HB2 PHE   180       4.786 127.244  28.192  1.00  0.00      A   
ATOM   2910  CG  PHE   180       6.191 128.528  27.258  1.00 26.01      A   
ATOM   2911  CD1 PHE   180       5.700 128.260  25.982  1.00 26.94      A   
ATOM   2912  HD1 PHE   180       4.930 127.516  25.852  1.00  0.00      A   
ATOM   2913  CD2 PHE   180       7.177 129.499  27.403  1.00 26.00      A   
ATOM   2914  HD2 PHE   180       7.562 129.724  28.387  1.00  0.00      A   
ATOM   2915  CE1 PHE   180       6.192 128.942  24.876  1.00 28.80      A   
ATOM   2916  HE1 PHE   180       5.806 128.726  23.891  1.00  0.00      A   
ATOM   2917  CE2 PHE   180       7.672 130.181  26.306  1.00 24.14      A   
ATOM   2918  HE2 PHE   180       8.440 130.928  26.439  1.00  0.00      A   
ATOM   2919  CZ  PHE   180       7.186 129.908  25.042  1.00 26.67      A   
ATOM   2920  HZ  PHE   180       7.573 130.439  24.185  1.00  0.00      A   
ATOM   2921  C   PHE   180       6.332 125.693  29.912  1.00 27.06      A   
ATOM   2922  O   PHE   180       6.688 125.948  31.058  1.00 27.77      A   
ATOM   2923  N   GLY   181       5.590 124.625  29.606  1.00 28.23      A   
ATOM   2924  HN  GLY   181       5.304 124.414  28.674  1.00  0.00      A   
ATOM   2925  CA  GLY   181       5.160 123.704  30.651  1.00 26.96      A   
ATOM   2926  HA1 GLY   181       4.473 122.991  30.220  1.00  0.00      A   
ATOM   2927  HA2 GLY   181       4.669 124.271  31.429  1.00  0.00      A   
ATOM   2928  C   GLY   181       6.366 122.971  31.231  1.00 26.17      A   
ATOM   2929  O   GLY   181       6.408 122.631  32.425  1.00 26.26      A   
ATOM   2930  N   TRP   182       7.364 122.751  30.384  1.00 25.17      A   
ATOM   2931  HN  TRP   182       7.325 123.038  29.431  1.00  0.00      A   
ATOM   2932  CA  TRP   182       8.589 122.070  30.802  1.00 26.13      A   
ATOM   2933  HA  TRP   182       8.321 121.089  31.163  1.00  0.00      A   
ATOM   2934  CB  TRP   182       9.564 121.957  29.635  1.00 25.91      A   
ATOM   2935  HB1 TRP   182       9.767 122.976  29.242  1.00  0.00      A   
ATOM   2936  HB2 TRP   182       9.093 121.346  28.836  1.00  0.00      A   
ATOM   2937  CG  TRP   182      10.881 121.323  29.996  1.00 28.27      A   
ATOM   2938  CD2 TRP   182      12.177 121.933  29.926  1.00 26.77      A   
ATOM   2939  CD1 TRP   182      11.089 120.028  30.388  1.00 28.18      A   
ATOM   2940  HD1 TRP   182      10.311 119.296  30.543  1.00  0.00      A   
ATOM   2941  NE1 TRP   182      12.436 119.794  30.556  1.00 27.73      A   
ATOM   2942  HE1 TRP   182      12.835 118.945  30.827  1.00  0.00      A   
ATOM   2943  CE2 TRP   182      13.125 120.946  30.280  1.00 26.99      A   
ATOM   2944  CE3 TRP   182      12.632 123.219  29.593  1.00 27.92      A   
ATOM   2945  HE3 TRP   182      11.948 124.007  29.318  1.00  0.00      A   
ATOM   2946  CZ2 TRP   182      14.504 121.203  30.308  1.00 26.72      A   
ATOM   2947  HZ2 TRP   182      15.226 120.445  30.577  1.00  0.00      A   
ATOM   2948  CZ3 TRP   182      14.007 123.475  29.623  1.00 27.56      A   
ATOM   2949  HZ3 TRP   182      14.369 124.461  29.370  1.00  0.00      A   
ATOM   2950  CH2 TRP   182      14.923 122.471  29.977  1.00 27.63      A   
ATOM   2951  HH2 TRP   182      15.978 122.700  29.991  1.00  0.00      A   
ATOM   2952  C   TRP   182       9.267 122.847  31.922  1.00 27.45      A   
ATOM   2953  O   TRP   182       9.932 122.261  32.775  1.00 27.66      A   
ATOM   2954  N   PHE   183       9.110 124.172  31.927  1.00 27.18      A   
ATOM   2955  HN  PHE   183       8.567 124.664  31.251  1.00  0.00      A   
ATOM   2956  CA  PHE   183       9.760 124.956  32.968  1.00 28.10      A   
ATOM   2957  HA  PHE   183      10.774 124.599  33.070  1.00  0.00      A   
ATOM   2958  CB  PHE   183       9.757 126.451  32.616  1.00 28.30      A   
ATOM   2959  HB1 PHE   183       9.950 127.049  33.533  1.00  0.00      A   
ATOM   2960  HB2 PHE   183       8.773 126.727  32.181  1.00  0.00      A   
ATOM   2961  CG  PHE   183      10.815 126.816  31.608  1.00 28.41      A   
ATOM   2962  CD1 PHE   183      10.532 126.824  30.248  1.00 28.38      A   
ATOM   2963  HD1 PHE   183       9.522 126.641  29.912  1.00  0.00      A   
ATOM   2964  CD2 PHE   183      12.126 127.063  32.020  1.00 28.53      A   
ATOM   2965  HD2 PHE   183      12.360 127.066  33.074  1.00  0.00      A   
ATOM   2966  CE1 PHE   183      11.535 127.066  29.311  1.00 28.58      A   
ATOM   2967  HE1 PHE   183      11.301 127.068  28.256  1.00  0.00      A   
ATOM   2968  CE2 PHE   183      13.140 127.304  31.091  1.00 27.91      A   
ATOM   2969  HE2 PHE   183      14.150 127.490  31.428  1.00  0.00      A   
ATOM   2970  CZ  PHE   183      12.847 127.306  29.738  1.00 27.83      A   
ATOM   2971  HZ  PHE   183      13.627 127.491  29.015  1.00  0.00      A   
ATOM   2972  C   PHE   183       9.235 124.716  34.377  1.00 28.19      A   
ATOM   2973  O   PHE   183       9.919 125.026  35.352  1.00 29.09      A   
ATOM   2974  N   ARG   184       8.034 124.158  34.500  1.00 28.69      A   
ATOM   2975  HN  ARG   184       7.453 123.928  33.723  1.00  0.00      A   
ATOM   2976  CA  ARG   184       7.524 123.860  35.830  1.00 29.53      A   
ATOM   2977  HA  ARG   184       8.170 124.344  36.548  1.00  0.00      A   
ATOM   2978  CB  ARG   184       6.073 124.357  36.004  1.00 30.46      A   
ATOM   2979  HB1 ARG   184       6.068 125.453  35.834  1.00  0.00      A   
ATOM   2980  HB2 ARG   184       5.769 124.151  37.051  1.00  0.00      A   
ATOM   2981  CG  ARG   184       5.030 123.743  35.090  1.00 30.80      A   
ATOM   2982  HG1 ARG   184       4.954 122.653  35.292  1.00  0.00      A   
ATOM   2983  HG2 ARG   184       5.331 123.890  34.031  1.00  0.00      A   
ATOM   2984  CD  ARG   184       3.667 124.406  35.333  1.00 30.45      A   
ATOM   2985  HD1 ARG   184       3.400 124.333  36.408  1.00  0.00      A   
ATOM   2986  HD2 ARG   184       2.891 123.909  34.711  1.00  0.00      A   
ATOM   2987  NE  ARG   184       3.689 125.822  34.972  1.00 34.77      A   
ATOM   2988  HE  ARG   184       4.382 126.124  34.319  1.00  0.00      A   
ATOM   2989  CZ  ARG   184       2.854 126.739  35.450  1.00 33.80      A   
ATOM   2990  NH1 ARG   184       1.914 126.399  36.319  1.00 34.07      A   
ATOM   2991 HH11 ARG   184       1.830 125.449  36.619  1.00  0.00      A   
ATOM   2992 HH12 ARG   184       1.288 127.092  36.675  1.00  0.00      A   
ATOM   2993  NH2 ARG   184       2.959 128.000  35.058  1.00 36.81      A   
ATOM   2994 HH21 ARG   184       3.667 128.263  34.403  1.00  0.00      A   
ATOM   2995 HH22 ARG   184       2.331 128.690  35.418  1.00  0.00      A   
ATOM   2996  C   ARG   184       7.646 122.357  36.130  1.00 29.02      A   
ATOM   2997  O   ARG   184       7.170 121.879  37.155  1.00 28.86      A   
ATOM   2998  N   TRP   185       8.316 121.620  35.244  1.00 28.08      A   
ATOM   2999  HN  TRP   185       8.712 122.009  34.416  1.00  0.00      A   
ATOM   3000  CA  TRP   185       8.505 120.178  35.444  1.00 28.40      A   
ATOM   3001  HA  TRP   185       7.535 119.725  35.587  1.00  0.00      A   
ATOM   3002  CB  TRP   185       9.205 119.577  34.223  1.00 29.16      A   
ATOM   3003  HB1 TRP   185      10.166 120.113  34.075  1.00  0.00      A   
ATOM   3004  HB2 TRP   185       8.555 119.740  33.337  1.00  0.00      A   
ATOM   3005  CG  TRP   185       9.508 118.103  34.305  1.00 28.51      A   
ATOM   3006  CD2 TRP   185      10.692 117.501  34.855  1.00 28.27      A   
ATOM   3007  CD1 TRP   185       8.746 117.074  33.820  1.00 27.18      A   
ATOM   3008  HD1 TRP   185       7.783 117.187  33.345  1.00  0.00      A   
ATOM   3009  NE1 TRP   185       9.390 115.871  34.027  1.00 29.82      A   
ATOM   3010  HE1 TRP   185       9.051 114.995  33.766  1.00  0.00      A   
ATOM   3011  CE2 TRP   185      10.584 116.106  34.657  1.00 28.08      A   
ATOM   3012  CE3 TRP   185      11.831 118.010  35.495  1.00 27.64      A   
ATOM   3013  HE3 TRP   185      11.957 119.068  35.669  1.00  0.00      A   
ATOM   3014  CZ2 TRP   185      11.578 115.208  35.077  1.00 27.55      A   
ATOM   3015  HZ2 TRP   185      11.494 114.143  34.922  1.00  0.00      A   
ATOM   3016  CZ3 TRP   185      12.822 117.118  35.916  1.00 29.14      A   
ATOM   3017  HZ3 TRP   185      13.704 117.497  36.410  1.00  0.00      A   
ATOM   3018  CH2 TRP   185      12.685 115.732  35.703  1.00 26.75      A   
ATOM   3019  HH2 TRP   185      13.466 115.066  36.039  1.00  0.00      A   
ATOM   3020  C   TRP   185       9.353 119.956  36.704  1.00 28.69      A   
ATOM   3021  O   TRP   185      10.195 120.792  37.041  1.00 26.91      A   
ATOM   3022  N   THR   186       9.117 118.850  37.410  1.00 28.70      A   
ATOM   3023  HN  THR   186       8.422 118.187  37.144  1.00  0.00      A   
ATOM   3024  CA  THR   186       9.873 118.546  38.627  1.00 29.43      A   
ATOM   3025  HA  THR   186      10.746 119.182  38.638  1.00  0.00      A   
ATOM   3026  CB  THR   186       9.037 118.777  39.898  1.00 28.99      A   
ATOM   3027  HB  THR   186       9.690 118.731  40.797  1.00  0.00      A   
ATOM   3028  OG1 THR   186       8.036 117.754  39.990  1.00 31.82      A   
ATOM   3029  HG1 THR   186       7.542 117.938  40.794  1.00  0.00      A   
ATOM   3030  CG2 THR   186       8.370 120.153  39.865  1.00 29.60      A   
ATOM   3031 HG21 THR   186       7.920 120.335  38.865  1.00  0.00      A   
ATOM   3032 HG22 THR   186       9.124 120.944  40.065  1.00  0.00      A   
ATOM   3033 HG23 THR   186       7.565 120.200  40.628  1.00  0.00      A   
ATOM   3034  C   THR   186      10.336 117.093  38.669  1.00 28.90      A   
ATOM   3035  O   THR   186      11.327 116.772  39.320  1.00 30.03      A   
ATOM   3036  N   GLY   187       9.610 116.217  37.979  1.00 29.55      A   
ATOM   3037  HN  GLY   187       8.807 116.483  37.451  1.00  0.00      A   
ATOM   3038  CA  GLY   187       9.961 114.806  37.961  1.00 32.61      A   
ATOM   3039  HA1 GLY   187      11.038 114.732  37.944  1.00  0.00      A   
ATOM   3040  HA2 GLY   187       9.544 114.372  37.065  1.00  0.00      A   
ATOM   3041  C   GLY   187       9.430 114.052  39.172  1.00 34.72      A   
ATOM   3042  O   GLY   187       9.690 112.858  39.335  1.00 34.52      A   
ATOM   3043  N   LEU   188       8.675 114.748  40.020  1.00 36.66      A   
ATOM   3044  HN  LEU   188       8.455 115.708  39.868  1.00  0.00      A   
ATOM   3045  CA  LEU   188       8.122 114.144  41.229  1.00 38.65      A   
ATOM   3046  HA  LEU   188       8.590 113.181  41.372  1.00  0.00      A   
ATOM   3047  CB  LEU   188       8.392 115.059  42.428  1.00 38.04      A   
ATOM   3048  HB1 LEU   188       8.041 114.536  43.343  1.00  0.00      A   
ATOM   3049  HB2 LEU   188       7.797 115.986  42.292  1.00  0.00      A   
ATOM   3050  CG  LEU   188       9.855 115.462  42.647  1.00 39.20      A   
ATOM   3051  HG  LEU   188      10.252 115.939  41.725  1.00  0.00      A   
ATOM   3052  CD1 LEU   188       9.941 116.442  43.809  1.00 38.22      A   
ATOM   3053 HD11 LEU   188       9.317 116.087  44.656  1.00  0.00      A   
ATOM   3054 HD12 LEU   188       9.571 117.440  43.491  1.00  0.00      A   
ATOM   3055 HD13 LEU   188      10.994 116.527  44.154  1.00  0.00      A   
ATOM   3056  CD2 LEU   188      10.711 114.223  42.919  1.00 39.82      A   
ATOM   3057 HD21 LEU   188      10.454 113.416  42.201  1.00  0.00      A   
ATOM   3058 HD22 LEU   188      10.523 113.853  43.950  1.00  0.00      A   
ATOM   3059 HD23 LEU   188      11.787 114.474  42.802  1.00  0.00      A   
ATOM   3060  C   LEU   188       6.622 113.830  41.145  1.00 41.17      A   
ATOM   3061  O   LEU   188       6.027 113.371  42.123  1.00 42.00      A   
ATOM   3062  N   LYS   189       6.015 114.079  39.987  1.00 42.60      A   
ATOM   3063  HN  LYS   189       6.502 114.463  39.206  1.00  0.00      A   
ATOM   3064  CA  LYS   189       4.593 113.805  39.788  1.00 43.85      A   
ATOM   3065  HA  LYS   189       4.270 113.136  40.572  1.00  0.00      A   
ATOM   3066  CB  LYS   189       3.776 115.101  39.827  1.00 44.11      A   
ATOM   3067  HB1 LYS   189       2.707 114.840  39.675  1.00  0.00      A   
ATOM   3068  HB2 LYS   189       4.112 115.747  38.989  1.00  0.00      A   
ATOM   3069  CG  LYS   189       3.887 115.902  41.113  1.00 45.55      A   
ATOM   3070  HG1 LYS   189       3.899 115.204  41.978  1.00  0.00      A   
ATOM   3071  HG2 LYS   189       3.005 116.571  41.204  1.00  0.00      A   
ATOM   3072  CD  LYS   189       5.160 116.744  41.129  1.00 49.04      A   
ATOM   3073  HD1 LYS   189       5.114 117.487  40.305  1.00  0.00      A   
ATOM   3074  HD2 LYS   189       6.036 116.080  40.966  1.00  0.00      A   
ATOM   3075  CE  LYS   189       5.333 117.479  42.452  1.00 48.18      A   
ATOM   3076  HE1 LYS   189       5.390 116.744  43.284  1.00  0.00      A   
ATOM   3077  HE2 LYS   189       4.477 118.169  42.611  1.00  0.00      A   
ATOM   3078  NZ  LYS   189       6.579 118.289  42.479  1.00 44.41      A   
ATOM   3079  HZ1 LYS   189       6.672 118.813  41.585  1.00  0.00      A   
ATOM   3080  HZ2 LYS   189       7.399 117.661  42.599  1.00  0.00      A   
ATOM   3081  HZ3 LYS   189       6.539 118.962  43.271  1.00  0.00      A   
ATOM   3082  C   LYS   189       4.374 113.114  38.441  1.00 45.13      A   
ATOM   3083  O   LYS   189       3.728 113.665  37.545  1.00 44.94      A   
ATOM   3084  N   PRO   190       4.899 111.889  38.285  1.00 46.31      A   
ATOM   3085  CA  PRO   190       4.771 111.115  37.045  1.00 48.15      A   
ATOM   3086  HA  PRO   190       5.365 111.557  36.261  1.00  0.00      A   
ATOM   3087  CD  PRO   190       5.607 111.105  39.315  1.00 46.90      A   
ATOM   3088  HD1 PRO   190       4.886 110.698  40.053  1.00  0.00      A   
ATOM   3089  HD2 PRO   190       6.361 111.736  39.829  1.00  0.00      A   
ATOM   3090  CB  PRO   190       5.208 109.717  37.469  1.00 47.65      A   
ATOM   3091  HB1 PRO   190       5.628 109.147  36.612  1.00  0.00      A   
ATOM   3092  HB2 PRO   190       4.363 109.142  37.903  1.00  0.00      A   
ATOM   3093  CG  PRO   190       6.255 110.008  38.496  1.00 48.78      A   
ATOM   3094  HG1 PRO   190       6.472 109.113  39.118  1.00  0.00      A   
ATOM   3095  HG2 PRO   190       7.199 110.357  38.026  1.00  0.00      A   
ATOM   3096  C   PRO   190       3.370 111.128  36.436  1.00 48.76      A   
ATOM   3097  O   PRO   190       2.379 110.902  37.132  1.00 48.33      A   
ATOM   3098  N   GLY   191       3.300 111.398  35.135  1.00 48.95      A   
ATOM   3099  HN  GLY   191       4.108 111.587  34.583  1.00  0.00      A   
ATOM   3100  CA  GLY   191       2.022 111.430  34.445  1.00 49.01      A   
ATOM   3101  HA1 GLY   191       1.417 110.636  34.857  1.00  0.00      A   
ATOM   3102  HA2 GLY   191       2.219 111.245  33.399  1.00  0.00      A   
ATOM   3103  C   GLY   191       1.253 112.734  34.566  1.00 49.32      A   
ATOM   3104  O   GLY   191       0.240 112.920  33.888  1.00 49.99      A   
ATOM   3105  N   LYS   192       1.729 113.644  35.413  1.00 48.54      A   
ATOM   3106  HN  LYS   192       2.559 113.494  35.945  1.00  0.00      A   
ATOM   3107  CA  LYS   192       1.054 114.926  35.611  1.00 49.59      A   
ATOM   3108  HA  LYS   192       0.134 114.915  35.046  1.00  0.00      A   
ATOM   3109  CB  LYS   192       0.769 115.132  37.102  1.00 53.60      A   
ATOM   3110  HB1 LYS   192       1.737 115.142  37.646  1.00  0.00      A   
ATOM   3111  HB2 LYS   192       0.161 114.275  37.464  1.00  0.00      A   
ATOM   3112  CG  LYS   192       0.023 116.419  37.423  1.00 60.80      A   
ATOM   3113  HG1 LYS   192      -0.971 116.395  36.927  1.00  0.00      A   
ATOM   3114  HG2 LYS   192       0.602 117.281  37.027  1.00  0.00      A   
ATOM   3115  CD  LYS   192      -0.176 116.603  38.923  1.00 67.23      A   
ATOM   3116  HD1 LYS   192       0.816 116.641  39.422  1.00  0.00      A   
ATOM   3117  HD2 LYS   192      -0.748 115.739  39.325  1.00  0.00      A   
ATOM   3118  CE  LYS   192      -0.938 117.892  39.220  1.00 72.05      A   
ATOM   3119  HE1 LYS   192      -1.938 117.854  38.738  1.00  0.00      A   
ATOM   3120  HE2 LYS   192      -0.363 118.763  38.839  1.00  0.00      A   
ATOM   3121  NZ  LYS   192      -1.148 118.092  40.681  1.00 76.72      A   
ATOM   3122  HZ1 LYS   192      -0.263 117.891  41.190  1.00  0.00      A   
ATOM   3123  HZ2 LYS   192      -1.894 117.449  41.015  1.00  0.00      A   
ATOM   3124  HZ3 LYS   192      -1.433 119.077  40.857  1.00  0.00      A   
ATOM   3125  C   LYS   192       1.832 116.135  35.078  1.00 46.25      A   
ATOM   3126  O   LYS   192       1.354 117.267  35.157  1.00 44.03      A   
ATOM   3127  N   GLU   193       3.016 115.898  34.522  1.00 42.45      A   
ATOM   3128  HN  GLU   193       3.392 114.980  34.423  1.00  0.00      A   
ATOM   3129  CA  GLU   193       3.835 117.000  34.021  1.00 39.35      A   
ATOM   3130  HA  GLU   193       3.242 117.902  34.043  1.00  0.00      A   
ATOM   3131  CB  GLU   193       5.078 117.149  34.902  1.00 37.80      A   
ATOM   3132  HB1 GLU   193       5.545 118.133  34.686  1.00  0.00      A   
ATOM   3133  HB2 GLU   193       5.795 116.344  34.638  1.00  0.00      A   
ATOM   3134  CG  GLU   193       4.791 117.069  36.396  1.00 37.00      A   
ATOM   3135  HG1 GLU   193       4.384 116.063  36.633  1.00  0.00      A   
ATOM   3136  HG2 GLU   193       4.036 117.841  36.661  1.00  0.00      A   
ATOM   3137  CD  GLU   193       6.037 117.299  37.242  1.00 35.26      A   
ATOM   3138  OE1 GLU   193       7.105 116.759  36.884  1.00 34.15      A   
ATOM   3139  OE2 GLU   193       5.946 118.007  38.268  1.00 34.18      A   
ATOM   3140  C   GLU   193       4.270 116.852  32.572  1.00 37.63      A   
ATOM   3141  O   GLU   193       3.899 115.896  31.886  1.00 37.66      A   
ATOM   3142  N   PHE   194       5.056 117.824  32.110  1.00 35.50      A   
ATOM   3143  HN  PHE   194       5.313 118.603  32.676  1.00  0.00      A   
ATOM   3144  CA  PHE   194       5.595 117.821  30.749  1.00 32.96      A   
ATOM   3145  HA  PHE   194       4.788 118.036  30.065  1.00  0.00      A   
ATOM   3146  CB  PHE   194       6.698 118.881  30.632  1.00 30.41      A   
ATOM   3147  HB1 PHE   194       7.517 118.634  31.341  1.00  0.00      A   
ATOM   3148  HB2 PHE   194       6.272 119.878  30.871  1.00  0.00      A   
ATOM   3149  CG  PHE   194       7.313 118.980  29.267  1.00 30.48      A   
ATOM   3150  CD1 PHE   194       6.713 119.745  28.270  1.00 30.33      A   
ATOM   3151  HD1 PHE   194       5.784 120.257  28.475  1.00  0.00      A   
ATOM   3152  CD2 PHE   194       8.507 118.326  28.980  1.00 31.46      A   
ATOM   3153  HD2 PHE   194       8.982 117.727  29.743  1.00  0.00      A   
ATOM   3154  CE1 PHE   194       7.298 119.859  27.010  1.00 28.66      A   
ATOM   3155  HE1 PHE   194       6.823 120.456  26.245  1.00  0.00      A   
ATOM   3156  CE2 PHE   194       9.100 118.433  27.722  1.00 30.39      A   
ATOM   3157  HE2 PHE   194      10.027 117.920  27.515  1.00  0.00      A   
ATOM   3158  CZ  PHE   194       8.494 119.203  26.735  1.00 31.14      A   
ATOM   3159  HZ  PHE   194       8.949 119.292  25.759  1.00  0.00      A   
ATOM   3160  C   PHE   194       6.189 116.431  30.518  1.00 32.70      A   
ATOM   3161  O   PHE   194       7.070 115.995  31.257  1.00 30.36      A   
ATOM   3162  N   PRO   195       5.723 115.724  29.480  1.00 32.23      A   
ATOM   3163  CA  PRO   195       6.228 114.378  29.183  1.00 33.53      A   
ATOM   3164  HA  PRO   195       6.095 113.730  30.034  1.00  0.00      A   
ATOM   3165  CD  PRO   195       4.658 116.100  28.534  1.00 33.53      A   
ATOM   3166  HD1 PRO   195       5.077 116.687  27.690  1.00  0.00      A   
ATOM   3167  HD2 PRO   195       3.869 116.685  29.049  1.00  0.00      A   
ATOM   3168  CB  PRO   195       5.431 113.974  27.938  1.00 32.86      A   
ATOM   3169  HB1 PRO   195       5.238 112.880  27.921  1.00  0.00      A   
ATOM   3170  HB2 PRO   195       5.967 114.260  27.008  1.00  0.00      A   
ATOM   3171  CG  PRO   195       4.157 114.746  28.087  1.00 34.71      A   
ATOM   3172  HG1 PRO   195       3.608 114.814  27.125  1.00  0.00      A   
ATOM   3173  HG2 PRO   195       3.491 114.288  28.849  1.00  0.00      A   
ATOM   3174  C   PRO   195       7.734 114.312  28.938  1.00 34.48      A   
ATOM   3175  O   PRO   195       8.273 115.069  28.135  1.00 33.48      A   
ATOM   3176  N   HIS   196       8.402 113.404  29.642  1.00 36.72      A   
ATOM   3177  HN  HIS   196       7.946 112.819  30.308  1.00  0.00      A   
ATOM   3178  CA  HIS   196       9.840 113.196  29.495  1.00 37.82      A   
ATOM   3179  HA  HIS   196      10.160 112.488  30.245  1.00  0.00      A   
ATOM   3180  ND1 HIS   196       9.423 110.250  28.277  1.00 49.63      A   
ATOM   3181  HD1 HIS   196      10.090 110.008  28.981  1.00  0.00      A   
ATOM   3182  NE2 HIS   196       7.824 110.092  26.858  1.00 51.26      A   
ATOM   3183  HE2 HIS   196       7.080 109.714  26.307  1.00  0.00      A   
ATOM   3184  CE1 HIS   196       8.532 109.426  27.753  1.00 51.60      A   
ATOM   3185  HE1 HIS   196       8.405 108.394  28.010  1.00  0.00      A   
ATOM   3186  CD2 HIS   196       8.276 111.389  26.806  1.00 49.13      A   
ATOM   3187  HD2 HIS   196       7.846 112.128  26.143  1.00  0.00      A   
ATOM   3188  CG  HIS   196       9.288 111.495  27.702  1.00 47.48      A   
ATOM   3189  CB  HIS   196      10.137 112.664  28.093  1.00 41.38      A   
ATOM   3190  HB1 HIS   196      11.202 112.352  28.049  1.00  0.00      A   
ATOM   3191  HB2 HIS   196       9.965 113.480  27.359  1.00  0.00      A   
ATOM   3192  C   HIS   196      10.676 114.447  29.751  1.00 35.58      A   
ATOM   3193  O   HIS   196      11.663 114.691  29.058  1.00 34.42      A   
ATOM   3194  N   GLY   197      10.278 115.233  30.744  1.00 33.80      A   
ATOM   3195  HN  GLY   197       9.472 115.038  31.298  1.00  0.00      A   
ATOM   3196  CA  GLY   197      11.021 116.438  31.067  1.00 33.16      A   
ATOM   3197  HA1 GLY   197      10.532 116.925  31.898  1.00  0.00      A   
ATOM   3198  HA2 GLY   197      11.016 117.082  30.201  1.00  0.00      A   
ATOM   3199  C   GLY   197      12.454 116.110  31.445  1.00 34.20      A   
ATOM   3200  O   GLY   197      13.367 116.910  31.231  1.00 32.29      A   
ATOM   3201  N   ASP   198      12.652 114.920  32.006  1.00 31.99      A   
ATOM   3202  HN  ASP   198      11.906 114.277  32.165  1.00  0.00      A   
ATOM   3203  CA  ASP   198      13.976 114.484  32.424  1.00 32.65      A   
ATOM   3204  HA  ASP   198      14.449 115.300  32.952  1.00  0.00      A   
ATOM   3205  CB  ASP   198      13.860 113.247  33.335  1.00 34.42      A   
ATOM   3206  HB1 ASP   198      13.320 113.532  34.262  1.00  0.00      A   
ATOM   3207  HB2 ASP   198      14.881 112.898  33.600  1.00  0.00      A   
ATOM   3208  CG  ASP   198      13.117 112.099  32.678  1.00 37.67      A   
ATOM   3209  OD1 ASP   198      12.099 112.345  32.001  1.00 38.55      A   
ATOM   3210  OD2 ASP   198      13.544 110.938  32.851  1.00 41.62      A   
ATOM   3211  C   ASP   198      14.887 114.193  31.236  1.00 30.58      A   
ATOM   3212  O   ASP   198      16.053 114.584  31.241  1.00 30.14      A   
ATOM   3213  N   SER   199      14.365 113.511  30.218  1.00 30.21      A   
ATOM   3214  HN  SER   199      13.420 113.190  30.213  1.00  0.00      A   
ATOM   3215  CA  SER   199      15.171 113.196  29.042  1.00 30.17      A   
ATOM   3216  HA  SER   199      16.091 112.743  29.381  1.00  0.00      A   
ATOM   3217  CB  SER   199      14.424 112.243  28.107  1.00 32.45      A   
ATOM   3218  HB1 SER   199      15.001 112.116  27.166  1.00  0.00      A   
ATOM   3219  HB2 SER   199      13.422 112.660  27.873  1.00  0.00      A   
ATOM   3220  OG  SER   199      14.256 110.974  28.711  1.00 37.81      A   
ATOM   3221  HG1 SER   199      13.785 110.436  28.071  1.00  0.00      A   
ATOM   3222  C   SER   199      15.508 114.481  28.294  1.00 29.01      A   
ATOM   3223  O   SER   199      16.584 114.607  27.710  1.00 27.03      A   
ATOM   3224  N   LEU   200      14.582 115.435  28.300  1.00 27.59      A   
ATOM   3225  HN  LEU   200      13.699 115.336  28.754  1.00  0.00      A   
ATOM   3226  CA  LEU   200      14.844 116.695  27.618  1.00 26.96      A   
ATOM   3227  HA  LEU   200      15.171 116.468  26.614  1.00  0.00      A   
ATOM   3228  CB  LEU   200      13.585 117.570  27.580  1.00 26.14      A   
ATOM   3229  HB1 LEU   200      13.224 117.712  28.621  1.00  0.00      A   
ATOM   3230  HB2 LEU   200      12.804 117.036  26.999  1.00  0.00      A   
ATOM   3231  CG  LEU   200      13.800 118.951  26.950  1.00 25.86      A   
ATOM   3232  HG  LEU   200      14.481 119.548  27.593  1.00  0.00      A   
ATOM   3233  CD1 LEU   200      14.412 118.808  25.554  1.00 23.57      A   
ATOM   3234 HD11 LEU   200      13.887 118.010  24.988  1.00  0.00      A   
ATOM   3235 HD12 LEU   200      15.485 118.536  25.639  1.00  0.00      A   
ATOM   3236 HD13 LEU   200      14.310 119.763  24.997  1.00  0.00      A   
ATOM   3237  CD2 LEU   200      12.469 119.690  26.891  1.00 25.20      A   
ATOM   3238 HD21 LEU   200      11.930 119.581  27.856  1.00  0.00      A   
ATOM   3239 HD22 LEU   200      11.837 119.266  26.081  1.00  0.00      A   
ATOM   3240 HD23 LEU   200      12.645 120.770  26.703  1.00  0.00      A   
ATOM   3241  C   LEU   200      15.979 117.424  28.335  1.00 24.55      A   
ATOM   3242  O   LEU   200      16.895 117.935  27.695  1.00 26.00      A   
ATOM   3243  N   ALA   201      15.931 117.462  29.659  1.00 25.25      A   
ATOM   3244  HN  ALA   201      15.188 117.053  30.183  1.00  0.00      A   
ATOM   3245  CA  ALA   201      16.989 118.121  30.425  1.00 25.40      A   
ATOM   3246  HA  ALA   201      17.038 119.152  30.111  1.00  0.00      A   
ATOM   3247  CB  ALA   201      16.699 118.034  31.904  1.00 25.65      A   
ATOM   3248  HB1 ALA   201      16.374 117.005  32.170  1.00  0.00      A   
ATOM   3249  HB2 ALA   201      15.887 118.743  32.173  1.00  0.00      A   
ATOM   3250  HB3 ALA   201      17.615 118.277  32.485  1.00  0.00      A   
ATOM   3251  C   ALA   201      18.355 117.497  30.124  1.00 26.65      A   
ATOM   3252  O   ALA   201      19.355 118.205  29.985  1.00 26.07      A   
ATOM   3253  N   SER   202      18.406 116.170  30.038  1.00 27.14      A   
ATOM   3254  HN  SER   202      17.607 115.590  30.172  1.00  0.00      A   
ATOM   3255  CA  SER   202      19.667 115.495  29.736  1.00 27.50      A   
ATOM   3256  HA  SER   202      20.422 115.885  30.402  1.00  0.00      A   
ATOM   3257  CB  SER   202      19.537 113.971  29.915  1.00 28.00      A   
ATOM   3258  HB1 SER   202      20.470 113.471  29.577  1.00  0.00      A   
ATOM   3259  HB2 SER   202      18.678 113.594  29.320  1.00  0.00      A   
ATOM   3260  OG  SER   202      19.320 113.664  31.280  1.00 31.97      A   
ATOM   3261  HG1 SER   202      19.248 112.707  31.327  1.00  0.00      A   
ATOM   3262  C   SER   202      20.115 115.815  28.322  1.00 27.30      A   
ATOM   3263  O   SER   202      21.305 115.893  28.057  1.00 28.77      A   
ATOM   3264  N   LEU   203      19.169 116.007  27.405  1.00 27.71      A   
ATOM   3265  HN  LEU   203      18.194 115.932  27.598  1.00  0.00      A   
ATOM   3266  CA  LEU   203      19.556 116.344  26.043  1.00 26.35      A   
ATOM   3267  HA  LEU   203      20.150 115.528  25.659  1.00  0.00      A   
ATOM   3268  CB  LEU   203      18.345 116.573  25.149  1.00 27.42      A   
ATOM   3269  HB1 LEU   203      18.685 117.186  24.289  1.00  0.00      A   
ATOM   3270  HB2 LEU   203      17.607 117.154  25.739  1.00  0.00      A   
ATOM   3271  CG  LEU   203      17.614 115.364  24.579  1.00 30.37      A   
ATOM   3272  HG  LEU   203      17.046 114.851  25.385  1.00  0.00      A   
ATOM   3273  CD1 LEU   203      16.658 115.845  23.496  1.00 30.05      A   
ATOM   3274 HD11 LEU   203      17.168 116.578  22.835  1.00  0.00      A   
ATOM   3275 HD12 LEU   203      15.778 116.338  23.960  1.00  0.00      A   
ATOM   3276 HD13 LEU   203      16.322 114.984  22.879  1.00  0.00      A   
ATOM   3277  CD2 LEU   203      18.620 114.385  24.004  1.00 30.14      A   
ATOM   3278 HD21 LEU   203      19.471 114.254  24.707  1.00  0.00      A   
ATOM   3279 HD22 LEU   203      19.014 114.771  23.039  1.00  0.00      A   
ATOM   3280 HD23 LEU   203      18.137 113.398  23.843  1.00  0.00      A   
ATOM   3281  C   LEU   203      20.374 117.624  26.076  1.00 25.40      A   
ATOM   3282  O   LEU   203      21.349 117.762  25.348  1.00 24.77      A   
ATOM   3283  N   PHE   204      19.969 118.557  26.928  1.00 24.67      A   
ATOM   3284  HN  PHE   204      19.176 118.437  27.522  1.00  0.00      A   
ATOM   3285  CA  PHE   204      20.678 119.821  27.035  1.00 25.50      A   
ATOM   3286  HA  PHE   204      20.855 120.190  26.036  1.00  0.00      A   
ATOM   3287  CB  PHE   204      19.857 120.837  27.841  1.00 25.69      A   
ATOM   3288  HB1 PHE   204      20.532 121.631  28.225  1.00  0.00      A   
ATOM   3289  HB2 PHE   204      19.360 120.316  28.687  1.00  0.00      A   
ATOM   3290  CG  PHE   204      18.771 121.522  27.038  1.00 26.57      A   
ATOM   3291  CD1 PHE   204      17.431 121.340  27.350  1.00 26.29      A   
ATOM   3292  HD1 PHE   204      17.159 120.711  28.185  1.00  0.00      A   
ATOM   3293  CD2 PHE   204      19.101 122.338  25.960  1.00 26.74      A   
ATOM   3294  HD2 PHE   204      20.140 122.492  25.708  1.00  0.00      A   
ATOM   3295  CE1 PHE   204      16.417 121.967  26.591  1.00 28.10      A   
ATOM   3296  HE1 PHE   204      15.378 121.819  26.846  1.00  0.00      A   
ATOM   3297  CE2 PHE   204      18.109 122.961  25.198  1.00 26.67      A   
ATOM   3298  HE2 PHE   204      18.383 123.589  24.363  1.00  0.00      A   
ATOM   3299  CZ  PHE   204      16.763 122.771  25.517  1.00 26.87      A   
ATOM   3300  HZ  PHE   204      15.994 123.249  24.929  1.00  0.00      A   
ATOM   3301  C   PHE   204      22.068 119.713  27.648  1.00 25.83      A   
ATOM   3302  O   PHE   204      23.037 120.191  27.070  1.00 25.74      A   
ATOM   3303  N   SER   205      22.168 119.091  28.817  1.00 24.99      A   
ATOM   3304  HN  SER   205      21.388 118.673  29.276  1.00  0.00      A   
ATOM   3305  CA  SER   205      23.459 118.994  29.489  1.00 27.55      A   
ATOM   3306  HA  SER   205      23.951 119.952  29.412  1.00  0.00      A   
ATOM   3307  CB  SER   205      23.259 118.611  30.959  1.00 27.80      A   
ATOM   3308  HB1 SER   205      22.627 119.374  31.463  1.00  0.00      A   
ATOM   3309  HB2 SER   205      24.244 118.551  31.468  1.00  0.00      A   
ATOM   3310  OG  SER   205      22.618 117.351  31.052  1.00 25.47      A   
ATOM   3311  HG1 SER   205      22.523 117.172  31.990  1.00  0.00      A   
ATOM   3312  C   SER   205      24.446 118.020  28.868  1.00 27.54      A   
ATOM   3313  O   SER   205      25.652 118.215  28.967  1.00 28.04      A   
ATOM   3314  N   GLU   206      23.942 116.971  28.230  1.00 28.93      A   
ATOM   3315  HN  GLU   206      22.962 116.823  28.114  1.00  0.00      A   
ATOM   3316  CA  GLU   206      24.831 115.971  27.660  1.00 28.44      A   
ATOM   3317  HA  GLU   206      25.813 116.108  28.088  1.00  0.00      A   
ATOM   3318  CB  GLU   206      24.298 114.565  27.972  1.00 32.33      A   
ATOM   3319  HB1 GLU   206      25.073 113.824  27.686  1.00  0.00      A   
ATOM   3320  HB2 GLU   206      23.388 114.390  27.359  1.00  0.00      A   
ATOM   3321  CG  GLU   206      23.942 114.350  29.433  1.00 33.59      A   
ATOM   3322  HG1 GLU   206      23.206 115.123  29.741  1.00  0.00      A   
ATOM   3323  HG2 GLU   206      24.863 114.458  30.045  1.00  0.00      A   
ATOM   3324  CD  GLU   206      23.341 112.978  29.711  1.00 38.68      A   
ATOM   3325  OE1 GLU   206      22.578 112.462  28.866  1.00 38.41      A   
ATOM   3326  OE2 GLU   206      23.618 112.419  30.790  1.00 40.96      A   
ATOM   3327  C   GLU   206      25.061 116.091  26.163  1.00 28.80      A   
ATOM   3328  O   GLU   206      26.087 115.636  25.657  1.00 27.38      A   
ATOM   3329  N   GLU   207      24.120 116.696  25.445  1.00 26.70      A   
ATOM   3330  HN  GLU   207      23.298 117.095  25.843  1.00  0.00      A   
ATOM   3331  CA  GLU   207      24.280 116.793  23.999  1.00 26.38      A   
ATOM   3332  HA  GLU   207      25.274 116.458  23.744  1.00  0.00      A   
ATOM   3333  CB  GLU   207      23.224 115.923  23.309  1.00 27.21      A   
ATOM   3334  HB1 GLU   207      23.291 116.082  22.211  1.00  0.00      A   
ATOM   3335  HB2 GLU   207      22.217 116.238  23.657  1.00  0.00      A   
ATOM   3336  CG  GLU   207      23.405 114.437  23.603  1.00 31.27      A   
ATOM   3337  HG1 GLU   207      23.471 114.295  24.702  1.00  0.00      A   
ATOM   3338  HG2 GLU   207      24.349 114.091  23.132  1.00  0.00      A   
ATOM   3339  CD  GLU   207      22.269 113.580  23.080  1.00 33.02      A   
ATOM   3340  OE1 GLU   207      21.711 113.905  22.012  1.00 31.29      A   
ATOM   3341  OE2 GLU   207      21.948 112.561  23.736  1.00 35.77      A   
ATOM   3342  C   GLU   207      24.244 118.178  23.378  1.00 26.32      A   
ATOM   3343  O   GLU   207      25.199 118.593  22.720  1.00 25.17      A   
ATOM   3344  N   ILE   208      23.137 118.884  23.572  1.00 25.68      A   
ATOM   3345  HN  ILE   208      22.377 118.561  24.130  1.00  0.00      A   
ATOM   3346  CA  ILE   208      22.995 120.195  22.955  1.00 23.47      A   
ATOM   3347  HA  ILE   208      23.191 120.091  21.898  1.00  0.00      A   
ATOM   3348  CB  ILE   208      21.583 120.751  23.181  1.00 25.73      A   
ATOM   3349  HB  ILE   208      21.349 120.729  24.267  1.00  0.00      A   
ATOM   3350  CG2 ILE   208      21.482 122.205  22.664  1.00 23.62      A   
ATOM   3351 HG21 ILE   208      21.959 122.288  21.665  1.00  0.00      A   
ATOM   3352 HG22 ILE   208      22.002 122.892  23.364  1.00  0.00      A   
ATOM   3353 HG23 ILE   208      20.415 122.501  22.574  1.00  0.00      A   
ATOM   3354  CG1 ILE   208      20.576 119.866  22.437  1.00 23.74      A   
ATOM   3355 HG11 ILE   208      20.890 118.807  22.546  1.00  0.00      A   
ATOM   3356 HG12 ILE   208      20.597 120.138  21.361  1.00  0.00      A   
ATOM   3357  CD1 ILE   208      19.154 120.000  22.938  1.00 27.40      A   
ATOM   3358  HD1 ILE   208      18.899 121.072  23.080  1.00  0.00      A   
ATOM   3359  HD2 ILE   208      19.045 119.476  23.912  1.00  0.00      A   
ATOM   3360  HD3 ILE   208      18.450 119.562  22.199  1.00  0.00      A   
ATOM   3361  C   ILE   208      24.022 121.214  23.399  1.00 22.50      A   
ATOM   3362  O   ILE   208      24.658 121.836  22.567  1.00 23.26      A   
ATOM   3363  N   TYR   209      24.206 121.401  24.694  1.00 20.95      A   
ATOM   3364  HN  TYR   209      23.725 120.900  25.409  1.00  0.00      A   
ATOM   3365  CA  TYR   209      25.176 122.406  25.090  1.00 23.13      A   
ATOM   3366  HA  TYR   209      25.041 123.269  24.456  1.00  0.00      A   
ATOM   3367  CB  TYR   209      24.987 122.788  26.549  1.00 22.64      A   
ATOM   3368  HB1 TYR   209      25.106 121.887  27.188  1.00  0.00      A   
ATOM   3369  HB2 TYR   209      23.975 123.225  26.690  1.00  0.00      A   
ATOM   3370  CG  TYR   209      25.992 123.810  27.016  1.00 23.53      A   
ATOM   3371  CD1 TYR   209      25.828 125.164  26.737  1.00 22.95      A   
ATOM   3372  HD1 TYR   209      24.953 125.494  26.197  1.00  0.00      A   
ATOM   3373  CD2 TYR   209      27.131 123.412  27.710  1.00 22.73      A   
ATOM   3374  HD2 TYR   209      27.274 122.366  27.939  1.00  0.00      A   
ATOM   3375  CE1 TYR   209      26.784 126.107  27.147  1.00 20.37      A   
ATOM   3376  HE1 TYR   209      26.645 127.155  26.933  1.00  0.00      A   
ATOM   3377  CE2 TYR   209      28.084 124.332  28.113  1.00 21.76      A   
ATOM   3378  HE2 TYR   209      28.962 124.003  28.647  1.00  0.00      A   
ATOM   3379  CZ  TYR   209      27.909 125.674  27.831  1.00 24.35      A   
ATOM   3380  OH  TYR   209      28.874 126.561  28.228  1.00 23.74      A   
ATOM   3381  HH  TYR   209      29.563 126.068  28.681  1.00  0.00      A   
ATOM   3382  C   TYR   209      26.627 122.007  24.814  1.00 24.30      A   
ATOM   3383  O   TYR   209      27.410 122.809  24.313  1.00 24.15      A   
ATOM   3384  N   PRO   210      27.008 120.760  25.129  1.00 24.19      A   
ATOM   3385  CA  PRO   210      28.404 120.383  24.860  1.00 24.24      A   
ATOM   3386  HA  PRO   210      29.076 121.137  25.239  1.00  0.00      A   
ATOM   3387  CD  PRO   210      26.318 119.731  25.932  1.00 24.48      A   
ATOM   3388  HD1 PRO   210      25.750 119.042  25.272  1.00  0.00      A   
ATOM   3389  HD2 PRO   210      25.633 120.207  26.665  1.00  0.00      A   
ATOM   3390  CB  PRO   210      28.539 119.009  25.531  1.00 26.14      A   
ATOM   3391  HB1 PRO   210      29.553 118.874  25.963  1.00  0.00      A   
ATOM   3392  HB2 PRO   210      28.345 118.191  24.806  1.00  0.00      A   
ATOM   3393  CG  PRO   210      27.487 119.031  26.616  1.00 26.42      A   
ATOM   3394  HG1 PRO   210      27.212 118.002  26.933  1.00  0.00      A   
ATOM   3395  HG2 PRO   210      27.835 119.600  27.505  1.00  0.00      A   
ATOM   3396  C   PRO   210      28.797 120.309  23.375  1.00 25.57      A   
ATOM   3397  O   PRO   210      29.900 120.698  22.996  1.00 25.19      A   
ATOM   3398  N   PHE   211      27.899 119.812  22.529  1.00 23.40      A   
ATOM   3399  HN  PHE   211      26.982 119.535  22.808  1.00  0.00      A   
ATOM   3400  CA  PHE   211      28.241 119.651  21.122  1.00 23.94      A   
ATOM   3401  HA  PHE   211      29.276 119.924  20.984  1.00  0.00      A   
ATOM   3402  CB  PHE   211      28.006 118.190  20.737  1.00 27.51      A   
ATOM   3403  HB1 PHE   211      28.425 118.004  19.725  1.00  0.00      A   
ATOM   3404  HB2 PHE   211      26.916 117.978  20.745  1.00  0.00      A   
ATOM   3405  CG  PHE   211      28.662 117.210  21.683  1.00 28.70      A   
ATOM   3406  CD1 PHE   211      30.037 117.237  21.885  1.00 30.96      A   
ATOM   3407  HD1 PHE   211      30.640 117.954  21.348  1.00  0.00      A   
ATOM   3408  CD2 PHE   211      27.900 116.277  22.382  1.00 31.52      A   
ATOM   3409  HD2 PHE   211      26.831 116.245  22.233  1.00  0.00      A   
ATOM   3410  CE1 PHE   211      30.652 116.345  22.776  1.00 32.51      A   
ATOM   3411  HE1 PHE   211      31.721 116.378  22.924  1.00  0.00      A   
ATOM   3412  CE2 PHE   211      28.502 115.379  23.275  1.00 32.18      A   
ATOM   3413  HE2 PHE   211      27.898 114.661  23.809  1.00  0.00      A   
ATOM   3414  CZ  PHE   211      29.876 115.414  23.471  1.00 31.82      A   
ATOM   3415  HZ  PHE   211      30.343 114.724  24.159  1.00  0.00      A   
ATOM   3416  C   PHE   211      27.529 120.585  20.143  1.00 24.24      A   
ATOM   3417  O   PHE   211      27.486 120.325  18.931  1.00 23.96      A   
ATOM   3418  N   CYS   212      26.994 121.689  20.650  1.00 22.95      A   
ATOM   3419  HN  CYS   212      27.037 121.920  21.618  1.00  0.00      A   
ATOM   3420  CA  CYS   212      26.301 122.630  19.769  1.00 23.96      A   
ATOM   3421  HA  CYS   212      25.423 122.140  19.374  1.00  0.00      A   
ATOM   3422  CB  CYS   212      25.905 123.890  20.551  1.00 23.62      A   
ATOM   3423  HB1 CYS   212      25.101 123.616  21.266  1.00  0.00      A   
ATOM   3424  HB2 CYS   212      25.496 124.630  19.831  1.00  0.00      A   
ATOM   3425  SG  CYS   212      27.279 124.645  21.463  1.00 27.44      A   
ATOM   3426  HG1 CYS   212      26.555 125.636  21.964  1.00  0.00      A   
ATOM   3427  C   CYS   212      27.124 123.019  18.535  1.00 23.36      A   
ATOM   3428  O   CYS   212      26.583 123.123  17.439  1.00 26.18      A   
ATOM   3429  N   VAL   213      28.431 123.230  18.695  1.00 23.09      A   
ATOM   3430  HN  VAL   213      28.896 123.124  19.571  1.00  0.00      A   
ATOM   3431  CA  VAL   213      29.244 123.633  17.556  1.00 26.90      A   
ATOM   3432  HA  VAL   213      28.748 124.459  17.068  1.00  0.00      A   
ATOM   3433  CB  VAL   213      30.664 124.055  18.013  1.00 24.94      A   
ATOM   3434  HB  VAL   213      31.147 123.208  18.545  1.00  0.00      A   
ATOM   3435  CG1 VAL   213      31.523 124.454  16.799  1.00 29.27      A   
ATOM   3436 HG11 VAL   213      30.940 125.108  16.116  1.00  0.00      A   
ATOM   3437 HG12 VAL   213      31.834 123.545  16.240  1.00  0.00      A   
ATOM   3438 HG13 VAL   213      32.423 125.010  17.138  1.00  0.00      A   
ATOM   3439  CG2 VAL   213      30.546 125.242  18.966  1.00 24.72      A   
ATOM   3440 HG21 VAL   213      29.737 125.060  19.704  1.00  0.00      A   
ATOM   3441 HG22 VAL   213      30.304 126.164  18.393  1.00  0.00      A   
ATOM   3442 HG23 VAL   213      31.502 125.383  19.515  1.00  0.00      A   
ATOM   3443  C   VAL   213      29.291 122.555  16.477  1.00 27.90      A   
ATOM   3444  O   VAL   213      29.265 122.858  15.277  1.00 28.71      A   
ATOM   3445  N   LYS   214      29.320 121.294  16.886  1.00 26.92      A   
ATOM   3446  HN  LYS   214      29.337 121.033  17.848  1.00  0.00      A   
ATOM   3447  CA  LYS   214      29.328 120.221  15.905  1.00 28.78      A   
ATOM   3448  HA  LYS   214      30.096 120.436  15.178  1.00  0.00      A   
ATOM   3449  CB  LYS   214      29.601 118.876  16.589  1.00 30.08      A   
ATOM   3450  HB1 LYS   214      29.521 118.067  15.833  1.00  0.00      A   
ATOM   3451  HB2 LYS   214      28.833 118.711  17.374  1.00  0.00      A   
ATOM   3452  CG  LYS   214      30.983 118.812  17.232  1.00 34.53      A   
ATOM   3453  HG1 LYS   214      31.053 119.596  18.016  1.00  0.00      A   
ATOM   3454  HG2 LYS   214      31.752 119.012  16.455  1.00  0.00      A   
ATOM   3455  CD  LYS   214      31.259 117.455  17.863  1.00 38.88      A   
ATOM   3456  HD1 LYS   214      31.221 116.671  17.077  1.00  0.00      A   
ATOM   3457  HD2 LYS   214      30.477 117.240  18.623  1.00  0.00      A   
ATOM   3458  CE  LYS   214      32.628 117.429  18.532  1.00 39.52      A   
ATOM   3459  HE1 LYS   214      32.860 116.397  18.872  1.00  0.00      A   
ATOM   3460  HE2 LYS   214      32.637 118.127  19.396  1.00  0.00      A   
ATOM   3461  NZ  LYS   214      33.711 117.852  17.596  1.00 45.08      A   
ATOM   3462  HZ1 LYS   214      33.409 118.701  17.076  1.00  0.00      A   
ATOM   3463  HZ2 LYS   214      33.907 117.085  16.922  1.00  0.00      A   
ATOM   3464  HZ3 LYS   214      34.574 118.067  18.137  1.00  0.00      A   
ATOM   3465  C   LYS   214      27.984 120.199  15.174  1.00 28.46      A   
ATOM   3466  O   LYS   214      27.935 119.941  13.970  1.00 27.84      A   
ATOM   3467  N   TYR   215      26.898 120.484  15.890  1.00 27.22      A   
ATOM   3468  HN  TYR   215      26.936 120.685  16.866  1.00  0.00      A   
ATOM   3469  CA  TYR   215      25.569 120.515  15.266  1.00 28.94      A   
ATOM   3470  HA  TYR   215      25.437 119.596  14.715  1.00  0.00      A   
ATOM   3471  CB  TYR   215      24.475 120.660  16.329  1.00 28.97      A   
ATOM   3472  HB1 TYR   215      23.526 120.963  15.837  1.00  0.00      A   
ATOM   3473  HB2 TYR   215      24.785 121.429  17.068  1.00  0.00      A   
ATOM   3474  CG  TYR   215      24.191 119.386  17.102  1.00 31.71      A   
ATOM   3475  CD1 TYR   215      23.624 118.275  16.470  1.00 34.07      A   
ATOM   3476  HD1 TYR   215      23.378 118.331  15.420  1.00  0.00      A   
ATOM   3477  CD2 TYR   215      24.496 119.286  18.459  1.00 31.59      A   
ATOM   3478  HD2 TYR   215      24.932 120.133  18.968  1.00  0.00      A   
ATOM   3479  CE1 TYR   215      23.369 117.094  17.173  1.00 35.61      A   
ATOM   3480  HE1 TYR   215      22.930 116.245  16.670  1.00  0.00      A   
ATOM   3481  CE2 TYR   215      24.248 118.109  19.172  1.00 31.41      A   
ATOM   3482  HE2 TYR   215      24.493 118.048  20.222  1.00  0.00      A   
ATOM   3483  CZ  TYR   215      23.685 117.019  18.523  1.00 35.16      A   
ATOM   3484  OH  TYR   215      23.434 115.859  19.223  1.00 36.31      A   
ATOM   3485  HH  TYR   215      23.045 115.225  18.617  1.00  0.00      A   
ATOM   3486  C   TYR   215      25.480 121.679  14.278  1.00 29.24      A   
ATOM   3487  O   TYR   215      24.974 121.537  13.160  1.00 30.75      A   
ATOM   3488  N   TYR   216      25.973 122.835  14.696  1.00 29.10      A   
ATOM   3489  HN  TYR   216      26.368 122.947  15.605  1.00  0.00      A   
ATOM   3490  CA  TYR   216      25.963 124.022  13.843  1.00 30.23      A   
ATOM   3491  HA  TYR   216      24.940 124.230  13.565  1.00  0.00      A   
ATOM   3492  CB  TYR   216      26.564 125.204  14.596  1.00 30.41      A   
ATOM   3493  HB1 TYR   216      27.619 124.975  14.858  1.00  0.00      A   
ATOM   3494  HB2 TYR   216      25.974 125.392  15.518  1.00  0.00      A   
ATOM   3495  CG  TYR   216      26.568 126.483  13.799  1.00 29.94      A   
ATOM   3496  CD1 TYR   216      25.390 127.194  13.580  1.00 31.62      A   
ATOM   3497  HD1 TYR   216      24.465 126.837  14.006  1.00  0.00      A   
ATOM   3498  CD2 TYR   216      27.747 126.966  13.241  1.00 32.61      A   
ATOM   3499  HD2 TYR   216      28.670 126.428  13.404  1.00  0.00      A   
ATOM   3500  CE1 TYR   216      25.391 128.362  12.816  1.00 35.81      A   
ATOM   3501  HE1 TYR   216      24.473 128.907  12.651  1.00  0.00      A   
ATOM   3502  CE2 TYR   216      27.761 128.127  12.479  1.00 34.22      A   
ATOM   3503  HE2 TYR   216      28.685 128.488  12.053  1.00  0.00      A   
ATOM   3504  CZ  TYR   216      26.584 128.818  12.269  1.00 34.38      A   
ATOM   3505  OH  TYR   216      26.610 129.963  11.511  1.00 38.05      A   
ATOM   3506  HH  TYR   216      27.515 130.109  11.227  1.00  0.00      A   
ATOM   3507  C   TYR   216      26.749 123.795  12.544  1.00 31.01      A   
ATOM   3508  O   TYR   216      26.291 124.160  11.453  1.00 33.28      A   
ATOM   3509  N   ALA   217      27.930 123.196  12.664  1.00 31.75      A   
ATOM   3510  HN  ALA   217      28.291 122.909  13.548  1.00  0.00      A   
ATOM   3511  CA  ALA   217      28.774 122.919  11.507  1.00 33.47      A   
ATOM   3512  HA  ALA   217      28.945 123.849  10.985  1.00  0.00      A   
ATOM   3513  CB  ALA   217      30.108 122.306  11.956  1.00 33.24      A   
ATOM   3514  HB1 ALA   217      29.929 121.519  12.718  1.00  0.00      A   
ATOM   3515  HB2 ALA   217      30.754 123.092  12.403  1.00  0.00      A   
ATOM   3516  HB3 ALA   217      30.624 121.847  11.086  1.00  0.00      A   
ATOM   3517  C   ALA   217      28.057 121.972  10.548  1.00 36.99      A   
ATOM   3518  O   ALA   217      28.054 122.187   9.337  1.00 36.03      A   
ATOM   3519  N   GLU   218      27.452 120.924  11.096  1.00 38.24      A   
ATOM   3520  HN  GLU   218      27.469 120.756  12.079  1.00  0.00      A   
ATOM   3521  CA  GLU   218      26.723 119.953  10.293  1.00 41.74      A   
ATOM   3522  HA  GLU   218      27.405 119.529   9.571  1.00  0.00      A   
ATOM   3523  CB  GLU   218      26.151 118.858  11.199  1.00 44.11      A   
ATOM   3524  HB1 GLU   218      25.477 119.338  11.941  1.00  0.00      A   
ATOM   3525  HB2 GLU   218      26.994 118.377  11.738  1.00  0.00      A   
ATOM   3526  CG  GLU   218      25.367 117.774  10.474  1.00 51.61      A   
ATOM   3527  HG1 GLU   218      26.038 117.269   9.747  1.00  0.00      A   
ATOM   3528  HG2 GLU   218      24.523 118.244   9.926  1.00  0.00      A   
ATOM   3529  CD  GLU   218      24.803 116.723  11.423  1.00 56.39      A   
ATOM   3530  OE1 GLU   218      24.031 117.091  12.338  1.00 57.70      A   
ATOM   3531  OE2 GLU   218      25.131 115.529  11.253  1.00 59.98      A   
ATOM   3532  C   GLU   218      25.593 120.650   9.528  1.00 42.56      A   
ATOM   3533  O   GLU   218      25.330 120.333   8.368  1.00 43.42      A   
ATOM   3534  N   ALA   219      24.934 121.603  10.181  1.00 42.57      A   
ATOM   3535  HN  ALA   219      25.156 121.851  11.120  1.00  0.00      A   
ATOM   3536  CA  ALA   219      23.841 122.347   9.562  1.00 44.21      A   
ATOM   3537  HA  ALA   219      23.168 121.639   9.102  1.00  0.00      A   
ATOM   3538  CB  ALA   219      23.108 123.173  10.615  1.00 42.21      A   
ATOM   3539  HB1 ALA   219      23.839 123.691  11.272  1.00  0.00      A   
ATOM   3540  HB2 ALA   219      22.476 122.510  11.243  1.00  0.00      A   
ATOM   3541  HB3 ALA   219      22.472 123.938  10.121  1.00  0.00      A   
ATOM   3542  C   ALA   219      24.364 123.259   8.451  1.00 46.12      A   
ATOM   3543  O   ALA   219      23.739 123.384   7.398  1.00 44.41      A   
ATOM   3544  N   GLN   220      25.504 123.900   8.690  1.00 49.22      A   
ATOM   3545  HN  GLN   220      26.003 123.802   9.548  1.00  0.00      A   
ATOM   3546  CA  GLN   220      26.091 124.791   7.694  1.00 53.87      A   
ATOM   3547  HA  GLN   220      25.306 125.426   7.310  1.00  0.00      A   
ATOM   3548  CB  GLN   220      27.204 125.639   8.316  1.00 54.02      A   
ATOM   3549  HB1 GLN   220      27.720 126.186   7.499  1.00  0.00      A   
ATOM   3550  HB2 GLN   220      27.929 124.955   8.805  1.00  0.00      A   
ATOM   3551  CG  GLN   220      26.742 126.657   9.349  1.00 55.55      A   
ATOM   3552  HG1 GLN   220      27.632 127.174   9.766  1.00  0.00      A   
ATOM   3553  HG2 GLN   220      26.215 126.122  10.168  1.00  0.00      A   
ATOM   3554  CD  GLN   220      25.799 127.707   8.780  1.00 58.05      A   
ATOM   3555  OE1 GLN   220      24.589 127.492   8.685  1.00 59.93      A   
ATOM   3556  NE2 GLN   220      26.355 128.851   8.391  1.00 59.25      A   
ATOM   3557 HE21 GLN   220      27.342 128.983   8.480  1.00  0.00      A   
ATOM   3558 HE22 GLN   220      25.787 129.579   8.008  1.00  0.00      A   
ATOM   3559  C   GLN   220      26.653 123.984   6.526  1.00 56.12      A   
ATOM   3560  O   GLN   220      26.728 124.471   5.398  1.00 55.93      A   
ATOM   3561  N   ARG   221      27.043 122.746   6.805  1.00 58.99      A   
ATOM   3562  HN  ARG   221      26.977 122.365   7.724  1.00  0.00      A   
ATOM   3563  CA  ARG   221      27.592 121.863   5.785  1.00 63.81      A   
ATOM   3564  HA  ARG   221      28.331 122.416   5.222  1.00  0.00      A   
ATOM   3565  CB  ARG   221      28.229 120.635   6.439  1.00 66.37      A   
ATOM   3566  HB1 ARG   221      27.474 120.155   7.098  1.00  0.00      A   
ATOM   3567  HB2 ARG   221      29.086 120.970   7.060  1.00  0.00      A   
ATOM   3568  CG  ARG   221      28.729 119.599   5.447  1.00 70.92      A   
ATOM   3569  HG1 ARG   221      29.716 119.922   5.052  1.00  0.00      A   
ATOM   3570  HG2 ARG   221      28.010 119.529   4.603  1.00  0.00      A   
ATOM   3571  CD  ARG   221      28.876 118.228   6.090  1.00 76.17      A   
ATOM   3572  HD1 ARG   221      27.910 117.922   6.545  1.00  0.00      A   
ATOM   3573  HD2 ARG   221      29.670 118.261   6.866  1.00  0.00      A   
ATOM   3574  NE  ARG   221      29.250 117.210   5.110  1.00 81.78      A   
ATOM   3575  HE  ARG   221      29.456 117.512   4.180  1.00  0.00      A   
ATOM   3576  CZ  ARG   221      29.335 115.910   5.373  1.00 84.87      A   
ATOM   3577  NH1 ARG   221      29.069 115.457   6.593  1.00 86.60      A   
ATOM   3578 HH11 ARG   221      28.805 116.095   7.316  1.00  0.00      A   
ATOM   3579 HH12 ARG   221      29.133 114.479   6.788  1.00  0.00      A   
ATOM   3580  NH2 ARG   221      29.688 115.060   4.417  1.00 86.65      A   
ATOM   3581 HH21 ARG   221      29.889 115.398   3.497  1.00  0.00      A   
ATOM   3582 HH22 ARG   221      29.752 114.082   4.615  1.00  0.00      A   
ATOM   3583  C   ARG   221      26.505 121.412   4.809  1.00 64.79      A   
ATOM   3584  O   ARG   221      26.782 121.160   3.638  1.00 65.57      A   
ATOM   3585  N   ASP   222      25.272 121.303   5.293  1.00 65.42      A   
ATOM   3586  HN  ASP   222      25.050 121.507   6.243  1.00  0.00      A   
ATOM   3587  CA  ASP   222      24.164 120.872   4.446  1.00 66.19      A   
ATOM   3588  HA  ASP   222      24.521 120.077   3.808  1.00  0.00      A   
ATOM   3589  CB  ASP   222      22.989 120.383   5.295  1.00 65.74      A   
ATOM   3590  HB1 ASP   222      22.163 120.070   4.622  1.00  0.00      A   
ATOM   3591  HB2 ASP   222      22.639 121.216   5.940  1.00  0.00      A   
ATOM   3592  CG  ASP   222      23.356 119.213   6.181  1.00 65.45      A   
ATOM   3593  OD1 ASP   222      24.207 118.395   5.765  1.00 65.48      A   
ATOM   3594  OD2 ASP   222      22.780 119.103   7.285  1.00 65.25      A   
ATOM   3595  C   ASP   222      23.680 121.976   3.516  1.00 67.37      A   
ATOM   3596  O   ASP   222      22.879 121.729   2.613  1.00 66.67      A   
ATOM   3597  N   LEU   223      24.164 123.192   3.743  1.00 68.11      A   
ATOM   3598  HN  LEU   223      24.807 123.381   4.481  1.00  0.00      A   
ATOM   3599  CA  LEU   223      23.778 124.328   2.917  1.00 69.36      A   
ATOM   3600  HA  LEU   223      22.777 124.154   2.551  1.00  0.00      A   
ATOM   3601  CB  LEU   223      23.830 125.621   3.740  1.00 68.57      A   
ATOM   3602  HB1 LEU   223      23.521 126.456   3.077  1.00  0.00      A   
ATOM   3603  HB2 LEU   223      24.883 125.779   4.054  1.00  0.00      A   
ATOM   3604  CG  LEU   223      22.955 125.678   4.999  1.00 67.68      A   
ATOM   3605  HG  LEU   223      23.237 124.851   5.687  1.00  0.00      A   
ATOM   3606  CD1 LEU   223      23.160 127.016   5.695  1.00 66.50      A   
ATOM   3607 HD11 LEU   223      23.141 127.840   4.951  1.00  0.00      A   
ATOM   3608 HD12 LEU   223      24.143 127.027   6.212  1.00  0.00      A   
ATOM   3609 HD13 LEU   223      22.348 127.186   6.434  1.00  0.00      A   
ATOM   3610  CD2 LEU   223      21.491 125.482   4.632  1.00 67.54      A   
ATOM   3611 HD21 LEU   223      21.386 124.639   3.914  1.00  0.00      A   
ATOM   3612 HD22 LEU   223      21.093 126.404   4.156  1.00  0.00      A   
ATOM   3613 HD23 LEU   223      20.901 125.246   5.543  1.00  0.00      A   
ATOM   3614  C   LEU   223      24.699 124.444   1.704  1.00 71.02      A   
ATOM   3615  O   LEU   223      24.464 125.256   0.809  1.00 70.84      A   
ATOM   3616  N   GLU   224      25.743 123.623   1.678  1.00 73.27      A   
ATOM   3617  HN  GLU   224      25.921 122.964   2.404  1.00  0.00      A   
ATOM   3618  CA  GLU   224      26.694 123.641   0.573  1.00 76.52      A   
ATOM   3619  HA  GLU   224      26.432 124.455  -0.085  1.00  0.00      A   
ATOM   3620  CB  GLU   224      28.118 123.823   1.110  1.00 76.60      A   
ATOM   3621  HB1 GLU   224      28.189 124.826   1.581  1.00  0.00      A   
ATOM   3622  HB2 GLU   224      28.824 123.776   0.254  1.00  0.00      A   
ATOM   3623  CG  GLU   224      28.536 122.782   2.132  1.00 77.82      A   
ATOM   3624  HG1 GLU   224      28.589 121.790   1.636  1.00  0.00      A   
ATOM   3625  HG2 GLU   224      27.776 122.745   2.941  1.00  0.00      A   
ATOM   3626  CD  GLU   224      29.885 123.082   2.754  1.00 78.56      A   
ATOM   3627  OE1 GLU   224      30.057 124.196   3.298  1.00 79.54      A   
ATOM   3628  OE2 GLU   224      30.772 122.203   2.709  1.00 78.39      A   
ATOM   3629  C   GLU   224      26.611 122.369  -0.268  1.00 78.12      A   
ATOM   3630  O   GLU   224      25.565 121.718  -0.318  1.00 78.24      A   
ATOM   3631  N   ASP   225      27.721 122.034  -0.925  1.00 79.40      A   
ATOM   3632  HN  ASP   225      28.548 122.586  -0.856  1.00  0.00      A   
ATOM   3633  CA  ASP   225      27.828 120.855  -1.787  1.00 81.01      A   
ATOM   3634  HA  ASP   225      28.870 120.579  -1.846  1.00  0.00      A   
ATOM   3635  CB  ASP   225      27.001 119.691  -1.226  1.00 82.10      A   
ATOM   3636  HB1 ASP   225      25.948 120.023  -1.102  1.00  0.00      A   
ATOM   3637  HB2 ASP   225      27.411 119.401  -0.236  1.00  0.00      A   
ATOM   3638  CG  ASP   225      27.019 118.471  -2.130  1.00 83.19      A   
ATOM   3639  OD1 ASP   225      26.478 118.549  -3.256  1.00 83.37      A   
ATOM   3640  OD2 ASP   225      27.576 117.434  -1.712  1.00 84.15      A   
ATOM   3641  C   ASP   225      27.387 121.159  -3.217  1.00 81.52      A   
ATOM   3642  O   ASP   225      28.208 120.942  -4.135  1.00 81.18      A   
ATOM   3643  N   GLU    10      30.548 136.725   6.607  1.00 65.59      B   
ATOM   3644  HT1 GLU    10      29.808 135.994   6.614  1.00  0.00      B   
ATOM   3645  HT2 GLU    10      31.410 136.342   6.169  1.00  0.00      B   
ATOM   3646  HT3 GLU    10      30.218 137.547   6.062  1.00  0.00      B   
ATOM   3647  CA  GLU    10      30.847 137.144   8.008  1.00 64.73      B   
ATOM   3648  HA  GLU    10      31.803 137.645   8.007  1.00  0.00      B   
ATOM   3649  CB  GLU    10      29.749 138.083   8.532  1.00 67.76      B   
ATOM   3650  HB1 GLU    10      29.720 138.982   7.881  1.00  0.00      B   
ATOM   3651  HB2 GLU    10      30.018 138.393   9.563  1.00  0.00      B   
ATOM   3652  CG  GLU    10      28.351 137.472   8.566  1.00 70.96      B   
ATOM   3653  HG1 GLU    10      28.378 136.542   9.173  1.00  0.00      B   
ATOM   3654  HG2 GLU    10      28.042 137.221   7.528  1.00  0.00      B   
ATOM   3655  CD  GLU    10      27.309 138.411   9.166  1.00 72.93      B   
ATOM   3656  OE1 GLU    10      27.475 138.824  10.334  1.00 73.55      B   
ATOM   3657  OE2 GLU    10      26.322 138.731   8.470  1.00 73.65      B   
ATOM   3658  C   GLU    10      30.976 135.934   8.932  1.00 62.08      B   
ATOM   3659  O   GLU    10      30.919 134.786   8.485  1.00 64.04      B   
ATOM   3660  N   HIS    11      31.159 136.202  10.222  1.00 59.69      B   
ATOM   3661  HN  HIS    11      31.208 137.138  10.563  1.00  0.00      B   
ATOM   3662  CA  HIS    11      31.298 135.151  11.226  1.00 54.63      B   
ATOM   3663  HA  HIS    11      31.340 135.620  12.198  1.00  0.00      B   
ATOM   3664  ND1 HIS    11      28.592 135.762  12.394  1.00 56.93      B   
ATOM   3665  HD1 HIS    11      29.303 136.124  12.996  1.00  0.00      B   
ATOM   3666  NE2 HIS    11      26.681 135.431  11.482  1.00 56.85      B   
ATOM   3667  HE2 HIS    11      25.704 135.499  11.278  1.00  0.00      B   
ATOM   3668  CE1 HIS    11      27.319 136.114  12.417  1.00 56.27      B   
ATOM   3669  HE1 HIS    11      26.880 136.830  13.079  1.00  0.00      B   
ATOM   3670  CD2 HIS    11      27.577 134.614  10.837  1.00 57.24      B   
ATOM   3671  HD2 HIS    11      27.284 133.958  10.026  1.00  0.00      B   
ATOM   3672  CG  HIS    11      28.787 134.815  11.410  1.00 56.96      B   
ATOM   3673  CB  HIS    11      30.118 134.177  11.154  1.00 55.59      B   
ATOM   3674  HB1 HIS    11      30.270 133.379  11.911  1.00  0.00      B   
ATOM   3675  HB2 HIS    11      30.094 133.722  10.142  1.00  0.00      B   
ATOM   3676  C   HIS    11      32.606 134.361  11.110  1.00 50.13      B   
ATOM   3677  O   HIS    11      32.869 133.479  11.920  1.00 46.84      B   
ATOM   3678  N   ALA    12      33.422 134.685  10.110  1.00 45.44      B   
ATOM   3679  HN  ALA    12      33.208 135.411   9.462  1.00  0.00      B   
ATOM   3680  CA  ALA    12      34.687 133.987   9.907  1.00 42.48      B   
ATOM   3681  HA  ALA    12      34.470 132.945   9.725  1.00  0.00      B   
ATOM   3682  CB  ALA    12      35.437 134.591   8.721  1.00 43.49      B   
ATOM   3683  HB1 ALA    12      35.411 135.700   8.778  1.00  0.00      B   
ATOM   3684  HB2 ALA    12      34.959 134.274   7.770  1.00  0.00      B   
ATOM   3685  HB3 ALA    12      36.497 134.259   8.736  1.00  0.00      B   
ATOM   3686  C   ALA    12      35.560 134.023  11.158  1.00 40.56      B   
ATOM   3687  O   ALA    12      36.107 132.999  11.570  1.00 39.25      B   
ATOM   3688  N   LYS    13      35.686 135.197  11.768  1.00 37.58      B   
ATOM   3689  HN  LYS    13      35.239 136.023  11.433  1.00  0.00      B   
ATOM   3690  CA  LYS    13      36.494 135.339  12.971  1.00 38.28      B   
ATOM   3691  HA  LYS    13      37.502 135.030  12.739  1.00  0.00      B   
ATOM   3692  CB  LYS    13      36.476 136.789  13.447  1.00 41.13      B   
ATOM   3693  HB1 LYS    13      35.445 137.038  13.774  1.00  0.00      B   
ATOM   3694  HB2 LYS    13      36.750 137.442  12.591  1.00  0.00      B   
ATOM   3695  CG  LYS    13      37.424 137.081  14.593  1.00 45.75      B   
ATOM   3696  HG1 LYS    13      38.465 136.863  14.272  1.00  0.00      B   
ATOM   3697  HG2 LYS    13      37.169 136.427  15.454  1.00  0.00      B   
ATOM   3698  CD  LYS    13      37.326 138.541  15.024  1.00 52.19      B   
ATOM   3699  HD1 LYS    13      36.275 138.768  15.302  1.00  0.00      B   
ATOM   3700  HD2 LYS    13      37.621 139.192  14.173  1.00  0.00      B   
ATOM   3701  CE  LYS    13      38.232 138.834  16.213  1.00 57.28      B   
ATOM   3702  HE1 LYS    13      39.295 138.717  15.913  1.00  0.00      B   
ATOM   3703  HE2 LYS    13      37.992 138.141  17.047  1.00  0.00      B   
ATOM   3704  NZ  LYS    13      38.050 140.232  16.713  1.00 62.38      B   
ATOM   3705  HZ1 LYS    13      37.035 140.451  16.770  1.00  0.00      B   
ATOM   3706  HZ2 LYS    13      38.512 140.896  16.059  1.00  0.00      B   
ATOM   3707  HZ3 LYS    13      38.478 140.321  17.656  1.00  0.00      B   
ATOM   3708  C   LYS    13      35.970 134.422  14.080  1.00 37.89      B   
ATOM   3709  O   LYS    13      36.747 133.745  14.763  1.00 36.27      B   
ATOM   3710  N   ALA    14      34.653 134.401  14.260  1.00 36.73      B   
ATOM   3711  HN  ALA    14      34.028 134.953  13.713  1.00  0.00      B   
ATOM   3712  CA  ALA    14      34.048 133.552  15.284  1.00 37.13      B   
ATOM   3713  HA  ALA    14      34.535 133.763  16.225  1.00  0.00      B   
ATOM   3714  CB  ALA    14      32.548 133.829  15.387  1.00 37.43      B   
ATOM   3715  HB1 ALA    14      32.099 133.885  14.372  1.00  0.00      B   
ATOM   3716  HB2 ALA    14      32.376 134.797  15.904  1.00  0.00      B   
ATOM   3717  HB3 ALA    14      32.050 133.010  15.950  1.00  0.00      B   
ATOM   3718  C   ALA    14      34.290 132.083  14.951  1.00 37.05      B   
ATOM   3719  O   ALA    14      34.636 131.295  15.828  1.00 36.26      B   
ATOM   3720  N   PHE    15      34.102 131.720  13.686  1.00 37.22      B   
ATOM   3721  HN  PHE    15      33.815 132.367  12.983  1.00  0.00      B   
ATOM   3722  CA  PHE    15      34.307 130.343  13.250  1.00 38.54      B   
ATOM   3723  HA  PHE    15      33.627 129.713  13.804  1.00  0.00      B   
ATOM   3724  CB  PHE    15      34.052 130.202  11.747  1.00 40.89      B   
ATOM   3725  HB1 PHE    15      34.424 129.212  11.406  1.00  0.00      B   
ATOM   3726  HB2 PHE    15      34.584 131.016  11.210  1.00  0.00      B   
ATOM   3727  CG  PHE    15      32.601 130.289  11.357  1.00 43.89      B   
ATOM   3728  CD1 PHE    15      32.226 130.187  10.020  1.00 46.10      B   
ATOM   3729  HD1 PHE    15      32.984 130.051   9.263  1.00  0.00      B   
ATOM   3730  CD2 PHE    15      31.608 130.463  12.315  1.00 45.34      B   
ATOM   3731  HD2 PHE    15      31.882 130.543  13.356  1.00  0.00      B   
ATOM   3732  CE1 PHE    15      30.882 130.259   9.644  1.00 47.30      B   
ATOM   3733  HE1 PHE    15      30.606 130.179   8.603  1.00  0.00      B   
ATOM   3734  CE2 PHE    15      30.264 130.535  11.948  1.00 44.90      B   
ATOM   3735  HE2 PHE    15      29.505 130.670  12.704  1.00  0.00      B   
ATOM   3736  CZ  PHE    15      29.903 130.432  10.612  1.00 45.44      B   
ATOM   3737  HZ  PHE    15      28.863 130.488  10.326  1.00  0.00      B   
ATOM   3738  C   PHE    15      35.719 129.858  13.560  1.00 38.41      B   
ATOM   3739  O   PHE    15      35.902 128.745  14.051  1.00 36.84      B   
ATOM   3740  N   LEU    16      36.717 130.683  13.261  1.00 37.45      B   
ATOM   3741  HN  LEU    16      36.567 131.578  12.847  1.00  0.00      B   
ATOM   3742  CA  LEU    16      38.105 130.315  13.528  1.00 37.25      B   
ATOM   3743  HA  LEU    16      38.308 129.378  13.030  1.00  0.00      B   
ATOM   3744  CB  LEU    16      39.044 131.409  13.012  1.00 41.00      B   
ATOM   3745  HB1 LEU    16      38.763 132.348  13.532  1.00  0.00      B   
ATOM   3746  HB2 LEU    16      38.844 131.521  11.927  1.00  0.00      B   
ATOM   3747  CG  LEU    16      40.559 131.248  13.172  1.00 42.52      B   
ATOM   3748  HG  LEU    16      40.858 130.217  12.891  1.00  0.00      B   
ATOM   3749  CD1 LEU    16      41.264 132.252  12.272  1.00 43.73      B   
ATOM   3750 HD11 LEU    16      40.781 133.249  12.361  1.00  0.00      B   
ATOM   3751 HD12 LEU    16      41.201 131.920  11.214  1.00  0.00      B   
ATOM   3752 HD13 LEU    16      42.329 132.346  12.572  1.00  0.00      B   
ATOM   3753  CD2 LEU    16      40.968 131.457  14.629  1.00 46.89      B   
ATOM   3754 HD21 LEU    16      40.276 130.910  15.302  1.00  0.00      B   
ATOM   3755 HD22 LEU    16      40.928 132.538  14.882  1.00  0.00      B   
ATOM   3756 HD23 LEU    16      41.998 131.074  14.791  1.00  0.00      B   
ATOM   3757  C   LEU    16      38.296 130.106  15.028  1.00 35.65      B   
ATOM   3758  O   LEU    16      38.997 129.181  15.457  1.00 35.84      B   
ATOM   3759  N   GLY    17      37.672 130.969  15.824  1.00 31.93      B   
ATOM   3760  HN  GLY    17      37.119 131.722  15.476  1.00  0.00      B   
ATOM   3761  CA  GLY    17      37.776 130.846  17.267  1.00 30.22      B   
ATOM   3762  HA1 GLY    17      37.258 131.679  17.718  1.00  0.00      B   
ATOM   3763  HA2 GLY    17      38.822 130.868  17.536  1.00  0.00      B   
ATOM   3764  C   GLY    17      37.156 129.543  17.747  1.00 30.42      B   
ATOM   3765  O   GLY    17      37.722 128.857  18.610  1.00 29.02      B   
ATOM   3766  N   LEU    18      36.003 129.197  17.177  1.00 27.16      B   
ATOM   3767  HN  LEU    18      35.573 129.757  16.473  1.00  0.00      B   
ATOM   3768  CA  LEU    18      35.294 127.978  17.544  1.00 29.14      B   
ATOM   3769  HA  LEU    18      35.186 127.963  18.618  1.00  0.00      B   
ATOM   3770  CB  LEU    18      33.910 127.930  16.868  1.00 28.87      B   
ATOM   3771  HB1 LEU    18      33.495 126.910  17.006  1.00  0.00      B   
ATOM   3772  HB2 LEU    18      34.051 128.119  15.784  1.00  0.00      B   
ATOM   3773  CG  LEU    18      32.876 128.939  17.398  1.00 25.57      B   
ATOM   3774  HG  LEU    18      33.289 129.967  17.327  1.00  0.00      B   
ATOM   3775  CD1 LEU    18      31.608 128.846  16.582  1.00 28.25      B   
ATOM   3776 HD11 LEU    18      31.332 127.781  16.427  1.00  0.00      B   
ATOM   3777 HD12 LEU    18      31.762 129.321  15.589  1.00  0.00      B   
ATOM   3778 HD13 LEU    18      30.777 129.354  17.114  1.00  0.00      B   
ATOM   3779  CD2 LEU    18      32.559 128.658  18.872  1.00 25.52      B   
ATOM   3780 HD21 LEU    18      33.498 128.473  19.435  1.00  0.00      B   
ATOM   3781 HD22 LEU    18      31.914 127.758  18.955  1.00  0.00      B   
ATOM   3782 HD23 LEU    18      32.041 129.532  19.322  1.00  0.00      B   
ATOM   3783  C   LEU    18      36.112 126.751  17.173  1.00 30.03      B   
ATOM   3784  O   LEU    18      36.119 125.764  17.912  1.00 29.49      B   
ATOM   3785  N   ALA    19      36.809 126.812  16.038  1.00 30.01      B   
ATOM   3786  HN  ALA    19      36.790 127.611  15.442  1.00  0.00      B   
ATOM   3787  CA  ALA    19      37.648 125.695  15.603  1.00 32.02      B   
ATOM   3788  HA  ALA    19      37.034 124.807  15.572  1.00  0.00      B   
ATOM   3789  CB  ALA    19      38.250 125.978  14.214  1.00 33.64      B   
ATOM   3790  HB1 ALA    19      38.642 127.017  14.171  1.00  0.00      B   
ATOM   3791  HB2 ALA    19      37.469 125.862  13.432  1.00  0.00      B   
ATOM   3792  HB3 ALA    19      39.087 125.275  14.014  1.00  0.00      B   
ATOM   3793  C   ALA    19      38.765 125.468  16.622  1.00 32.33      B   
ATOM   3794  O   ALA    19      39.089 124.321  16.953  1.00 31.32      B   
ATOM   3795  N   LYS    20      39.356 126.556  17.112  1.00 32.07      B   
ATOM   3796  HN  LYS    20      39.100 127.475  16.825  1.00  0.00      B   
ATOM   3797  CA  LYS    20      40.421 126.461  18.108  1.00 32.61      B   
ATOM   3798  HA  LYS    20      41.163 125.769  17.739  1.00  0.00      B   
ATOM   3799  CB  LYS    20      41.054 127.831  18.359  1.00 35.74      B   
ATOM   3800  HB1 LYS    20      41.709 127.758  19.252  1.00  0.00      B   
ATOM   3801  HB2 LYS    20      40.243 128.562  18.566  1.00  0.00      B   
ATOM   3802  CG  LYS    20      41.882 128.346  17.195  1.00 42.01      B   
ATOM   3803  HG1 LYS    20      41.201 128.708  16.396  1.00  0.00      B   
ATOM   3804  HG2 LYS    20      42.500 127.515  16.792  1.00  0.00      B   
ATOM   3805  CD  LYS    20      42.795 129.482  17.626  1.00 48.07      B   
ATOM   3806  HD1 LYS    20      43.375 129.166  18.519  1.00  0.00      B   
ATOM   3807  HD2 LYS    20      42.178 130.366  17.893  1.00  0.00      B   
ATOM   3808  CE  LYS    20      43.758 129.861  16.510  1.00 53.02      B   
ATOM   3809  HE1 LYS    20      43.194 130.314  15.667  1.00  0.00      B   
ATOM   3810  HE2 LYS    20      44.304 128.957  16.164  1.00  0.00      B   
ATOM   3811  NZ  LYS    20      44.771 130.857  16.967  1.00 57.72      B   
ATOM   3812  HZ1 LYS    20      45.144 130.572  17.895  1.00  0.00      B   
ATOM   3813  HZ2 LYS    20      44.325 131.793  17.045  1.00  0.00      B   
ATOM   3814  HZ3 LYS    20      45.548 130.900  16.278  1.00  0.00      B   
ATOM   3815  C   LYS    20      39.891 125.899  19.423  1.00 32.35      B   
ATOM   3816  O   LYS    20      40.580 125.143  20.116  1.00 28.67      B   
ATOM   3817  N   CYS    21      38.665 126.265  19.773  1.00 30.40      B   
ATOM   3818  HN  CYS    21      38.106 126.884  19.226  1.00  0.00      B   
ATOM   3819  CA  CYS    21      38.080 125.761  21.000  1.00 29.62      B   
ATOM   3820  HA  CYS    21      38.784 125.931  21.801  1.00  0.00      B   
ATOM   3821  CB  CYS    21      36.752 126.471  21.299  1.00 30.85      B   
ATOM   3822  HB1 CYS    21      36.182 125.855  22.027  1.00  0.00      B   
ATOM   3823  HB2 CYS    21      36.166 126.530  20.358  1.00  0.00      B   
ATOM   3824  SG  CYS    21      36.975 128.127  21.966  1.00 28.94      B   
ATOM   3825  HG1 CYS    21      35.680 128.381  22.082  1.00  0.00      B   
ATOM   3826  C   CYS    21      37.864 124.262  20.892  1.00 30.32      B   
ATOM   3827  O   CYS    21      38.126 123.531  21.843  1.00 29.76      B   
ATOM   3828  N   GLU    22      37.394 123.793  19.739  1.00 29.28      B   
ATOM   3829  HN  GLU    22      37.176 124.377  18.960  1.00  0.00      B   
ATOM   3830  CA  GLU    22      37.178 122.359  19.582  1.00 30.55      B   
ATOM   3831  HA  GLU    22      36.569 122.023  20.409  1.00  0.00      B   
ATOM   3832  CB  GLU    22      36.485 122.046  18.253  1.00 30.79      B   
ATOM   3833  HB1 GLU    22      36.541 120.952  18.069  1.00  0.00      B   
ATOM   3834  HB2 GLU    22      37.021 122.576  17.438  1.00  0.00      B   
ATOM   3835  CG  GLU    22      35.020 122.471  18.235  1.00 35.49      B   
ATOM   3836  HG1 GLU    22      34.558 122.130  17.285  1.00  0.00      B   
ATOM   3837  HG2 GLU    22      34.967 123.579  18.290  1.00  0.00      B   
ATOM   3838  CD  GLU    22      34.218 121.890  19.400  1.00 38.48      B   
ATOM   3839  OE1 GLU    22      33.241 122.534  19.821  1.00 38.89      B   
ATOM   3840  OE2 GLU    22      34.555 120.788  19.896  1.00 41.18      B   
ATOM   3841  C   GLU    22      38.505 121.609  19.692  1.00 30.96      B   
ATOM   3842  O   GLU    22      38.541 120.484  20.197  1.00 28.20      B   
ATOM   3843  N   GLU    23      39.591 122.234  19.240  1.00 29.99      B   
ATOM   3844  HN  GLU    23      39.559 123.139  18.822  1.00  0.00      B   
ATOM   3845  CA  GLU    23      40.904 121.601  19.343  1.00 31.96      B   
ATOM   3846  HA  GLU    23      40.831 120.618  18.902  1.00  0.00      B   
ATOM   3847  CB  GLU    23      41.989 122.417  18.629  1.00 35.04      B   
ATOM   3848  HB1 GLU    23      42.971 121.942  18.833  1.00  0.00      B   
ATOM   3849  HB2 GLU    23      41.989 123.442  19.054  1.00  0.00      B   
ATOM   3850  CG  GLU    23      41.817 122.526  17.127  1.00 42.37      B   
ATOM   3851  HG1 GLU    23      40.900 123.113  16.908  1.00  0.00      B   
ATOM   3852  HG2 GLU    23      41.707 121.506  16.699  1.00  0.00      B   
ATOM   3853  CD  GLU    23      43.001 123.208  16.455  1.00 47.31      B   
ATOM   3854  OE1 GLU    23      43.712 123.987  17.134  1.00 48.68      B   
ATOM   3855  OE2 GLU    23      43.208 122.976  15.242  1.00 51.61      B   
ATOM   3856  C   GLU    23      41.271 121.485  20.817  1.00 31.42      B   
ATOM   3857  O   GLU    23      41.847 120.485  21.238  1.00 30.77      B   
ATOM   3858  N   GLU    24      40.960 122.516  21.596  1.00 29.40      B   
ATOM   3859  HN  GLU    24      40.520 123.340  21.249  1.00  0.00      B   
ATOM   3860  CA  GLU    24      41.257 122.487  23.025  1.00 28.89      B   
ATOM   3861  HA  GLU    24      42.308 122.268  23.142  1.00  0.00      B   
ATOM   3862  CB  GLU    24      40.919 123.830  23.690  1.00 30.23      B   
ATOM   3863  HB1 GLU    24      40.822 123.665  24.784  1.00  0.00      B   
ATOM   3864  HB2 GLU    24      39.946 124.184  23.291  1.00  0.00      B   
ATOM   3865  CG  GLU    24      41.961 124.922  23.459  1.00 34.44      B   
ATOM   3866  HG1 GLU    24      41.958 125.202  22.384  1.00  0.00      B   
ATOM   3867  HG2 GLU    24      42.963 124.528  23.730  1.00  0.00      B   
ATOM   3868  CD  GLU    24      41.696 126.175  24.284  1.00 38.21      B   
ATOM   3869  OE1 GLU    24      41.699 126.093  25.532  1.00 38.29      B   
ATOM   3870  OE2 GLU    24      41.480 127.248  23.684  1.00 42.48      B   
ATOM   3871  C   GLU    24      40.459 121.372  23.688  1.00 28.44      B   
ATOM   3872  O   GLU    24      40.945 120.715  24.619  1.00 28.20      B   
ATOM   3873  N   VAL    25      39.234 121.157  23.211  1.00 26.29      B   
ATOM   3874  HN  VAL    25      38.849 121.695  22.464  1.00  0.00      B   
ATOM   3875  CA  VAL    25      38.380 120.111  23.762  1.00 26.84      B   
ATOM   3876  HA  VAL    25      38.358 120.233  24.835  1.00  0.00      B   
ATOM   3877  CB  VAL    25      36.946 120.193  23.185  1.00 24.17      B   
ATOM   3878  HB  VAL    25      36.998 120.260  22.078  1.00  0.00      B   
ATOM   3879  CG1 VAL    25      36.143 118.967  23.577  1.00 29.12      B   
ATOM   3880 HG11 VAL    25      36.297 118.737  24.653  1.00  0.00      B   
ATOM   3881 HG12 VAL    25      36.471 118.092  22.976  1.00  0.00      B   
ATOM   3882 HG13 VAL    25      35.061 119.154  23.407  1.00  0.00      B   
ATOM   3883  CG2 VAL    25      36.249 121.449  23.710  1.00 27.02      B   
ATOM   3884 HG21 VAL    25      36.935 122.320  23.646  1.00  0.00      B   
ATOM   3885 HG22 VAL    25      35.958 121.304  24.772  1.00  0.00      B   
ATOM   3886 HG23 VAL    25      35.346 121.663  23.100  1.00  0.00      B   
ATOM   3887  C   VAL    25      38.982 118.731  23.476  1.00 25.36      B   
ATOM   3888  O   VAL    25      39.036 117.879  24.361  1.00 25.39      B   
ATOM   3889  N   ASP    26      39.445 118.512  22.250  1.00 28.24      B   
ATOM   3890  HN  ASP    26      39.404 119.195  21.525  1.00  0.00      B   
ATOM   3891  CA  ASP    26      40.049 117.221  21.912  1.00 30.67      B   
ATOM   3892  HA  ASP    26      39.304 116.455  22.067  1.00  0.00      B   
ATOM   3893  CB  ASP    26      40.532 117.201  20.457  1.00 32.49      B   
ATOM   3894  HB1 ASP    26      41.080 116.252  20.273  1.00  0.00      B   
ATOM   3895  HB2 ASP    26      41.220 118.057  20.294  1.00  0.00      B   
ATOM   3896  CG  ASP    26      39.396 117.300  19.458  1.00 33.66      B   
ATOM   3897  OD1 ASP    26      38.248 116.985  19.820  1.00 35.23      B   
ATOM   3898  OD2 ASP    26      39.660 117.685  18.300  1.00 38.77      B   
ATOM   3899  C   ASP    26      41.235 116.955  22.834  1.00 29.43      B   
ATOM   3900  O   ASP    26      41.412 115.842  23.327  1.00 30.21      B   
ATOM   3901  N   ALA    27      42.044 117.986  23.067  1.00 29.42      B   
ATOM   3902  HN  ALA    27      41.888 118.886  22.666  1.00  0.00      B   
ATOM   3903  CA  ALA    27      43.215 117.856  23.930  1.00 29.33      B   
ATOM   3904  HA  ALA    27      43.816 117.039  23.560  1.00  0.00      B   
ATOM   3905  CB  ALA    27      44.015 119.146  23.926  1.00 30.34      B   
ATOM   3906  HB1 ALA    27      43.335 120.017  24.032  1.00  0.00      B   
ATOM   3907  HB2 ALA    27      44.569 119.244  22.968  1.00  0.00      B   
ATOM   3908  HB3 ALA    27      44.731 119.149  24.775  1.00  0.00      B   
ATOM   3909  C   ALA    27      42.809 117.495  25.351  1.00 29.73      B   
ATOM   3910  O   ALA    27      43.458 116.674  26.005  1.00 29.17      B   
ATOM   3911  N   ILE    28      41.742 118.113  25.841  1.00 27.10      B   
ATOM   3912  HN  ILE    28      41.228 118.794  25.325  1.00  0.00      B   
ATOM   3913  CA  ILE    28      41.267 117.816  27.184  1.00 27.47      B   
ATOM   3914  HA  ILE    28      42.103 117.909  27.861  1.00  0.00      B   
ATOM   3915  CB  ILE    28      40.131 118.789  27.596  1.00 25.16      B   
ATOM   3916  HB  ILE    28      39.419 118.904  26.751  1.00  0.00      B   
ATOM   3917  CG2 ILE    28      39.392 118.260  28.806  1.00 27.33      B   
ATOM   3918 HG21 ILE    28      40.115 117.894  29.565  1.00  0.00      B   
ATOM   3919 HG22 ILE    28      38.734 117.416  28.507  1.00  0.00      B   
ATOM   3920 HG23 ILE    28      38.780 119.069  29.259  1.00  0.00      B   
ATOM   3921  CG1 ILE    28      40.722 120.173  27.883  1.00 25.63      B   
ATOM   3922 HG11 ILE    28      41.358 120.471  27.023  1.00  0.00      B   
ATOM   3923 HG12 ILE    28      41.356 120.105  28.793  1.00  0.00      B   
ATOM   3924  CD1 ILE    28      39.659 121.263  28.107  1.00 22.66      B   
ATOM   3925  HD1 ILE    28      38.861 120.886  28.781  1.00  0.00      B   
ATOM   3926  HD2 ILE    28      39.199 121.548  27.136  1.00  0.00      B   
ATOM   3927  HD3 ILE    28      40.126 122.156  28.575  1.00  0.00      B   
ATOM   3928  C   ILE    28      40.769 116.367  27.258  1.00 28.48      B   
ATOM   3929  O   ILE    28      41.052 115.651  28.227  1.00 28.46      B   
ATOM   3930  N   GLU    29      40.030 115.931  26.243  1.00 28.40      B   
ATOM   3931  HN  GLU    29      39.799 116.502  25.458  1.00  0.00      B   
ATOM   3932  CA  GLU    29      39.514 114.562  26.237  1.00 31.00      B   
ATOM   3933  HA  GLU    29      38.897 114.435  27.114  1.00  0.00      B   
ATOM   3934  CB  GLU    29      38.697 114.287  24.973  1.00 33.48      B   
ATOM   3935  HB1 GLU    29      38.551 113.189  24.884  1.00  0.00      B   
ATOM   3936  HB2 GLU    29      39.278 114.645  24.097  1.00  0.00      B   
ATOM   3937  CG  GLU    29      37.325 114.955  24.944  1.00 43.41      B   
ATOM   3938  HG1 GLU    29      36.799 114.653  24.013  1.00  0.00      B   
ATOM   3939  HG2 GLU    29      37.464 116.057  24.943  1.00  0.00      B   
ATOM   3940  CD  GLU    29      36.449 114.582  26.135  1.00 50.18      B   
ATOM   3941  OE1 GLU    29      36.570 113.449  26.650  1.00 54.25      B   
ATOM   3942  OE2 GLU    29      35.619 115.416  26.551  1.00 53.73      B   
ATOM   3943  C   GLU    29      40.657 113.558  26.335  1.00 30.81      B   
ATOM   3944  O   GLU    29      40.539 112.541  27.020  1.00 29.47      B   
ATOM   3945  N   ARG    30      41.752 113.854  25.644  1.00 30.91      B   
ATOM   3946  HN  ARG    30      41.813 114.676  25.084  1.00  0.00      B   
ATOM   3947  CA  ARG    30      42.939 113.003  25.655  1.00 33.77      B   
ATOM   3948  HA  ARG    30      42.649 112.010  25.341  1.00  0.00      B   
ATOM   3949  CB  ARG    30      43.989 113.584  24.705  1.00 38.08      B   
ATOM   3950  HB1 ARG    30      43.951 114.690  24.786  1.00  0.00      B   
ATOM   3951  HB2 ARG    30      43.718 113.288  23.670  1.00  0.00      B   
ATOM   3952  CG  ARG    30      45.423 113.141  24.963  1.00 43.25      B   
ATOM   3953  HG1 ARG    30      45.562 113.002  26.056  1.00  0.00      B   
ATOM   3954  HG2 ARG    30      46.112 113.938  24.612  1.00  0.00      B   
ATOM   3955  CD  ARG    30      45.777 111.842  24.257  1.00 48.29      B   
ATOM   3956  HD1 ARG    30      45.694 111.975  23.157  1.00  0.00      B   
ATOM   3957  HD2 ARG    30      45.100 111.030  24.597  1.00  0.00      B   
ATOM   3958  NE  ARG    30      47.153 111.440  24.561  1.00 53.25      B   
ATOM   3959  HE  ARG    30      47.670 111.999  25.208  1.00  0.00      B   
ATOM   3960  CZ  ARG    30      47.757 110.381  24.033  1.00 54.71      B   
ATOM   3961  NH1 ARG    30      47.111 109.613  23.168  1.00 56.87      B   
ATOM   3962 HH11 ARG    30      46.169 109.830  22.913  1.00  0.00      B   
ATOM   3963 HH12 ARG    30      47.565 108.816  22.771  1.00  0.00      B   
ATOM   3964  NH2 ARG    30      49.002 110.087  24.376  1.00 56.60      B   
ATOM   3965 HH21 ARG    30      49.489 110.662  25.033  1.00  0.00      B   
ATOM   3966 HH22 ARG    30      49.455 109.289  23.977  1.00  0.00      B   
ATOM   3967  C   ARG    30      43.497 112.931  27.078  1.00 34.41      B   
ATOM   3968  O   ARG    30      43.708 111.846  27.618  1.00 33.72      B   
ATOM   3969  N   GLU    31      43.732 114.090  27.683  1.00 33.26      B   
ATOM   3970  HN  GLU    31      43.561 114.967  27.241  1.00  0.00      B   
ATOM   3971  CA  GLU    31      44.262 114.142  29.044  1.00 35.65      B   
ATOM   3972  HA  GLU    31      45.200 113.608  29.059  1.00  0.00      B   
ATOM   3973  CB  GLU    31      44.468 115.592  29.480  1.00 38.78      B   
ATOM   3974  HB1 GLU    31      44.703 115.599  30.565  1.00  0.00      B   
ATOM   3975  HB2 GLU    31      43.519 116.145  29.314  1.00  0.00      B   
ATOM   3976  CG  GLU    31      45.578 116.322  28.749  1.00 45.11      B   
ATOM   3977  HG1 GLU    31      45.339 116.356  27.665  1.00  0.00      B   
ATOM   3978  HG2 GLU    31      46.533 115.772  28.893  1.00  0.00      B   
ATOM   3979  CD  GLU    31      45.755 117.744  29.252  1.00 51.05      B   
ATOM   3980  OE1 GLU    31      44.828 118.559  29.062  1.00 54.21      B   
ATOM   3981  OE2 GLU    31      46.813 118.048  29.845  1.00 55.28      B   
ATOM   3982  C   GLU    31      43.338 113.444  30.035  1.00 33.70      B   
ATOM   3983  O   GLU    31      43.802 112.719  30.917  1.00 33.15      B   
ATOM   3984  N   VAL    32      42.033 113.667  29.893  1.00 31.79      B   
ATOM   3985  HN  VAL    32      41.672 114.262  29.178  1.00  0.00      B   
ATOM   3986  CA  VAL    32      41.047 113.055  30.777  1.00 32.87      B   
ATOM   3987  HA  VAL    32      41.308 113.313  31.792  1.00  0.00      B   
ATOM   3988  CB  VAL    32      39.612 113.543  30.456  1.00 32.53      B   
ATOM   3989  HB  VAL    32      39.419 113.434  29.368  1.00  0.00      B   
ATOM   3990  CG1 VAL    32      38.597 112.730  31.233  1.00 33.62      B   
ATOM   3991 HG11 VAL    32      38.927 112.614  32.288  1.00  0.00      B   
ATOM   3992 HG12 VAL    32      38.495 111.720  30.780  1.00  0.00      B   
ATOM   3993 HG13 VAL    32      37.613 113.245  31.224  1.00  0.00      B   
ATOM   3994  CG2 VAL    32      39.470 115.007  30.805  1.00 33.28      B   
ATOM   3995 HG21 VAL    32      40.351 115.575  30.436  1.00  0.00      B   
ATOM   3996 HG22 VAL    32      39.405 115.129  31.908  1.00  0.00      B   
ATOM   3997 HG23 VAL    32      38.556 115.423  30.329  1.00  0.00      B   
ATOM   3998  C   VAL    32      41.062 111.526  30.671  1.00 32.89      B   
ATOM   3999  O   VAL    32      40.984 110.825  31.680  1.00 32.46      B   
ATOM   4000  N   GLU    33      41.152 111.011  29.449  1.00 32.22      B   
ATOM   4001  HN  GLU    33      41.210 111.574  28.628  1.00  0.00      B   
ATOM   4002  CA  GLU    33      41.170 109.566  29.259  1.00 32.64      B   
ATOM   4003  HA  GLU    33      40.355 109.142  29.826  1.00  0.00      B   
ATOM   4004  CB  GLU    33      41.022 109.221  27.776  1.00 34.51      B   
ATOM   4005  HB1 GLU    33      41.853 109.706  27.221  1.00  0.00      B   
ATOM   4006  HB2 GLU    33      40.058 109.637  27.416  1.00  0.00      B   
ATOM   4007  CG  GLU    33      41.046 107.723  27.463  1.00 37.13      B   
ATOM   4008  HG1 GLU    33      42.064 107.332  27.675  1.00  0.00      B   
ATOM   4009  HG2 GLU    33      40.817 107.581  26.387  1.00  0.00      B   
ATOM   4010  CD  GLU    33      40.047 106.911  28.275  1.00 39.08      B   
ATOM   4011  OE1 GLU    33      39.077 107.488  28.815  1.00 40.80      B   
ATOM   4012  OE2 GLU    33      40.222 105.675  28.359  1.00 40.03      B   
ATOM   4013  C   GLU    33      42.446 108.949  29.827  1.00 31.05      B   
ATOM   4014  O   GLU    33      42.403 107.886  30.441  1.00 28.76      B   
ATOM   4015  N   LEU    34      43.576 109.621  29.628  1.00 33.18      B   
ATOM   4016  HN  LEU    34      43.602 110.482  29.125  1.00  0.00      B   
ATOM   4017  CA  LEU    34      44.855 109.130  30.140  1.00 34.81      B   
ATOM   4018  HA  LEU    34      44.995 108.120  29.784  1.00  0.00      B   
ATOM   4019  CB  LEU    34      45.998 110.027  29.661  1.00 36.36      B   
ATOM   4020  HB1 LEU    34      46.710 110.157  30.502  1.00  0.00      B   
ATOM   4021  HB2 LEU    34      45.571 111.015  29.393  1.00  0.00      B   
ATOM   4022  CG  LEU    34      46.777 109.505  28.458  1.00 39.34      B   
ATOM   4023  HG  LEU    34      46.071 109.257  27.636  1.00  0.00      B   
ATOM   4024  CD1 LEU    34      47.750 110.566  27.990  1.00 40.64      B   
ATOM   4025 HD11 LEU    34      48.278 111.010  28.860  1.00  0.00      B   
ATOM   4026 HD12 LEU    34      47.202 111.373  27.458  1.00  0.00      B   
ATOM   4027 HD13 LEU    34      48.503 110.114  27.309  1.00  0.00      B   
ATOM   4028  CD2 LEU    34      47.509 108.219  28.852  1.00 36.74      B   
ATOM   4029 HD21 LEU    34      46.830 107.552  29.425  1.00  0.00      B   
ATOM   4030 HD22 LEU    34      48.386 108.463  29.488  1.00  0.00      B   
ATOM   4031 HD23 LEU    34      47.846 107.681  27.940  1.00  0.00      B   
ATOM   4032  C   LEU    34      44.841 109.092  31.662  1.00 33.91      B   
ATOM   4033  O   LEU    34      45.428 108.208  32.288  1.00 32.89      B   
ATOM   4034  N   TYR    35      44.171 110.081  32.247  1.00 33.83      B   
ATOM   4035  HN  TYR    35      43.729 110.797  31.713  1.00  0.00      B   
ATOM   4036  CA  TYR    35      44.029 110.196  33.689  1.00 32.25      B   
ATOM   4037  HA  TYR    35      45.012 110.156  34.135  1.00  0.00      B   
ATOM   4038  CB  TYR    35      43.342 111.526  34.008  1.00 33.87      B   
ATOM   4039  HB1 TYR    35      42.353 111.545  33.502  1.00  0.00      B   
ATOM   4040  HB2 TYR    35      43.980 112.354  33.634  1.00  0.00      B   
ATOM   4041  CG  TYR    35      43.083 111.808  35.470  1.00 36.38      B   
ATOM   4042  CD1 TYR    35      44.128 111.846  36.394  1.00 39.34      B   
ATOM   4043  HD1 TYR    35      45.131 111.606  36.073  1.00  0.00      B   
ATOM   4044  CD2 TYR    35      41.795 112.113  35.919  1.00 36.21      B   
ATOM   4045  HD2 TYR    35      40.971 112.079  35.222  1.00  0.00      B   
ATOM   4046  CE1 TYR    35      43.896 112.192  37.728  1.00 39.10      B   
ATOM   4047  HE1 TYR    35      44.715 112.219  38.432  1.00  0.00      B   
ATOM   4048  CE2 TYR    35      41.555 112.460  37.243  1.00 37.59      B   
ATOM   4049  HE2 TYR    35      40.553 112.698  37.570  1.00  0.00      B   
ATOM   4050  CZ  TYR    35      42.610 112.499  38.140  1.00 39.92      B   
ATOM   4051  OH  TYR    35      42.377 112.868  39.447  1.00 43.58      B   
ATOM   4052  HH  TYR    35      43.216 112.855  39.913  1.00  0.00      B   
ATOM   4053  C   TYR    35      43.190 109.028  34.186  1.00 31.58      B   
ATOM   4054  O   TYR    35      43.515 108.395  35.190  1.00 32.93      B   
ATOM   4055  N   ARG    36      42.113 108.730  33.471  1.00 30.65      B   
ATOM   4056  HN  ARG    36      41.858 109.236  32.650  1.00  0.00      B   
ATOM   4057  CA  ARG    36      41.240 107.633  33.856  1.00 30.63      B   
ATOM   4058  HA  ARG    36      40.974 107.765  34.894  1.00  0.00      B   
ATOM   4059  CB  ARG    36      39.982 107.617  32.981  1.00 30.87      B   
ATOM   4060  HB1 ARG    36      40.283 107.368  31.942  1.00  0.00      B   
ATOM   4061  HB2 ARG    36      39.536 108.633  32.993  1.00  0.00      B   
ATOM   4062  CG  ARG    36      38.914 106.619  33.424  1.00 31.94      B   
ATOM   4063  HG1 ARG    36      38.537 106.908  34.428  1.00  0.00      B   
ATOM   4064  HG2 ARG    36      39.364 105.606  33.486  1.00  0.00      B   
ATOM   4065  CD  ARG    36      37.752 106.593  32.440  1.00 36.28      B   
ATOM   4066  HD1 ARG    36      37.432 107.630  32.204  1.00  0.00      B   
ATOM   4067  HD2 ARG    36      36.903 106.020  32.873  1.00  0.00      B   
ATOM   4068  NE  ARG    36      38.140 105.946  31.191  1.00 39.41      B   
ATOM   4069  HE  ARG    36      38.320 106.529  30.398  1.00  0.00      B   
ATOM   4070  CZ  ARG    36      38.269 104.633  31.040  1.00 40.77      B   
ATOM   4071  NH1 ARG    36      38.030 103.822  32.065  1.00 41.44      B   
ATOM   4072 HH11 ARG    36      37.753 104.200  32.948  1.00  0.00      B   
ATOM   4073 HH12 ARG    36      38.127 102.832  31.953  1.00  0.00      B   
ATOM   4074  NH2 ARG    36      38.658 104.130  29.872  1.00 39.17      B   
ATOM   4075 HH21 ARG    36      38.854 104.741  29.105  1.00  0.00      B   
ATOM   4076 HH22 ARG    36      38.755 103.140  29.762  1.00  0.00      B   
ATOM   4077  C   ARG    36      41.977 106.300  33.722  1.00 29.31      B   
ATOM   4078  O   ARG    36      41.898 105.456  34.606  1.00 29.61      B   
ATOM   4079  N   LEU    37      42.702 106.115  32.627  1.00 28.32      B   
ATOM   4080  HN  LEU    37      42.792 106.804  31.912  1.00  0.00      B   
ATOM   4081  CA  LEU    37      43.419 104.850  32.424  1.00 29.71      B   
ATOM   4082  HA  LEU    37      42.709 104.042  32.518  1.00  0.00      B   
ATOM   4083  CB  LEU    37      44.073 104.826  31.043  1.00 28.12      B   
ATOM   4084  HB1 LEU    37      44.682 103.901  30.966  1.00  0.00      B   
ATOM   4085  HB2 LEU    37      44.744 105.706  30.964  1.00  0.00      B   
ATOM   4086  CG  LEU    37      43.105 104.858  29.857  1.00 29.00      B   
ATOM   4087  HG  LEU    37      42.378 105.687  29.989  1.00  0.00      B   
ATOM   4088  CD1 LEU    37      43.895 105.066  28.581  1.00 30.60      B   
ATOM   4089 HD11 LEU    37      44.789 104.407  28.573  1.00  0.00      B   
ATOM   4090 HD12 LEU    37      44.232 106.122  28.514  1.00  0.00      B   
ATOM   4091 HD13 LEU    37      43.264 104.819  27.702  1.00  0.00      B   
ATOM   4092  CD2 LEU    37      42.292 103.574  29.800  1.00 32.61      B   
ATOM   4093 HD21 LEU    37      41.923 103.309  30.815  1.00  0.00      B   
ATOM   4094 HD22 LEU    37      42.925 102.742  29.426  1.00  0.00      B   
ATOM   4095 HD23 LEU    37      41.416 103.710  29.129  1.00  0.00      B   
ATOM   4096  C   LEU    37      44.476 104.595  33.504  1.00 30.37      B   
ATOM   4097  O   LEU    37      44.700 103.448  33.913  1.00 28.67      B   
ATOM   4098  N   ASN    38      45.131 105.663  33.947  1.00 30.82      B   
ATOM   4099  HN  ASN    38      44.951 106.578  33.594  1.00  0.00      B   
ATOM   4100  CA  ASN    38      46.150 105.569  34.974  1.00 33.12      B   
ATOM   4101  HA  ASN    38      46.837 104.785  34.693  1.00  0.00      B   
ATOM   4102  CB  ASN    38      46.895 106.900  35.123  1.00 36.21      B   
ATOM   4103  HB1 ASN    38      47.212 107.020  36.181  1.00  0.00      B   
ATOM   4104  HB2 ASN    38      46.208 107.730  34.850  1.00  0.00      B   
ATOM   4105  CG  ASN    38      48.127 106.982  34.237  1.00 40.42      B   
ATOM   4106  OD1 ASN    38      49.065 106.198  34.389  1.00 41.59      B   
ATOM   4107  ND2 ASN    38      48.132 107.934  33.309  1.00 40.93      B   
ATOM   4108 HD21 ASN    38      48.917 108.033  32.698  1.00  0.00      B   
ATOM   4109 HD22 ASN    38      47.350 108.551  33.221  1.00  0.00      B   
ATOM   4110  C   ASN    38      45.520 105.185  36.303  1.00 32.16      B   
ATOM   4111  O   ASN    38      46.034 104.332  37.011  1.00 32.19      B   
ATOM   4112  N   LYS    39      44.401 105.819  36.636  1.00 32.22      B   
ATOM   4113  HN  LYS    39      43.986 106.512  36.053  1.00  0.00      B   
ATOM   4114  CA  LYS    39      43.715 105.531  37.886  1.00 32.88      B   
ATOM   4115  HA  LYS    39      44.440 105.563  38.685  1.00  0.00      B   
ATOM   4116  CB  LYS    39      42.605 106.562  38.125  1.00 35.99      B   
ATOM   4117  HB1 LYS    39      41.837 106.103  38.782  1.00  0.00      B   
ATOM   4118  HB2 LYS    39      42.142 106.811  37.148  1.00  0.00      B   
ATOM   4119  CG  LYS    39      43.079 107.857  38.774  1.00 39.33      B   
ATOM   4120  HG1 LYS    39      43.822 108.350  38.112  1.00  0.00      B   
ATOM   4121  HG2 LYS    39      43.563 107.626  39.747  1.00  0.00      B   
ATOM   4122  CD  LYS    39      41.905 108.804  39.007  1.00 44.21      B   
ATOM   4123  HD1 LYS    39      41.042 108.221  39.395  1.00  0.00      B   
ATOM   4124  HD2 LYS    39      41.618 109.270  38.041  1.00  0.00      B   
ATOM   4125  CE  LYS    39      42.250 109.903  40.006  1.00 46.98      B   
ATOM   4126  HE1 LYS    39      41.414 110.632  40.065  1.00  0.00      B   
ATOM   4127  HE2 LYS    39      43.183 110.416  39.689  1.00  0.00      B   
ATOM   4128  NZ  LYS    39      42.474 109.364  41.372  1.00 48.63      B   
ATOM   4129  HZ1 LYS    39      43.073 108.516  41.317  1.00  0.00      B   
ATOM   4130  HZ2 LYS    39      41.560 109.116  41.801  1.00  0.00      B   
ATOM   4131  HZ3 LYS    39      42.947 110.084  41.956  1.00  0.00      B   
ATOM   4132  C   LYS    39      43.112 104.123  37.924  1.00 32.58      B   
ATOM   4133  O   LYS    39      43.082 103.481  38.977  1.00 32.66      B   
ATOM   4134  N   MET    40      42.635 103.650  36.777  1.00 29.04      B   
ATOM   4135  HN  MET    40      42.680 104.170  35.928  1.00  0.00      B   
ATOM   4136  CA  MET    40      42.013 102.337  36.693  1.00 29.51      B   
ATOM   4137  HA  MET    40      41.423 102.186  37.585  1.00  0.00      B   
ATOM   4138  CB  MET    40      41.126 102.255  35.441  1.00 27.36      B   
ATOM   4139  HB1 MET    40      40.833 101.195  35.289  1.00  0.00      B   
ATOM   4140  HB2 MET    40      41.721 102.593  34.567  1.00  0.00      B   
ATOM   4141  CG  MET    40      39.851 103.104  35.516  1.00 27.76      B   
ATOM   4142  HG1 MET    40      39.380 103.109  34.510  1.00  0.00      B   
ATOM   4143  HG2 MET    40      40.143 104.144  35.770  1.00  0.00      B   
ATOM   4144  SD  MET    40      38.650 102.521  36.724  1.00 24.72      B   
ATOM   4145  CE  MET    40      38.045 101.098  35.895  1.00 30.03      B   
ATOM   4146  HE1 MET    40      38.875 100.499  35.463  1.00  0.00      B   
ATOM   4147  HE2 MET    40      37.369 101.395  35.065  1.00  0.00      B   
ATOM   4148  HE3 MET    40      37.486 100.450  36.603  1.00  0.00      B   
ATOM   4149  C   MET    40      42.966 101.143  36.711  1.00 29.59      B   
ATOM   4150  O   MET    40      42.581 100.059  37.150  1.00 31.04      B   
ATOM   4151  N   LYS    41      44.194 101.332  36.243  1.00 31.58      B   
ATOM   4152  HN  LYS    41      44.512 102.216  35.912  1.00  0.00      B   
ATOM   4153  CA  LYS    41      45.152 100.230  36.191  1.00 31.89      B   
ATOM   4154  HA  LYS    41      44.806  99.522  35.452  1.00  0.00      B   
ATOM   4155  CB  LYS    41      46.552 100.739  35.823  1.00 34.51      B   
ATOM   4156  HB1 LYS    41      46.896 101.445  36.609  1.00  0.00      B   
ATOM   4157  HB2 LYS    41      46.495 101.280  34.854  1.00  0.00      B   
ATOM   4158  CG  LYS    41      47.569  99.604  35.697  1.00 35.06      B   
ATOM   4159  HG1 LYS    41      47.170  98.849  34.987  1.00  0.00      B   
ATOM   4160  HG2 LYS    41      47.694  99.130  36.694  1.00  0.00      B   
ATOM   4161  CD  LYS    41      48.936 100.058  35.203  1.00 37.36      B   
ATOM   4162  HD1 LYS    41      49.356 100.810  35.906  1.00  0.00      B   
ATOM   4163  HD2 LYS    41      48.835 100.523  34.199  1.00  0.00      B   
ATOM   4164  CE  LYS    41      49.872  98.854  35.119  1.00 38.81      B   
ATOM   4165  HE1 LYS    41      49.456  98.113  34.404  1.00  0.00      B   
ATOM   4166  HE2 LYS    41      49.975  98.397  36.126  1.00  0.00      B   
ATOM   4167  NZ  LYS    41      51.240  99.206  34.649  1.00 43.98      B   
ATOM   4168  HZ1 LYS    41      51.568 100.061  35.142  1.00  0.00      B   
ATOM   4169  HZ2 LYS    41      51.220  99.384  33.624  1.00  0.00      B   
ATOM   4170  HZ3 LYS    41      51.890  98.419  34.851  1.00  0.00      B   
ATOM   4171  C   LYS    41      45.220  99.401  37.479  1.00 31.65      B   
ATOM   4172  O   LYS    41      45.085  98.180  37.434  1.00 29.31      B   
ATOM   4173  N   PRO    42      45.428 100.050  38.637  1.00 32.20      B   
ATOM   4174  CA  PRO    42      45.507  99.345  39.926  1.00 33.91      B   
ATOM   4175  HA  PRO    42      46.257  98.572  39.888  1.00  0.00      B   
ATOM   4176  CD  PRO    42      45.724 101.480  38.820  1.00 33.30      B   
ATOM   4177  HD1 PRO    42      44.783 102.062  38.914  1.00  0.00      B   
ATOM   4178  HD2 PRO    42      46.324 101.864  37.968  1.00  0.00      B   
ATOM   4179  CB  PRO    42      45.796 100.467  40.919  1.00 34.61      B   
ATOM   4180  HB1 PRO    42      46.433 100.108  41.754  1.00  0.00      B   
ATOM   4181  HB2 PRO    42      44.855 100.884  41.337  1.00  0.00      B   
ATOM   4182  CG  PRO    42      46.507 101.474  40.098  1.00 34.28      B   
ATOM   4183  HG1 PRO    42      46.493 102.472  40.585  1.00  0.00      B   
ATOM   4184  HG2 PRO    42      47.562 101.175  39.922  1.00  0.00      B   
ATOM   4185  C   PRO    42      44.222  98.617  40.286  1.00 33.88      B   
ATOM   4186  O   PRO    42      44.251  97.508  40.829  1.00 34.93      B   
ATOM   4187  N   VAL    43      43.090  99.252  39.991  1.00 31.88      B   
ATOM   4188  HN  VAL    43      43.082 100.146  39.550  1.00  0.00      B   
ATOM   4189  CA  VAL    43      41.788  98.675  40.297  1.00 32.03      B   
ATOM   4190  HA  VAL    43      41.808  98.330  41.319  1.00  0.00      B   
ATOM   4191  CB  VAL    43      40.668  99.719  40.106  1.00 32.14      B   
ATOM   4192  HB  VAL    43      40.643 100.042  39.043  1.00  0.00      B   
ATOM   4193  CG1 VAL    43      39.318  99.126  40.485  1.00 33.15      B   
ATOM   4194 HG11 VAL    43      39.401  98.566  41.441  1.00  0.00      B   
ATOM   4195 HG12 VAL    43      38.977  98.426  39.693  1.00  0.00      B   
ATOM   4196 HG13 VAL    43      38.572  99.939  40.613  1.00  0.00      B   
ATOM   4197  CG2 VAL    43      40.973 100.946  40.946  1.00 33.70      B   
ATOM   4198 HG21 VAL    43      42.041 101.231  40.832  1.00  0.00      B   
ATOM   4199 HG22 VAL    43      40.776 100.729  42.017  1.00  0.00      B   
ATOM   4200 HG23 VAL    43      40.342 101.798  40.614  1.00  0.00      B   
ATOM   4201  C   VAL    43      41.513  97.462  39.423  1.00 33.24      B   
ATOM   4202  O   VAL    43      40.934  96.471  39.890  1.00 31.70      B   
ATOM   4203  N   TYR    44      41.912  97.535  38.155  1.00 31.31      B   
ATOM   4204  HN  TYR    44      42.351  98.344  37.770  1.00  0.00      B   
ATOM   4205  CA  TYR    44      41.715  96.402  37.262  1.00 31.69      B   
ATOM   4206  HA  TYR    44      40.673  96.124  37.305  1.00  0.00      B   
ATOM   4207  CB  TYR    44      42.108  96.749  35.825  1.00 29.99      B   
ATOM   4208  HB1 TYR    44      42.331  95.811  35.274  1.00  0.00      B   
ATOM   4209  HB2 TYR    44      43.006  97.404  35.843  1.00  0.00      B   
ATOM   4210  CG  TYR    44      41.046  97.480  35.041  1.00 28.23      B   
ATOM   4211  CD1 TYR    44      39.708  97.077  35.092  1.00 30.06      B   
ATOM   4212  HD1 TYR    44      39.421  96.262  35.740  1.00  0.00      B   
ATOM   4213  CD2 TYR    44      41.388  98.539  34.196  1.00 28.62      B   
ATOM   4214  HD2 TYR    44      42.415  98.872  34.152  1.00  0.00      B   
ATOM   4215  CE1 TYR    44      38.735  97.716  34.313  1.00 28.39      B   
ATOM   4216  HE1 TYR    44      37.703  97.404  34.362  1.00  0.00      B   
ATOM   4217  CE2 TYR    44      40.435  99.172  33.414  1.00 27.47      B   
ATOM   4218  HE2 TYR    44      40.720  99.984  32.761  1.00  0.00      B   
ATOM   4219  CZ  TYR    44      39.116  98.758  33.475  1.00 29.83      B   
ATOM   4220  OH  TYR    44      38.184  99.375  32.674  1.00 29.29      B   
ATOM   4221  HH  TYR    44      38.631 100.061  32.174  1.00  0.00      B   
ATOM   4222  C   TYR    44      42.554  95.219  37.731  1.00 31.59      B   
ATOM   4223  O   TYR    44      42.090  94.082  37.706  1.00 30.64      B   
ATOM   4224  N   GLU    45      43.789  95.486  38.149  1.00 33.19      B   
ATOM   4225  HN  GLU    45      44.164  96.410  38.159  1.00  0.00      B   
ATOM   4226  CA  GLU    45      44.671  94.416  38.622  1.00 36.03      B   
ATOM   4227  HA  GLU    45      44.788  93.702  37.820  1.00  0.00      B   
ATOM   4228  CB  GLU    45      46.035  94.974  39.036  1.00 39.61      B   
ATOM   4229  HB1 GLU    45      46.683  94.125  39.341  1.00  0.00      B   
ATOM   4230  HB2 GLU    45      45.889  95.647  39.908  1.00  0.00      B   
ATOM   4231  CG  GLU    45      46.743  95.750  37.945  1.00 47.12      B   
ATOM   4232  HG1 GLU    45      46.138  96.645  37.688  1.00  0.00      B   
ATOM   4233  HG2 GLU    45      46.839  95.103  37.047  1.00  0.00      B   
ATOM   4234  CD  GLU    45      48.126  96.206  38.360  1.00 50.60      B   
ATOM   4235  OE1 GLU    45      48.261  96.745  39.483  1.00 54.14      B   
ATOM   4236  OE2 GLU    45      49.073  96.034  37.560  1.00 52.47      B   
ATOM   4237  C   GLU    45      44.033  93.717  39.810  1.00 36.18      B   
ATOM   4238  O   GLU    45      43.953  92.489  39.850  1.00 34.53      B   
ATOM   4239  N   LYS    46      43.575  94.513  40.772  1.00 36.34      B   
ATOM   4240  HN  LYS    46      43.655  95.505  40.714  1.00  0.00      B   
ATOM   4241  CA  LYS    46      42.927  93.998  41.974  1.00 37.53      B   
ATOM   4242  HA  LYS    46      43.612  93.325  42.468  1.00  0.00      B   
ATOM   4243  CB  LYS    46      42.561  95.164  42.895  1.00 40.34      B   
ATOM   4244  HB1 LYS    46      41.786  95.775  42.388  1.00  0.00      B   
ATOM   4245  HB2 LYS    46      43.469  95.786  43.042  1.00  0.00      B   
ATOM   4246  CG  LYS    46      42.030  94.768  44.267  1.00 44.55      B   
ATOM   4247  HG1 LYS    46      42.808  94.190  44.810  1.00  0.00      B   
ATOM   4248  HG2 LYS    46      41.130  94.127  44.143  1.00  0.00      B   
ATOM   4249  CD  LYS    46      41.659  96.009  45.083  1.00 49.41      B   
ATOM   4250  HD1 LYS    46      41.412  95.704  46.122  1.00  0.00      B   
ATOM   4251  HD2 LYS    46      40.766  96.491  44.628  1.00  0.00      B   
ATOM   4252  CE  LYS    46      42.811  97.016  45.115  1.00 53.39      B   
ATOM   4253  HE1 LYS    46      43.125  97.252  44.076  1.00  0.00      B   
ATOM   4254  HE2 LYS    46      43.662  96.584  45.684  1.00  0.00      B   
ATOM   4255  NZ  LYS    46      42.441  98.305  45.774  1.00 57.72      B   
ATOM   4256  HZ1 LYS    46      41.920  98.109  46.652  1.00  0.00      B   
ATOM   4257  HZ2 LYS    46      41.842  98.863  45.132  1.00  0.00      B   
ATOM   4258  HZ3 LYS    46      43.304  98.841  45.995  1.00  0.00      B   
ATOM   4259  C   LYS    46      41.668  93.225  41.595  1.00 36.11      B   
ATOM   4260  O   LYS    46      41.423  92.123  42.085  1.00 34.87      B   
ATOM   4261  N   ARG    47      40.875  93.820  40.714  1.00 34.17      B   
ATOM   4262  HN  ARG    47      41.099  94.712  40.330  1.00  0.00      B   
ATOM   4263  CA  ARG    47      39.630  93.228  40.242  1.00 32.79      B   
ATOM   4264  HA  ARG    47      38.996  93.045  41.097  1.00  0.00      B   
ATOM   4265  CB  ARG    47      38.945  94.182  39.258  1.00 31.21      B   
ATOM   4266  HB1 ARG    47      39.561  94.235  38.335  1.00  0.00      B   
ATOM   4267  HB2 ARG    47      38.903  95.191  39.720  1.00  0.00      B   
ATOM   4268  CG  ARG    47      37.538  93.777  38.869  1.00 31.56      B   
ATOM   4269  HG1 ARG    47      36.838  94.057  39.685  1.00  0.00      B   
ATOM   4270  HG2 ARG    47      37.501  92.676  38.727  1.00  0.00      B   
ATOM   4271  CD  ARG    47      37.101  94.467  37.571  1.00 31.78      B   
ATOM   4272  HD1 ARG    47      37.349  95.550  37.616  1.00  0.00      B   
ATOM   4273  HD2 ARG    47      36.009  94.331  37.419  1.00  0.00      B   
ATOM   4274  NE  ARG    47      37.791  93.896  36.415  1.00 29.57      B   
ATOM   4275  HE  ARG    47      38.518  93.233  36.591  1.00  0.00      B   
ATOM   4276  CZ  ARG    47      37.522  94.193  35.146  1.00 31.86      B   
ATOM   4277  NH1 ARG    47      36.574  95.075  34.850  1.00 31.88      B   
ATOM   4278 HH11 ARG    47      36.059  95.520  35.583  1.00  0.00      B   
ATOM   4279 HH12 ARG    47      36.376  95.295  33.894  1.00  0.00      B   
ATOM   4280  NH2 ARG    47      38.174  93.573  34.169  1.00 27.70      B   
ATOM   4281 HH21 ARG    47      38.865  92.884  34.389  1.00  0.00      B   
ATOM   4282 HH22 ARG    47      37.973  93.795  33.215  1.00  0.00      B   
ATOM   4283  C   ARG    47      39.840  91.887  39.544  1.00 32.72      B   
ATOM   4284  O   ARG    47      39.137  90.907  39.818  1.00 33.20      B   
ATOM   4285  N   ASP    48      40.795  91.850  38.621  1.00 32.85      B   
ATOM   4286  HN  ASP    48      41.363  92.640  38.403  1.00  0.00      B   
ATOM   4287  CA  ASP    48      41.059  90.632  37.871  1.00 33.11      B   
ATOM   4288  HA  ASP    48      40.128  90.290  37.444  1.00  0.00      B   
ATOM   4289  CB  ASP    48      42.085  90.909  36.769  1.00 33.60      B   
ATOM   4290  HB1 ASP    48      42.361  89.948  36.283  1.00  0.00      B   
ATOM   4291  HB2 ASP    48      42.991  91.362  37.224  1.00  0.00      B   
ATOM   4292  CG  ASP    48      41.550  91.862  35.695  1.00 31.56      B   
ATOM   4293  OD1 ASP    48      40.343  92.192  35.725  1.00 29.53      B   
ATOM   4294  OD2 ASP    48      42.338  92.274  34.821  1.00 31.63      B   
ATOM   4295  C   ASP    48      41.511  89.470  38.762  1.00 33.99      B   
ATOM   4296  O   ASP    48      41.215  88.307  38.465  1.00 35.48      B   
ATOM   4297  N   ALA    49      42.216  89.782  39.848  1.00 34.74      B   
ATOM   4298  HN  ALA    49      42.459  90.723  40.076  1.00  0.00      B   
ATOM   4299  CA  ALA    49      42.676  88.746  40.778  1.00 35.96      B   
ATOM   4300  HA  ALA    49      43.252  88.023  40.217  1.00  0.00      B   
ATOM   4301  CB  ALA    49      43.529  89.367  41.879  1.00 36.39      B   
ATOM   4302  HB1 ALA    49      43.044  90.288  42.264  1.00  0.00      B   
ATOM   4303  HB2 ALA    49      44.530  89.634  41.477  1.00  0.00      B   
ATOM   4304  HB3 ALA    49      43.643  88.649  42.719  1.00  0.00      B   
ATOM   4305  C   ALA    49      41.468  88.024  41.384  1.00 36.45      B   
ATOM   4306  O   ALA    49      41.497  86.809  41.587  1.00 38.47      B   
ATOM   4307  N   TYR    50      40.405  88.773  41.666  1.00 36.13      B   
ATOM   4308  HN  TYR    50      40.398  89.759  41.514  1.00  0.00      B   
ATOM   4309  CA  TYR    50      39.179  88.199  42.218  1.00 36.68      B   
ATOM   4310  HA  TYR    50      39.453  87.538  43.026  1.00  0.00      B   
ATOM   4311  CB  TYR    50      38.246  89.299  42.726  1.00 37.46      B   
ATOM   4312  HB1 TYR    50      37.248  88.858  42.937  1.00  0.00      B   
ATOM   4313  HB2 TYR    50      38.159  90.087  41.949  1.00  0.00      B   
ATOM   4314  CG  TYR    50      38.705  89.977  43.992  1.00 38.48      B   
ATOM   4315  CD1 TYR    50      38.873  91.358  44.040  1.00 40.12      B   
ATOM   4316  HD1 TYR    50      38.705  91.943  43.148  1.00  0.00      B   
ATOM   4317  CD2 TYR    50      38.937  89.244  45.159  1.00 39.55      B   
ATOM   4318  HD2 TYR    50      38.816  88.170  45.145  1.00  0.00      B   
ATOM   4319  CE1 TYR    50      39.255  91.999  45.215  1.00 40.62      B   
ATOM   4320  HE1 TYR    50      39.377  93.072  45.235  1.00  0.00      B   
ATOM   4321  CE2 TYR    50      39.323  89.874  46.338  1.00 38.76      B   
ATOM   4322  HE2 TYR    50      39.502  89.294  47.231  1.00  0.00      B   
ATOM   4323  CZ  TYR    50      39.476  91.251  46.359  1.00 41.33      B   
ATOM   4324  OH  TYR    50      39.823  91.891  47.526  1.00 43.31      B   
ATOM   4325  HH  TYR    50      39.936  91.224  48.208  1.00  0.00      B   
ATOM   4326  C   TYR    50      38.455  87.402  41.135  1.00 37.74      B   
ATOM   4327  O   TYR    50      37.893  86.334  41.400  1.00 37.51      B   
ATOM   4328  N   ILE    51      38.462  87.936  39.915  1.00 36.88      B   
ATOM   4329  HN  ILE    51      38.902  88.809  39.720  1.00  0.00      B   
ATOM   4330  CA  ILE    51      37.822  87.272  38.783  1.00 37.12      B   
ATOM   4331  HA  ILE    51      36.776  87.144  39.020  1.00  0.00      B   
ATOM   4332  CB  ILE    51      37.979  88.109  37.485  1.00 35.47      B   
ATOM   4333  HB  ILE    51      39.032  88.450  37.393  1.00  0.00      B   
ATOM   4334  CG2 ILE    51      37.609  87.273  36.268  1.00 34.72      B   
ATOM   4335 HG21 ILE    51      36.669  86.713  36.462  1.00  0.00      B   
ATOM   4336 HG22 ILE    51      38.418  86.544  36.050  1.00  0.00      B   
ATOM   4337 HG23 ILE    51      37.453  87.935  35.389  1.00  0.00      B   
ATOM   4338  CG1 ILE    51      37.104  89.362  37.560  1.00 33.78      B   
ATOM   4339 HG11 ILE    51      37.359  89.917  38.487  1.00  0.00      B   
ATOM   4340 HG12 ILE    51      36.040  89.047  37.611  1.00  0.00      B   
ATOM   4341  CD1 ILE    51      37.277  90.308  36.359  1.00 30.70      B   
ATOM   4342  HD1 ILE    51      37.279  89.728  35.412  1.00  0.00      B   
ATOM   4343  HD2 ILE    51      38.242  90.853  36.442  1.00  0.00      B   
ATOM   4344  HD3 ILE    51      36.438  91.036  36.328  1.00  0.00      B   
ATOM   4345  C   ILE    51      38.452  85.896  38.565  1.00 39.31      B   
ATOM   4346  O   ILE    51      37.755  84.924  38.271  1.00 39.02      B   
ATOM   4347  N   ASP    52      39.770  85.821  38.712  1.00 41.25      B   
ATOM   4348  HN  ASP    52      40.322  86.615  38.955  1.00  0.00      B   
ATOM   4349  CA  ASP    52      40.496  84.569  38.527  1.00 47.00      B   
ATOM   4350  HA  ASP    52      40.265  84.192  37.542  1.00  0.00      B   
ATOM   4351  CB  ASP    52      42.004  84.789  38.672  1.00 47.30      B   
ATOM   4352  HB1 ASP    52      42.516  83.804  38.651  1.00  0.00      B   
ATOM   4353  HB2 ASP    52      42.204  85.284  39.646  1.00  0.00      B   
ATOM   4354  CG  ASP    52      42.580  85.655  37.568  1.00 50.52      B   
ATOM   4355  OD1 ASP    52      42.114  85.537  36.411  1.00 51.10      B   
ATOM   4356  OD2 ASP    52      43.508  86.442  37.850  1.00 50.84      B   
ATOM   4357  C   ASP    52      40.053  83.484  39.504  1.00 49.34      B   
ATOM   4358  O   ASP    52      40.385  82.310  39.328  1.00 49.66      B   
ATOM   4359  N   GLU    53      39.308  83.879  40.531  1.00 50.58      B   
ATOM   4360  HN  GLU    53      39.048  84.833  40.661  1.00  0.00      B   
ATOM   4361  CA  GLU    53      38.824  82.940  41.535  1.00 52.67      B   
ATOM   4362  HA  GLU    53      39.483  82.085  41.542  1.00  0.00      B   
ATOM   4363  CB  GLU    53      38.797  83.605  42.915  1.00 55.21      B   
ATOM   4364  HB1 GLU    53      38.225  82.951  43.606  1.00  0.00      B   
ATOM   4365  HB2 GLU    53      38.270  84.579  42.823  1.00  0.00      B   
ATOM   4366  CG  GLU    53      40.163  83.861  43.525  1.00 61.84      B   
ATOM   4367  HG1 GLU    53      40.794  84.401  42.788  1.00  0.00      B   
ATOM   4368  HG2 GLU    53      40.639  82.886  43.768  1.00  0.00      B   
ATOM   4369  CD  GLU    53      40.083  84.692  44.796  1.00 66.28      B   
ATOM   4370  OE1 GLU    53      39.266  84.353  45.682  1.00 69.39      B   
ATOM   4371  OE2 GLU    53      40.840  85.681  44.911  1.00 69.02      B   
ATOM   4372  C   GLU    53      37.429  82.422  41.205  1.00 51.87      B   
ATOM   4373  O   GLU    53      36.910  81.547  41.899  1.00 53.14      B   
ATOM   4374  N   ILE    54      36.821  82.961  40.151  1.00 50.63      B   
ATOM   4375  HN  ILE    54      37.249  83.666  39.590  1.00  0.00      B   
ATOM   4376  CA  ILE    54      35.482  82.541  39.755  1.00 49.42      B   
ATOM   4377  HA  ILE    54      35.063  81.962  40.565  1.00  0.00      B   
ATOM   4378  CB  ILE    54      34.587  83.754  39.451  1.00 46.86      B   
ATOM   4379  HB  ILE    54      35.051  84.366  38.648  1.00  0.00      B   
ATOM   4380  CG2 ILE    54      33.213  83.287  39.002  1.00 47.37      B   
ATOM   4381 HG21 ILE    54      32.851  82.473  39.666  1.00  0.00      B   
ATOM   4382 HG22 ILE    54      33.266  82.900  37.962  1.00  0.00      B   
ATOM   4383 HG23 ILE    54      32.492  84.131  39.050  1.00  0.00      B   
ATOM   4384  CG1 ILE    54      34.462  84.629  40.699  1.00 48.22      B   
ATOM   4385 HG11 ILE    54      35.478  84.958  41.002  1.00  0.00      B   
ATOM   4386 HG12 ILE    54      34.023  84.017  41.515  1.00  0.00      B   
ATOM   4387  CD1 ILE    54      33.595  85.860  40.503  1.00 46.13      B   
ATOM   4388  HD1 ILE    54      32.664  85.589  39.962  1.00  0.00      B   
ATOM   4389  HD2 ILE    54      34.145  86.617  39.905  1.00  0.00      B   
ATOM   4390  HD3 ILE    54      33.321  86.290  41.489  1.00  0.00      B   
ATOM   4391  C   ILE    54      35.495  81.615  38.541  1.00 51.72      B   
ATOM   4392  O   ILE    54      35.815  82.031  37.428  1.00 49.27      B   
ATOM   4393  N   ALA    55      35.131  80.360  38.787  1.00 51.92      B   
ATOM   4394  HN  ALA    55      34.866  80.075  39.704  1.00  0.00      B   
ATOM   4395  CA  ALA    55      35.085  79.304  37.779  1.00 53.45      B   
ATOM   4396  HA  ALA    55      36.049  78.818  37.750  1.00  0.00      B   
ATOM   4397  CB  ALA    55      33.987  78.301  38.145  1.00 53.91      B   
ATOM   4398  HB1 ALA    55      33.063  78.839  38.448  1.00  0.00      B   
ATOM   4399  HB2 ALA    55      34.322  77.665  38.992  1.00  0.00      B   
ATOM   4400  HB3 ALA    55      33.752  77.661  37.267  1.00  0.00      B   
ATOM   4401  C   ALA    55      34.916  79.726  36.321  1.00 53.77      B   
ATOM   4402  O   ALA    55      35.886  80.074  35.640  1.00 55.15      B   
ATOM   4403  N   GLU    56      33.675  79.675  35.852  1.00 54.31      B   
ATOM   4404  HN  GLU    56      32.908  79.406  36.429  1.00  0.00      B   
ATOM   4405  CA  GLU    56      33.343  80.004  34.472  1.00 53.79      B   
ATOM   4406  HA  GLU    56      34.208  79.806  33.857  1.00  0.00      B   
ATOM   4407  CB  GLU    56      32.154  79.153  34.021  1.00 57.80      B   
ATOM   4408  HB1 GLU    56      31.972  79.354  32.945  1.00  0.00      B   
ATOM   4409  HB2 GLU    56      31.262  79.468  34.603  1.00  0.00      B   
ATOM   4410  CG  GLU    56      32.335  77.656  34.202  1.00 65.48      B   
ATOM   4411  HG1 GLU    56      32.565  77.443  35.267  1.00  0.00      B   
ATOM   4412  HG2 GLU    56      33.181  77.313  33.570  1.00  0.00      B   
ATOM   4413  CD  GLU    56      31.090  76.881  33.809  1.00 69.44      B   
ATOM   4414  OE1 GLU    56      30.031  77.102  34.435  1.00 72.29      B   
ATOM   4415  OE2 GLU    56      31.168  76.056  32.873  1.00 72.89      B   
ATOM   4416  C   GLU    56      33.000  81.473  34.257  1.00 49.61      B   
ATOM   4417  O   GLU    56      32.086  81.790  33.504  1.00 49.97      B   
ATOM   4418  N   PHE    57      33.731  82.369  34.902  1.00 45.50      B   
ATOM   4419  HN  PHE    57      34.487  82.120  35.501  1.00  0.00      B   
ATOM   4420  CA  PHE    57      33.448  83.791  34.757  1.00 42.53      B   
ATOM   4421  HA  PHE    57      32.467  83.981  35.167  1.00  0.00      B   
ATOM   4422  CB  PHE    57      34.497  84.620  35.488  1.00 41.31      B   
ATOM   4423  HB1 PHE    57      35.485  84.475  35.000  1.00  0.00      B   
ATOM   4424  HB2 PHE    57      34.545  84.299  36.551  1.00  0.00      B   
ATOM   4425  CG  PHE    57      34.207  86.094  35.478  1.00 41.66      B   
ATOM   4426  CD1 PHE    57      33.316  86.648  36.393  1.00 40.50      B   
ATOM   4427  HD1 PHE    57      32.825  86.010  37.113  1.00  0.00      B   
ATOM   4428  CD2 PHE    57      34.828  86.930  34.553  1.00 41.05      B   
ATOM   4429  HD2 PHE    57      35.519  86.513  33.835  1.00  0.00      B   
ATOM   4430  CE1 PHE    57      33.048  88.021  36.392  1.00 41.37      B   
ATOM   4431  HE1 PHE    57      32.356  88.439  37.108  1.00  0.00      B   
ATOM   4432  CE2 PHE    57      34.566  88.301  34.544  1.00 41.02      B   
ATOM   4433  HE2 PHE    57      35.054  88.939  33.821  1.00  0.00      B   
ATOM   4434  CZ  PHE    57      33.677  88.846  35.465  1.00 41.51      B   
ATOM   4435  HZ  PHE    57      33.475  89.907  35.460  1.00  0.00      B   
ATOM   4436  C   PHE    57      33.378  84.252  33.299  1.00 40.95      B   
ATOM   4437  O   PHE    57      32.330  84.698  32.836  1.00 39.68      B   
ATOM   4438  N   TRP    58      34.493  84.148  32.578  1.00 39.06      B   
ATOM   4439  HN  TRP    58      35.340  83.772  32.946  1.00  0.00      B   
ATOM   4440  CA  TRP    58      34.521  84.591  31.184  1.00 37.87      B   
ATOM   4441  HA  TRP    58      34.123  85.594  31.142  1.00  0.00      B   
ATOM   4442  CB  TRP    58      35.953  84.563  30.647  1.00 35.94      B   
ATOM   4443  HB1 TRP    58      35.935  84.773  29.556  1.00  0.00      B   
ATOM   4444  HB2 TRP    58      36.384  83.554  30.817  1.00  0.00      B   
ATOM   4445  CG  TRP    58      36.834  85.577  31.316  1.00 35.70      B   
ATOM   4446  CD2 TRP    58      36.708  87.007  31.245  1.00 35.32      B   
ATOM   4447  CD1 TRP    58      37.889  85.329  32.141  1.00 36.35      B   
ATOM   4448  HD1 TRP    58      38.250  84.345  32.403  1.00  0.00      B   
ATOM   4449  NE1 TRP    58      38.430  86.512  32.591  1.00 37.56      B   
ATOM   4450  HE1 TRP    58      39.193  86.593  33.195  1.00  0.00      B   
ATOM   4451  CE2 TRP    58      37.724  87.557  32.055  1.00 36.30      B   
ATOM   4452  CE3 TRP    58      35.835  87.874  30.574  1.00 35.44      B   
ATOM   4453  HE3 TRP    58      35.042  87.502  29.942  1.00  0.00      B   
ATOM   4454  CZ2 TRP    58      37.892  88.938  32.217  1.00 36.08      B   
ATOM   4455  HZ2 TRP    58      38.670  89.354  32.840  1.00  0.00      B   
ATOM   4456  CZ3 TRP    58      36.001  89.250  30.732  1.00 34.17      B   
ATOM   4457  HZ3 TRP    58      35.335  89.929  30.221  1.00  0.00      B   
ATOM   4458  CH2 TRP    58      37.024  89.768  31.547  1.00 33.94      B   
ATOM   4459  HH2 TRP    58      37.129  90.837  31.648  1.00  0.00      B   
ATOM   4460  C   TRP    58      33.583  83.801  30.277  1.00 39.34      B   
ATOM   4461  O   TRP    58      33.049  84.341  29.308  1.00 38.34      B   
ATOM   4462  N   LYS    59      33.367  82.530  30.593  1.00 40.20      B   
ATOM   4463  HN  LYS    59      33.805  82.084  31.369  1.00  0.00      B   
ATOM   4464  CA  LYS    59      32.457  81.718  29.795  1.00 41.67      B   
ATOM   4465  HA  LYS    59      32.813  81.717  28.776  1.00  0.00      B   
ATOM   4466  CB  LYS    59      32.401  80.292  30.340  1.00 43.01      B   
ATOM   4467  HB1 LYS    59      32.213  80.340  31.433  1.00  0.00      B   
ATOM   4468  HB2 LYS    59      33.385  79.809  30.166  1.00  0.00      B   
ATOM   4469  CG  LYS    59      31.325  79.433  29.705  1.00 46.44      B   
ATOM   4470  HG1 LYS    59      31.536  79.326  28.619  1.00  0.00      B   
ATOM   4471  HG2 LYS    59      30.339  79.929  29.832  1.00  0.00      B   
ATOM   4472  CD  LYS    59      31.277  78.053  30.343  1.00 49.89      B   
ATOM   4473  HD1 LYS    59      31.156  78.163  31.441  1.00  0.00      B   
ATOM   4474  HD2 LYS    59      32.231  77.523  30.138  1.00  0.00      B   
ATOM   4475  CE  LYS    59      30.123  77.232  29.793  1.00 52.69      B   
ATOM   4476  HE1 LYS    59      30.243  77.102  28.696  1.00  0.00      B   
ATOM   4477  HE2 LYS    59      29.161  77.743  30.013  1.00  0.00      B   
ATOM   4478  NZ  LYS    59      30.069  75.878  30.408  1.00 55.43      B   
ATOM   4479  HZ1 LYS    59      30.201  75.958  31.436  1.00  0.00      B   
ATOM   4480  HZ2 LYS    59      30.823  75.285  30.006  1.00  0.00      B   
ATOM   4481  HZ3 LYS    59      29.144  75.444  30.210  1.00  0.00      B   
ATOM   4482  C   LYS    59      31.076  82.352  29.892  1.00 41.77      B   
ATOM   4483  O   LYS    59      30.388  82.540  28.894  1.00 41.54      B   
ATOM   4484  N   ILE    60      30.691  82.700  31.114  1.00 41.32      B   
ATOM   4485  HN  ILE    60      31.277  82.564  31.909  1.00  0.00      B   
ATOM   4486  CA  ILE    60      29.392  83.304  31.380  1.00 40.14      B   
ATOM   4487  HA  ILE    60      28.636  82.712  30.885  1.00  0.00      B   
ATOM   4488  CB  ILE    60      29.133  83.348  32.906  1.00 40.86      B   
ATOM   4489  HB  ILE    60      29.933  83.942  33.398  1.00  0.00      B   
ATOM   4490  CG2 ILE    60      27.785  83.981  33.197  1.00 39.20      B   
ATOM   4491 HG21 ILE    60      27.014  83.569  32.512  1.00  0.00      B   
ATOM   4492 HG22 ILE    60      27.843  85.080  33.045  1.00  0.00      B   
ATOM   4493 HG23 ILE    60      27.483  83.763  34.243  1.00  0.00      B   
ATOM   4494  CG1 ILE    60      29.189  81.923  33.467  1.00 42.42      B   
ATOM   4495 HG11 ILE    60      30.193  81.501  33.250  1.00  0.00      B   
ATOM   4496 HG12 ILE    60      28.422  81.312  32.946  1.00  0.00      B   
ATOM   4497  CD1 ILE    60      28.944  81.828  34.955  1.00 46.54      B   
ATOM   4498  HD1 ILE    60      28.075  82.458  35.240  1.00  0.00      B   
ATOM   4499  HD2 ILE    60      29.838  82.184  35.509  1.00  0.00      B   
ATOM   4500  HD3 ILE    60      28.725  80.775  35.235  1.00  0.00      B   
ATOM   4501  C   ILE    60      29.253  84.710  30.795  1.00 39.48      B   
ATOM   4502  O   ILE    60      28.209  85.060  30.235  1.00 39.28      B   
ATOM   4503  N   VAL    61      30.303  85.513  30.934  1.00 38.02      B   
ATOM   4504  HN  VAL    61      31.138  85.221  31.393  1.00  0.00      B   
ATOM   4505  CA  VAL    61      30.293  86.877  30.418  1.00 36.77      B   
ATOM   4506  HA  VAL    61      29.424  87.380  30.815  1.00  0.00      B   
ATOM   4507  CB  VAL    61      31.582  87.625  30.833  1.00 37.57      B   
ATOM   4508  HB  VAL    61      32.467  87.006  30.571  1.00  0.00      B   
ATOM   4509  CG1 VAL    61      31.677  88.970  30.120  1.00 36.68      B   
ATOM   4510 HG11 VAL    61      30.696  89.490  30.155  1.00  0.00      B   
ATOM   4511 HG12 VAL    61      31.958  88.815  29.057  1.00  0.00      B   
ATOM   4512 HG13 VAL    61      32.436  89.609  30.618  1.00  0.00      B   
ATOM   4513  CG2 VAL    61      31.583  87.837  32.347  1.00 38.30      B   
ATOM   4514 HG21 VAL    61      31.277  86.903  32.863  1.00  0.00      B   
ATOM   4515 HG22 VAL    61      30.867  88.642  32.616  1.00  0.00      B   
ATOM   4516 HG23 VAL    61      32.604  88.114  32.688  1.00  0.00      B   
ATOM   4517  C   VAL    61      30.158  86.916  28.892  1.00 38.36      B   
ATOM   4518  O   VAL    61      29.287  87.603  28.356  1.00 37.50      B   
ATOM   4519  N   LEU    62      31.010  86.164  28.201  1.00 37.76      B   
ATOM   4520  HN  LEU    62      31.697  85.595  28.647  1.00  0.00      B   
ATOM   4521  CA  LEU    62      30.992  86.127  26.742  1.00 39.12      B   
ATOM   4522  HA  LEU    62      31.058  87.141  26.378  1.00  0.00      B   
ATOM   4523  CB  LEU    62      32.169  85.295  26.226  1.00 38.36      B   
ATOM   4524  HB1 LEU    62      32.081  85.199  25.123  1.00  0.00      B   
ATOM   4525  HB2 LEU    62      32.117  84.283  26.680  1.00  0.00      B   
ATOM   4526  CG  LEU    62      33.528  85.915  26.560  1.00 36.01      B   
ATOM   4527  HG  LEU    62      33.558  86.172  27.641  1.00  0.00      B   
ATOM   4528  CD1 LEU    62      34.652  84.952  26.244  1.00 36.80      B   
ATOM   4529 HD11 LEU    62      34.486  84.485  25.249  1.00  0.00      B   
ATOM   4530 HD12 LEU    62      34.689  84.149  27.011  1.00  0.00      B   
ATOM   4531 HD13 LEU    62      35.620  85.495  26.224  1.00  0.00      B   
ATOM   4532  CD2 LEU    62      33.685  87.209  25.784  1.00 36.43      B   
ATOM   4533 HD21 LEU    62      32.751  87.807  25.846  1.00  0.00      B   
ATOM   4534 HD22 LEU    62      33.893  86.986  24.715  1.00  0.00      B   
ATOM   4535 HD23 LEU    62      34.519  87.806  26.211  1.00  0.00      B   
ATOM   4536  C   LEU    62      29.684  85.590  26.178  1.00 41.51      B   
ATOM   4537  O   LEU    62      29.315  85.917  25.051  1.00 42.31      B   
ATOM   4538  N   SER    63      28.982  84.770  26.954  1.00 43.29      B   
ATOM   4539  HN  SER    63      29.290  84.495  27.862  1.00  0.00      B   
ATOM   4540  CA  SER    63      27.705  84.224  26.507  1.00 44.96      B   
ATOM   4541  HA  SER    63      27.727  84.160  25.430  1.00  0.00      B   
ATOM   4542  CB  SER    63      27.464  82.840  27.118  1.00 46.08      B   
ATOM   4543  HB1 SER    63      26.416  82.527  26.926  1.00  0.00      B   
ATOM   4544  HB2 SER    63      27.642  82.883  28.214  1.00  0.00      B   
ATOM   4545  OG  SER    63      28.334  81.868  26.558  1.00 47.55      B   
ATOM   4546  HG1 SER    63      28.119  81.039  26.992  1.00  0.00      B   
ATOM   4547  C   SER    63      26.570  85.168  26.898  1.00 46.50      B   
ATOM   4548  O   SER    63      25.443  85.033  26.420  1.00 47.13      B   
ATOM   4549  N   GLN    64      26.878  86.132  27.759  1.00 47.53      B   
ATOM   4550  HN  GLN    64      27.797  86.236  28.131  1.00  0.00      B   
ATOM   4551  CA  GLN    64      25.889  87.101  28.216  1.00 48.13      B   
ATOM   4552  HA  GLN    64      24.915  86.637  28.164  1.00  0.00      B   
ATOM   4553  CB  GLN    64      26.199  87.534  29.650  1.00 48.49      B   
ATOM   4554  HB1 GLN    64      27.118  88.158  29.635  1.00  0.00      B   
ATOM   4555  HB2 GLN    64      26.392  86.624  30.256  1.00  0.00      B   
ATOM   4556  CG  GLN    64      25.087  88.334  30.326  1.00 49.72      B   
ATOM   4557  HG1 GLN    64      24.906  89.263  29.745  1.00  0.00      B   
ATOM   4558  HG2 GLN    64      25.411  88.605  31.354  1.00  0.00      B   
ATOM   4559  CD  GLN    64      23.781  87.561  30.419  1.00 50.53      B   
ATOM   4560  OE1 GLN    64      23.778  86.332  30.514  1.00 52.84      B   
ATOM   4561  NE2 GLN    64      22.666  88.279  30.415  1.00 50.13      B   
ATOM   4562 HE21 GLN    64      21.778  87.823  30.475  1.00  0.00      B   
ATOM   4563 HE22 GLN    64      22.713  89.275  30.353  1.00  0.00      B   
ATOM   4564  C   GLN    64      25.864  88.327  27.310  1.00 48.84      B   
ATOM   4565  O   GLN    64      24.823  88.961  27.141  1.00 48.12      B   
ATOM   4566  N   HIS    65      27.015  88.661  26.731  1.00 47.90      B   
ATOM   4567  HN  HIS    65      27.856  88.145  26.876  1.00  0.00      B   
ATOM   4568  CA  HIS    65      27.107  89.812  25.843  1.00 47.22      B   
ATOM   4569  HA  HIS    65      26.735  90.674  26.377  1.00  0.00      B   
ATOM   4570  ND1 HIS    65      29.060  92.515  25.331  1.00 42.41      B   
ATOM   4571  HD1 HIS    65      29.216  92.606  26.314  1.00  0.00      B   
ATOM   4572  NE2 HIS    65      28.857  93.010  23.256  1.00 41.03      B   
ATOM   4573  HE2 HIS    65      28.833  93.534  22.405  1.00  0.00      B   
ATOM   4574  CE1 HIS    65      29.120  93.501  24.453  1.00 41.63      B   
ATOM   4575  HE1 HIS    65      29.343  94.524  24.675  1.00  0.00      B   
ATOM   4576  CD2 HIS    65      28.622  91.660  23.369  1.00 41.27      B   
ATOM   4577  HD2 HIS    65      28.385  91.038  22.514  1.00  0.00      B   
ATOM   4578  CG  HIS    65      28.747  91.342  24.679  1.00 43.32      B   
ATOM   4579  CB  HIS    65      28.550  90.046  25.399  1.00 44.83      B   
ATOM   4580  HB1 HIS    65      28.854  89.220  24.721  1.00  0.00      B   
ATOM   4581  HB2 HIS    65      29.205  90.043  26.296  1.00  0.00      B   
ATOM   4582  C   HIS    65      26.237  89.577  24.614  1.00 48.53      B   
ATOM   4583  O   HIS    65      26.284  88.513  23.996  1.00 49.26      B   
ATOM   4584  N   VAL    66      25.452  90.580  24.254  1.00 49.33      B   
ATOM   4585  HN  VAL    66      25.438  91.450  24.740  1.00  0.00      B   
ATOM   4586  CA  VAL    66      24.558  90.461  23.114  1.00 51.19      B   
ATOM   4587  HA  VAL    66      24.035  89.519  23.196  1.00  0.00      B   
ATOM   4588  CB  VAL    66      23.547  91.642  23.091  1.00 52.49      B   
ATOM   4589  HB  VAL    66      22.938  91.625  24.020  1.00  0.00      B   
ATOM   4590  CG1 VAL    66      24.289  92.973  22.994  1.00 54.32      B   
ATOM   4591 HG11 VAL    66      25.091  92.910  22.229  1.00  0.00      B   
ATOM   4592 HG12 VAL    66      24.752  93.220  23.973  1.00  0.00      B   
ATOM   4593 HG13 VAL    66      23.583  93.779  22.701  1.00  0.00      B   
ATOM   4594  CG2 VAL    66      22.571  91.469  21.936  1.00 53.91      B   
ATOM   4595 HG21 VAL    66      22.210  90.419  21.895  1.00  0.00      B   
ATOM   4596 HG22 VAL    66      23.074  91.708  20.975  1.00  0.00      B   
ATOM   4597 HG23 VAL    66      21.696  92.139  22.077  1.00  0.00      B   
ATOM   4598  C   VAL    66      25.247  90.348  21.751  1.00 49.38      B   
ATOM   4599  O   VAL    66      25.277  89.272  21.149  1.00 50.99      B   
ATOM   4600  N   SER    67      25.819  91.446  21.270  1.00 47.88      B   
ATOM   4601  HN  SER    67      25.843  92.303  21.778  1.00  0.00      B   
ATOM   4602  CA  SER    67      26.450  91.451  19.957  1.00 45.82      B   
ATOM   4603  HA  SER    67      25.779  90.976  19.258  1.00  0.00      B   
ATOM   4604  CB  SER    67      26.743  92.895  19.526  1.00 44.97      B   
ATOM   4605  HB1 SER    67      25.800  93.482  19.542  1.00  0.00      B   
ATOM   4606  HB2 SER    67      27.161  92.895  18.498  1.00  0.00      B   
ATOM   4607  OG  SER    67      27.671  93.518  20.385  1.00 46.77      B   
ATOM   4608  HG1 SER    67      27.792  94.407  20.044  1.00  0.00      B   
ATOM   4609  C   SER    67      27.701  90.589  19.768  1.00 44.43      B   
ATOM   4610  O   SER    67      28.052  90.264  18.635  1.00 44.23      B   
ATOM   4611  N   PHE    68      28.372  90.204  20.850  1.00 42.47      B   
ATOM   4612  HN  PHE    68      28.097  90.448  21.776  1.00  0.00      B   
ATOM   4613  CA  PHE    68      29.574  89.381  20.707  1.00 41.08      B   
ATOM   4614  HA  PHE    68      30.319  89.968  20.191  1.00  0.00      B   
ATOM   4615  CB  PHE    68      30.103  88.938  22.074  1.00 38.82      B   
ATOM   4616  HB1 PHE    68      29.285  88.448  22.643  1.00  0.00      B   
ATOM   4617  HB2 PHE    68      30.476  89.825  22.629  1.00  0.00      B   
ATOM   4618  CG  PHE    68      31.236  87.956  21.986  1.00 35.47      B   
ATOM   4619  CD1 PHE    68      32.495  88.361  21.558  1.00 35.09      B   
ATOM   4620  HD1 PHE    68      32.671  89.402  21.326  1.00  0.00      B   
ATOM   4621  CD2 PHE    68      31.031  86.614  22.284  1.00 35.80      B   
ATOM   4622  HD2 PHE    68      30.059  86.287  22.622  1.00  0.00      B   
ATOM   4623  CE1 PHE    68      33.532  87.442  21.426  1.00 34.19      B   
ATOM   4624  HE1 PHE    68      34.506  87.768  21.092  1.00  0.00      B   
ATOM   4625  CE2 PHE    68      32.062  85.684  22.154  1.00 33.33      B   
ATOM   4626  HE2 PHE    68      31.885  84.645  22.389  1.00  0.00      B   
ATOM   4627  CZ  PHE    68      33.311  86.096  21.725  1.00 33.83      B   
ATOM   4628  HZ  PHE    68      34.112  85.378  21.622  1.00  0.00      B   
ATOM   4629  C   PHE    68      29.325  88.140  19.848  1.00 41.69      B   
ATOM   4630  O   PHE    68      30.045  87.886  18.882  1.00 39.41      B   
ATOM   4631  N   ALA    69      28.297  87.374  20.202  1.00 42.54      B   
ATOM   4632  HN  ALA    69      27.714  87.598  20.979  1.00  0.00      B   
ATOM   4633  CA  ALA    69      27.958  86.154  19.476  1.00 44.70      B   
ATOM   4634  HA  ALA    69      28.790  85.471  19.554  1.00  0.00      B   
ATOM   4635  CB  ALA    69      26.701  85.535  20.072  1.00 45.65      B   
ATOM   4636  HB1 ALA    69      25.936  86.319  20.247  1.00  0.00      B   
ATOM   4637  HB2 ALA    69      26.941  85.050  21.042  1.00  0.00      B   
ATOM   4638  HB3 ALA    69      26.282  84.781  19.371  1.00  0.00      B   
ATOM   4639  C   ALA    69      27.773  86.357  17.971  1.00 46.00      B   
ATOM   4640  O   ALA    69      28.014  85.438  17.186  1.00 46.72      B   
ATOM   4641  N   ASN    70      27.350  87.553  17.568  1.00 47.18      B   
ATOM   4642  HN  ASN    70      27.163  88.298  18.203  1.00  0.00      B   
ATOM   4643  CA  ASN    70      27.136  87.833  16.154  1.00 48.15      B   
ATOM   4644  HA  ASN    70      26.576  87.011  15.733  1.00  0.00      B   
ATOM   4645  CB  ASN    70      26.371  89.146  15.968  1.00 50.56      B   
ATOM   4646  HB1 ASN    70      26.317  89.382  14.884  1.00  0.00      B   
ATOM   4647  HB2 ASN    70      26.917  89.959  16.492  1.00  0.00      B   
ATOM   4648  CG  ASN    70      24.960  89.083  16.518  1.00 52.51      B   
ATOM   4649  OD1 ASN    70      24.277  88.067  16.391  1.00 54.81      B   
ATOM   4650  ND2 ASN    70      24.508  90.177  17.121  1.00 53.40      B   
ATOM   4651 HD21 ASN    70      25.093  90.986  17.193  1.00  0.00      B   
ATOM   4652 HD22 ASN    70      23.584  90.193  17.503  1.00  0.00      B   
ATOM   4653  C   ASN    70      28.427  87.896  15.349  1.00 47.96      B   
ATOM   4654  O   ASN    70      28.413  87.679  14.140  1.00 47.14      B   
ATOM   4655  N   TYR    71      29.542  88.192  16.011  1.00 46.42      B   
ATOM   4656  HN  TYR    71      29.553  88.363  16.993  1.00  0.00      B   
ATOM   4657  CA  TYR    71      30.823  88.281  15.318  1.00 45.10      B   
ATOM   4658  HA  TYR    71      30.648  88.715  14.345  1.00  0.00      B   
ATOM   4659  CB  TYR    71      31.806  89.140  16.116  1.00 44.57      B   
ATOM   4660  HB1 TYR    71      32.823  89.031  15.682  1.00  0.00      B   
ATOM   4661  HB2 TYR    71      31.805  88.806  17.176  1.00  0.00      B   
ATOM   4662  CG  TYR    71      31.478  90.611  16.114  1.00 43.86      B   
ATOM   4663  CD1 TYR    71      30.544  91.142  17.002  1.00 42.36      B   
ATOM   4664  HD1 TYR    71      30.057  90.491  17.714  1.00  0.00      B   
ATOM   4665  CD2 TYR    71      32.092  91.473  15.207  1.00 44.08      B   
ATOM   4666  HD2 TYR    71      32.820  91.080  14.512  1.00  0.00      B   
ATOM   4667  CE1 TYR    71      30.227  92.502  16.984  1.00 44.28      B   
ATOM   4668  HE1 TYR    71      29.502  92.901  17.678  1.00  0.00      B   
ATOM   4669  CE2 TYR    71      31.784  92.828  15.179  1.00 46.33      B   
ATOM   4670  HE2 TYR    71      32.269  93.482  14.468  1.00  0.00      B   
ATOM   4671  CZ  TYR    71      30.851  93.336  16.069  1.00 45.22      B   
ATOM   4672  OH  TYR    71      30.543  94.676  16.024  1.00 46.88      B   
ATOM   4673  HH  TYR    71      31.073  95.079  15.333  1.00  0.00      B   
ATOM   4674  C   TYR    71      31.488  86.941  15.008  1.00 45.74      B   
ATOM   4675  O   TYR    71      32.341  86.870  14.124  1.00 46.07      B   
ATOM   4676  N   ILE    72      31.102  85.885  15.720  1.00 45.73      B   
ATOM   4677  HN  ILE    72      30.389  85.938  16.415  1.00  0.00      B   
ATOM   4678  CA  ILE    72      31.716  84.576  15.511  1.00 47.51      B   
ATOM   4679  HA  ILE    72      32.415  84.662  14.692  1.00  0.00      B   
ATOM   4680  CB  ILE    72      32.440  84.109  16.785  1.00 47.91      B   
ATOM   4681  HB  ILE    72      32.896  83.112  16.608  1.00  0.00      B   
ATOM   4682  CG2 ILE    72      33.525  85.108  17.156  1.00 47.76      B   
ATOM   4683 HG21 ILE    72      33.133  86.144  17.077  1.00  0.00      B   
ATOM   4684 HG22 ILE    72      34.389  85.002  16.465  1.00  0.00      B   
ATOM   4685 HG23 ILE    72      33.858  84.934  18.201  1.00  0.00      B   
ATOM   4686  CG1 ILE    72      31.429  83.964  17.923  1.00 49.13      B   
ATOM   4687 HG11 ILE    72      30.627  83.270  17.593  1.00  0.00      B   
ATOM   4688 HG12 ILE    72      30.984  84.961  18.126  1.00  0.00      B   
ATOM   4689  CD1 ILE    72      32.018  83.434  19.209  1.00 50.21      B   
ATOM   4690  HD1 ILE    72      32.976  83.951  19.431  1.00  0.00      B   
ATOM   4691  HD2 ILE    72      32.216  82.344  19.114  1.00  0.00      B   
ATOM   4692  HD3 ILE    72      31.314  83.614  20.050  1.00  0.00      B   
ATOM   4693  C   ILE    72      30.748  83.476  15.093  1.00 48.80      B   
ATOM   4694  O   ILE    72      29.534  83.673  15.062  1.00 49.73      B   
ATOM   4695  N   ARG    73      31.299  82.310  14.777  1.00 49.38      B   
ATOM   4696  HN  ARG    73      32.283  82.157  14.809  1.00  0.00      B   
ATOM   4697  CA  ARG    73      30.480  81.183  14.361  1.00 51.53      B   
ATOM   4698  HA  ARG    73      29.594  81.571  13.879  1.00  0.00      B   
ATOM   4699  CB  ARG    73      31.258  80.281  13.399  1.00 52.84      B   
ATOM   4700  HB1 ARG    73      30.697  79.332  13.267  1.00  0.00      B   
ATOM   4701  HB2 ARG    73      32.249  80.055  13.846  1.00  0.00      B   
ATOM   4702  CG  ARG    73      31.473  80.918  12.028  1.00 56.78      B   
ATOM   4703  HG1 ARG    73      32.301  81.654  12.099  1.00  0.00      B   
ATOM   4704  HG2 ARG    73      30.544  81.449  11.727  1.00  0.00      B   
ATOM   4705  CD  ARG    73      31.820  79.884  10.961  1.00 60.35      B   
ATOM   4706  HD1 ARG    73      31.066  79.069  10.969  1.00  0.00      B   
ATOM   4707  HD2 ARG    73      32.832  79.469  11.156  1.00  0.00      B   
ATOM   4708  NE  ARG    73      31.829  80.469   9.621  1.00 64.72      B   
ATOM   4709  HE  ARG    73      32.670  80.397   9.087  1.00  0.00      B   
ATOM   4710  CZ  ARG    73      30.791  81.093   9.064  1.00 67.44      B   
ATOM   4711  NH1 ARG    73      29.648  81.218   9.727  1.00 68.68      B   
ATOM   4712 HH11 ARG    73      29.562  80.843  10.650  1.00  0.00      B   
ATOM   4713 HH12 ARG    73      28.873  81.687   9.304  1.00  0.00      B   
ATOM   4714  NH2 ARG    73      30.896  81.595   7.842  1.00 69.37      B   
ATOM   4715 HH21 ARG    73      31.754  81.507   7.337  1.00  0.00      B   
ATOM   4716 HH22 ARG    73      30.116  82.062   7.425  1.00  0.00      B   
ATOM   4717  C   ARG    73      29.969  80.373  15.545  1.00 51.68      B   
ATOM   4718  O   ARG    73      30.584  80.349  16.614  1.00 50.34      B   
ATOM   4719  N   ALA    74      28.833  79.714  15.339  1.00 49.82      B   
ATOM   4720  HN  ALA    74      28.361  79.743  14.461  1.00  0.00      B   
ATOM   4721  CA  ALA    74      28.200  78.908  16.373  1.00 49.73      B   
ATOM   4722  HA  ALA    74      27.930  79.558  17.191  1.00  0.00      B   
ATOM   4723  CB  ALA    74      26.969  78.222  15.805  1.00 50.19      B   
ATOM   4724  HB1 ALA    74      27.199  77.786  14.809  1.00  0.00      B   
ATOM   4725  HB2 ALA    74      26.146  78.959  15.688  1.00  0.00      B   
ATOM   4726  HB3 ALA    74      26.645  77.404  16.484  1.00  0.00      B   
ATOM   4727  C   ALA    74      29.142  77.870  16.964  1.00 49.53      B   
ATOM   4728  O   ALA    74      29.226  77.720  18.183  1.00 51.02      B   
ATOM   4729  N   SER    75      29.850  77.160  16.094  1.00 48.30      B   
ATOM   4730  HN  SER    75      29.780  77.310  15.111  1.00  0.00      B   
ATOM   4731  CA  SER    75      30.773  76.117  16.513  1.00 46.39      B   
ATOM   4732  HA  SER    75      30.245  75.437  17.164  1.00  0.00      B   
ATOM   4733  CB  SER    75      31.306  75.381  15.287  1.00 46.43      B   
ATOM   4734  HB1 SER    75      30.461  74.934  14.722  1.00  0.00      B   
ATOM   4735  HB2 SER    75      32.004  74.578  15.606  1.00  0.00      B   
ATOM   4736  OG  SER    75      32.001  76.278  14.436  1.00 47.46      B   
ATOM   4737  HG1 SER    75      32.306  75.753  13.692  1.00  0.00      B   
ATOM   4738  C   SER    75      31.952  76.639  17.328  1.00 45.72      B   
ATOM   4739  O   SER    75      32.732  75.849  17.863  1.00 43.85      B   
ATOM   4740  N   ASP    76      32.090  77.960  17.413  1.00 43.96      B   
ATOM   4741  HN  ASP    76      31.455  78.595  16.979  1.00  0.00      B   
ATOM   4742  CA  ASP    76      33.197  78.553  18.158  1.00 43.58      B   
ATOM   4743  HA  ASP    76      34.069  77.936  18.004  1.00  0.00      B   
ATOM   4744  CB  ASP    76      33.477  79.985  17.694  1.00 43.42      B   
ATOM   4745  HB1 ASP    76      34.148  80.476  18.431  1.00  0.00      B   
ATOM   4746  HB2 ASP    76      32.516  80.541  17.648  1.00  0.00      B   
ATOM   4747  CG  ASP    76      34.132  80.051  16.333  1.00 44.82      B   
ATOM   4748  OD1 ASP    76      34.893  79.127  15.976  1.00 43.24      B   
ATOM   4749  OD2 ASP    76      33.903  81.053  15.624  1.00 44.99      B   
ATOM   4750  C   ASP    76      32.975  78.599  19.663  1.00 42.44      B   
ATOM   4751  O   ASP    76      33.935  78.605  20.432  1.00 40.98      B   
ATOM   4752  N   PHE    77      31.720  78.648  20.089  1.00 41.63      B   
ATOM   4753  HN  PHE    77      30.934  78.626  19.475  1.00  0.00      B   
ATOM   4754  CA  PHE    77      31.450  78.737  21.511  1.00 42.65      B   
ATOM   4755  HA  PHE    77      32.003  79.576  21.905  1.00  0.00      B   
ATOM   4756  CB  PHE    77      29.956  78.923  21.762  1.00 43.21      B   
ATOM   4757  HB1 PHE    77      29.707  78.576  22.788  1.00  0.00      B   
ATOM   4758  HB2 PHE    77      29.379  78.341  21.012  1.00  0.00      B   
ATOM   4759  CG  PHE    77      29.517  80.353  21.653  1.00 44.63      B   
ATOM   4760  CD1 PHE    77      29.010  80.853  20.461  1.00 46.11      B   
ATOM   4761  HD1 PHE    77      28.877  80.190  19.618  1.00  0.00      B   
ATOM   4762  CD2 PHE    77      29.677  81.222  22.733  1.00 45.06      B   
ATOM   4763  HD2 PHE    77      30.066  80.845  23.667  1.00  0.00      B   
ATOM   4764  CE1 PHE    77      28.672  82.196  20.340  1.00 46.46      B   
ATOM   4765  HE1 PHE    77      28.280  82.572  19.407  1.00  0.00      B   
ATOM   4766  CE2 PHE    77      29.344  82.570  22.624  1.00 45.37      B   
ATOM   4767  HE2 PHE    77      29.477  83.231  23.467  1.00  0.00      B   
ATOM   4768  CZ  PHE    77      28.841  83.057  21.426  1.00 46.97      B   
ATOM   4769  HZ  PHE    77      28.580  84.101  21.334  1.00  0.00      B   
ATOM   4770  C   PHE    77      32.008  77.592  22.333  1.00 42.41      B   
ATOM   4771  O   PHE    77      32.193  77.720  23.542  1.00 42.15      B   
ATOM   4772  N   LYS    78      32.299  76.480  21.672  1.00 43.10      B   
ATOM   4773  HN  LYS    78      32.139  76.384  20.693  1.00  0.00      B   
ATOM   4774  CA  LYS    78      32.875  75.330  22.350  1.00 44.12      B   
ATOM   4775  HA  LYS    78      32.219  75.049  23.160  1.00  0.00      B   
ATOM   4776  CB  LYS    78      33.025  74.179  21.353  1.00 47.05      B   
ATOM   4777  HB1 LYS    78      33.594  74.551  20.475  1.00  0.00      B   
ATOM   4778  HB2 LYS    78      32.011  73.872  21.022  1.00  0.00      B   
ATOM   4779  CG  LYS    78      33.736  72.957  21.893  1.00 51.48      B   
ATOM   4780  HG1 LYS    78      33.136  72.520  22.719  1.00  0.00      B   
ATOM   4781  HG2 LYS    78      34.729  73.258  22.291  1.00  0.00      B   
ATOM   4782  CD  LYS    78      33.930  71.906  20.801  1.00 54.97      B   
ATOM   4783  HD1 LYS    78      34.530  72.343  19.975  1.00  0.00      B   
ATOM   4784  HD2 LYS    78      32.938  71.606  20.402  1.00  0.00      B   
ATOM   4785  CE  LYS    78      34.648  70.671  21.345  1.00 58.90      B   
ATOM   4786  HE1 LYS    78      34.023  70.198  22.134  1.00  0.00      B   
ATOM   4787  HE2 LYS    78      35.631  70.971  21.766  1.00  0.00      B   
ATOM   4788  NZ  LYS    78      34.904  69.639  20.297  1.00 61.80      B   
ATOM   4789  HZ1 LYS    78      35.272  70.098  19.439  1.00  0.00      B   
ATOM   4790  HZ2 LYS    78      34.016  69.146  20.072  1.00  0.00      B   
ATOM   4791  HZ3 LYS    78      35.601  68.953  20.648  1.00  0.00      B   
ATOM   4792  C   LYS    78      34.247  75.737  22.892  1.00 42.84      B   
ATOM   4793  O   LYS    78      34.632  75.376  24.011  1.00 41.56      B   
ATOM   4794  N   TYR    79      34.982  76.494  22.084  1.00 41.33      B   
ATOM   4795  HN  TYR    79      34.655  76.784  21.189  1.00  0.00      B   
ATOM   4796  CA  TYR    79      36.314  76.948  22.456  1.00 40.68      B   
ATOM   4797  HA  TYR    79      36.741  76.229  23.140  1.00  0.00      B   
ATOM   4798  CB  TYR    79      37.173  77.073  21.199  1.00 42.24      B   
ATOM   4799  HB1 TYR    79      38.239  77.209  21.482  1.00  0.00      B   
ATOM   4800  HB2 TYR    79      36.827  77.934  20.589  1.00  0.00      B   
ATOM   4801  CG  TYR    79      37.076  75.834  20.345  1.00 44.27      B   
ATOM   4802  CD1 TYR    79      36.115  75.732  19.338  1.00 44.77      B   
ATOM   4803  HD1 TYR    79      35.490  76.584  19.113  1.00  0.00      B   
ATOM   4804  CD2 TYR    79      37.877  74.722  20.609  1.00 44.27      B   
ATOM   4805  HD2 TYR    79      38.633  74.782  21.378  1.00  0.00      B   
ATOM   4806  CE1 TYR    79      35.946  74.550  18.617  1.00 47.12      B   
ATOM   4807  HE1 TYR    79      35.197  74.489  17.841  1.00  0.00      B   
ATOM   4808  CE2 TYR    79      37.717  73.533  19.896  1.00 45.69      B   
ATOM   4809  HE2 TYR    79      38.341  72.680  20.116  1.00  0.00      B   
ATOM   4810  CZ  TYR    79      36.749  73.453  18.901  1.00 47.28      B   
ATOM   4811  OH  TYR    79      36.578  72.280  18.197  1.00 47.02      B   
ATOM   4812  HH  TYR    79      37.213  71.641  18.528  1.00  0.00      B   
ATOM   4813  C   TYR    79      36.280  78.259  23.231  1.00 40.06      B   
ATOM   4814  O   TYR    79      37.106  78.483  24.110  1.00 39.03      B   
ATOM   4815  N   ILE    80      35.328  79.125  22.904  1.00 40.00      B   
ATOM   4816  HN  ILE    80      34.674  78.952  22.171  1.00  0.00      B   
ATOM   4817  CA  ILE    80      35.190  80.393  23.613  1.00 39.71      B   
ATOM   4818  HA  ILE    80      36.114  80.940  23.499  1.00  0.00      B   
ATOM   4819  CB  ILE    80      34.002  81.223  23.049  1.00 40.96      B   
ATOM   4820  HB  ILE    80      33.096  80.583  22.995  1.00  0.00      B   
ATOM   4821  CG2 ILE    80      33.723  82.419  23.944  1.00 40.71      B   
ATOM   4822 HG21 ILE    80      34.675  82.921  24.219  1.00  0.00      B   
ATOM   4823 HG22 ILE    80      33.217  82.085  24.875  1.00  0.00      B   
ATOM   4824 HG23 ILE    80      33.079  83.149  23.410  1.00  0.00      B   
ATOM   4825  CG1 ILE    80      34.314  81.680  21.620  1.00 40.87      B   
ATOM   4826 HG11 ILE    80      33.450  82.266  21.240  1.00  0.00      B   
ATOM   4827 HG12 ILE    80      34.448  80.781  20.983  1.00  0.00      B   
ATOM   4828  CD1 ILE    80      35.555  82.531  21.517  1.00 42.92      B   
ATOM   4829  HD1 ILE    80      36.376  82.082  22.114  1.00  0.00      B   
ATOM   4830  HD2 ILE    80      35.348  83.550  21.907  1.00  0.00      B   
ATOM   4831  HD3 ILE    80      35.881  82.596  20.457  1.00  0.00      B   
ATOM   4832  C   ILE    80      34.919  80.093  25.090  1.00 39.74      B   
ATOM   4833  O   ILE    80      35.329  80.845  25.978  1.00 38.19      B   
ATOM   4834  N   ASP    81      34.218  78.990  25.338  1.00 39.22      B   
ATOM   4835  HN  ASP    81      33.897  78.392  24.608  1.00  0.00      B   
ATOM   4836  CA  ASP    81      33.873  78.582  26.699  1.00 40.10      B   
ATOM   4837  HA  ASP    81      33.434  79.430  27.201  1.00  0.00      B   
ATOM   4838  CB  ASP    81      32.887  77.408  26.679  1.00 40.99      B   
ATOM   4839  HB1 ASP    81      32.859  76.945  27.689  1.00  0.00      B   
ATOM   4840  HB2 ASP    81      33.240  76.654  25.943  1.00  0.00      B   
ATOM   4841  CG  ASP    81      31.476  77.823  26.303  1.00 42.54      B   
ATOM   4842  OD1 ASP    81      31.179  79.038  26.286  1.00 43.64      B   
ATOM   4843  OD2 ASP    81      30.653  76.922  26.035  1.00 42.39      B   
ATOM   4844  C   ASP    81      35.091  78.181  27.525  1.00 39.44      B   
ATOM   4845  O   ASP    81      35.005  78.077  28.749  1.00 40.71      B   
ATOM   4846  N   THR    82      36.219  77.960  26.861  1.00 38.32      B   
ATOM   4847  HN  THR    82      36.283  78.057  25.870  1.00  0.00      B   
ATOM   4848  CA  THR    82      37.440  77.558  27.553  1.00 38.84      B   
ATOM   4849  HA  THR    82      37.157  77.070  28.473  1.00  0.00      B   
ATOM   4850  CB  THR    82      38.274  76.606  26.678  1.00 39.59      B   
ATOM   4851  HB  THR    82      37.608  75.883  26.162  1.00  0.00      B   
ATOM   4852  OG1 THR    82      39.192  75.887  27.506  1.00 47.93      B   
ATOM   4853  HG1 THR    82      39.685  75.311  26.917  1.00  0.00      B   
ATOM   4854  CG2 THR    82      39.067  77.376  25.647  1.00 37.28      B   
ATOM   4855 HG21 THR    82      39.548  78.260  26.118  1.00  0.00      B   
ATOM   4856 HG22 THR    82      38.392  77.729  24.837  1.00  0.00      B   
ATOM   4857 HG23 THR    82      39.859  76.727  25.217  1.00  0.00      B   
ATOM   4858  C   THR    82      38.316  78.743  27.973  1.00 37.94      B   
ATOM   4859  O   THR    82      39.366  78.567  28.593  1.00 36.05      B   
ATOM   4860  N   ILE    83      37.887  79.950  27.628  1.00 36.90      B   
ATOM   4861  HN  ILE    83      37.049  80.091  27.107  1.00  0.00      B   
ATOM   4862  CA  ILE    83      38.629  81.147  27.997  1.00 35.67      B   
ATOM   4863  HA  ILE    83      39.654  81.014  27.684  1.00  0.00      B   
ATOM   4864  CB  ILE    83      38.020  82.405  27.322  1.00 35.80      B   
ATOM   4865  HB  ILE    83      36.920  82.418  27.484  1.00  0.00      B   
ATOM   4866  CG2 ILE    83      38.638  83.667  27.917  1.00 31.01      B   
ATOM   4867 HG21 ILE    83      39.739  83.550  28.000  1.00  0.00      B   
ATOM   4868 HG22 ILE    83      38.223  83.848  28.932  1.00  0.00      B   
ATOM   4869 HG23 ILE    83      38.422  84.538  27.264  1.00  0.00      B   
ATOM   4870  CG1 ILE    83      38.243  82.337  25.805  1.00 35.45      B   
ATOM   4871 HG11 ILE    83      37.742  81.424  25.419  1.00  0.00      B   
ATOM   4872 HG12 ILE    83      39.334  82.256  25.616  1.00  0.00      B   
ATOM   4873  CD1 ILE    83      37.706  83.545  25.027  1.00 37.79      B   
ATOM   4874  HD1 ILE    83      37.987  84.488  25.545  1.00  0.00      B   
ATOM   4875  HD2 ILE    83      36.599  83.493  24.963  1.00  0.00      B   
ATOM   4876  HD3 ILE    83      38.140  83.560  24.004  1.00  0.00      B   
ATOM   4877  C   ILE    83      38.559  81.300  29.519  1.00 36.92      B   
ATOM   4878  O   ILE    83      37.471  81.438  30.071  1.00 35.42      B   
ATOM   4879  N   ASP    84      39.718  81.273  30.177  1.00 39.12      B   
ATOM   4880  HN  ASP    84      40.586  81.173  29.698  1.00  0.00      B   
ATOM   4881  CA  ASP    84      39.815  81.386  31.641  1.00 40.87      B   
ATOM   4882  HA  ASP    84      38.825  81.247  32.049  1.00  0.00      B   
ATOM   4883  CB  ASP    84      40.778  80.342  32.226  1.00 46.06      B   
ATOM   4884  HB1 ASP    84      40.854  80.500  33.322  1.00  0.00      B   
ATOM   4885  HB2 ASP    84      41.779  80.482  31.767  1.00  0.00      B   
ATOM   4886  CG  ASP    84      40.340  78.928  31.982  1.00 50.42      B   
ATOM   4887  OD1 ASP    84      39.120  78.677  31.899  1.00 56.11      B   
ATOM   4888  OD2 ASP    84      41.230  78.058  31.893  1.00 53.71      B   
ATOM   4889  C   ASP    84      40.340  82.728  32.104  1.00 39.06      B   
ATOM   4890  O   ASP    84      40.344  83.013  33.303  1.00 38.92      B   
ATOM   4891  N   LYS    85      40.836  83.530  31.176  1.00 37.05      B   
ATOM   4892  HN  LYS    85      40.861  83.291  30.208  1.00  0.00      B   
ATOM   4893  CA  LYS    85      41.376  84.823  31.550  1.00 35.85      B   
ATOM   4894  HA  LYS    85      40.683  85.294  32.230  1.00  0.00      B   
ATOM   4895  CB  LYS    85      42.742  84.646  32.214  1.00 36.86      B   
ATOM   4896  HB1 LYS    85      43.442  84.224  31.462  1.00  0.00      B   
ATOM   4897  HB2 LYS    85      42.631  83.923  33.049  1.00  0.00      B   
ATOM   4898  CG  LYS    85      43.352  85.926  32.770  1.00 37.29      B   
ATOM   4899  HG1 LYS    85      42.644  86.386  33.490  1.00  0.00      B   
ATOM   4900  HG2 LYS    85      43.530  86.638  31.936  1.00  0.00      B   
ATOM   4901  CD  LYS    85      44.676  85.641  33.478  1.00 41.00      B   
ATOM   4902  HD1 LYS    85      45.371  85.146  32.767  1.00  0.00      B   
ATOM   4903  HD2 LYS    85      44.492  84.958  34.335  1.00  0.00      B   
ATOM   4904  CE  LYS    85      45.315  86.927  33.992  1.00 43.63      B   
ATOM   4905  HE1 LYS    85      45.501  87.615  33.140  1.00  0.00      B   
ATOM   4906  HE2 LYS    85      46.270  86.688  34.506  1.00  0.00      B   
ATOM   4907  NZ  LYS    85      44.442  87.646  34.971  1.00 45.46      B   
ATOM   4908  HZ1 LYS    85      44.052  86.965  35.653  1.00  0.00      B   
ATOM   4909  HZ2 LYS    85      43.664  88.114  34.465  1.00  0.00      B   
ATOM   4910  HZ3 LYS    85      45.005  88.360  35.478  1.00  0.00      B   
ATOM   4911  C   LYS    85      41.512  85.762  30.363  1.00 35.57      B   
ATOM   4912  O   LYS    85      41.913  85.367  29.266  1.00 33.44      B   
ATOM   4913  N   ILE    86      41.165  87.016  30.608  1.00 32.76      B   
ATOM   4914  HN  ILE    86      40.812  87.300  31.496  1.00  0.00      B   
ATOM   4915  CA  ILE    86      41.272  88.057  29.606  1.00 32.23      B   
ATOM   4916  HA  ILE    86      41.909  87.687  28.817  1.00  0.00      B   
ATOM   4917  CB  ILE    86      39.897  88.457  29.029  1.00 32.06      B   
ATOM   4918  HB  ILE    86      39.188  88.654  29.860  1.00  0.00      B   
ATOM   4919  CG2 ILE    86      40.046  89.716  28.169  1.00 33.82      B   
ATOM   4920 HG21 ILE    86      40.933  89.625  27.507  1.00  0.00      B   
ATOM   4921 HG22 ILE    86      40.181  90.606  28.822  1.00  0.00      B   
ATOM   4922 HG23 ILE    86      39.143  89.851  27.536  1.00  0.00      B   
ATOM   4923  CG1 ILE    86      39.317  87.293  28.221  1.00 30.46      B   
ATOM   4924 HG11 ILE    86      39.172  86.430  28.904  1.00  0.00      B   
ATOM   4925 HG12 ILE    86      40.050  87.011  27.436  1.00  0.00      B   
ATOM   4926  CD1 ILE    86      37.986  87.599  27.547  1.00 30.95      B   
ATOM   4927  HD1 ILE    86      38.027  88.596  27.057  1.00  0.00      B   
ATOM   4928  HD2 ILE    86      37.172  87.607  28.303  1.00  0.00      B   
ATOM   4929  HD3 ILE    86      37.769  86.832  26.773  1.00  0.00      B   
ATOM   4930  C   ILE    86      41.854  89.264  30.317  1.00 31.45      B   
ATOM   4931  O   ILE    86      41.339  89.684  31.358  1.00 31.37      B   
ATOM   4932  N   LYS    87      42.940  89.798  29.776  1.00 32.43      B   
ATOM   4933  HN  LYS    87      43.376  89.420  28.964  1.00  0.00      B   
ATOM   4934  CA  LYS    87      43.557  90.982  30.353  1.00 33.27      B   
ATOM   4935  HA  LYS    87      42.849  91.420  31.041  1.00  0.00      B   
ATOM   4936  CB  LYS    87      44.855  90.643  31.082  1.00 37.12      B   
ATOM   4937  HB1 LYS    87      45.556  90.169  30.361  1.00  0.00      B   
ATOM   4938  HB2 LYS    87      44.631  89.919  31.894  1.00  0.00      B   
ATOM   4939  CG  LYS    87      45.529  91.869  31.690  1.00 43.23      B   
ATOM   4940  HG1 LYS    87      44.825  92.354  32.398  1.00  0.00      B   
ATOM   4941  HG2 LYS    87      45.774  92.587  30.878  1.00  0.00      B   
ATOM   4942  CD  LYS    87      46.805  91.507  32.431  1.00 50.91      B   
ATOM   4943  HD1 LYS    87      47.506  91.006  31.729  1.00  0.00      B   
ATOM   4944  HD2 LYS    87      46.561  90.805  33.258  1.00  0.00      B   
ATOM   4945  CE  LYS    87      47.476  92.746  33.009  1.00 55.43      B   
ATOM   4946  HE1 LYS    87      46.802  93.228  33.749  1.00  0.00      B   
ATOM   4947  HE2 LYS    87      47.716  93.459  32.191  1.00  0.00      B   
ATOM   4948  NZ  LYS    87      48.752  92.407  33.706  1.00 60.80      B   
ATOM   4949  HZ1 LYS    87      49.303  91.747  33.122  1.00  0.00      B   
ATOM   4950  HZ2 LYS    87      48.538  91.964  34.622  1.00  0.00      B   
ATOM   4951  HZ3 LYS    87      49.303  93.275  33.862  1.00  0.00      B   
ATOM   4952  C   LYS    87      43.854  91.979  29.245  1.00 32.57      B   
ATOM   4953  O   LYS    87      44.475  91.639  28.246  1.00 32.53      B   
ATOM   4954  N   VAL    88      43.383  93.205  29.424  1.00 30.93      B   
ATOM   4955  HN  VAL    88      42.848  93.454  30.227  1.00  0.00      B   
ATOM   4956  CA  VAL    88      43.616  94.263  28.460  1.00 29.70      B   
ATOM   4957  HA  VAL    88      44.059  93.819  27.581  1.00  0.00      B   
ATOM   4958  CB  VAL    88      42.292  94.990  28.084  1.00 29.92      B   
ATOM   4959  HB  VAL    88      41.778  95.326  29.010  1.00  0.00      B   
ATOM   4960  CG1 VAL    88      42.589  96.202  27.198  1.00 30.84      B   
ATOM   4961 HG11 VAL    88      43.322  95.928  26.410  1.00  0.00      B   
ATOM   4962 HG12 VAL    88      43.018  97.023  27.811  1.00  0.00      B   
ATOM   4963 HG13 VAL    88      41.655  96.550  26.708  1.00  0.00      B   
ATOM   4964  CG2 VAL    88      41.358  94.034  27.360  1.00 28.73      B   
ATOM   4965 HG21 VAL    88      41.331  93.055  27.885  1.00  0.00      B   
ATOM   4966 HG22 VAL    88      41.716  93.869  26.321  1.00  0.00      B   
ATOM   4967 HG23 VAL    88      40.329  94.453  27.340  1.00  0.00      B   
ATOM   4968  C   VAL    88      44.572  95.259  29.101  1.00 30.10      B   
ATOM   4969  O   VAL    88      44.445  95.571  30.285  1.00 31.46      B   
ATOM   4970  N   GLU    89      45.546  95.723  28.327  1.00 29.81      B   
ATOM   4971  HN  GLU    89      45.662  95.418  27.385  1.00  0.00      B   
ATOM   4972  CA  GLU    89      46.511  96.705  28.797  1.00 31.81      B   
ATOM   4973  HA  GLU    89      46.179  97.063  29.760  1.00  0.00      B   
ATOM   4974  CB  GLU    89      47.907  96.090  28.914  1.00 33.28      B   
ATOM   4975  HB1 GLU    89      48.610  96.873  29.268  1.00  0.00      B   
ATOM   4976  HB2 GLU    89      48.229  95.749  27.908  1.00  0.00      B   
ATOM   4977  CG  GLU    89      47.972  94.911  29.871  1.00 40.43      B   
ATOM   4978  HG1 GLU    89      47.373  94.074  29.452  1.00  0.00      B   
ATOM   4979  HG2 GLU    89      47.542  95.215  30.848  1.00  0.00      B   
ATOM   4980  CD  GLU    89      49.389  94.422  30.099  1.00 45.48      B   
ATOM   4981  OE1 GLU    89      50.182  95.164  30.716  1.00 48.44      B   
ATOM   4982  OE2 GLU    89      49.710  93.300  29.657  1.00 49.91      B   
ATOM   4983  C   GLU    89      46.527  97.833  27.778  1.00 31.27      B   
ATOM   4984  O   GLU    89      46.671  97.590  26.579  1.00 31.30      B   
ATOM   4985  N   TRP    90      46.372  99.063  28.250  1.00 30.00      B   
ATOM   4986  HN  TRP    90      46.264  99.255  29.223  1.00  0.00      B   
ATOM   4987  CA  TRP    90      46.353 100.211  27.355  1.00 30.00      B   
ATOM   4988  HA  TRP    90      45.969  99.889  26.399  1.00  0.00      B   
ATOM   4989  CB  TRP    90      45.468 101.313  27.946  1.00 30.22      B   
ATOM   4990  HB1 TRP    90      45.696 102.277  27.441  1.00  0.00      B   
ATOM   4991  HB2 TRP    90      45.680 101.411  29.031  1.00  0.00      B   
ATOM   4992  CG  TRP    90      44.014 101.005  27.764  1.00 28.93      B   
ATOM   4993  CD2 TRP    90      43.199 100.187  28.609  1.00 31.19      B   
ATOM   4994  CD1 TRP    90      43.219 101.392  26.724  1.00 29.13      B   
ATOM   4995  HD1 TRP    90      43.535 102.023  25.907  1.00  0.00      B   
ATOM   4996  NE1 TRP    90      41.954 100.863  26.868  1.00 30.76      B   
ATOM   4997  HE1 TRP    90      41.208 100.997  26.253  1.00  0.00      B   
ATOM   4998  CE2 TRP    90      41.917 100.118  28.016  1.00 29.91      B   
ATOM   4999  CE3 TRP    90      43.429  99.502  29.813  1.00 28.85      B   
ATOM   5000  HE3 TRP    90      44.391  99.523  30.304  1.00  0.00      B   
ATOM   5001  CZ2 TRP    90      40.869  99.394  28.583  1.00 30.03      B   
ATOM   5002  HZ2 TRP    90      39.891  99.343  28.129  1.00  0.00      B   
ATOM   5003  CZ3 TRP    90      42.388  98.784  30.377  1.00 29.22      B   
ATOM   5004  HZ3 TRP    90      42.549  98.253  31.303  1.00  0.00      B   
ATOM   5005  CH2 TRP    90      41.121  98.734  29.762  1.00 32.32      B   
ATOM   5006  HH2 TRP    90      40.331  98.163  30.226  1.00  0.00      B   
ATOM   5007  C   TRP    90      47.765 100.700  27.114  1.00 30.24      B   
ATOM   5008  O   TRP    90      48.478 101.065  28.047  1.00 29.19      B   
ATOM   5009  N   LEU    91      48.149 100.704  25.840  1.00 30.73      B   
ATOM   5010  HN  LEU    91      47.525 100.445  25.107  1.00  0.00      B   
ATOM   5011  CA  LEU    91      49.488 101.082  25.417  1.00 32.22      B   
ATOM   5012  HA  LEU    91      50.201 100.509  25.992  1.00  0.00      B   
ATOM   5013  CB  LEU    91      49.649 100.797  23.929  1.00 31.91      B   
ATOM   5014  HB1 LEU    91      50.702 101.007  23.647  1.00  0.00      B   
ATOM   5015  HB2 LEU    91      48.982 101.487  23.370  1.00  0.00      B   
ATOM   5016  CG  LEU    91      49.317  99.364  23.506  1.00 33.59      B   
ATOM   5017  HG  LEU    91      48.240  99.160  23.689  1.00  0.00      B   
ATOM   5018  CD1 LEU    91      49.629  99.188  22.022  1.00 33.85      B   
ATOM   5019 HD11 LEU    91      50.616  99.638  21.784  1.00  0.00      B   
ATOM   5020 HD12 LEU    91      48.851  99.695  21.411  1.00  0.00      B   
ATOM   5021 HD13 LEU    91      49.660  98.108  21.768  1.00  0.00      B   
ATOM   5022  CD2 LEU    91      50.125  98.382  24.338  1.00 34.80      B   
ATOM   5023 HD21 LEU    91      50.098  98.676  25.409  1.00  0.00      B   
ATOM   5024 HD22 LEU    91      51.183  98.379  23.998  1.00  0.00      B   
ATOM   5025 HD23 LEU    91      49.698  97.361  24.240  1.00  0.00      B   
ATOM   5026  C   LEU    91      49.873 102.522  25.706  1.00 33.81      B   
ATOM   5027  O   LEU    91      51.051 102.824  25.887  1.00 33.78      B   
ATOM   5028  N   ALA    92      48.884 103.404  25.759  1.00 34.32      B   
ATOM   5029  HN  ALA    92      47.930 103.148  25.622  1.00  0.00      B   
ATOM   5030  CA  ALA    92      49.148 104.809  26.024  1.00 37.00      B   
ATOM   5031  HA  ALA    92      49.872 105.158  25.303  1.00  0.00      B   
ATOM   5032  CB  ALA    92      47.854 105.613  25.915  1.00 37.66      B   
ATOM   5033  HB1 ALA    92      47.031 105.086  26.444  1.00  0.00      B   
ATOM   5034  HB2 ALA    92      47.571 105.732  24.847  1.00  0.00      B   
ATOM   5035  HB3 ALA    92      47.990 106.613  26.379  1.00  0.00      B   
ATOM   5036  C   ALA    92      49.793 105.017  27.393  1.00 38.85      B   
ATOM   5037  O   ALA    92      50.368 106.075  27.655  1.00 38.47      B   
ATOM   5038  N   LEU    93      49.698 104.011  28.263  1.00 39.97      B   
ATOM   5039  HN  LEU    93      49.226 103.160  28.043  1.00  0.00      B   
ATOM   5040  CA  LEU    93      50.285 104.100  29.599  1.00 43.76      B   
ATOM   5041  HA  LEU    93      50.181 105.119  29.941  1.00  0.00      B   
ATOM   5042  CB  LEU    93      49.587 103.142  30.572  1.00 42.75      B   
ATOM   5043  HB1 LEU    93      50.184 103.128  31.507  1.00  0.00      B   
ATOM   5044  HB2 LEU    93      49.609 102.132  30.114  1.00  0.00      B   
ATOM   5045  CG  LEU    93      48.136 103.434  30.962  1.00 41.12      B   
ATOM   5046  HG  LEU    93      47.486 103.366  30.064  1.00  0.00      B   
ATOM   5047  CD1 LEU    93      47.680 102.421  32.000  1.00 41.11      B   
ATOM   5048 HD11 LEU    93      48.463 102.291  32.776  1.00  0.00      B   
ATOM   5049 HD12 LEU    93      47.496 101.438  31.513  1.00  0.00      B   
ATOM   5050 HD13 LEU    93      46.749 102.776  32.491  1.00  0.00      B   
ATOM   5051  CD2 LEU    93      48.016 104.845  31.520  1.00 40.58      B   
ATOM   5052 HD21 LEU    93      48.580 105.558  30.880  1.00  0.00      B   
ATOM   5053 HD22 LEU    93      48.437 104.883  32.547  1.00  0.00      B   
ATOM   5054 HD23 LEU    93      46.950 105.155  31.541  1.00  0.00      B   
ATOM   5055  C   LEU    93      51.769 103.768  29.549  1.00 47.60      B   
ATOM   5056  O   LEU    93      52.494 103.967  30.525  1.00 49.07      B   
ATOM   5057  N   GLU    94      52.212 103.252  28.408  1.00 50.70      B   
ATOM   5058  HN  GLU    94      51.611 103.083  27.631  1.00  0.00      B   
ATOM   5059  CA  GLU    94      53.615 102.900  28.228  1.00 54.16      B   
ATOM   5060  HA  GLU    94      54.063 102.792  29.204  1.00  0.00      B   
ATOM   5061  CB  GLU    94      53.740 101.595  27.436  1.00 56.24      B   
ATOM   5062  HB1 GLU    94      54.817 101.334  27.355  1.00  0.00      B   
ATOM   5063  HB2 GLU    94      53.332 101.760  26.417  1.00  0.00      B   
ATOM   5064  CG  GLU    94      53.006 100.420  28.064  1.00 61.40      B   
ATOM   5065  HG1 GLU    94      51.935 100.688  28.184  1.00  0.00      B   
ATOM   5066  HG2 GLU    94      53.445 100.215  29.064  1.00  0.00      B   
ATOM   5067  CD  GLU    94      53.091  99.149  27.234  1.00 64.87      B   
ATOM   5068  OE1 GLU    94      52.391  98.167  27.574  1.00 66.46      B   
ATOM   5069  OE2 GLU    94      53.860  99.129  26.247  1.00 66.71      B   
ATOM   5070  C   GLU    94      54.331 104.023  27.487  1.00 53.85      B   
ATOM   5071  O   GLU    94      55.543 104.186  27.615  1.00 54.91      B   
ATOM   5072  N   SER    95      53.573 104.807  26.725  1.00 54.99      B   
ATOM   5073  HN  SER    95      52.588 104.678  26.643  1.00  0.00      B   
ATOM   5074  CA  SER    95      54.144 105.906  25.959  1.00 55.08      B   
ATOM   5075  HA  SER    95      54.611 106.592  26.650  1.00  0.00      B   
ATOM   5076  CB  SER    95      55.172 105.366  24.961  1.00 55.10      B   
ATOM   5077  HB1 SER    95      54.894 104.331  24.664  1.00  0.00      B   
ATOM   5078  HB2 SER    95      56.178 105.358  25.432  1.00  0.00      B   
ATOM   5079  OG  SER    95      55.223 106.175  23.791  1.00 52.37      B   
ATOM   5080  HG1 SER    95      55.883 105.774  23.221  1.00  0.00      B   
ATOM   5081  C   SER    95      53.109 106.694  25.182  1.00 56.34      B   
ATOM   5082  O   SER    95      52.043 106.177  24.846  1.00 56.44      B   
ATOM   5083  N   GLU    96      53.423 107.952  24.887  1.00 56.90      B   
ATOM   5084  HN  GLU    96      54.262 108.389  25.203  1.00  0.00      B   
ATOM   5085  CA  GLU    96      52.529 108.755  24.071  1.00 59.15      B   
ATOM   5086  HA  GLU    96      51.559 108.756  24.547  1.00  0.00      B   
ATOM   5087  CB  GLU    96      53.041 110.188  23.917  1.00 63.54      B   
ATOM   5088  HB1 GLU    96      52.366 110.720  23.216  1.00  0.00      B   
ATOM   5089  HB2 GLU    96      54.058 110.144  23.476  1.00  0.00      B   
ATOM   5090  CG  GLU    96      53.119 110.996  25.195  1.00 70.27      B   
ATOM   5091  HG1 GLU    96      53.749 110.453  25.933  1.00  0.00      B   
ATOM   5092  HG2 GLU    96      52.097 111.121  25.611  1.00  0.00      B   
ATOM   5093  CD  GLU    96      53.721 112.370  24.959  1.00 75.18      B   
ATOM   5094  OE1 GLU    96      53.181 113.123  24.117  1.00 77.86      B   
ATOM   5095  OE2 GLU    96      54.735 112.697  25.614  1.00 78.83      B   
ATOM   5096  C   GLU    96      52.663 108.037  22.734  1.00 57.56      B   
ATOM   5097  O   GLU    96      52.849 106.821  22.697  1.00 59.09      B   
ATOM   5098  N   MET    97      52.598 108.770  21.634  1.00 54.52      B   
ATOM   5099  HN  MET    97      52.460 109.757  21.647  1.00  0.00      B   
ATOM   5100  CA  MET    97      52.728 108.136  20.332  1.00 50.13      B   
ATOM   5101  HA  MET    97      52.642 108.901  19.575  1.00  0.00      B   
ATOM   5102  CB  MET    97      54.083 107.422  20.220  1.00 49.69      B   
ATOM   5103  HB1 MET    97      54.233 107.124  19.162  1.00  0.00      B   
ATOM   5104  HB2 MET    97      54.049 106.509  20.851  1.00  0.00      B   
ATOM   5105  CG  MET    97      55.280 108.260  20.657  1.00 49.47      B   
ATOM   5106  HG1 MET    97      56.207 107.762  20.303  1.00  0.00      B   
ATOM   5107  HG2 MET    97      55.303 108.291  21.766  1.00  0.00      B   
ATOM   5108  SD  MET    97      55.216 109.943  20.008  1.00 44.45      B   
ATOM   5109  CE  MET    97      55.308 110.879  21.514  1.00 50.58      B   
ATOM   5110  HE1 MET    97      56.092 110.479  22.191  1.00  0.00      B   
ATOM   5111  HE2 MET    97      54.337 110.837  22.052  1.00  0.00      B   
ATOM   5112  HE3 MET    97      55.554 111.939  21.292  1.00  0.00      B   
ATOM   5113  C   MET    97      51.600 107.130  20.139  1.00 46.55      B   
ATOM   5114  O   MET    97      51.267 106.775  19.009  1.00 48.28      B   
ATOM   5115  N   TYR    98      51.031 106.663  21.247  1.00 44.21      B   
ATOM   5116  HN  TYR    98      51.339 106.940  22.154  1.00  0.00      B   
ATOM   5117  CA  TYR    98      49.921 105.718  21.215  1.00 40.99      B   
ATOM   5118  HA  TYR    98      49.892 105.272  20.231  1.00  0.00      B   
ATOM   5119  CB  TYR    98      50.087 104.633  22.282  1.00 40.61      B   
ATOM   5120  HB1 TYR    98      49.108 104.135  22.447  1.00  0.00      B   
ATOM   5121  HB2 TYR    98      50.439 105.105  23.224  1.00  0.00      B   
ATOM   5122  CG  TYR    98      51.079 103.549  21.935  1.00 40.84      B   
ATOM   5123  CD1 TYR    98      52.112 103.221  22.810  1.00 39.24      B   
ATOM   5124  HD1 TYR    98      52.214 103.764  23.738  1.00  0.00      B   
ATOM   5125  CD2 TYR    98      50.972 102.834  20.742  1.00 41.18      B   
ATOM   5126  HD2 TYR    98      50.180 103.072  20.048  1.00  0.00      B   
ATOM   5127  CE1 TYR    98      53.016 102.206  22.509  1.00 41.05      B   
ATOM   5128  HE1 TYR    98      53.811 101.965  23.198  1.00  0.00      B   
ATOM   5129  CE2 TYR    98      51.872 101.816  20.432  1.00 40.80      B   
ATOM   5130  HE2 TYR    98      51.778 101.270  19.505  1.00  0.00      B   
ATOM   5131  CZ  TYR    98      52.890 101.508  21.323  1.00 40.70      B   
ATOM   5132  OH  TYR    98      53.774 100.495  21.029  1.00 43.08      B   
ATOM   5133  HH  TYR    98      53.534 100.130  20.174  1.00  0.00      B   
ATOM   5134  C   TYR    98      48.619 106.452  21.481  1.00 39.28      B   
ATOM   5135  O   TYR    98      48.560 107.346  22.326  1.00 41.09      B   
ATOM   5136  N   ASP    99      47.582 106.074  20.747  1.00 37.21      B   
ATOM   5137  HN  ASP    99      47.659 105.371  20.044  1.00  0.00      B   
ATOM   5138  CA  ASP    99      46.264 106.660  20.920  1.00 35.74      B   
ATOM   5139  HA  ASP    99      46.372 107.730  21.002  1.00  0.00      B   
ATOM   5140  CB  ASP    99      45.394 106.293  19.709  1.00 35.55      B   
ATOM   5141  HB1 ASP    99      45.217 105.197  19.713  1.00  0.00      B   
ATOM   5142  HB2 ASP    99      45.936 106.573  18.780  1.00  0.00      B   
ATOM   5143  CG  ASP    99      44.048 106.994  19.706  1.00 36.89      B   
ATOM   5144  OD1 ASP    99      43.197 106.672  20.564  1.00 34.68      B   
ATOM   5145  OD2 ASP    99      43.834 107.869  18.832  1.00 36.90      B   
ATOM   5146  C   ASP    99      45.743 106.006  22.211  1.00 35.56      B   
ATOM   5147  O   ASP    99      46.184 104.913  22.578  1.00 33.23      B   
ATOM   5148  N   THR   100      44.837 106.673  22.918  1.00 32.99      B   
ATOM   5149  HN  THR   100      44.485 107.564  22.642  1.00  0.00      B   
ATOM   5150  CA  THR   100      44.308 106.112  24.157  1.00 30.21      B   
ATOM   5151  HA  THR   100      45.142 105.764  24.749  1.00  0.00      B   
ATOM   5152  CB  THR   100      43.506 107.171  24.933  1.00 31.43      B   
ATOM   5153  HB  THR   100      42.918 106.683  25.740  1.00  0.00      B   
ATOM   5154  OG1 THR   100      42.607 107.844  24.044  1.00 31.01      B   
ATOM   5155  HG1 THR   100      42.137 108.488  24.580  1.00  0.00      B   
ATOM   5156  CG2 THR   100      44.454 108.183  25.552  1.00 29.49      B   
ATOM   5157 HG21 THR   100      45.223 108.488  24.811  1.00  0.00      B   
ATOM   5158 HG22 THR   100      44.966 107.734  26.430  1.00  0.00      B   
ATOM   5159 HG23 THR   100      43.889 109.085  25.869  1.00  0.00      B   
ATOM   5160  C   THR   100      43.435 104.898  23.877  1.00 30.49      B   
ATOM   5161  O   THR   100      43.003 104.197  24.792  1.00 31.50      B   
ATOM   5162  N   ARG   101      43.177 104.649  22.602  1.00 28.90      B   
ATOM   5163  HN  ARG   101      43.524 105.222  21.863  1.00  0.00      B   
ATOM   5164  CA  ARG   101      42.364 103.510  22.209  1.00 28.84      B   
ATOM   5165  HA  ARG   101      41.692 103.278  23.022  1.00  0.00      B   
ATOM   5166  CB  ARG   101      41.573 103.843  20.939  1.00 31.94      B   
ATOM   5167  HB1 ARG   101      41.138 102.902  20.542  1.00  0.00      B   
ATOM   5168  HB2 ARG   101      42.277 104.260  20.189  1.00  0.00      B   
ATOM   5169  CG  ARG   101      40.441 104.846  21.146  1.00 34.13      B   
ATOM   5170  HG1 ARG   101      40.828 105.723  21.708  1.00  0.00      B   
ATOM   5171  HG2 ARG   101      39.633 104.367  21.740  1.00  0.00      B   
ATOM   5172  CD  ARG   101      39.871 105.317  19.808  1.00 37.23      B   
ATOM   5173  HD1 ARG   101      38.923 105.871  19.979  1.00  0.00      B   
ATOM   5174  HD2 ARG   101      39.687 104.441  19.150  1.00  0.00      B   
ATOM   5175  NE  ARG   101      40.790 106.213  19.111  1.00 36.50      B   
ATOM   5176  HE  ARG   101      41.654 106.436  19.561  1.00  0.00      B   
ATOM   5177  CZ  ARG   101      40.555 106.752  17.917  1.00 38.16      B   
ATOM   5178  NH1 ARG   101      39.425 106.486  17.271  1.00 39.55      B   
ATOM   5179 HH11 ARG   101      38.746 105.878  17.681  1.00  0.00      B   
ATOM   5180 HH12 ARG   101      39.255 106.893  16.374  1.00  0.00      B   
ATOM   5181  NH2 ARG   101      41.444 107.570  17.374  1.00 38.83      B   
ATOM   5182 HH21 ARG   101      42.290 107.783  17.862  1.00  0.00      B   
ATOM   5183 HH22 ARG   101      41.269 107.976  16.477  1.00  0.00      B   
ATOM   5184  C   ARG   101      43.247 102.290  21.952  1.00 27.09      B   
ATOM   5185  O   ARG   101      42.745 101.187  21.804  1.00 29.71      B   
ATOM   5186  N   ASP   102      44.560 102.497  21.906  1.00 28.60      B   
ATOM   5187  HN  ASP   102      44.959 103.398  22.058  1.00  0.00      B   
ATOM   5188  CA  ASP   102      45.504 101.414  21.631  1.00 28.25      B   
ATOM   5189  HA  ASP   102      45.111 100.817  20.822  1.00  0.00      B   
ATOM   5190  CB  ASP   102      46.863 102.005  21.253  1.00 28.62      B   
ATOM   5191  HB1 ASP   102      47.581 101.177  21.071  1.00  0.00      B   
ATOM   5192  HB2 ASP   102      47.233 102.630  22.094  1.00  0.00      B
[truncated: 787,869 more chars]
