# Supplementary material for: Modelling multi-protein complexes using PELDOR distance measurements for rigid body minimisation experiments using XPLOR-NIH
Source: Methods. 2014 Dec;70(2-3):139–53. doi: 10.1016/j.ymeth.2014.10.028 (PMC4274318; doi:10.1016/j.ymeth.2014.10.028)
Supplement: Supplementary data 2 — This file contains supplementary data. [file mmc2.zip › generateQx.inp]

 remarks  file  generate/generate.inp
 remarks  Generate structure file and hydrogens for a protein

 topology  @topallh22xedit.pro         
           @topallhdgspin.spn
 
 end                  {*Read topology file.*}
                     
 parameter 

@parallh22x.pro {*Read empirical potential*}
@parallhdg.spn   {*with modifications.     *}


   nbonds                                  {*This statement specifies the  *}
      atom cdie shift eps=1.0  e14fac=0.4  {*nonbonded interaction energy  *}
      cutnb=7.5 ctonnb=6.0 ctofnb=6.5      {*options.  Note the reduced    *}
      nbxmod=5 vswitch                     {*nonbonding cutoff to save some*}
   end                                     {*CPU time.   This statement    *}
                                           {*overwrites the defaults in    *}
                                           {*the parameter file.           *}
 end


!------------------------------------------------------- 

segment  number =4                                {*Generate protein.*}

   name="A"                                 {*This name has to match the   *}
                                            {*four characters in columns 73*}
                                            {*through 76 in the coordinate *}
                                            {*file; in XPLOR this name is  *}
                                            {*referred to as SEGId.        *}
   chain
     @toph22.pep 
     coordinates @PDB/Vps75aN.pdb
   end                                       {*obtain the sequence.        *}
 
end

!------------------------------------------------------- 

segment  number =10                                 {*Generate protein.*}

   name="B"                                 {*This name has to match the   *}
                                            {*four characters in columns 73*}
                                            {*through 76 in the coordinate *}
                                            {*file; in XPLOR this name is  *}
                                            {*referred to as SEGId.        *}
   chain
     @toph22.pep 
     coordinates @PDB/Vps75bN.pdb 
   end                                       {*obtain the sequence.        *}
 
end


!------------------------------------------------------- 

 segment  number =4                                {*Generate protein.*}

   name="C"                                 {*This name has to match the   *}
                                            {*four characters in columns 73*}
                                            {*through 76 in the coordinate *}
                                            {*file; in XPLOR this name is  *}
                                            {*referred to as SEGId.        *}
   chain
     @toph22.pep 
     coordinates @PDB/Vps75cN.pdb
   end                                       {*obtain the sequence.        *}
 
end

!------------------------------------------------------- 

 segment  number =10                              {*Generate protein.*}

   name="D"                                 {*This name has to match the   *}
                                            {*four characters in columns 73*}
                                            {*through 76 in the coordinate *}
                                            {*file; in XPLOR this name is  *}
                                            {*referred to as SEGId.        *}
   chain
     @toph22.pep 
     coordinates @PDB/Vps75dN.pdb
   end                                       {*obtain the sequence.        *}
 
end

!------------------------------------------------------- 
 

segment                                               {*Generate protein.*}

   name="S"                             
   
      chain
        SEQUence SPIN SPIN SPIN end

      end                                       {*obtain the sequence.        *}
end


!------------------------------------------------------- 

segment                                               {*Generate protein.*}

   name="T"                             
   
      chain
        SEQUence SPIN SPIN SPIN end
      end                                       {*obtain the sequence.        *}
end


!------------------------------------------------------- 

                                                 {*Sometimes different atom*}
 vector do (name="O") ( name OT1 )               {*names are used.         *}
 vector do (name="OXT") ( name OT2 )
 vector do (name="CD1") ( name CD and resname ile)
 
 
coordinates @PDB/Vps75aN.pdb
coordinates @PDB/Vps75bN.pdb
coordinates @PDB/Vps75cN.pdb
coordinates @PDB/Vps75dN.pdb
coordinates @PDB/E56R1aN.pdb 
coordinates @PDB/E56R1bN.pdb 
coordinates @PDB/E56R1cN.pdb 
coordinates @PDB/E56R1dN.pdb
coordinates @PDB/Y35Rx2a.pdb 
coordinates @PDB/Y35Rx2b.pdb  


   flags exclude vdw elec end                {*Do QUICK hydrogen building w/o*}
                                           {*vdw and elec terms.           *}

 hbuild                                      {*This statement builds       *}
    selection=( hydrogen )                   {*missing hydrogens, which are*}
    phistep=45                               {*needed for the force field. *}
 end

    

delete select = ( not known ) end

coor translate vector (0 100 0 ) select = ( segid A or segid B or segid S) 
end

write structure output =Vps75tet.psf end
write coor output =Vps75tet.pdb end
