# Supplementary material for: Modelling multi-protein complexes using PELDOR distance measurements for rigid body minimisation experiments using XPLOR-NIH
Source: Methods. 2014 Dec;70(2-3):139–53. doi: 10.1016/j.ymeth.2014.10.028 (PMC4274318; doi:10.1016/j.ymeth.2014.10.028)
Supplement: Supplementary data 2 — This file contains supplementary data. [file mmc2.zip › parallhdg.spn]

remark   file parallhdg.spn  version 1.01  date 9-Aug-1999
remark   for file topallhdg.spn  version 1.01  date 9-Aug-1999
remark   Geometric energy function parameters for distance geometry and
remark   simulated annealing of MTSL spin-label modified proteins.
remark   The spin-label is attached via a disulfide bond at CYS residues.
remark   The file topallhdg.spn includes the definition of a residue type
remark   CYSP.  Only parameters of bonds, angles, and impropers not 
remark   represented by parallhdg.pro atom types are included.  As such,
remark   these files (*.spn) are intended to be used in conjunction with
remark   parallhdg.pro and topallhdg.pro.
remark   Author: John Battiste, Harvard Medical School
remark   last modified: 9-Aug-1999

set echo off message off end

!***********************************************************************!
!
!***********************************************************************!


!spin label (MTSL) definitions
 !BOND  CH1E NH1     1000.000 {sd=     0.001}      1.458
 !BOND  H    NH1     1000.000 {sd=     0.001}      0.980
 BOND  CH1E HA      1000.000 {sd=     0.001}      1.080
 !BOND  CH1E CH2E    1000.000 {sd=     0.001}      1.530
 BOND  CH2E HA      1000.000 {sd=     0.001}      1.080
 BOND  CH2E SM       1000.000 {sd=     0.001}      1.822
 !BOND  S    S       1000.000 {sd=     0.001}      2.030
 !BOND  C    CH1E    1000.000 {sd=     0.001}      1.525
 !BOND  C    O       1000.000 {sd=     0.001}      1.231
 BOND  CH2E CS1     1000.000 {sd=     0.001}      1.490
 BOND  CS1  CSN1    1000.000 {sd=     0.001}      1.511
 BOND  CSN1 C3S8    1000.000 {sd=     0.001}      1.526
 BOND  C3S8 HA      1000.000 {sd=     0.001}      1.080
 BOND  CSN1 C3S9    1000.000 {sd=     0.001}      1.521
 BOND  C3S9 HA      1000.000 {sd=     0.001}      1.080
 BOND  CSN1 NO      1000.000 {sd=     0.001}      1.486
 BOND  NO   ON      1000.000 {sd=     0.001}      1.267
 BOND  NO   CSN2    1000.000 {sd=     0.001}      1.477
 BOND  CSN2 C3S6    1000.000 {sd=     0.001}      1.529
 BOND  C3S6 HA      1000.000 {sd=     0.001}      1.080
 BOND  CSN2 C3S7    1000.000 {sd=     0.001}      1.517
 BOND  C3S7 HA      1000.000 {sd=     0.001}      1.080
 BOND  CSN2 CS2     1000.000 {sd=     0.001}      1.487
 BOND  CS2  HA      1000.000 {sd=     0.001}      1.080
 BOND  CS2  CS1     1000.000 {sd=     0.001}      1.319

 !ANGLe  CH1E NH1  H        500.00 {sd=     0.031}    119.2367
 !ANGLe  HA   CH1E NH1      500.00 {sd=     0.031}    108.0508
 !ANGLe  CH2E CH1E NH1      500.00 {sd=     0.031}    110.4763
 !ANGLe  C    CH1E NH1      500.00 {sd=     0.031}    111.1396
 !ANGLe  CH2E CH1E HA       500.00 {sd=     0.031}    109.2487
 !ANGLe  C    CH1E HA       500.00 {sd=     0.031}    108.9914
 !ANGLe  CH1E CH2E HA       500.00 {sd=     0.031}    109.2833
 ANGLe  CS1 CH2E SM        500.00 {sd=     0.031}    114.3551
 !ANGLe  C    CH1E CH2E     500.00 {sd=     0.031}    110.1094
 ANGLe  HA   CH2E HA       500.00 {sd=     0.031}    109.4074
 ANGLe  HA   CH2E SM        500.00 {sd=     0.031}    107.9228
 ANGLe  CH2E SM    SM        500.00 {sd=     0.031}    103.7998
 !ANGLe  CH1E C    O        500.00 {sd=     0.031}    120.8258
 !ANGLe  C    NH1  CH1E     500.00 {sd=     0.031}    121.6541
 !ANGLe  CH1E C    NH1      500.00 {sd=     0.031}    116.1998

!following ANGLEs uncertain from paper describing crystal structure
 ANGLe  CS1  CSN1 C3S9     500.00 {sd=     0.031}    109.7000
 ANGLe  C3S8 CSN1 NO       500.00 {sd=     0.031}    115.3000
 ANGLe  HA   C3S8 HA       500.00 {sd=     0.031}    109.4074
 ANGLe  HA   C3S9 HA       500.00 {sd=     0.031}    109.4074
 ANGLe  HA   C3S6 HA       500.00 {sd=     0.031}    109.4074
 ANGLe  HA   C3S7 HA       500.00 {sd=     0.031}    109.4074
 ANGLe  C3S6 CSN2 NO       500.00 {sd=     0.031}    112.4000
 ANGLe  CS2  CSN2 C3S7     500.00 {sd=     0.031}    110.1000

!remainder of angles of spin label from crystal structure
 ANGLe  CS1  CH2E S        500.00 {sd=     0.031}    114.3551
!uses CH1E CH2E S value
 ANGLe  CS1  CH2E HA       500.00 {sd=     0.031}    108.1831
!uses C5W CH2E HA value
 ANGLe  CSN1 CS1  CH2E     500.00 {sd=     0.031}    122.4000
 ANGLe  CS2  CS1  CH2E     500.00 {sd=     0.031}    125.1000
 ANGLe  CSN1 CS1  CS2      500.00 {sd=     0.031}    112.5000
 ANGLe  CS1  CSN1 C3S8     500.00 {sd=     0.031}    115.3000
 ANGLe  CS1  CSN1 NO       500.00 {sd=     0.031}     99.2000
 ANGLe  CSN1 C3S8 HA       500.00 {sd=     0.031}    109.4726
 ANGLe  CSN1 C3S9 HA       500.00 {sd=     0.031}    109.4726
!uses CH1E CH3E HA value
 ANGLe  C3S8 CSN1 C3S9     500.00 {sd=     0.031}    111.2000
 ANGLe  C3S9 CSN1 NO       500.00 {sd=     0.031}    109.7000
 ANGLe  CSN1 NO   ON       500.00 {sd=     0.031}    122.2000
 ANGLe  CSN1 NO   CSN2     500.00 {sd=     0.031}    114.8000
 ANGLe  ON   NO   CSN2     500.00 {sd=     0.031}    123.0000
 ANGLe  NO   CSN2 C3S7     500.00 {sd=     0.031}    110.1000
 ANGLe  NO   CSN2 CS2      500.00 {sd=     0.031}     99.7000
 ANGLe  CSN2 C3S6 HA       500.00 {sd=     0.031}    109.4726
 ANGLe  CSN2 C3S7 HA       500.00 {sd=     0.031}    109.4726
!uses CH1E CH3E HA value
 ANGLe  C3S6 CSN2 C3S7     500.00 {sd=     0.031}    110.7000
 ANGLe  C3S6 CSN2 CS2      500.00 {sd=     0.031}    112.4000
 ANGLe  CSN2 CS2  HA       500.00 {sd=     0.031}    123.1000
 ANGLe  CS1  CS2  HA       500.00 {sd=     0.031}    123.1000
!uses 360 - (CSN2-CS2-CS1 angle) % 2
 ANGLe  CSN2 CS2  CS1      500.00 {sd=     0.031}    113.8000
 
 
 
 dihedral HA CT2  SM SM   .16 {SD=     1.369}    3       .0000 !
 dihedral HA CH2E SM SM   .16 {SD=     1.369}    3       .0000 !
 dihedral CTI CT2 SM SM   .31 {SD=      .977}    3       .0000 !
 dihedral SM SM CH2E CS1  .31 {SD=      .977}    3       .0000 !
  dihedral CT2 SM SM CH2E  MULTIPLE= 3       1.00     1       .0000 ! 
                                                4.10     2       .0000 !
                                                    .90     3       .0000 !
  
   


 IMPRoper  SM   CS1  HA   HA        500.00 {sd=     0.031}    0    -70.4072
 IMPRoper  C3S8 C3S9 NO   CS1       500.00 {sd=     0.031}    0    -70.4072
 IMPRoper  C3S6 C3S7 NO   CS2       500.00 {sd=     0.031}    0     70.4072

 IMPRoper  ON   NO   CSN1 CSN2      500.00 {sd=     0.031}    0   -180.0000
 IMPRoper  HA   CS2  CSN2 CS1       500.00 {sd=     0.031}    0   -180.0000
 IMPRoper  CH2E CS1  CSN1 CS2       500.00 {sd=     0.031}    0   -180.0000

 IMPRoper  NO   CSN1 CS1  CS2       500.00 {sd=     0.031}    0      0.0000
 IMPRoper  CSN1 CS1  CS2  CSN2      500.00 {sd=     0.031}    0      0.0000
 IMPRoper  CS1  CS2  CSN2 NO        500.00 {sd=     0.031}    0      0.0000
 IMPRoper  CS2  CSN2 NO   CSN1      500.00 {sd=     0.031}    0      0.0000
 IMPRoper  CSN2 NO   CSN1 CS1       500.00 {sd=     0.031}    0      0.0000

!Nonbond values all adapted from existing types in parallhdg.pro:	type adapted
 NONBonded  CS1       0.1200   3.3409      0.1200   3.3409		!C5
 NONBonded  CSN1      0.1200   3.3409      0.1200   3.3409		!CR*
 NONBonded  C3S8      0.0903   3.3409      0.0903   3.3409		!CH3E
 NONBonded  C3S9      0.0903   3.3409      0.0903   3.3409		!CH3E
 NONBonded  NO        0.1592   3.0068      0.1592   3.0068		!N
 NONBonded  ON        0.2342   2.7755      0.2342   2.7755		!OH1
 NONBonded  CSN2      0.1200   3.3409      0.1200   3.3409		!CR*
 NONBonded  C3S6      0.0903   3.3409      0.0903   3.3409		!CH3E
 NONBonded  C3S7      0.0903   3.3409      0.0903   3.3409		!CH3E
 NONBonded  CS2       0.1200   3.3409      0.1200   3.3409		!CR1E
 
  NONBONDED  CH2E      .0550   3.8754    .0100   3.3854 ! CH2E
  
