# Supplementary material for: Modelling multi-protein complexes using PELDOR distance measurements for rigid body minimisation experiments using XPLOR-NIH
Source: Methods. 2014 Dec;70(2-3):139–53. doi: 10.1016/j.ymeth.2014.10.028 (PMC4274318; doi:10.1016/j.ymeth.2014.10.028)
Supplement: Supplementary data 2 — This file contains supplementary data. [file mmc2.zip › rest.tbl]

assign (SEGID S and resid 1 and name N* ) (SEGID T and resid 2 and name N*) 33 2 2          {--E56R1 AC distance--}
assign (SEGID S and resid 2 and name N* ) (SEGID T and resid 1 and name N*) 33 2 2          {--E56R1 AC distance--}   
assign (SEGID S and  resid 3 and name N*) (SEGID T  and resid 3 and name N*) 78 0.1 0.1     {--Y35Rx2 distance--}
