# Supplementary material for: Modelling multi-protein complexes using PELDOR distance measurements for rigid body minimisation experiments using XPLOR-NIH
Source: Methods. 2014 Dec;70(2-3):139–53. doi: 10.1016/j.ymeth.2014.10.028 (PMC4274318; doi:10.1016/j.ymeth.2014.10.028)
Supplement: Supplementary data 2 — This file contains supplementary data. [file mmc2.zip › runme.inp]

@xprep.inp

                           
 param nbonds wmin .00000001 end end 
  
!-----------------Tetramer---------------

constraints interaction (all)(all) end
  


    constraints 
       
  interaction ( segid A or segid B)
              ( segid C or segid D)

  fix ( segid A or segid B)     
     
     end  

!-------------------------------------

noe reset end
    noe
    nres 7000
     

        class epr
        set message=on echo=on end
        @rest.tbl

                                        {* parameters for NOE energy term   *}
        averaging  epr R-3
        potential  epr square
        sqconstant epr 1.
        sqexponent epr 2
        ceiling = 50.
        scale      epr 2000   

     end

flags include noe end

!------------------------------------

   ncs restraints
	init

     group
       equi ((segid A or segid D) and (name CA) and (resid 10:225) and not (resid 129:136))
       equi ((segid B or segid C) and (name CA) and (resid 10:225) and not (resid 129:136))
       weight-ncs=1.
       sigb=1.0
     end
     group
       equi ((segid A or segid C) and (name CA) and (resid 10:225) and not (resid 129:136))
       equi ((segid B or segid D) and (name CA) and (resid 10:225) and not (resid 129:136))
       weight-ncs=1.
       sigb=1.0
     end
   end
    
  flags include noe NCS end      {turns on noe potential}
  

!-----------------{*minimise only noe*}------------------------

flags exclude ncs end

 param nbonds repel = 0.000000001 end end
   
     minimize rigid
  nstep=100   drop=10.  
  group= ( segid A or segid B or segid S )  
  group= ( segid C or segid D or segid T )

end

write coor output=RES/noe.pdb end

!-----------------{*minimise only ncs and noe*}------------------------

flags include ncs end   {*add in noe*}

 param nbonds repel = 0.000000001 end end
   
     minimize rigid
  nstep=100   drop=10.  
  group= ( segid A or segid B or segid S )  
  group= ( segid C or segid D or segid T )

end

write coor output=RES/noencs.pdb end


flags include ncs end   {*add in noe*}

 param nbonds repel = 0.7 end end
   
     minimize rigid
  nstep=100   drop=10.  
  group= ( segid A or segid B or segid S )  
  group= ( segid C or segid D or segid T )

end

write coor output=RES/noencsvdw.pdb end

!------------------{*set up internal coordinate dynamics*}-------------


dynamics internal
    reset
    group (segid S or ((segid A or segid B ) and (name ca or name c or name n or name o or
  	 name hn or name ha or name ha#)))
       {* Keeping the back bone and CB atoms rigid allowing all other side chain atoms to move*}                                   
    group (segid T or ((segid C or segid D) and (name ca or name c or name n or name o or
  	 name hn or name ha or name ha#))) 
       {* Keeping the back bone and CB atoms rigid allowing all other side chain atoms to move*}
    
    

     {* group together rigid ring atoms *}
    
         set message off echo off end

     for $seg in (A B C D) loop m1
    
     evaluate ( $res = 10)
 
     while ($res <225) loop m2 
      group (segid $seg and 
            (resname PHE) and 
            (resid $res) and
  	      (name CG or name CD1 or name CD2 or name CE1 or name CE2 or name
             CZ)) 
      group (segid $seg and
            (resname HIS) and
            (resid $res) and
  	      (name CG or name ND1 or name CD2 or name CE1 or name NE2))
      group (segid $seg and
            (resname TYR) and
            (resid $res) and
  	      (name CG or name CD1 or name CD2 or name CE1 or
             name CE2 or name CZ))
      group  (segid $seg and
             (resname TRP) and
             (resid $res) and
  	       (name CG or name CD1 or name CD2 or name NE1 or
              name CE2 or name CE3 or name CZ2 or name CZ3 or
  	        name CH2))
      group  (segid $seg and
             (resname PRO) and
             (resid $res)) 

      evaluate ( $res = $res + 1 )
    end loop m2 
end loop m1


    set message on echo on end
  


    auto torsion
    maxe 1000
end


!---------------------------------------------------------------------


  dynamics internal
    itype=powell
    nstep=1000 
    depred=1
  end

write coor output=RES/noencsvdwdynint.pdb end


 set print=RES/noe_all.out end
 print noe
 close RES/noe_all.out end
 set print=OUTPUT end


 set print=RES/energy_final.out end
 energy end
 set print=OUTPUT end

{****in unix

cat ./RES/noe_all.out | grep R > ./RES/noe_all.outx 
******}
